# Supplementary material for: Fast and selective organocatalytic ring-opening polymerization by fluorinated alcohol without a cocatalyst
Source: Nat Commun. 2019 Aug 9;10:3590. doi: 10.1038/s41467-019-11524-y (PMC6689068; doi:10.1038/s41467-019-11524-y)
Supplement: Supplementary file 3 — Source Data [file 41467_2019_11524_MOESM3_ESM.zip]

Archive with 33 entries (32 files):
- 200747_2_data_set_3931942_p6g16n (1)/Source Data-R2/
- 200747_2_data_set_3931942_p6g16n (1)/Source Data-R2/source data-Figure 3a.xlsx
- 200747_2_data_set_3931942_p6g16n (1)/Source Data-R2/source data-Figure 3b.xlsx
- 200747_2_data_set_3931942_p6g16n (1)/Source Data-R2/source data-Figure 3c.xlsx
- 200747_2_data_set_3931942_p6g16n (1)/Source Data-R2/source data-Figure 3d.xlsx
- 200747_2_data_set_3931942_p6g16n (1)/Source Data-R2/source data-Figure 4a.xlsx
- 200747_2_data_set_3931942_p6g16n (1)/Source Data-R2/source data-Figure 4b.xlsx
- 200747_2_data_set_3931942_p6g16n (1)/Source Data-R2/source data-Figure 4c.xlsx
- 200747_2_data_set_3931942_p6g16n (1)/Source Data-R2/source data-Figure 4d.xlsx
- 200747_2_data_set_3931942_p6g16n (1)/Source Data-R2/source data-Figure 6a.xlsx
- 200747_2_data_set_3931942_p6g16n (1)/Source Data-R2/source data-Supplementary Figure 10.xlsx
- 200747_2_data_set_3931942_p6g16n (1)/Source Data-R2/source data-Supplementary Figure 12.xlsx
- 200747_2_data_set_3931942_p6g16n (1)/Source Data-R2/source data-Supplementary Figure 13.xlsx
- 200747_2_data_set_3931942_p6g16n (1)/Source Data-R2/source data-Supplementary Figure 14.xlsx
- 200747_2_data_set_3931942_p6g16n (1)/Source Data-R2/source data-Supplementary Figure 15.xlsx
- 200747_2_data_set_3931942_p6g16n (1)/Source Data-R2/source data-Supplementary Figure 16.xlsx
- 200747_2_data_set_3931942_p6g16n (1)/Source Data-R2/source data-Supplementary Figure 17.xlsx
- 200747_2_data_set_3931942_p6g16n (1)/Source Data-R2/source data-Supplementary Figure 18.xlsx
- 200747_2_data_set_3931942_p6g16n (1)/Source Data-R2/source data-Supplementary Figure 19.xlsx
- 200747_2_data_set_3931942_p6g16n (1)/Source Data-R2/source data-Supplementary Figure 2.xlsx
- 200747_2_data_set_3931942_p6g16n (1)/Source Data-R2/source data-Supplementary Figure 20.xlsx
- 200747_2_data_set_3931942_p6g16n (1)/Source Data-R2/source data-Supplementary Figure 21.xlsx
- 200747_2_data_set_3931942_p6g16n (1)/Source Data-R2/source data-Supplementary Figure 22.xlsx
- 200747_2_data_set_3931942_p6g16n (1)/Source Data-R2/source data-Supplementary Figure 24.xlsx
- 200747_2_data_set_3931942_p6g16n (1)/Source Data-R2/source data-Supplementary Figure 25.xlsx
- 200747_2_data_set_3931942_p6g16n (1)/Source Data-R2/source data-Supplementary Figure 26.xlsx
- 200747_2_data_set_3931942_p6g16n (1)/Source Data-R2/source data-Supplementary Figure 3.xlsx
- 200747_2_data_set_3931942_p6g16n (1)/Source Data-R2/source data-Supplementary Figure 4.xlsx
- 200747_2_data_set_3931942_p6g16n (1)/Source Data-R2/source data-Supplementary Figure 5.xlsx
- 200747_2_data_set_3931942_p6g16n (1)/Source Data-R2/source data-Supplementary Figure 6.xlsx
- 200747_2_data_set_3931942_p6g16n (1)/Source Data-R2/source data-Supplementary Figure 7.xlsx
- 200747_2_data_set_3931942_p6g16n (1)/Source Data-R2/source data-Supplementary Figure 8.xlsx
- 200747_2_data_set_3931942_p6g16n (1)/Source Data-R2/source data-Supplementary Figure 9.xlsx
