# Supplementary material for: Fast and selective organocatalytic ring-opening polymerization by fluorinated alcohol without a cocatalyst
Source: Nat Commun. 2019 Aug 9;10:3590. doi: 10.1038/s41467-019-11524-y (PMC6689068; doi:10.1038/s41467-019-11524-y)
Supplement: Supplementary file 3 — Source Data [file 41467_2019_11524_MOESM3_ESM.zip › 200747_2_data_set_3931942_p6g16n (1)/Source Data-R2/source data-Figure 3a.xlsx]

## Sheet: Sheet1
Figure 3a (Mn,SEC vs ([Glu-NCA]0/[DMEA]0))
	[Glu-NCA]0/[DMEA]0	Mn,SEC
	120	4.57
	240	7.43
	480	12.72
	960	20.33
	1728	35.87
Figure 3a (D vs ([Glu-NCA]0/[DMEA]0))
	[Glu-NCA]0/[DMEA]0	D
	120	1.07
	240	1.08
	480	1.04
	960	1.04
	1728	1.05
