# Supplementary material for: Fast and selective organocatalytic ring-opening polymerization by fluorinated alcohol without a cocatalyst
Source: Nat Commun. 2019 Aug 9;10:3590. doi: 10.1038/s41467-019-11524-y (PMC6689068; doi:10.1038/s41467-019-11524-y)
Supplement: Supplementary file 3 — Source Data [file 41467_2019_11524_MOESM3_ESM.zip › 200747_2_data_set_3931942_p6g16n (1)/Source Data-R2/source data-Figure 3b.xlsx]

## Sheet: Sheet1
					Figure 3b (SEC traces)
							1-1-120		1-1-120		0.5-1-120		0.5-1-120		0.25-1-120		0.25-1-120		0.125-1-120		0.125-1-120		0.0625-1-120		0.0625-1-120
						time(min)	RI Response	time(min)	MALS Response	time(min)	RI Response	time(min)	MALS Response	time(min)	RI Response	time(min)	MALS Response	time(min)	RI Response	time(min)	MALS Response	time(min)	RI Response	time(min)	MALS Response
						-0.13454	0.000986378	0.01777	0.00129	-0.16228	-0.00149	0.01237	0.00276	-0.1505	-0.00823	0.00842	0.000180858	-0.1549	-0.00472	0.00587	0.000200641	-0.14504	0.00334	0.01318	0.000530465
						-0.11875	-0.01007	0.0346	0.00303	-0.14649	-0.00669	0.0292	0.00278	-0.13471	-0.0199	0.02525	0.000698298	-0.13911	-0.02093	0.0227	0.00054259	-0.12925	-0.01992	0.03002	0.000920857
						-0.10296	-0.01857	0.05144	0.00346	-0.1307	-0.01366	0.04604	0.00271	-0.11892	-0.02424	0.04209	0.000853461	-0.12332	-0.03222	0.03954	0.000835428	-0.11346	-0.0433	0.04685	0.00108
						-0.08717	-0.01675	0.06827	0.00324	-0.11492	-0.01478	0.06287	0.00264	-0.10313	-0.021	0.05892	0.000839706	-0.10753	-0.02831	0.05637	0.00095355	-0.09767	-0.04012	0.06369	0.000921753
						-0.07138	-0.01352	0.0851	0.00303	-0.09913	-0.01297	0.0797	0.00275	-0.08734	-0.0171	0.07575	0.000825952	-0.09174	-0.02201	0.0732	0.000963898	-0.08188	-0.02901	0.08052	0.000765553
						-0.05559	-0.0107	0.10194	0.00249	-0.08334	-0.01099	0.09654	0.00281	-0.07155	-0.01366	0.09259	0.00064328	-0.07595	-0.01617	0.09004	0.00092036	-0.06609	-0.01878	0.09736	0.000446503
						-0.0398	-0.00858	0.11877	0.00176	-0.06755	-0.00928	0.11337	0.00278	-0.05576	-0.01139	0.10942	0.000199793	-0.06016	-0.01217	0.10687	0.000876822	-0.0503	-0.01144	0.11419	1.11717e-05
						-0.02401	-0.00684	0.13561	0.00148	-0.05176	-0.00817	0.13021	0.00275	-0.03997	-0.00976	0.12626	0.000232384	-0.04437	-0.00979	0.12371	0.000536087	-0.03451	-0.00704	0.13103	0.000233239
						-0.00822	-0.00578	0.15244	0.00173	-0.03597	-0.00741	0.14704	0.00236	-0.02418	-0.00878	0.14309	0.000199224	-0.02858	-0.00818	0.14054	0.000374038	-0.01872	-0.00398	0.14786	0.00025733
						0.00757	-0.00488	0.16928	0.00176	-0.02018	-0.00687	0.16388	0.00221	-0.00839	-0.00795	0.15993	0.000166065	-0.01279	-0.00721	0.15738	0.000423269	-0.00293	-0.00202	0.16469	0.000248838
						0.02336	-0.00396	0.18611	0.00176	-0.00439	-0.00637	0.18071	0.00179	0.0074	-0.00688	0.17676	6.71553e-05	0.003	-0.00604	0.17421	0.000396969	0.01286	5.85268e-05	0.18153	0.000240347
						0.03915	-0.00276	0.20295	0.00176	0.0114	-0.00578	0.19755	0.00217	0.02319	-0.00588	0.1936	-0.000368497	0.01879	-0.00486	0.19105	0.000370668	0.02865	0.00246	0.19836	0.00029634
						0.05494	-0.00157	0.21978	0.00164	0.02719	-0.00518	0.21438	0.0022	0.03897	-0.00478	0.21043	8.64269e-05	0.03457	-0.00344	0.20788	0.000252867	0.04444	0.00463	0.2152	0.000284153
						0.07072	-0.000519978	0.23662	0.00152	0.04298	-0.00453	0.23122	0.00221	0.05476	-0.00393	0.22727	0.000266166	0.05036	-0.00218	0.22472	0.000346987	0.06022	0.0067	0.23203	0.000271967
						0.08651	0.000419152	0.25345	0.000828654	0.05877	-0.00408	0.24805	0.00221	0.07055	-0.00312	0.2441	0.000241582	0.06615	-0.00124	0.24155	0.000370657	0.07601	0.00799	0.24887	0.000224433
						0.1023	0.000912335	0.27029	0.000646187	0.07456	-0.00358	0.26489	0.0023	0.08634	-0.00255	0.26094	0.000216999	0.08194	-0.000322509	0.25839	0.000342467	0.0918	0.00925	0.2657	0.000158816
						0.11809	0.00137	0.28712	0.000692246	0.09035	-0.00324	0.28172	0.00229	0.10213	-0.00202	0.27777	9.45177e-05	0.09773	0.000163247	0.27522	0.000314278	0.10759	0.01012	0.28254	0.000157375
						0.13388	0.00162	0.30395	0.000675015	0.10614	-0.00301	0.29855	0.00229	0.11792	-0.00163	0.2946	6.88594e-05	0.11352	0.000737307	0.29205	0.000304771	0.12338	0.0111	0.29937	2.58556e-05
						0.14967	0.00195	0.32079	0.000657785	0.12193	-0.00278	0.31539	0.00219	0.13371	-0.00151	0.31144	0.000257649	0.12931	0.00108	0.30889	0.000268169	0.13917	0.01193	0.31621	8.89509e-05
						0.16546	0.00203	0.33762	0.00107	0.13772	-0.0027	0.33222	0.00168	0.1495	-0.00123	0.32827	0.000276824	0.1451	0.00153	0.32572	0.000231566	0.15496	0.01236	0.33304	0.00016025
						0.18125	0.00207	0.35446	0.00147	0.15351	-0.00258	0.34906	0.0016	0.16529	-0.00109	0.34511	0.00026156	0.16089	0.0019	0.34256	0.00020863	0.17075	0.01293	0.34987	0.000183767
						0.19704	0.00202	0.37129	0.00143	0.1693	-0.00258	0.36589	0.00181	0.18108	-0.000880298	0.36194	0.000246296	0.17668	0.00199	0.35939	0.000385203	0.18654	0.01324	0.36671	0.000148641
						0.21283	0.00198	0.38813	0.00139	0.18509	-0.00237	0.38273	0.00201	0.19687	-0.00082534	0.37878	9.1357e-05	0.19247	0.00201	0.37623	0.00047814	0.20233	0.01344	0.38354	0.000113514
						0.22862	0.00196	0.40496	0.00122	0.20088	-0.00224	0.39956	0.00197	0.21266	-0.000581079	0.39561	1.47578e-06	0.20826	0.00203	0.39306	0.000481603	0.21812	0.01364	0.40038	0.000152365
						0.24441	0.00195	0.4218	0.00102	0.21667	-0.00212	0.4164	0.00192	0.22845	-0.000351817	0.41245	-8.84055e-05	0.22405	0.00212	0.4099	0.000464003	0.23391	0.01363	0.41721	0.00015064
						0.2602	0.00195	0.43863	0.00117	0.23246	-0.00208	0.43323	0.00177	0.24424	-0.000315427	0.42928	-3.46629e-05	0.23984	0.00215	0.42673	0.000446404	0.2497	0.01362	0.43405	0.000148914
						0.27599	0.00194	0.45547	0.00123	0.24825	-0.00204	0.45007	0.00132	0.26003	-0.000246761	0.44612	-2.54762e-05	0.25563	0.00207	0.44357	0.000564008	0.26549	0.01358	0.45088	9.92028e-05
						0.29178	0.00191	0.4723	0.0013	0.26404	-0.00203	0.4669	0.00142	0.27582	-0.000178095	0.46295	-1.62894e-05	0.27142	0.00199	0.4604	0.000488411	0.28128	0.0135	0.46772	0.000133178
						0.30757	0.00189	0.48913	0.00156	0.27982	-0.00203	0.48373	0.00162	0.29161	-0.00013488	0.47978	0.000124748	0.28721	0.00171	0.47723	0.000412815	0.29707	0.01343	0.48455	0.00011916
						0.32336	0.00181	0.50597	0.00159	0.29561	-0.00203	0.50057	0.00165	0.3074	-9.16644e-05	0.49662	0.000109702	0.303	0.00154	0.49407	0.000225741	0.31286	0.01334	0.50139	0.000105142
						0.33915	0.0018	0.5228	0.00148	0.3114	-0.00205	0.5174	0.00169	0.32319	-0.000109837	0.51345	9.46555e-05	0.31879	0.0014	0.5109	0.000122373	0.32865	0.01325	0.51822	5.56827e-05
						0.35494	0.00178	0.53964	0.00136	0.32719	-0.00207	0.53424	0.00207	0.33898	-0.000128009	0.53029	-7.5792e-05	0.33458	0.00142	0.52774	0.000204978	0.34444	0.01328	0.53505	0.000208198
						0.37073	0.0018	0.55647	0.00127	0.34298	-0.00208	0.55107	0.00222	0.35477	-0.000166976	0.54712	3.77654e-05	0.35037	0.00142	0.54457	0.000206112	0.36023	0.01328	0.55189	0.000151421
						0.38652	0.00181	0.57331	0.00118	0.35877	-0.00217	0.56791	0.00237	0.37056	-0.000178485	0.56396	9.68488e-05	0.36616	0.00137	0.56141	0.000207247	0.37602	0.01329	0.56872	9.46438e-05
						0.40231	0.00196	0.59014	0.0011	0.37456	-0.00218	0.58474	0.00251	0.38635	-0.000189994	0.58079	0.000105796	0.38195	0.00132	0.57824	0.000324726	0.39181	0.01325	0.58556	-4.25489e-05
						0.4181	0.00215	0.60698	0.00143	0.39035	-0.00233	0.60158	0.00247	0.40214	-0.000237433	0.59763	8.9676e-05	0.39774	0.00114	0.59508	0.000548942	0.4076	0.01302	0.60239	8.49663e-05
						0.43389	0.00218	0.62381	0.00176	0.40614	-0.00245	0.61841	0.00244	0.41793	-0.000284871	0.61446	7.35556e-05	0.41353	0.00108	0.61191	0.000711201	0.42339	0.01306	0.61923	9.7997e-05
						0.44968	0.00225	0.64065	0.00185	0.42193	-0.00265	0.63525	0.0023	0.43371	-0.000375555	0.6313	-0.000120088	0.42931	0.000844241	0.62875	0.000695219	0.43917	0.013	0.63606	8.31766e-05
						0.46546	0.00232	0.65748	0.00192	0.43772	-0.00275	0.65208	0.00213	0.4495	-0.00047836	0.64813	-0.000202269	0.4451	0.000769886	0.64558	0.000679237	0.45496	0.01295	0.6529	6.83562e-05
						0.48125	0.00234	0.67431	0.00193	0.45351	-0.00282	0.66891	0.00199	0.46529	-0.000555967	0.66496	-0.00028445	0.46089	0.000542077	0.66241	0.00063095	0.47075	0.01283	0.66973	5.92073e-05
						0.49704	0.00237	0.69115	0.00193	0.4693	-0.00288	0.68575	0.00184	0.48108	-0.000566055	0.6818	-0.000205683	0.47668	0.000517556	0.67925	0.000426791	0.48654	0.01245	0.68657	0.000108468
						0.51283	0.00241	0.70798	0.00192	0.48509	-0.00288	0.70258	0.00197	0.49687	-0.000576142	0.69863	0.000216033	0.49247	0.000493035	0.69608	0.000413938	0.50233	0.01215	0.7034	0.000105737
						0.52862	0.00254	0.72482	0.00191	0.50088	-0.00302	0.71942	0.002	0.51266	-0.000515158	0.71547	0.000316281	0.50826	0.000443324	0.71292	0.000401084	0.51812	0.01168	0.72023	0.000103007
						0.54441	0.00255	0.74165	0.0019	0.51667	-0.00305	0.73625	0.0018	0.52845	-0.000525954	0.7323	0.000399476	0.52405	0.000450073	0.72975	0.000117487	0.53391	0.01166	0.73707	5.71602e-05
						0.5602	0.00255	0.75849	0.00174	0.53246	-0.00308	0.75309	0.0016	0.54424	-0.00053675	0.74914	0.000338548	0.53984	0.000414494	0.74659	-1.97891e-05	0.5497	0.01131	0.7539	5.89642e-05
						0.57599	0.00255	0.77532	0.00177	0.54825	-0.00313	0.76992	0.00176	0.56003	-0.000558402	0.76597	0.00027762	0.55563	0.000378916	0.76342	1.47487e-05	0.56549	0.01112	0.77074	6.07682e-05
						0.59178	0.00255	0.79216	0.00177	0.56404	-0.00319	0.78676	0.00187	0.57582	-0.000604799	0.78281	0.000147412	0.57142	0.000301011	0.78026	1.94466e-05	0.58128	0.0106	0.78757	0.000124595
						0.60757	0.00252	0.80899	0.00166	0.57983	-0.00321	0.80359	0.00188	0.59161	-0.000479153	0.79964	0.000117903	0.58721	0.000321919	0.79709	2.41446e-05	0.59707	0.01029	0.80441	0.000200626
						0.62336	0.00249	0.82583	0.00154	0.59562	-0.00312	0.82043	0.00201	0.6074	-0.000466634	0.81648	0.000159282	0.603	0.000342827	0.81393	1.76796e-05	0.61286	0.01028	0.82124	0.000191428
						0.63915	0.00238	0.84266	0.00154	0.61141	-0.00309	0.83726	0.00202	0.62319	-0.000178676	0.83331	0.000240977	0.61879	0.000520455	0.83076	1.12146e-05	0.62865	0.01009	0.83808	0.000182229
						0.65494	0.0023	0.85949	0.00155	0.6272	-0.00291	0.85409	0.00206	0.63898	-2.81123e-05	0.85014	0.000450437	0.63458	0.000629974	0.84759	-7.38717e-05	0.64444	0.01007	0.85491	0.000120303
						0.67073	0.00235	0.87633	0.00182	0.64299	-0.00282	0.87093	0.00206	0.65477	3.59447e-05	0.86698	0.000395069	0.65037	0.000618077	0.86443	0.000244885	0.66023	0.01005	0.87175	6.41129e-05
						0.68652	0.00239	0.89316	0.00154	0.65878	-0.00272	0.88776	0.00204	0.67056	3.71466e-05	0.88381	0.000339701	0.66616	0.00060618	0.88126	0.000586016	0.67602	0.01027	0.88858	-0.000224381
						0.70231	0.0025	0.91	0.00126	0.67457	-0.00264	0.9046	0.00202	0.68635	3.83485e-05	0.90065	0.00013644	0.68195	0.000472867	0.8981	0.000587696	0.69181	0.0103	0.90541	-0.000381653
						0.7181	0.00254	0.92683	0.000585439	0.69035	-0.00253	0.92143	0.00198	0.70214	3.22461e-05	0.91748	-0.000349434	0.69774	0.000434846	0.91493	0.000562296	0.7076	0.01053	0.92225	-0.000235585
						0.73389	0.00251	0.94367	0.000579924	0.70614	-0.00236	0.93827	0.00196	0.71793	2.61437e-05	0.93432	-0.000435661	0.71353	0.000308592	0.93177	0.000536897	0.72339	0.01062	0.93908	-0.00016341
						0.74968	0.00249	0.9605	0.000634214	0.72193	-0.00228	0.9551	0.00193	0.73372	7.0572e-05	0.95115	-0.000304754	0.72932	0.000224802	0.9486	0.000360551	0.73918	0.01071	0.95592	-0.000131483
						0.76547	0.00242	0.97734	0.000688505	0.73772	-0.0021	0.97194	0.00173	0.74951	0.000115	0.96799	-0.000290205	0.74511	0.000154224	0.96544	0.000430305	0.75497	0.01113	0.97275	-0.000119679
						0.78126	0.00238	0.99417	0.00131	0.75351	-0.00205	0.98877	0.00189	0.7653	0.000347274	0.98482	-0.000275657	0.7609	-0.000149172	0.98227	0.000445584	0.77076	0.01112	0.98959	-0.000107876
						0.79705	0.00234	1.01101	0.00145	0.7693	-0.00197	1.00561	0.00197	0.78109	0.000593111	1.00166	-0.000233189	0.77669	-0.000235078	0.99911	0.000426342	0.78655	0.01111	1.00642	-8.58971e-05
						0.81284	0.00229	1.02784	0.00151	0.78509	-0.00193	1.02244	0.00197	0.79688	0.000758885	1.01849	-0.000270144	0.79248	-0.000499982	1.01594	0.000407101	0.80234	0.01106	1.02326	-8.51253e-05
						0.82863	0.00223	1.04467	0.00158	0.80088	-0.00188	1.03927	0.00195	0.81267	0.00075795	1.03532	-0.000307099	0.80827	-0.000723094	1.03277	0.000183435	0.81813	0.01105	1.04009	-8.43534e-05
						0.84442	0.00221	1.06151	0.00145	0.81667	-0.00177	1.05611	0.00194	0.82845	0.000750456	1.05216	-0.000128025	0.82405	-0.00112	1.04961	0.000306288	0.83391	0.01105	1.05693	-5.34319e-05
						0.86021	0.00224	1.07834	0.00133	0.83246	-0.00171	1.07294	0.00213	0.84424	0.000739682	1.06899	1.12238e-06	0.83984	-0.00137	1.06644	0.000520195	0.8497	0.01089	1.07376	-0.000144616
						0.87599	0.00221	1.09518	0.00105	0.84825	-0.00154	1.08978	0.00219	0.86003	0.000728909	1.08583	6.00029e-05	0.85563	-0.00148	1.08328	0.00054206	0.86549	0.01084	1.09059	-0.0002358
						0.89178	0.00217	1.11201	0.00157	0.86404	-0.00144	1.10661	0.00225	0.87582	0.000854348	1.10266	6.43878e-05	0.87142	-0.00163	1.10011	0.000530291	0.88128	0.0108	1.10743	-0.000452118
						0.90757	0.0021	1.12885	0.00177	0.87983	-0.00124	1.12345	0.0022	0.89161	0.000876751	1.1195	3.14549e-05	0.88721	-0.00174	1.11695	0.000518522	0.89707	0.01107	1.12426	-0.000441776
						0.92336	0.00204	1.14568	0.00184	0.89562	-0.00108	1.14028	0.00215	0.9074	0.00087439	1.13633	-1.47792e-06	0.903	-0.00185	1.13378	8.99902e-05	0.91286	0.01126	1.1411	7.478e-05
						0.93915	0.00199	1.16252	0.00183	0.91141	-0.000997177	1.15712	0.00204	0.92319	0.000732831	1.15317	-7.17285e-05	0.91879	-0.00204	1.15062	0.000297027	0.92865	0.0116	1.15793	7.10681e-05
						0.95494	0.00201	1.17935	0.00182	0.9272	-0.000991493	1.17395	0.00203	0.93898	0.000591273	1.17	-7.99455e-05	0.93458	-0.00231	1.16745	0.000332249	0.94444	0.01161	1.17477	6.73562e-05
						0.97073	0.00205	1.19619	0.00136	0.94299	-0.00098581	1.19079	0.00189	0.95477	0.000517357	1.18684	-8.81625e-05	0.95037	-0.00242	1.18429	0.00036747	0.96023	0.0116	1.1916	-2.92787e-05
						0.98652	0.00212	1.21302	0.00115	0.95878	-0.000970941	1.20762	0.00175	0.97056	0.000358606	1.20367	-0.000178517	0.96616	-0.00244	1.20112	0.000373641	0.97602	0.01159	1.20844	-0.00014252
						1.00231	0.00218	1.22985	0.00124	0.97457	-0.000956072	1.22445	0.00192	0.98635	0.000301256	1.2205	-0.00028915	0.98195	-0.00249	1.21795	0.000353645	0.99181	0.01155	1.22527	-0.000300106
						1.0181	0.00225	1.24669	0.00125	0.99036	-0.000783649	1.24129	0.00199	1.00214	0.000243906	1.23734	-0.000206344	0.99774	-0.0025	1.23479	0.000333648	1.0076	0.01156	1.24211	-0.000379207
						1.03389	0.00226	1.26352	0.0011	1.00615	-0.000728141	1.25812	0.00199	1.01793	0.000191125	1.25417	-0.0002097	1.01353	-0.00251	1.25162	0.00018948	1.02339	0.01137	1.25894	-0.000198213
						1.04968	0.00223	1.28036	0.000939117	1.02194	-0.000666478	1.27496	0.00195	1.03372	0.000179686	1.27101	-0.000213055	1.02932	-0.00256	1.26846	0.000136399	1.03918	0.01135	1.27577	-0.000116447
						1.06547	0.0022	1.29719	0.000741571	1.03773	-0.000557439	1.29179	0.00191	1.04951	0.000168246	1.28784	-0.000309512	1.04511	-0.0027	1.28529	7.48732e-05	1.05497	0.01133	1.29261	-0.000131232
						1.08126	0.00213	1.31403	0.000544025	1.05352	-0.000537385	1.30863	0.00164	1.0653	0.000148096	1.30468	-0.000133424	1.0609	-0.0028	1.30213	4.57905e-05	1.07076	0.01125	1.30944	-0.000146017
						1.09705	0.00203	1.33086	2.74396e-05	1.06931	-0.000426684	1.32546	0.00167	1.08109	-4.84195e-05	1.32151	-0.000179067	1.07669	-0.00287	1.31896	0.000210672	1.08655	0.01121	1.32628	-0.000141672
						1.11284	0.00208	1.3477	0.000402671	1.08509	-0.000337351	1.3423	0.0018	1.09688	-6.9896e-05	1.33835	-0.00022471	1.09248	-0.00306	1.3358	0.000236957	1.10234	0.01104	1.34311	-2.16584e-05
						1.12863	0.00213	1.36453	0.000873569	1.10088	-0.000148364	1.35913	0.002	1.11267	-9.13725e-05	1.35518	-0.000385107	1.10827	-0.00321	1.35263	0.000256521	1.11813	0.01089	1.35995	6.95187e-06
						1.14442	0.00234	1.38137	0.000956435	1.11667	-6.03766e-05	1.37597	0.00209	1.12846	-9.94409e-05	1.37202	-0.000297857	1.12406	-0.00352	1.36947	0.000219186	1.13392	0.01073	1.37678	1.67819e-05
						1.16021	0.00241	1.3982	0.000954266	1.13246	7.97446e-05	1.3928	0.00209	1.14425	-0.000119463	1.38885	-7.40239e-05	1.13985	-0.00359	1.3863	0.000181851	1.14971	0.0104	1.39362	9.8122e-06
						1.176	0.00268	1.41504	0.000952098	1.14825	0.000118074	1.40964	0.00209	1.16004	-0.000139486	1.40569	8.30766e-05	1.15564	-0.00383	1.40314	0.000152493	1.1655	0.01013	1.41045	2.84249e-06
						1.19179	0.00281	1.43187	0.00121	1.16404	0.000156404	1.42647	0.0021	1.17583	-0.000218423	1.42252	0.000114537	1.17143	-0.00385	1.41997	0.000123134	1.18129	0.00976	1.42729	-9.2339e-05
						1.20758	0.00289	1.4487	0.00126	1.17983	0.000184175	1.4433	0.00204	1.19162	-0.000297361	1.43935	0.000106298	1.18722	-0.00386	1.4368	4.69053e-05	1.19708	0.00957	1.44412	-2.69367e-05
						1.22337	0.00294	1.46554	0.00127	1.19562	0.000211946	1.46014	0.00199	1.20741	-0.000313665	1.45619	9.80587e-05	1.20301	-0.00399	1.45364	0.000220927	1.21287	0.00916	1.46095	9.01811e-05
						1.23916	0.00293	1.48237	0.00116	1.21141	0.000217425	1.47697	0.00202	1.22319	-0.000489093	1.47302	7.57991e-05	1.21879	-0.00405	1.47047	0.000296196	1.22865	0.00908	1.47779	0.000145291
						1.25495	0.00292	1.49921	0.00106	1.2272	0.000222905	1.49381	0.00203	1.23898	-0.000569825	1.48986	5.35396e-05	1.23458	-0.00411	1.48731	0.000314112	1.24444	0.00875	1.49462	0.0002004
						1.27073	0.00286	1.51604	0.000830895	1.24299	0.000297605	1.51064	0.00202	1.25477	-0.000650557	1.50669	-6.59191e-05	1.25037	-0.00388	1.50414	0.000332029	1.26023	0.00873	1.51146	0.000320283
						1.28652	0.00283	1.53288	-0.000855116	1.25878	0.000377195	1.52748	0.00201	1.27056	-0.000807467	1.52353	-8.42033e-05	1.26616	-0.00378	1.52098	0.000339322	1.27602	0.0087	1.52829	0.000371434
						1.30231	0.00286	1.54971	-0.000831738	1.27457	0.000424576	1.54431	0.00138	1.28635	-0.000996633	1.54036	-0.000102487	1.28195	-0.00378	1.53781	0.000332218	1.29181	0.00863	1.54513	0.000366642
						1.3181	0.00302	1.56655	-0.000410185	1.29036	0.000545509	1.56115	0.00156	1.30214	-0.0013	1.5572	-0.000152717	1.29774	-0.00379	1.55465	0.000325113	1.3076	0.00863	1.56196	0.00036185
						1.33389	0.00318	1.58338	-0.000111719	1.30615	0.000589571	1.57798	0.00174	1.31793	-0.00137	1.57403	-4.70061e-05	1.31353	-0.0038	1.57148	0.000246264	1.32339	0.00855	1.5788	0.000125249
						1.34968	0.00315	1.60022	0.000268565	1.32194	0.000625749	1.59482	0.00191	1.33372	-0.00156	1.59087	-2.53652e-05	1.32932	-0.0036	1.58832	0.000151252	1.33918	0.00855	1.59563	0.000205969
						1.36547	0.00312	1.61705	0.000173659	1.33773	0.000661927	1.61165	0.002	1.34951	-0.0015	1.6077	-1.72351e-05	1.34511	-0.00357	1.60515	0.000221378	1.35497	0.00854	1.61247	0.000272936
						1.38126	0.00302	1.63388	7.87528e-05	1.35352	0.000759318	1.62848	0.00214	1.3653	-0.00149	1.62453	-0.000198044	1.3609	-0.00328	1.62198	0.000253683	1.37076	0.00869	1.6293	0.000291829
						1.39705	0.00291	1.65072	0.000325787	1.36931	0.000821212	1.64532	0.00215	1.38109	-0.00148	1.64137	-0.000378853	1.37669	-0.00325	1.63882	0.000285987	1.38655	0.00875	1.64613	0.000195787
						1.41284	0.00274	1.66755	0.000351303	1.3851	0.000848395	1.66215	0.00215	1.39688	-0.00143	1.6582	-4.20529e-05	1.39248	-0.00326	1.65565	0.000344137	1.40234	0.00878	1.66297	9.97456e-05
						1.42863	0.0027	1.68439	0.000376819	1.40089	0.000881671	1.67899	0.00223	1.41267	-0.00143	1.67504	0.000228324	1.40827	-0.00328	1.67249	0.000346722	1.41813	0.00881	1.6798	-8.97209e-05
						1.44442	0.00265	1.70122	0.000418774	1.41668	0.000891372	1.69582	0.00225	1.42846	-0.00146	1.69187	0.00014835	1.42406	-0.00333	1.68932	0.000278151	1.43392	0.00895	1.69664	-0.000295186
						1.46021	0.00249	1.71806	0.000409933	1.43247	0.000889286	1.71266	0.00226	1.44425	-0.00148	1.70871	6.83751e-05	1.43985	-0.00335	1.70616	0.00020958	1.44971	0.00951	1.71347	-0.0002762
						1.476	0.00244	1.73489	0.000401091	1.44826	0.000887199	1.72949	0.00219	1.46004	-0.00138	1.72554	-0.000143905	1.45564	-0.00335	1.72299	0.000209697	1.4655	0.00971	1.73031	-0.000268205
						1.49179	0.00238	1.75173	0.000342659	1.46405	0.000900409	1.74633	0.00213	1.47583	-0.00133	1.74238	-0.0001218	1.47143	-0.00325	1.73983	0.00031543	1.48129	0.01016	1.74714	-0.000260211
						1.50758	0.00245	1.76856	0.000538963	1.47983	0.000924383	1.76316	0.00197	1.49162	-0.00122	1.75921	-0.00023392	1.48722	-0.00326	1.75666	0.000362164	1.49708	0.01038	1.76398	-0.000108662
						1.52337	0.00245	1.7854	0.00107	1.49562	0.000944571	1.78	0.00201	1.50741	-0.000962603	1.77605	-0.000346039	1.50301	-0.00327	1.7735	0.000408899	1.51287	0.0106	1.78081	-4.02443e-05
						1.53916	0.00252	1.80223	0.00156	1.51141	0.000952507	1.79683	0.00203	1.5232	-0.000979544	1.79288	-0.000391684	1.5188	-0.00338	1.79033	0.000408623	1.52866	0.01065	1.79765	2.81736e-05
						1.55495	0.00265	1.81906	0.0016	1.5272	0.000937027	1.81366	0.00201	1.53899	-0.000996485	1.80971	-0.000341631	1.53459	-0.0035	1.80716	0.000408346	1.54445	0.01061	1.81448	3.97791e-05
						1.57074	0.00278	1.8359	0.00159	1.54299	0.000921547	1.8305	0.00199	1.55478	-0.00106	1.82655	-0.000157916	1.55038	-0.00357	1.824	0.00036925	1.56024	0.01057	1.83131	4.25247e-05
						1.58653	0.00306	1.85273	0.00157	1.55878	0.000882652	1.84733	0.00175	1.57057	-0.00107	1.84338	0.00012965	1.56617	-0.00365	1.84083	0.000227567	1.57603	0.01046	1.84815	2.33063e-05
						1.60232	0.00314	1.86957	0.001	1.57457	0.000904114	1.86417	0.00165	1.58636	-0.00113	1.86022	0.000113331	1.58196	-0.00378	1.85767	0.000105178	1.59182	0.01042	1.86498	4.08794e-06
						1.61811	0.00321	1.8864	0.000944636	1.59036	0.000910405	1.881	0.00155	1.60215	-0.0011	1.87705	9.7011e-05	1.59775	-0.00411	1.8745	0.00022245	1.6076	0.01037	1.88182	-3.70945e-05
						1.6339	0.00329	1.90324	0.000885635	1.60615	0.000926149	1.89784	0.00143	1.61793	-0.00107	1.89389	-8.36971e-06	1.61353	-0.00419	1.89134	0.000238838	1.62339	0.01035	1.89865	4.42154e-05
						1.64969	0.00334	1.92007	0.000686634	1.62194	0.000927609	1.91467	0.00172	1.63372	-0.00107	1.91072	-0.000165679	1.62932	-0.00446	1.90817	0.000255227	1.63918	0.01026	1.91549	7.72427e-05
						1.66547	0.00345	1.93691	0.000659166	1.63773	0.000929069	1.93151	0.00171	1.64951	-0.00108	1.92756	-0.000210855	1.64511	-0.00453	1.92501	0.000344555	1.65497	0.00985	1.93232	0.000139388
						1.68126	0.00354	1.95374	0.00084779	1.65352	0.000959908	1.94834	0.0017	1.6653	-0.0011	1.94439	-0.000256031	1.6609	-0.00446	1.94184	0.000365391	1.67076	0.00971	1.94916	0.000145338
						1.69705	0.0036	1.97058	0.00104	1.66931	0.000939465	1.96518	0.00167	1.68109	-0.00113	1.96123	0.000138448	1.67669	-0.0044	1.95868	0.000386227	1.68655	0.0093	1.96599	0.000151288
						1.71284	0.00363	1.98741	0.00111	1.6851	0.000919022	1.98201	0.00169	1.69688	-0.00117	1.97806	0.000254959	1.69248	-0.0044	1.97551	0.000400173	1.70234	0.0094	1.98283	0.000135814
						1.72863	0.00364	2.00424	0.000967956	1.70089	0.00087364	1.99884	0.00172	1.71267	-0.00114	1.99489	0.000304454	1.70827	-0.0044	1.99234	0.000393585	1.71813	0.00938	1.99966	0.00012034
						1.74442	0.00362	2.02108	0.000825414	1.71668	0.000823179	2.01568	0.00194	1.72846	-0.000973171	2.01173	0.000225444	1.72406	-0.00428	2.00918	0.000386998	1.73392	0.00935	2.01649	4.43813e-05
						1.76021	0.00361	2.03791	0.000519898	1.73247	0.000815102	2.03251	0.00199	1.74425	-0.000966301	2.02856	0.000146434	1.73985	-0.00424	2.02601	0.000368394	1.74971	0.0093	2.03333	-2.21861e-05
						1.776	0.00345	2.05475	0.000641286	1.74826	0.000807026	2.04935	0.00198	1.76004	-0.000976701	2.0454	-6.10807e-05	1.75564	-0.00405	2.04285	0.000349791	1.7655	0.00883	2.05016	-3.88699e-05
						1.79179	0.00329	2.07158	0.0013	1.76405	0.000791815	2.06618	0.00198	1.77583	-0.000992679	2.06223	-0.000430922	1.77143	-0.00387	2.05968	0.00026113	1.78129	0.00857	2.067	-5.55537e-05
						1.80758	0.00322	2.08842	0.00151	1.77984	0.000776605	2.08302	0.00193	1.79162	-0.00101	2.07907	-0.000235788	1.78722	-0.00383	2.07652	0.000310826	1.79708	0.00825	2.08383	-0.000121029
						1.82337	0.00316	2.10525	0.00159	1.79563	0.000764401	2.09985	0.00188	1.80741	-0.00103	2.0959	-0.000142953	1.80301	-0.00377	2.09335	0.000360522	1.81287	0.00824	2.10067	1.50515e-05
						1.83916	0.00311	2.12209	0.00146	1.81142	0.000677474	2.11669	0.0017	1.8232	-0.00115	2.11274	-0.000150486	1.8188	-0.00371	2.11019	0.000336181	1.82866	0.00823	2.1175	1.51552e-05
						1.85495	0.00306	2.13892	0.00133	1.82721	0.000621672	2.13352	0.00157	1.83899	-0.0013	2.12957	-0.00015802	1.83459	-0.00333	2.12702	0.000311841	1.84445	0.00821	2.13434	-5.04602e-05
						1.87074	0.0031	2.15576	0.00071549	1.843	0.000574722	2.15036	0.00186	1.85478	-0.00146	2.14641	-3.88681e-05	1.85038	-0.0031	2.14386	0.000227174	1.86024	0.00801	2.15117	-0.000116076
						1.88653	0.00311	2.17259	0.000681444	1.85879	0.000447082	2.16719	0.00215	1.87057	-0.00147	2.16324	7.85613e-05	1.86617	-0.00295	2.16069	0.000231149	1.87603	0.0078	2.16801	-0.00024741
						1.90232	0.00311	2.18942	0.000647398	1.87457	0.000445041	2.18402	0.00226	1.88636	-0.00147	2.18007	0.000104588	1.88196	-0.00286	2.17752	0.00024786	1.89182	0.0078	2.18484	-0.000285084
						1.91811	0.00313	2.20626	0.00043424	1.89036	0.000406882	2.20086	0.0025	1.90215	-0.00146	2.19691	6.79955e-05	1.89775	-0.00271	2.19436	0.000239111	1.90761	0.0078	2.20167	-0.000143309
						1.9339	0.0031	2.22309	0.000252233	1.90615	0.000407261	2.21769	0.0025	1.91794	-0.00145	2.21374	3.14027e-05	1.91354	-0.00232	2.21119	0.000230361	1.9234	0.00781	2.21851	-0.000126214
						1.94969	0.00307	2.23993	0.000731919	1.92194	0.00040764	2.23453	0.00248	1.93373	-0.00138	2.23058	-0.000114701	1.92933	-0.00222	2.22803	0.000272143	1.93919	0.00778	2.23534	0.000186492
						1.96548	0.00298	2.25676	0.000826687	1.93773	0.000411007	2.25136	0.00246	1.94952	-0.00117	2.24741	0.000121138	1.94512	-0.00212	2.24486	0.000313925	1.95498	0.00775	2.25218	0.000176807
						1.98127	0.00296	2.2736	0.000847531	1.95352	0.000402723	2.2682	0.00239	1.96531	-0.000995328	2.26425	0.000229769	1.96091	-0.00202	2.2617	0.00035202	1.97077	0.00769	2.26901	0.000167122
						1.99706	0.00294	2.29043	0.00073742	1.96931	0.00039444	2.28503	0.00232	1.9811	-0.000904658	2.28108	0.000278186	1.9767	-0.00182	2.27853	0.000325438	1.98656	0.00764	2.28585	0.000117032
						2.01285	0.00283	2.30727	0.000627309	1.9851	0.0004051	2.30187	0.00215	1.99689	-0.000813987	2.29792	0.000204504	1.99249	-0.00159	2.29537	0.000298856	2.00234	0.00786	2.30268	-4.15861e-05
						2.02864	0.00277	2.3241	0.000386243	2.00089	0.000415761	2.3187	0.00206	2.01268	-0.000793752	2.31475	0.000130822	2.00828	-0.00154	2.3122	0.0002268	2.01813	0.00797	2.31952	-9.75049e-05
						2.04443	0.00263	2.34094	0.000630977	2.01668	0.000428387	2.33554	0.00174	2.02846	-0.000773516	2.33159	-0.000128762	2.02406	-0.00149	2.32904	0.000299995	2.03392	0.008	2.33635	-0.000153424
						2.06021	0.0025	2.35777	0.000691319	2.03247	0.000441013	2.35237	0.00181	2.04425	-0.00065843	2.34842	-5.85802e-05	2.03985	-0.00144	2.34587	0.000575431	2.04971	0.00795	2.35319	-0.000194447
						2.076	0.00237	2.37461	0.000440257	2.04826	0.00048687	2.36921	0.00184	2.06004	-0.000626714	2.36526	0.00016142	2.05564	-0.00108	2.36271	0.000534334	2.0655	0.0079	2.37002	0.000214153
						2.09179	0.00239	2.39144	0.000189195	2.06405	0.000557824	2.38604	0.00184	2.07583	-0.000642259	2.38209	0.000269042	2.07143	-0.000875977	2.37954	0.000493237	2.08129	0.00778	2.38685	0.000185238
						2.10758	0.0024	2.40827	0.000768089	2.07984	0.000596458	2.40287	0.00183	2.09162	-0.000657804	2.39892	0.000246953	2.08722	-0.000653509	2.39637	0.000404511	2.09708	0.00741	2.40369	0.000156322
						2.12337	0.00238	2.42511	0.00101	2.09563	0.000629102	2.41971	0.00181	2.10741	-0.000720609	2.41576	0.000224865	2.10301	-0.000620737	2.41321	0.000270397	2.11287	0.00723	2.42052	8.99064e-05
						2.13916	0.00237	2.44194	0.00122	2.11142	0.000607123	2.43654	0.00186	2.1232	-0.000599131	2.43259	-0.000181026	2.1188	-0.000657762	2.43004	0.00024819	2.12866	0.00693	2.43736	6.89151e-05
						2.15495	0.00234	2.45878	0.000934049	2.12721	0.000585145	2.45338	0.00184	2.13899	-0.000568333	2.44943	0.000129186	2.13459	-0.000694787	2.44688	0.000225983	2.14445	0.00693	2.45419	3.73494e-05
						2.17074	0.00231	2.47561	0.000647054	2.143	0.000536454	2.47021	0.00181	2.15478	-0.000464304	2.46626	9.80404e-05	2.15038	-0.000780998	2.46371	0.000214877	2.16024	0.00665	2.47103	-0.000205079
						2.18653	0.00227	2.49245	6.8758e-05	2.15879	0.000529995	2.48705	0.00169	2.17057	-0.00030126	2.4831	6.6895e-05	2.16617	-0.000837992	2.48055	0.000171392	2.17603	0.00665	2.48786	-0.000192099
						2.20232	0.00236	2.50928	0.000431562	2.17458	0.000540237	2.50388	0.00163	2.18636	-0.000293919	2.49993	-7.48404e-05	2.18196	-0.000894985	2.49738	0.000127906	2.19182	0.00665	2.5047	-0.000229727
						2.21811	0.00239	2.52612	0.00105	2.19037	0.000545699	2.52072	0.00158	2.20215	-0.000299868	2.51677	-9.31622e-05	2.19775	-0.00063237	2.51422	0.00011686	2.20761	0.00653	2.52153	-0.000267355
						2.2339	0.00235	2.54295	0.00115	2.20616	0.000551993	2.53755	0.00159	2.21794	-0.000305817	2.5336	-0.000152882	2.21354	-0.000586882	2.53105	0.000105814	2.2234	0.00653	2.53837	-5.06866e-05
						2.24969	0.0023	2.55979	0.00118	2.22195	0.000537127	2.55439	0.00171	2.23373	-0.000294562	2.55044	-3.12475e-05	2.22933	-0.000541395	2.54789	-3.71604e-05	2.23919	0.00639	2.5552	-1.84873e-05
						2.26548	0.00222	2.57662	0.00117	2.23774	0.000522261	2.57122	0.00184	2.24952	-0.000283306	2.56727	8.48414e-06	2.24512	-0.000494147	2.56472	-5.26353e-05	2.25498	0.00632	2.57204	1.3712e-05
						2.28127	0.00213	2.59345	0.00116	2.25353	0.000486234	2.58805	0.0019	2.26531	-7.30871e-05	2.5841	-4.22657e-05	2.26091	-0.0004469	2.58155	0.000104098	2.27077	0.00626	2.58887	7.31648e-05
						2.29706	0.00182	2.61029	0.00107	2.26931	0.000463764	2.60489	0.00196	2.2811	0.000173404	2.60094	-9.30156e-05	2.2767	-0.000402632	2.59839	0.000260831	2.28656	0.00622	2.6057	-2.86913e-05
						2.31285	0.00179	2.62712	0.00103	2.2851	0.000441293	2.62172	0.00195	2.29689	0.000351747	2.61777	-0.000144114	2.29249	-0.000389619	2.61522	0.000304349	2.30235	0.00619	2.62254	-0.000130547
						2.32864	0.00168	2.64396	0.00098179	2.30089	0.000376923	2.63856	0.00195	2.31268	0.000565968	2.63461	-0.000147584	2.30828	-0.000392234	2.63206	0.000315093	2.31814	0.00607	2.63937	-0.000264814
						2.34443	0.00155	2.66079	0.00086466	2.31668	0.000345759	2.65539	0.00186	2.32847	0.000578769	2.65144	-0.000151054	2.32407	-0.000399812	2.64889	0.000294601	2.33393	0.00603	2.65621	-0.000249071
						2.36022	0.00138	2.67763	0.00108	2.33247	0.000314594	2.67223	0.00205	2.34426	0.000643873	2.66828	-0.000191108	2.33986	-0.000407391	2.66573	0.000274109	2.34972	0.00575	2.67304	-0.000301701
						2.37601	0.00101	2.69446	0.00112	2.34826	0.000310167	2.68906	0.00211	2.36005	0.000708977	2.68511	-0.000178399	2.35565	-0.000412582	2.68256	0.000212956	2.36551	0.00569	2.68988	-0.000354331
						2.3918	0.000828153	2.7113	0.00112	2.36405	0.000235361	2.7059	0.00212	2.37584	0.000949758	2.70195	4.57088e-05	2.37144	-0.000417774	2.6994	0.000410528	2.3813	0.00562	2.70671	-0.000173775
						2.40759	0.000569525	2.72813	0.0011	2.37984	0.000197253	2.72273	0.00185	2.39163	0.0011	2.71878	0.000327339	2.38723	-0.000371286	2.71623	0.000439347	2.39708	0.00558	2.72355	7.85403e-05
						2.42338	0.00042606	2.74497	0.00108	2.39563	0.000159145	2.73957	0.00159	2.40742	0.00119	2.73562	0.000270831	2.40302	-0.00039283	2.73307	0.000468166	2.41287	0.00545	2.74038	0.000188117
						2.43917	0.000215089	2.7618	0.000565692	2.41142	0.000124061	2.7564	0.00162	2.4232	0.00137	2.75245	0.000214324	2.4188	-0.000414374	2.7499	0.00058924	2.42866	0.00542	2.75722	0.000192349
						2.45495	0.00025339	2.77863	0.000325287	2.42721	0.00011043	2.77323	0.00151	2.43899	0.00142	2.76928	8.58179e-05	2.43459	-0.000475552	2.76673	0.000649159	2.44445	0.00538	2.77405	4.55541e-05
						2.47074	0.000299761	2.79547	8.48827e-05	2.443	9.67988e-05	2.79007	0.0014	2.45478	0.00177	2.78612	-0.000116819	2.45038	-0.000558687	2.78357	0.000572261	2.46024	0.00532	2.79088	-0.000101241
						2.48653	0.000233215	2.8123	0.000849014	2.45879	8.91037e-05	2.8069	0.00119	2.47057	0.00201	2.80295	0.000200889	2.46617	-0.000611746	2.8004	0.000495363	2.47603	0.00539	2.80772	-0.000294727
						2.50232	0.000166669	2.82914	0.0012	2.47458	8.14085e-05	2.82374	0.00135	2.48636	0.00234	2.81979	0.000230115	2.48196	-0.000745323	2.81724	0.000330448	2.49182	0.00547	2.82455	-9.09056e-05
						2.51811	1.96343e-05	2.84597	0.0011	2.49037	8.08618e-05	2.84057	0.00137	2.50215	0.00243	2.83662	0.000270042	2.49775	-0.000821052	2.83407	0.00019734	2.50761	0.00582	2.84139	-2.11491e-06
						2.5339	-7.9709e-05	2.86281	0.00101	2.50616	8.03151e-05	2.85741	0.00156	2.51794	0.00247	2.85346	0.000309969	2.51354	-0.000965614	2.85091	0.000442868	2.5234	0.00592	2.85822	2.58888e-06
						2.54969	-0.000165687	2.87964	0.000767147	2.52195	9.42219e-05	2.87424	0.00157	2.53373	0.00247	2.87029	0.000347773	2.52933	-0.000654212	2.86774	0.000551288	2.53919	0.00616	2.87506	-6.61635e-05
						2.56548	-9.54219e-05	2.89648	0.000762903	2.53774	0.000112078	2.89108	0.00159	2.54952	0.00246	2.88713	0.000252749	2.54512	-0.000541794	2.88458	0.000597061	2.55498	0.00618	2.89189	-0.000134916
						2.58127	-2.29726e-05	2.91331	0.000758659	2.55353	0.000110616	2.90791	0.00218	2.56531	0.00251	2.90396	0.000157725	2.56091	-0.000474556	2.90141	0.000361704	2.57077	0.00621	2.90873	-9.16643e-05
						2.59706	-3.66273e-05	2.93015	0.000533779	2.56932	9.9494e-05	2.92475	0.00221	2.5811	0.00255	2.9208	-0.000230014	2.5767	-0.000460368	2.91825	0.000126347	2.58656	0.0062	2.92556	-4.84127e-05
						2.61285	-5.02819e-05	2.94698	0.000682905	2.58511	8.83724e-05	2.94158	0.00213	2.59689	0.00268	2.93763	-5.96687e-05	2.59249	-0.000465246	2.93508	9.29221e-05	2.60235	0.00619	2.9424	-1.66297e-06
						2.62864	-7.25443e-05	2.96381	0.000733941	2.6009	7.99478e-05	2.95841	0.00205	2.61268	0.00273	2.95446	-8.26271e-05	2.60828	-0.000499604	2.95191	3.87692e-05	2.61814	0.00614	2.95923	-2.06484e-06
						2.64443	-7.33973e-05	2.98065	0.000631204	2.61669	-1.67527e-05	2.97525	0.00186	2.62847	0.00293	2.9713	-0.000105585	2.62407	-0.000533962	2.96875	1.40194e-05	2.63393	0.00562	2.97606	-4.38688e-05
						2.66022	-7.42503e-05	2.99748	0.000528467	2.63248	-2.43463e-05	2.99208	0.00166	2.64426	0.00301	2.98813	-0.000319139	2.63986	-0.00023069	2.98558	-1.07304e-05	2.64972	0.00535	2.9929	-8.56727e-05
						2.67601	-0.000103578	3.01432	3.30786e-05	2.64827	-2.76335e-05	3.00892	0.00183	2.66005	0.00309	3.00497	-0.000106055	2.65565	-0.000130793	3.00242	-7.10412e-05	2.66551	0.00493	3.00973	-0.000108576
						2.6918	-0.000132906	3.03115	0.0006659	2.66406	-0.000203979	3.02575	0.00199	2.67584	0.00325	3.0218	-0.000140103	2.67144	2.12283e-06	3.01925	-9.8489e-05	2.6813	0.00446	3.02657	-0.00013148
						2.70759	-0.00022387	3.04799	0.000773039	2.67984	-0.000237593	3.04259	0.002	2.69163	0.00328	3.03864	-0.000174152	2.68723	0.00015042	3.03609	6.43216e-05	2.69709	0.00435	3.0434	-0.000200889
						2.72338	-0.000357713	3.06482	0.000776665	2.69563	-0.000350429	3.05942	0.00195	2.70742	0.00358	3.05547	-0.0002968	2.70302	0.000264476	3.05292	7.64142e-05	2.71288	0.00405	3.06024	-5.90375e-05
						2.73917	-0.0004739	3.08166	0.000759299	2.71142	-0.000386964	3.07626	0.0019	2.72321	0.00371	3.07231	3.17318e-05	2.71881	0.000474875	3.06976	3.81422e-05	2.72867	0.00394	3.07707	1.01144e-06
						2.75496	-0.000291032	3.09849	0.000741933	2.72721	-0.000481399	3.09309	0.00179	2.739	0.0038	3.08914	0.000102404	2.7346	0.000497522	3.08659	-1.29817e-07	2.74446	0.00341	3.09391	-1.23432e-05
						2.77075	-0.000238652	3.11533	0.000703575	2.743	-0.000544124	3.10993	0.00167	2.75479	0.00394	3.10598	0.000173077	2.75039	0.000592612	3.10343	-8.87664e-05	2.76025	0.00306	3.11074	-2.56978e-05
						2.78654	-0.000119601	3.13216	0.000283613	2.75879	-0.000610244	3.12676	0.00142	2.77058	0.004	3.12281	0.00025677	2.76618	0.000687702	3.12026	-3.80372e-05	2.77603	0.00275	3.12758	0.000106919
						2.80233	-0.000123515	3.14899	0.000607276	2.77458	-0.000744398	3.14359	0.00193	2.78637	0.00402	3.13964	0.000238389	2.78197	0.000979369	3.13709	6.7651e-06	2.79182	0.00262	3.14441	0.000181164
						2.81812	-0.000124894	3.16583	0.00073218	2.79037	-0.000765827	3.16043	0.00185	2.80216	0.00402	3.15648	0.000220008	2.79776	0.00105	3.15393	6.30785e-05	2.80761	0.00271	3.16124	0.000333898
						2.83391	-0.000142235	3.18266	0.000792375	2.80616	-0.000859096	3.17726	0.00177	2.81794	0.00401	3.17331	0.000216845	2.81354	0.00107	3.17076	0.000149881	2.8234	0.00271	3.17808	0.000369163
						2.84969	-0.000159576	3.1995	0.000678513	2.82195	-0.000907805	3.1941	0.0016	2.83373	0.004	3.19015	0.000213681	2.82933	0.00107	3.1876	0.000174109	2.83919	0.00271	3.19491	0.000378169
						2.86548	-0.000114398	3.21633	0.000564651	2.83774	-0.000956514	3.21093	0.00165	2.84952	0.00409	3.20698	6.28342e-05	2.84512	0.00105	3.20443	0.000178045	2.85498	0.00261	3.21175	0.000308201
						2.88127	-6.92202e-05	3.23317	0.000435812	2.85353	-0.00101	3.22777	0.00166	2.86531	0.00421	3.22382	3.70547e-05	2.86091	0.00102	3.22127	0.000171836	2.87077	0.00233	3.22858	0.000238232
						2.89706	8.42565e-05	3.25	0.000176233	2.86932	-0.00108	3.2446	0.00163	2.8811	0.00427	3.24065	3.90583e-05	2.8767	0.000984805	3.2381	0.000165626	2.88656	0.00203	3.24542	6.03159e-05
						2.91285	0.000144435	3.26684	-0.000316894	2.88511	-0.00119	3.26144	0.0016	2.89689	0.00426	3.25749	4.26586e-05	2.89249	0.00103	3.25494	0.00011324	2.90235	0.0018	3.26225	0.000111595
						2.92864	0.000212289	3.28367	3.19704e-05	2.9009	-0.00119	3.27827	0.00176	2.91268	0.00423	3.27432	4.62589e-05	2.90828	0.00105	3.27177	0.000139333	2.91814	0.00167	3.27909	0.000132716
						2.94443	0.000223678	3.30051	0.000178341	2.91669	-0.00132	3.29511	0.0017	2.92847	0.0042	3.29116	0.000274906	2.92407	0.00102	3.28861	0.000376459	2.93393	0.0014	3.29592	0.000153837
						2.96022	0.000216643	3.31734	0.000104554	2.93248	-0.00135	3.31194	0.00165	2.94426	0.00391	3.30799	0.000333814	2.93986	0.00098219	3.30544	0.00037632	2.94972	0.00132	3.31276	0.000197117
						2.97601	0.000209608	3.33417	3.07672e-05	2.94827	-0.00138	3.32877	0.0015	2.96005	0.0038	3.32482	0.000343327	2.95565	0.000897714	3.32227	0.000349774	2.96551	0.000915954	3.32959	0.000147626
						2.9918	0.000184148	3.35101	0.00019953	2.96406	-0.00139	3.34561	0.00167	2.97584	0.00367	3.34166	0.000134341	2.97144	0.000885749	3.33911	0.000323228	2.9813	0.000790461	3.34642	9.81341e-05
						3.00759	0.000328431	3.36784	0.000321027	2.97985	-0.00146	3.36244	0.00177	2.99163	0.00359	3.35849	-7.46448e-05	2.98723	0.00063724	3.35594	0.000270275	2.99709	0.000411768	3.36326	-8.55553e-05
						3.02338	0.000412508	3.38468	0.000296992	2.99564	-0.00155	3.37928	0.00223	3.00742	0.00359	3.37533	-0.000161911	3.00302	0.000631697	3.37278	0.000279306	3.01288	0.000115943	3.38009	-0.000112365
						3.03917	0.000453523	3.40151	0.000272957	3.01143	-0.00157	3.39611	0.00259	3.02321	0.00357	3.39216	0.000333233	3.01881	0.000581416	3.38961	0.000234365	3.02867	0.000130367	3.39693	-0.000139174
						3.05496	0.000463159	3.41835	0.000375393	3.02722	-0.00172	3.41295	0.00255	3.039	0.00355	3.409	0.000472496	3.0346	0.000511293	3.40645	0.000189425	3.04446	0.000119108	3.41376	-0.000212114
						3.07075	0.000448166	3.43518	0.000317161	3.04301	-0.00175	3.42978	0.0025	3.05479	0.00351	3.42583	0.000487045	3.05039	0.000465721	3.42328	7.88631e-05	3.06025	0.000107849	3.4306	-0.000135518
						3.08654	0.000433173	3.45202	0.00025893	3.0588	-0.0019	3.44662	0.00232	3.07058	0.00356	3.44267	0.000439235	3.06618	0.000218216	3.44012	0.00026809	3.07604	7.09067e-05	3.44743	-0.000101505
						3.10233	0.000393551	3.46885	1.44419e-06	3.07458	-0.00194	3.46345	0.0015	3.08637	0.00356	3.4595	0.000391426	3.08197	0.000152201	3.45695	0.000300125	3.09183	0.000332736	3.46427	-9.95782e-05
						3.11812	0.000346643	3.48569	0.000261636	3.09037	-0.00199	3.48029	0.00173	3.10216	0.00358	3.47634	0.000313071	3.09776	-0.000128184	3.47379	0.000274117	3.10762	0.000456349	3.4811	-9.76511e-05
						3.13391	0.000175277	3.50252	0.000521827	3.10616	-0.00206	3.49712	0.00174	3.11795	0.00361	3.49317	0.000234715	3.11355	-0.000352047	3.49062	0.000248109	3.12341	0.000599658	3.49794	-5.46764e-05
						3.1497	0.000149854	3.51936	0.000524849	3.12195	-0.00207	3.51396	0.00174	3.13374	0.00364	3.51001	7.34334e-05	3.12934	-0.000604152	3.50746	0.000171763	3.1392	0.00065932	3.51477	-4.67618e-05
						3.16549	0.000156589	3.53619	0.000724488	3.13774	-0.00207	3.53079	0.00183	3.14953	0.00369	3.52684	3.81467e-05	3.14513	-0.00070674	3.52429	0.000166853	3.15499	0.000655447	3.5316	-0.000114404
						3.18128	0.000163324	3.55302	0.000807179	3.15353	-0.00211	3.54762	0.0018	3.16532	0.00369	3.54367	2.85996e-06	3.16092	-0.000765856	3.54112	7.94803e-05	3.17077	0.000651574	3.54844	-0.000182046
						3.19707	0.000207189	3.56986	0.000831397	3.16932	-0.00215	3.56446	0.00177	3.18111	0.00367	3.56051	-8.20676e-05	3.17671	-0.000943154	3.55796	0.00014259	3.18656	0.000584166	3.56527	-0.00015485
						3.21286	0.00021984	3.58669	0.000606585	3.18511	-0.00214	3.58129	0.00158	3.1969	0.00364	3.57734	-6.59883e-05	3.1925	-0.00102	3.57479	0.000179232	3.20235	0.000615737	3.58211	-6.43004e-05
						3.22865	0.000216885	3.60353	0.000381774	3.2009	-0.00215	3.59813	0.00151	3.21268	0.00353	3.59418	0.000232464	3.20828	-0.00133	3.59163	0.000189344	3.21814	0.000647308	3.59894	-5.56117e-05
						3.24444	0.000213929	3.62036	0.000478229	3.21669	-0.00215	3.61496	0.00143	3.22847	0.0035	3.61101	0.00021698	3.22407	-0.00139	3.60846	0.000166909	3.23393	0.000622498	3.61578	-4.6923e-05
						3.26022	0.000208742	3.6372	0.000574684	3.23248	-0.00221	3.6318	0.00147	3.24426	0.00329	3.62785	0.000201496	3.23986	-0.00145	3.6253	0.000144473	3.24972	0.000597689	3.63261	2.69219e-05
						3.27601	0.000264424	3.65403	0.000780885	3.24827	-0.00226	3.64863	0.00148	3.26005	0.00325	3.64468	8.6675e-05	3.25565	-0.00161	3.64213	0.000146811	3.26551	0.000528725	3.64945	-1.66975e-06
						3.2918	0.000292324	3.67087	0.000727088	3.26406	-0.00229	3.66547	0.0015	3.27584	0.00311	3.66152	0.000435371	3.27144	-0.00184	3.65897	0.000149148	3.2813	0.000355616	3.66628	-3.02614e-05
						3.30759	0.00051108	3.6877	0.00067329	3.27985	-0.00237	3.6823	0.00164	3.29163	0.00305	3.67835	0.000618657	3.28723	-0.00219	3.6758	0.000327786	3.29709	0.000182507	3.68312	-7.62038e-05
						3.32338	0.000514006	3.70454	0.000427288	3.29564	-0.00235	3.69914	0.0018	3.30742	0.00298	3.69519	0.000535024	3.30302	-0.00223	3.69264	0.000329086	3.31288	7.53372e-05	3.69995	1.79353e-05
						3.33917	0.000496604	3.72137	0.000198446	3.31143	-0.00235	3.71597	0.00183	3.32321	0.00293	3.71202	0.000451391	3.31881	-0.00238	3.70947	0.000323008	3.32867	-4.98187e-05	3.71678	-4.23249e-06
						3.35496	0.000479201	3.7382	0.000782124	3.32722	-0.00235	3.7328	0.0018	3.339	0.00296	3.72885	0.000201515	3.3346	-0.00241	3.7263	0.000316929	3.34446	5.03583e-05	3.73362	-2.64003e-05
						3.37075	0.000439021	3.75504	0.00138	3.34301	-0.00236	3.74964	0.00176	3.35479	0.00296	3.74569	0.000129034	3.35039	-0.00244	3.74314	0.000338511	3.36025	0.000152566	3.75045	-8.26809e-05
						3.38654	0.000314687	3.77187	0.00111	3.3588	-0.00249	3.76647	0.00139	3.37058	0.00295	3.76252	0.000154623	3.36618	-0.00246	3.75997	0.000288625	3.37604	0.000177283	3.76729	1.47332e-05
						3.40233	0.000215388	3.78871	0.000835666	3.37459	-0.00251	3.78331	0.00138	3.38637	0.00294	3.77936	0.000202024	3.38197	-0.00248	3.77681	0.000238739	3.39183	0.000450634	3.78412	0.000129253
						3.41812	0.000164577	3.80554	0.000271948	3.39038	-0.00255	3.80014	0.00165	3.40216	0.00287	3.79619	0.000115862	3.39776	-0.00254	3.79364	0.000162354	3.40762	0.000732151	3.80096	0.00020011
						3.43391	0.000113766	3.82238	-0.000402598	3.40617	-0.00252	3.81698	0.00209	3.41795	0.00267	3.81303	2.96992e-05	3.41355	-0.00256	3.81048	0.000153947	3.42341	0.00125	3.81779	0.000228398
						3.4497	7.27499e-05	3.83921	-0.000433816	3.42196	-0.00251	3.83381	0.00208	3.43374	0.00258	3.82986	8.01534e-05	3.42934	-0.00257	3.82731	0.000145539	3.4392	0.00132	3.83463	0.000256687
						3.46549	-0.000163122	3.85605	-1.60897e-05	3.43775	-0.0025	3.85065	0.00206	3.44953	0.00247	3.8467	5.85188e-05	3.44513	-0.00258	3.84415	0.000200991	3.45499	0.0017	3.85146	0.000208591
						3.48128	-0.000240879	3.87288	-2.00184e-05	3.45354	-0.00246	3.86748	0.00198	3.46532	0.00216	3.86353	3.68842e-05	3.46092	-0.00258	3.86098	0.000271495	3.47078	0.00208	3.8683	0.000160496
						3.49707	-0.000447203	3.88972	-2.39471e-05	3.46932	-0.00247	3.88432	0.00168	3.48111	0.00206	3.88037	-6.41426e-05	3.47671	-0.00248	3.87782	0.000335033	3.48657	0.00243	3.88513	5.2757e-05
						3.51286	-0.000739125	3.90655	-6.94449e-05	3.48511	-0.00247	3.90115	0.00165	3.4969	0.00189	3.8972	-5.83314e-05	3.4925	-0.00235	3.89465	0.000261183	3.50236	0.00282	3.90196	-4.17615e-05
						3.52865	-0.000759103	3.92338	0.000125722	3.5009	-0.00251	3.91798	0.00187	3.51269	0.00182	3.91403	-7.21485e-05	3.50829	-0.00225	3.91148	0.000187332	3.51815	0.00287	3.9188	1.98225e-07
						3.54444	-0.000710143	3.94022	0.000123925	3.51669	-0.00253	3.93482	0.00197	3.52848	0.00166	3.93087	-8.59656e-05	3.52408	-0.00192	3.92832	1.69746e-05	3.53394	0.00323	3.93563	4.21579e-05
						3.56023	-0.000603178	3.95705	0.000122129	3.53248	-0.00264	3.95165	0.00197	3.54427	0.00162	3.9477	0.00021615	3.53987	-0.00193	3.94515	-0.000205918	3.54973	0.00334	3.95247	-1.42019e-05
						3.57602	-0.000496213	3.97389	-6.34898e-06	3.54827	-0.00267	3.96849	0.00197	3.56006	0.00155	3.96454	0.000276849	3.55566	-0.00194	3.96199	-5.82778e-05	3.56551	0.00365	3.9693	-7.05618e-05
						3.59181	-0.000436159	3.99072	0.000424087	3.56406	-0.0027	3.98532	0.00187	3.57585	0.00147	3.98137	0.000256779	3.57145	-0.00196	3.97882	2.24555e-06	3.5813	0.00372	3.98614	-0.00021539
						3.6076	-0.000427409	4.00756	0.000513484	3.57985	-0.00272	4.00216	0.00184	3.59164	0.00141	3.99821	0.000236709	3.58724	-0.0019	3.99566	2.1945e-05	3.59709	0.00372	4.00297	1.71659e-05
						3.62339	-0.00042714	4.02439	0.00060288	3.59564	-0.00269	4.01899	0.00181	3.60742	0.00135	4.01504	0.000213094	3.60302	-0.00185	4.01249	4.16445e-05	3.61288	0.00371	4.01981	8.06734e-05
						3.63918	-0.000463949	4.04123	0.000613573	3.61143	-0.00266	4.03583	0.00191	3.62321	0.00154	4.03188	6.29358e-05	3.61881	-0.00185	4.02933	0.000254455	3.62867	0.00369	4.03664	3.56248e-05
						3.65496	-0.000500759	4.05806	0.000512844	3.62722	-0.00257	4.05266	0.00193	3.639	0.00166	4.04871	-8.72228e-05	3.6346	-0.00188	4.04616	0.000261206	3.64446	0.00385	4.05348	-9.42366e-06
						3.67075	-0.000647161	4.0749	0.000412115	3.64301	-0.0025	4.0695	0.00181	3.65479	0.00191	4.06555	4.69558e-05	3.65039	-0.00191	4.063	0.000274098	3.66025	0.00392	4.07031	-0.000110981
						3.68654	-0.000947669	4.09173	8.16567e-05	3.6588	-0.00233	4.08633	0.00169	3.67058	0.00217	4.08238	0.000464578	3.66618	-0.00189	4.07983	0.000256765	3.67604	0.00404	4.08714	-0.000172022
						3.70233	-0.00101	4.10856	0.000582631	3.67459	-0.00212	4.10316	0.00165	3.68637	0.00233	4.09921	0.00044169	3.68197	-0.00191	4.09666	0.000239433	3.69183	0.00405	4.10398	-0.000385999
						3.71812	-0.00107	4.1254	0.000583541	3.69038	-0.002	4.12	0.00162	3.70216	0.00263	4.11605	0.000418803	3.69776	-0.00193	4.1135	0.000346392	3.70762	0.00405	4.12081	-0.000545161
						3.73391	-0.00109	4.14223	0.000565426	3.70617	-0.00186	4.13683	0.00158	3.71795	0.00273	4.13288	0.000108676	3.71355	-0.00199	4.13033	0.000375526	3.72341	0.00413	4.13765	-0.000204265
						3.7497	-0.00111	4.15907	0.00054731	3.72196	-0.00179	4.15367	0.00139	3.73374	0.00299	4.14972	-0.000187349	3.72934	-0.00207	4.14717	0.000404661	3.7392	0.00411	4.15448	-0.000124493
						3.76549	-0.00117	4.1759	0.000510171	3.73775	-0.00158	4.1705	0.00138	3.74953	0.00305	4.16655	-1.54131e-05	3.74513	-0.00187	4.164	0.000533485	3.75499	0.0041	4.17132	-0.000116419
						3.78128	-0.00121	4.19274	-0.000611782	3.75354	-0.00147	4.18734	0.00163	3.76532	0.00322	4.18339	7.47366e-05	3.76092	-0.00181	4.18084	0.000597203	3.77078	0.00405	4.18815	-0.000144192
						3.79707	-0.00125	4.20957	-0.000851804	3.76933	-0.00135	4.20417	0.00171	3.78111	0.00334	4.20022	1.42594e-05	3.77671	-0.00142	4.19767	0.000626751	3.78657	0.00401	4.20499	-0.000171966
						3.81286	-0.00127	4.22641	-0.000270206	3.78512	-0.00122	4.22101	0.00174	3.7969	0.00339	4.21706	-4.62178e-05	3.7925	-0.00129	4.21451	0.000623342	3.80236	0.00396	4.22182	-0.000282485
						3.82865	-0.0014	4.24324	0.000311392	3.80091	-0.00115	4.23784	0.00177	3.81269	0.00361	4.23389	-9.37055e-05	3.80829	-0.00108	4.23134	0.000619932	3.81815	0.00408	4.23866	-0.000113197
						3.84444	-0.00149	4.26008	0.000362335	3.8167	-0.00106	4.25468	0.00183	3.82848	0.00358	4.25073	-7.95242e-05	3.82408	-0.000875274	4.24818	0.000583564	3.83394	0.00408	4.25549	-0.000111207
						3.86023	-0.00161	4.27691	0.000369448	3.83249	-0.00105	4.27151	0.0018	3.84427	0.00356	4.26756	-6.53429e-05	3.83987	-0.000600151	4.26501	0.000327085	3.84973	0.00408	4.27232	-0.0001281
						3.87602	-0.0019	4.29374	0.000175023	3.84828	-0.00102	4.28834	0.00176	3.86006	0.00351	4.28439	1.46929e-05	3.85566	-0.000514414	4.28184	0.000302231	3.86552	0.00407	4.28916	-0.000144993
						3.89181	-0.00211	4.31058	-1.94023e-05	3.86406	-0.000993314	4.30518	0.00187	3.87585	0.00358	4.30123	0.00015157	3.87145	-0.000515936	4.29868	0.000277377	3.88131	0.0036	4.30599	-3.14826e-05
						3.9076	-0.00247	4.32741	-0.000640169	3.87985	-0.000972356	4.32201	0.00177	3.89164	0.00358	4.31806	0.000206813	3.88724	-0.000561088	4.31551	0.000235282	3.8971	0.00346	4.32283	-4.86774e-06
						3.92339	-0.00268	4.34425	-0.00123	3.89564	-0.000941654	4.33885	0.00168	3.90743	0.00358	4.3349	0.000169991	3.90303	-0.00060624	4.33235	0.000257185	3.91289	0.00318	4.33966	2.17471e-05
						3.93918	-0.00295	4.36108	-0.000779039	3.91143	-0.000819657	4.35568	0.00135	3.92322	0.00361	4.35173	0.000133169	3.91882	-0.000614581	4.34918	0.000182476	3.92868	0.00297	4.3565	3.72045e-05
						3.95497	-0.00304	4.37792	-0.000365233	3.92722	-0.000598194	4.37252	0.00166	3.93901	0.00363	4.36857	7.69234e-05	3.93461	-0.000622922	4.36602	0.000107767	3.94446	0.00282	4.37333	4.6219e-05
						3.97076	-0.00313	4.39475	-0.000343781	3.94301	-0.000551055	4.38935	0.00182	3.9548	0.00377	4.3854	2.0678e-05	3.9504	-0.000646715	4.38285	0.000127322	3.96025	0.00236	4.39017	3.84849e-05
						3.98655	-0.00331	4.41159	-0.000593217	3.9588	-0.000461036	4.40619	0.00181	3.97059	0.00379	4.40224	-0.000118016	3.96619	-0.000655578	4.39969	0.0001092	3.97604	0.00213	4.407	3.07507e-05
						4.00234	-0.0033	4.42842	-0.000842654	3.97459	-0.000425631	4.42302	0.00181	3.98638	0.00399	4.41907	-1.98939e-05	3.98198	-0.000820301	4.41652	9.1078e-05	3.99183	0.00173	4.42384	-2.39937e-05
						4.01813	-0.00329	4.44526	-0.000883729	3.99038	-0.000335125	4.43986	0.00163	4.00217	0.00413	4.43591	-2.47887e-06	3.99777	-0.000930423	4.43336	0.000220554	4.00762	0.00179	4.44067	0.00013415
						4.03392	-0.00318	4.46209	-0.000924804	4.00617	-0.000278803	4.45669	0.00166	4.01795	0.00414	4.45274	-0.000132887	4.01355	-0.00104	4.45019	0.000224349	4.02341	0.00185	4.4575	0.000104882
						4.0497	-0.00311	4.47893	-0.00112	4.02196	-0.000259526	4.47353	0.00199	4.03374	0.00413	4.46958	-0.000263295	4.02934	-0.00106	4.46703	0.000228144	4.0392	0.00201	4.47434	7.56136e-05
						4.06549	-0.00283	4.49576	-0.000489283	4.03775	-0.000258698	4.49036	0.00201	4.04953	0.00412	4.48641	-2.95716e-05	4.04513	-0.00107	4.48386	0.000240231	4.05499	0.00207	4.49117	-3.64715e-05
						4.08128	-0.00257	4.51259	-0.00053844	4.05354	-0.000264696	4.50719	0.00198	4.06532	0.00408	4.50324	3.35383e-05	4.06092	-0.00111	4.50069	0.000219516	4.07078	0.00201	4.50801	4.4558e-06
						4.09707	-0.0024	4.52943	-0.000587596	4.06933	-0.000270694	4.52403	0.00194	4.08111	0.00405	4.52008	3.71917e-05	4.07671	-0.0011	4.51753	0.000198801	4.08657	0.00195	4.52484	5.23709e-05
						4.11286	-0.00204	4.54626	-0.00072692	4.08512	-0.000283519	4.54086	0.00181	4.0969	0.00419	4.53691	4.08452e-05	4.0925	-0.00112	4.53436	0.000169719	4.10236	0.00178	4.54168	6.12901e-05
						4.12865	-0.00187	4.5631	-0.000253522	4.10091	-0.000277359	4.5577	0.00179	4.11269	0.00419	4.55375	0.000250788	4.10829	-0.00113	4.5512	0.00022998	4.11815	0.00174	4.55851	-5.27782e-05
						4.14444	-0.00174	4.57993	0.000101067	4.1167	-0.000271198	4.57453	0.00209	4.12848	0.00416	4.57058	0.000240529	4.12408	-0.00118	4.56803	0.000248449	4.13394	0.00169	4.57535	-0.000166846
						4.16023	-0.00168	4.59677	4.25771e-05	4.13249	-0.000267714	4.59137	0.00216	4.14427	0.00413	4.58742	0.00023027	4.13987	-0.000961713	4.58487	0.000371774	4.14973	0.00168	4.59218	-0.000193652
						4.17602	-0.00162	4.6136	-1.59133e-05	4.14828	-0.000184178	4.6082	0.00214	4.16006	0.00408	4.60425	-3.02422e-05	4.15566	-0.000825542	4.6017	0.000341121	4.16552	0.00167	4.60902	-0.000220459
						4.19181	-0.00162	4.63044	-0.000182262	4.16407	-0.000152344	4.62504	0.00212	4.17585	0.00423	4.62109	6.32091e-06	4.17145	-0.000733218	4.61854	0.000310467	4.18131	0.00158	4.62585	-0.000294185
						4.2076	-0.00153	4.64727	0.000355957	4.17986	-0.000102003	4.64187	0.00203	4.19164	0.00427	4.63792	0.000337023	4.18724	-0.00069896	4.63537	0.000247332	4.1971	0.00151	4.64268	-4.85748e-05
						4.22339	-0.00148	4.66411	0.000485016	4.19565	-8.59578e-05	4.65871	0.00187	4.20743	0.0044	4.65476	0.000481622	4.20303	-0.000692205	4.65221	0.000182747	4.21289	0.00144	4.65952	-9.1197e-05
						4.23918	-0.00142	4.68094	0.000414848	4.21144	-8.70596e-05	4.67554	0.0017	4.22322	0.00445	4.67159	0.000420964	4.21882	-0.000699201	4.66904	0.000258964	4.22868	0.00137	4.67635	-0.000133819
						4.25497	-0.00123	4.69777	0.000344679	4.22723	-0.000118106	4.69237	0.00171	4.23901	0.00443	4.68842	0.000360306	4.23461	-0.000706197	4.68587	0.000238943	4.24447	0.0013	4.69319	-0.000242434
						4.27076	-0.0012	4.71461	0.00015212	4.24302	-0.000149153	4.70921	0.00168	4.2548	0.00442	4.70526	6.47315e-05	4.2504	-0.000691087	4.70271	0.000218922	4.26026	0.00126	4.71002	-0.000517548
						4.28655	-0.000964048	4.73144	-0.000147091	4.2588	-0.000186641	4.72604	0.00164	4.27059	0.00437	4.72209	-0.000245798	4.26619	-0.000692516	4.71954	0.000127249	4.27605	0.00119	4.72686	-0.00035423
						4.30234	-0.000725681	4.74828	-0.000446301	4.27459	-0.00026911	4.74288	0.00165	4.28638	0.00435	4.73893	-0.000230294	4.28198	-0.000702213	4.73638	0.00021954	4.29184	0.00113	4.74369	-0.000158668
						4.31813	-0.000612861	4.76511	-0.00138	4.29038	-0.000278621	4.75971	0.00159	4.30217	0.00433	4.75576	-0.000237777	4.29777	-0.000711911	4.75321	0.000276106	4.30763	0.00118	4.76053	-8.00946e-05
						4.33392	-0.000529423	4.78195	-0.000347257	4.30617	-0.000365429	4.77655	0.00154	4.31796	0.00432	4.7726	-0.000245259	4.31356	-0.000926722	4.77005	0.00029538	4.32342	0.00115	4.77736	-1.52137e-06
						4.34971	-0.000445984	4.79878	-0.000135287	4.32196	-0.000372474	4.79338	0.00134	4.33375	0.0043	4.78943	-0.000137057	4.32935	-0.0009814	4.78688	0.000283427	4.3392	0.00112	4.7942	-1.36659e-05
						4.3655	-0.000426728	4.81562	7.66827e-05	4.33775	-0.000379519	4.81022	0.00168	4.34954	0.00425	4.80627	-0.000122097	4.34514	-0.00103	4.80372	0.000271473	4.35499	0.00101	4.81103	-2.58103e-05
						4.38129	-0.000407472	4.83245	0.000129671	4.35354	-0.00030779	4.82705	0.00171	4.36533	0.00421	4.8231	-0.000138674	4.36093	-0.00088726	4.82055	0.000213124	4.37078	0.000843817	4.82786	-5.76342e-05
						4.39708	-0.0002149	4.84929	0.000124994	4.36933	-0.000279816	4.84389	0.00169	4.38112	0.00409	4.83994	-0.000155251	4.37672	-0.000826431	4.83739	8.07639e-05	4.38657	0.000448209	4.8447	-4.32452e-05
						4.41287	-4.62142e-05	4.86612	0.000120317	4.38512	-0.000280116	4.86072	0.00167	4.39691	0.00395	4.85677	-0.000173426	4.39251	-0.000863532	4.85422	7.98058e-05	4.40236	3.25554e-05	4.86153	-1.40681e-05
						4.42866	6.25773e-05	4.88295	5.7974e-05	4.40091	-0.000294555	4.87755	0.00181	4.41269	0.00369	4.8736	-0.0001916	4.40829	-0.000900634	4.87105	-8.20929e-06	4.41815	-5.45899e-05	4.87837	-2.59459e-05
						4.44444	0.000224824	4.89979	-0.000340123	4.4167	-0.000308993	4.89439	0.00194	4.42848	0.00358	4.89044	-0.000259082	4.42408	-0.00104	4.88789	1.01534e-05	4.43394	-0.000325703	4.8952	-3.78237e-05
						4.46023	0.0001744	4.91662	0.000215108	4.43249	-0.000215021	4.91122	0.00192	4.44427	0.00328	4.90727	-7.76932e-05	4.43987	-0.00109	4.90472	0.00014995	4.44973	-0.000421676	4.91204	-9.07565e-05
						4.47602	0.000123976	4.93346	0.00017089	4.44828	-0.000175136	4.92806	0.00189	4.46006	0.00332	4.92411	5.30817e-05	4.45566	-0.00124	4.92156	0.000185706	4.46552	-0.000517649	4.92887	-0.000185064
						4.49181	1.74959e-05	4.95029	0.000126672	4.46407	-0.000186805	4.94489	0.00162	4.47585	0.0033	4.94094	0.000101647	4.47145	-0.00123	4.93839	0.000200953	4.48131	-0.000518976	4.94571	-4.44461e-05
						4.5076	-0.000148643	4.96713	-0.000779415	4.47986	-0.000198474	4.96173	0.0019	4.49164	0.00327	4.95778	6.90343e-06	4.48724	-0.00124	4.95523	0.000195446	4.4971	-0.000520303	4.96254	-1.04175e-05
						4.52339	-0.000311879	4.98396	-0.000480771	4.49565	-0.000235208	4.97856	0.00197	4.50743	0.00321	4.97461	-8.784e-05	4.50303	-0.00125	4.97206	0.000189938	4.51289	-0.000548817	4.97938	-1.13189e-05
						4.53918	-0.000399608	5.0008	-0.000209416	4.51144	-0.000218993	4.9954	0.00197	4.52322	0.00304	4.99145	-1.92568e-05	4.51882	-0.00127	4.9889	0.000163676	4.52868	-0.000568945	4.99621	-1.22203e-05
						4.55497	-0.000431523	5.01763	6.19377e-05	4.52723	-0.000202778	5.01223	0.0018	4.53901	0.00312	5.00828	4.17624e-06	4.53461	-0.00139	5.00573	1.69446e-05	4.54447	-0.000861568	5.01304	4.55519e-05
						4.57076	-0.000493808	5.03447	8.16039e-05	4.54302	-0.000155621	5.02907	0.00163	4.5548	0.0032	5.02512	-0.000235249	4.5504	-0.00142	5.02257	0.000257287	4.56026	-0.000907281	5.02988	6.03739e-05
						4.58655	-0.000512436	5.0513	0.000107497	4.55881	-0.000108465	5.0459	0.00161	4.57059	0.00318	5.04195	-0.000474674	4.56619	-0.0017	5.0394	0.000208646	4.57605	-0.000952995	5.04671	3.37685e-05
						4.60234	-0.000531064	5.06813	3.34542e-05	4.5746	-0.000113007	5.06273	0.00178	4.58638	0.00315	5.05878	-0.000190641	4.58198	-0.00178	5.05623	0.000160005	4.59184	-0.000956337	5.06355	7.1632e-06
						4.61813	-0.000559702	5.08497	-4.05891e-05	4.59039	-0.000117549	5.07957	0.00186	4.60217	0.0031	5.07562	3.29777e-05	4.59777	-0.00205	5.07307	3.69748e-05	4.60763	-0.00095968	5.08038	-0.000264026
						4.63392	-0.00063515	5.1018	3.95689e-05	4.60618	-0.000169649	5.0964	0.00194	4.61796	0.00306	5.09245	0.000256596	4.61356	-0.00207	5.0899	6.07282e-05	4.62342	-0.000957807	5.09722	-0.000220497
						4.64971	-0.000524842	5.11864	0.00018101	4.62197	-0.000281266	5.11324	0.0021	4.63375	0.00294	5.10929	0.00017372	4.62935	-0.00214	5.10674	0.000216103	4.63921	-0.000747488	5.11405	-0.000150527
						4.6655	-0.000466461	5.13547	0.000244338	4.63776	-0.000510383	5.13007	0.00215	4.64954	0.00293	5.12612	9.08438e-05	4.64514	-0.00236	5.12357	0.000275876	4.655	-0.000628748	5.13089	-0.000152796
						4.68129	-0.000408079	5.15231	0.000245052	4.65355	-0.000667158	5.14691	0.00216	4.66533	0.00293	5.14296	-0.000109347	4.66093	-0.00257	5.14041	0.000270339	4.67079	-0.000224891	5.14772	-0.000155066
						4.69708	-0.000243263	5.16914	0.000214458	4.66933	-0.000832721	5.16374	0.00216	4.68112	0.00298	5.15979	-3.78703e-05	4.67672	-0.00277	5.15724	0.000264802	4.68658	-0.000215267	5.16456	-0.000220514
						4.71287	-0.000255612	5.18598	0.000183864	4.68512	-0.00086659	5.18058	0.00216	4.69691	0.00303	5.17663	-3.46728e-06	4.69251	-0.00282	5.17408	0.000193957	4.70237	-6.38518e-05	5.18139	-0.000165417
						4.72866	-0.000267961	5.20281	1.04167e-05	4.70091	-0.000900459	5.19741	0.00215	4.7127	0.00305	5.19346	-0.000153247	4.7083	-0.00288	5.19091	0.000184354	4.71816	3.29703e-06	5.19822	-9.60297e-05
						4.74445	-0.000305605	5.21965	0.000315962	4.7167	-0.000973562	5.21425	0.00202	4.72849	0.00317	5.2103	-0.000303026	4.72409	-0.0029	5.20775	0.000174751	4.73394	3.85189e-05	5.21506	5.70723e-06
						4.76024	-0.000443982	5.23648	0.000578639	4.73249	-0.00103	5.23108	0.0018	4.74428	0.0032	5.22713	-0.000226907	4.73988	-0.00293	5.22458	0.000149361	4.74973	2.26746e-05	5.23189	0.000108062
						4.77603	-0.000555905	5.25331	0.000624391	4.74828	-0.00108	5.24791	0.00174	4.76007	0.00323	5.24396	-6.02262e-05	4.75567	-0.00298	5.24141	0.000215292	4.76552	6.83036e-06	5.24873	0.000114417
						4.79182	-0.000844488	5.27015	0.000624264	4.76407	-0.00112	5.26475	0.00184	4.77586	0.00326	5.2608	-5.55719e-05	4.77146	-0.00304	5.25825	0.0002152	4.78131	0.000297157	5.26556	8.02545e-05
						4.80761	-0.000963108	5.28698	0.000624136	4.77986	-0.00129	5.28158	0.00188	4.79165	0.00325	5.27763	-0.000122115	4.78725	-0.00309	5.27508	0.000215109	4.7971	0.000395909	5.2824	4.60923e-05
						4.8234	-0.0011	5.30382	0.000134829	4.79565	-0.00137	5.29842	0.00187	4.80743	0.00323	5.29447	-0.000188658	4.80303	-0.00302	5.29192	0.000326269	4.81289	0.000401501	5.29923	-4.38763e-05
						4.83918	-0.00106	5.32065	-0.000214836	4.81144	-0.00142	5.31525	0.00185	4.82322	0.00321	5.3113	9.27434e-05	4.81882	-0.00295	5.30875	0.000550525	4.82868	0.000407093	5.31607	4.70764e-05
						4.85497	-0.00102	5.33749	0.000482393	4.82723	-0.0015	5.33209	0.00172	4.83901	0.00318	5.32814	7.34141e-05	4.83461	-0.00283	5.32559	0.000573012	4.84447	0.000351484	5.3329	0.000139018
						4.87076	-0.00104	5.35432	0.0006091	4.84302	-0.00153	5.34892	0.0017	4.8548	0.0031	5.34497	5.40848e-05	4.8504	-0.00281	5.34242	0.000580193	4.86026	0.00020785	5.34974	0.000174222
						4.88655	-0.00105	5.37116	0.000735807	4.85881	-0.00165	5.36576	0.00186	4.87059	0.00306	5.36181	-0.000102262	4.86619	-0.00283	5.35926	0.000432173	4.87605	4.8766e-05	5.36657	0.000209426
						4.90234	-0.00109	5.38799	0.000738375	4.8746	-0.00171	5.38259	0.00195	4.88638	0.00301	5.37864	-0.00017529	4.88198	-0.00285	5.37609	0.000284153	4.89184	0.000122511	5.3834	0.000149389
						4.91813	-0.00111	5.40483	0.000603914	4.89039	-0.00184	5.39943	0.00191	4.90217	0.00297	5.39548	-0.000248318	4.89777	-0.0029	5.39293	0.000227546	4.90763	0.000196255	5.40024	8.93526e-05
						4.93392	-0.00133	5.42166	0.000469454	4.90618	-0.00183	5.41626	0.00188	4.91796	0.00287	5.41231	-0.000409274	4.91356	-0.0029	5.40976	0.000336216	4.92342	0.00028829	5.41707	-6.1948e-05
						4.94971	-0.00134	5.43849	0.000714489	4.92197	-0.00182	5.43309	0.00162	4.93375	0.00289	5.42914	-0.000395632	4.92935	-0.0029	5.42659	0.000429515	4.93921	0.000380325	5.43391	-0.000157028
						4.9655	-0.00151	5.45533	0.000693831	4.93776	-0.0018	5.44993	0.00162	4.94954	0.00288	5.44598	-0.00029383	4.94514	-0.00279	5.44343	0.000479124	4.955	0.000379147	5.45074	-6.61183e-05
						4.98129	-0.0015	5.47216	0.000673172	4.95355	-0.00177	5.46676	0.00162	4.96533	0.00288	5.46281	-0.000244367	4.96093	-0.00275	5.46026	0.000467727	4.97079	0.000377969	5.46758	-3.41637e-05
						4.99708	-0.00147	5.489	0.000359102	4.96934	-0.00174	5.4836	0.00155	4.98112	0.0029	5.47965	-0.000194904	4.97672	-0.00271	5.4771	0.00045633	4.98658	0.000339579	5.48441	-2.42012e-05
						5.01287	-0.00145	5.50583	0.000282269	4.98513	-0.00175	5.50043	0.00199	4.99691	0.00291	5.49648	-0.000101954	4.99251	-0.0026	5.49393	0.000175618	5.00237	0.000177717	5.50125	-7.7583e-05
						5.02866	-0.00142	5.52267	0.000205436	5.00092	-0.00177	5.51727	0.00205	5.0127	0.0029	5.51332	-9.00275e-06	5.0083	-0.00262	5.51077	0.000145257	5.01816	-0.000205596	5.51808	-0.000130965
						5.04445	-0.00138	5.5395	-3.3791e-05	5.01671	-0.0018	5.5341	0.00207	5.02849	0.0029	5.53015	7.55993e-05	5.02409	-0.00264	5.5276	0.000114896	5.03395	-0.000287626	5.53492	-8.00626e-05
						5.06024	-0.00127	5.55634	0.00076651	5.0325	-0.00188	5.55094	0.0021	5.04428	0.00299	5.54699	0.000155485	5.03988	-0.00272	5.54444	4.31844e-05	5.04974	-0.000369657	5.55175	-9.04871e-05
						5.07603	-0.00125	5.57317	0.00105	5.04829	-0.00185	5.56777	0.00208	5.06007	0.00308	5.56382	0.000172518	5.05567	-0.00281	5.56127	0.000162644	5.06553	-0.000375705	5.56859	-0.000100911
						5.09182	-0.00108	5.59001	0.00117	5.06407	-0.00171	5.58461	0.00206	5.07586	0.00311	5.58066	0.000125165	5.07146	-0.0031	5.57811	0.000179052	5.08132	-0.000474464	5.58542	-7.07536e-05
						5.10761	-0.00102	5.60684	0.00129	5.07986	-0.00161	5.60144	0.00197	5.09165	0.00312	5.59749	7.78117e-05	5.08725	-0.00311	5.59494	0.00012626	5.09711	-0.000686251	5.60225	-5.59747e-05
						5.1234	-0.000909967	5.62368	0.0013	5.09565	-0.00157	5.61828	0.00193	5.10744	0.00308	5.61433	-3.39278e-05	5.10304	-0.00315	5.61178	7.34675e-05	5.11289	-0.000764268	5.61909	-8.04704e-05
						5.13919	-0.000690494	5.64051	0.00128	5.11144	-0.00153	5.63511	0.00189	5.12323	0.00304	5.63116	-8.09381e-05	5.11883	-0.00334	5.62861	0.000177019	5.12868	-0.00115	5.63592	-0.000104966
						5.15498	-0.000684932	5.65734	0.00127	5.12723	-0.00143	5.65194	0.00185	5.13902	0.00288	5.64799	-0.000127948	5.13462	-0.00336	5.64544	0.000195499	5.14447	-0.00132	5.65276	-5.79192e-05
						5.17077	-0.000639051	5.67418	0.00117	5.14302	-0.00139	5.66878	0.002	5.15481	0.00281	5.66483	-0.000251691	5.15041	-0.00353	5.66228	0.000200175	5.16026	-0.00152	5.66959	-4.59275e-05
						5.18656	-0.00059317	5.69101	0.00107	5.15881	-0.00128	5.68561	0.00201	5.1706	0.0028	5.68166	-0.000245932	5.1662	-0.00349	5.67911	0.000182328	5.17605	-0.0015	5.68643	-0.000109335
						5.20235	-0.000544676	5.70785	0.000992084	5.1746	-0.00112	5.70245	0.00201	5.18639	0.00278	5.6985	-0.000254987	5.18199	-0.00344	5.69595	0.000164482	5.19184	-0.0015	5.70326	-0.000172743
						5.21814	-0.00052812	5.72468	0.00172	5.19039	-0.00108	5.71928	0.00202	5.20217	0.00277	5.71533	-0.000264042	5.19777	-0.00327	5.71278	0.000124112	5.20763	-0.00151	5.7201	-7.80125e-05
						5.23393	-0.000566892	5.74152	0.00177	5.20618	-0.00102	5.73612	0.00202	5.21796	0.00274	5.73217	-0.000385425	5.21356	-0.00314	5.72962	0.000109285	5.22342	-0.00153	5.73693	-6.34193e-05
						5.24971	-0.000605664	5.75835	0.00175	5.22197	-0.000991971	5.75295	0.00202	5.23375	0.00276	5.749	-0.00017516	5.22935	-0.00311	5.74645	0.000122285	5.23921	-0.00155	5.75377	-8.06667e-05
						5.2655	-0.0006962	5.77519	0.00173	5.23776	-0.000981885	5.76979	0.00213	5.24954	0.00278	5.76584	-0.000174655	5.24514	-0.00291	5.76329	0.000135285	5.255	-0.00151	5.7706	-9.79141e-05
						5.28129	-0.000717859	5.79202	0.00036532	5.25355	-0.000971799	5.78662	0.00213	5.26533	0.00279	5.78267	-5.08805e-05	5.26093	-0.00284	5.78012	0.000133779	5.27079	-0.00148	5.78743	-0.000147002
						5.29708	-0.000739518	5.80886	0.000168126	5.26934	-0.000935871	5.80346	0.00214	5.28112	0.00286	5.79951	-5.90298e-05	5.27672	-0.00275	5.79696	0.000132274	5.28658	-0.00128	5.80427	-0.000301256
						5.31287	-0.000773601	5.82569	0.00114	5.28513	-0.000851381	5.82029	0.00205	5.29691	0.00283	5.81634	-6.71792e-05	5.29251	-0.00267	5.81379	0.000103506	5.30237	-0.00122	5.8211	-0.000169138
						5.32866	-0.000807685	5.84252	0.00144	5.30092	-0.000808932	5.83712	0.00195	5.3127	0.00281	5.83317	-0.000174802	5.3083	-0.00245	5.83062	4.67389e-05	5.31816	-0.0011	5.83794	0.000224606
						5.34445	-0.000893123	5.85936	0.0016	5.31671	-0.000646395	5.85396	0.00172	5.32849	0.00271	5.85001	-0.000200393	5.32409	-0.00231	5.84746	0.000107171	5.33395	-0.00117	5.85477	0.00020339
						5.36024	-0.000900974	5.87619	0.00199	5.3325	-0.00061941	5.87079	0.00174	5.34428	0.00268	5.86684	-0.000225983	5.33988	-0.0022	5.86429	9.40772e-05	5.34974	-0.00123	5.87161	0.000182174
						5.37603	-0.000972949	5.89303	0.00175	5.34829	-0.000510273	5.88763	0.0018	5.36007	0.00264	5.88368	4.62276e-06	5.35567	-0.00212	5.88113	8.0983e-05	5.36553	-0.00137	5.88844	0.000116246
						5.39182	-0.000924528	5.90986	0.00151	5.36408	-0.000469801	5.90446	0.00216	5.37586	0.0026	5.90051	-1.2012e-07	5.37146	-0.00205	5.89796	0.000144442	5.38132	-0.0018	5.90528	-6.79624e-05
						5.40761	-0.000876107	5.9267	0.00101	5.37987	-0.000367117	5.9213	0.00209	5.39165	0.00252	5.91735	-4.863e-06	5.38725	-0.00206	5.9148	0.000131433	5.39711	-0.00162	5.92211	-0.000311238
						5.4234	-0.000756223	5.94353	0.001	5.39566	-0.000335746	5.93813	0.00202	5.40744	0.00249	5.93418	-8.72674e-05	5.40304	-0.00207	5.93163	0.000118423	5.4129	-0.00136	5.93895	-0.000320771
						5.43919	-0.000750149	5.96037	0.000993836	5.41145	-0.000304374	5.95497	0.00184	5.42323	0.00248	5.95102	7.34526e-06	5.41883	-0.00213	5.94847	0.000128538	5.42869	-0.00132	5.95578	-0.000106334
						5.45498	-0.000686546	5.9772	0.000881373	5.42724	-0.000218764	5.9718	0.00193	5.43902	0.00246	5.96785	-5.0558e-05	5.43462	-0.00235	5.9653	0.000104507	5.44448	-0.00132	5.97261	0.000108103
						5.47077	-0.000682928	5.99404	0.00076891	5.44303	-0.000193811	5.98864	0.00193	5.45481	0.00238	5.98469	-0.000108461	5.45041	-0.00235	5.98214	8.04755e-05	5.46027	-0.00132	5.98945	7.93627e-05
						5.48656	-0.00067931	6.01087	6.03948e-06	5.45881	4.16694e-06	6.00547	0.00193	5.4706	0.00206	6.00152	-0.000215941	5.4662	-0.00215	5.99897	2.22972e-05	5.47606	-0.00131	6.00628	5.06228e-05
						5.50235	-0.000622145	6.0277	0.000189942	5.4746	5.80322e-05	6.0223	0.00193	5.48639	0.00186	6.01835	-6.11157e-05	5.48199	-0.00211	6.0158	6.34326e-05	5.49185	-0.0013	6.02312	-4.40307e-05
						5.51814	-0.00056498	6.04454	0.000422798	5.49039	0.000132014	6.03914	0.00163	5.50218	0.00159	6.03519	9.13894e-05	5.49778	-0.00204	6.03264	7.92785e-05	5.50763	-0.0013	6.03995	-4.16772e-05
						5.53393	-0.000445531	6.06137	0.000449994	5.50618	0.000198014	6.05597	0.00159	5.51797	0.00123	6.05202	0.000115883	5.51357	-0.00202	6.04947	-3.09147e-05	5.52342	-0.00129	6.05679	-7.40021e-05
						5.54972	-0.000415028	6.07821	0.000199593	5.52197	0.000235815	6.07281	0.00156	5.53376	0.00101	6.06886	0.000126	5.52936	-0.00202	6.06631	-0.000141108	5.53921	-0.00126	6.07362	-0.000106327
						5.56551	-0.000351274	6.09504	-5.08085e-05	5.53776	0.000342293	6.08964	0.00144	5.54955	0.000795647	6.08569	0.000136116	5.54515	-0.00209	6.08314	-0.000219285	5.555	-0.0012	6.09046	-0.000179759
						5.5813	-0.000221479	6.11188	0.000320909	5.55355	0.000343529	6.10648	0.00159	5.56534	0.000760329	6.10253	0.00020025	5.56094	-0.00217	6.09998	0.000103779	5.57079	-0.00115	6.10729	-1.54314e-05
						5.59709	-0.000108466	6.12871	0.000362927	5.56934	0.000382215	6.12331	0.00173	5.58113	0.000516781	6.11936	0.000202568	5.57673	-0.00221	6.11681	0.000149524	5.58658	-0.000974401	6.12413	2.11921e-05
						5.61288	0.000137166	6.14555	0.000404946	5.58513	0.000420901	6.14015	0.002	5.59691	0.000441597	6.1362	-4.99525e-05	5.59251	-0.00228	6.13365	0.000155786	5.60237	-0.000797874	6.14096	5.78156e-05
						5.62867	0.000133828	6.16238	0.000451748	5.60092	0.000418871	6.15698	0.00195	5.6127	0.000331949	6.15303	-0.000302473	5.6083	-0.00233	6.15048	0.000162049	5.61816	-0.000739666	6.15779	4.26843e-05
						5.64445	0.000141381	6.17922	0.00049855	5.61671	0.000416842	6.17382	0.0019	5.62849	0.00022026	6.16987	-0.000130389	5.62409	-0.00237	6.16732	0.00023796	5.63395	-0.000711672	6.17463	2.7553e-05
						5.66024	0.000148934	6.19605	0.00109	5.6325	0.000401296	6.19065	0.0016	5.64428	0.000202799	6.1867	-8.14338e-05	5.63988	-0.00237	6.18415	0.000316759	5.64974	-0.000731389	6.19146	-2.99145e-05
						5.67603	0.000162162	6.21288	0.00112	5.64829	0.000380175	6.20748	0.00198	5.66007	8.32341e-05	6.20353	-0.000108122	5.65567	-0.00238	6.20098	0.000360934	5.66553	-0.000751106	6.2083	-6.02189e-05
						5.69182	0.000143958	6.22972	0.00114	5.66408	0.000281124	6.22432	0.00226	5.67586	0.000209604	6.22037	-0.00013481	5.67146	-0.00239	6.21782	0.000294372	5.68132	-0.000825765	6.22513	-0.000204222
						5.70761	0.000125754	6.24655	0.00124	5.67987	0.000284382	6.24115	0.00232	5.69165	0.000228926	6.2372	-0.000302415	5.68725	-0.00253	6.23465	0.000227811	5.69711	-0.000747332	6.24197	-0.000429347
						5.7234	0.000142014	6.26339	0.00121	5.69566	0.00028764	6.25799	0.00216	5.70744	0.000462106	6.25404	-0.000299213	5.70304	-0.00266	6.25149	6.27226e-05	5.7129	-0.000668899	6.2588	-0.000184733
						5.73919	0.000128298	6.28022	0.00117	5.71145	0.000299467	6.27482	0.002	5.72323	0.000568447	6.27087	-0.000264514	5.71883	-0.00274	6.26832	8.8929e-06	5.72869	-0.000643453	6.27564	-9.35643e-05
						5.75498	0.000114581	6.29706	0.00048668	5.72724	0.000298843	6.29166	0.00216	5.73902	0.000568965	6.28771	-0.000242508	5.73462	-0.00281	6.28516	0.000126114	5.74448	-0.000636035	6.29247	-1.8257e-06
						5.77077	7.0889e-05	6.31389	0.000499984	5.74303	0.000294542	6.30849	0.00223	5.75481	0.000565628	6.30454	-0.000277431	5.75041	-0.00295	6.30199	9.54644e-05	5.76027	-0.00049426	6.30931	3.27269e-05
						5.78656	0.000293923	6.33073	0.00127	5.75882	0.000290242	6.32533	0.0023	5.7706	0.000562291	6.32138	-0.000312355	5.7662	-0.00312	6.31883	6.48152e-05	5.77606	-0.000421394	6.32614	6.72794e-05
						5.80235	0.000494628	6.34756	0.00151	5.77461	0.000164459	6.34216	0.00224	5.78639	0.000551598	6.33821	-0.000281699	5.78199	-0.00309	6.33566	-5.08414e-05	5.79185	-0.000348529	6.34297	0.000170809
						5.81814	0.000505125	6.3644	0.00161	5.7904	0.000135095	6.359	0.00219	5.80218	0.000540905	6.35505	-0.000273892	5.79778	-0.00309	6.3525	8.40442e-05	5.80764	-0.00031054	6.35981	0.000174138
						5.83393	0.000505223	6.38123	0.0017	5.80619	1.68119e-05	6.37583	0.00206	5.81797	0.000705326	6.37188	-0.00030313	5.81357	-0.00312	6.36933	0.000120464	5.82343	-0.000272551	6.37664	0.000171119
						5.84972	0.000483282	6.39806	0.00165	5.82198	-6.13987e-06	6.39266	0.00185	5.83376	0.000709098	6.38871	-0.000332368	5.82936	-0.00316	6.38616	0.000156883	5.83922	-0.000127975	6.39348	0.0001681
						5.86551	0.00046134	6.4149	0.0016	5.83777	-2.90917e-05	6.4095	0.00201	5.84955	0.000676132	6.40555	-0.00039865	5.84515	-0.00323	6.403	0.000193694	5.85501	-6.13468e-05	6.41031	0.000158734
						5.8813	0.000417357	6.43173	0.00141	5.85355	-6.25866e-05	6.42633	0.00204	5.86534	0.000643166	6.42238	-0.000361028	5.86094	-0.00337	6.41983	0.000230504	5.8708	-3.36916e-05	6.42715	-7.81375e-05
						5.89709	0.000405864	6.44857	0.000928198	5.86934	-9.85868e-05	6.44317	0.00199	5.88113	0.000582424	6.43922	-0.000103606	5.87673	-0.00361	6.43667	0.000206142	5.88659	-9.50693e-05	6.44398	-6.94727e-05
						5.91288	0.000343072	6.4654	0.00111	5.88513	-0.000243397	6.46	0.00193	5.89692	0.000589389	6.45605	-0.00010088	5.89252	-0.00366	6.4535	0.00018178	5.90237	-0.000156447	6.46082	-0.000105959
						5.92867	0.00024672	6.48224	0.00106	5.90092	-0.000344	6.47684	0.00172	5.91271	0.000596354	6.47289	-8.81786e-05	5.90831	-0.00372	6.47034	-2.94538e-05	5.91816	-0.000403528	6.47765	-0.000142446
						5.94446	0.000266085	6.49907	0.00101	5.91671	-0.000551108	6.49367	0.00197	5.9285	0.000600263	6.48972	-0.000114494	5.9241	-0.00385	6.48717	8.48198e-05	5.93395	-0.000650609	6.49449	-0.000224084
						5.96025	0.000285451	6.51591	0.00126	5.9325	-0.000643503	6.51051	0.00204	5.94429	0.000591515	6.50656	-0.000140809	5.93989	-0.00402	6.50401	0.000226799	5.94974	-0.00106	6.51132	-0.000290749
						5.97604	0.000286075	6.53274	0.00132	5.94829	-0.000774817	6.52734	0.00211	5.96008	0.000550681	6.52339	-1.14695e-05	5.95568	-0.00414	6.52084	0.000254007	5.96553	-0.00161	6.52815	-0.000209933
						5.99183	0.000278706	6.54958	0.00129	5.96408	-0.000868989	6.54418	0.0022	5.97587	0.000509846	6.54023	0.00023776	5.97147	-0.00386	6.53768	0.000124491	5.98132	-0.00167	6.54499	-0.000171093
						6.00762	0.000271336	6.56641	0.00127	5.97987	-0.000955239	6.56101	0.00216	5.99166	0.000270997	6.55706	0.000197524	5.98726	-0.00373	6.55451	-5.02484e-06	5.99711	-0.00178	6.56182	-0.000235717
						6.02341	0.000150473	6.58325	0.00116	5.99566	-0.00107	6.57785	0.00213	6.00744	0.000200392	6.5739	0.000157289	6.00304	-0.00345	6.57135	0.000131654	6.0129	-0.00203	6.57866	-0.000300342
						6.03919	2.65817e-05	6.60008	0.000951932	6.01145	-0.00115	6.59468	0.00198	6.02323	0.000146933	6.59073	6.44971e-05	6.01883	-0.00343	6.58818	0.000148603	6.02869	-0.00195	6.59549	-0.000229163
						6.05498	6.34212e-05	6.61691	0.000746316	6.02724	-0.00134	6.61151	0.00197	6.03902	0.000260698	6.60756	-3.81646e-05	6.03462	-0.00342	6.60501	0.000154353	6.04448	-0.00186	6.61233	5.34054e-05
						6.07077	0.000100261	6.63375	0.000307534	6.04303	-0.00138	6.62835	0.00196	6.05481	0.000296356	6.6244	-0.00014125	6.05041	-0.00321	6.62185	4.8152e-05	6.06027	-0.00149	6.62916	7.37082e-05
						6.08656	0.000281954	6.65058	0.000733633	6.05882	-0.00155	6.64518	0.00172	6.0706	0.000282898	6.64123	-0.000144794	6.0662	-0.00311	6.63868	-5.80494e-05	6.07606	-0.00132	6.646	0.000121058
						6.10235	0.000303531	6.66742	0.000728724	6.07461	-0.00172	6.66202	0.00177	6.08639	0.00026944	6.65807	-0.000148338	6.08199	-0.00297	6.65552	-0.000238996	6.09185	-0.000991639	6.66283	0.000137852
						6.11814	0.000304869	6.68425	0.000723815	6.0904	-0.00184	6.67885	0.00184	6.10218	0.000231255	6.6749	-0.000220193	6.09778	-0.00284	6.67235	-0.000143203	6.10764	-0.000937335	6.67967	0.000106237
						6.13393	0.000306207	6.70109	0.000301057	6.10619	-0.00191	6.69569	0.00174	6.11797	0.000150335	6.69174	-0.000154786	6.11357	-0.00288	6.68919	-9.65124e-05	6.12343	-0.000855604	6.6965	7.46216e-05
						6.14972	0.000312735	6.71792	0.000561844	6.12198	-0.00191	6.71252	0.00165	6.13376	6.94147e-05	6.70857	8.05815e-05	6.12936	-0.00293	6.70602	-4.98218e-05	6.13922	-0.000816343	6.71333	-7.49706e-05
						6.16551	0.000316963	6.73476	0.00068394	6.13777	-0.00192	6.72936	0.00162	6.14955	6.83706e-05	6.72541	8.24084e-05	6.14515	-0.00302	6.72286	-4.78023e-05	6.15501	-0.000777082	6.73017	-0.00020242
						6.1813	0.000315037	6.75159	0.000756313	6.15356	-0.00194	6.74619	0.00173	6.16534	6.73265e-05	6.74224	2.97381e-05	6.16094	-0.0031	6.73969	-6.59848e-05	6.1708	-0.000551273	6.747	-9.47118e-05
						6.19709	0.000310032	6.76843	0.00102	6.16935	-0.00204	6.76303	0.00183	6.18113	2.50486e-05	6.75908	-2.29322e-05	6.17673	-0.00322	6.75653	-8.41673e-05	6.18659	-0.000456631	6.76384	-2.3099e-05
						6.21288	0.000301687	6.78526	0.00129	6.18514	-0.00212	6.77986	0.00197	6.19692	-1.72294e-05	6.77591	-0.000192468	6.19252	-0.00311	6.77336	-0.000180592	6.20238	-0.00031422	6.78067	1.09139e-06
						6.22867	0.000293341	6.80209	0.00107	6.20093	-0.00216	6.79669	0.00196	6.21271	-0.000106256	6.79274	1.51346e-05	6.20831	-0.003	6.79019	-0.000277017	6.21817	-0.000278251	6.79751	2.52817e-05
						6.24446	0.000281654	6.81893	0.000843908	6.21672	-0.00216	6.81353	0.00195	6.2285	-0.000219589	6.80958	0.000267107	6.2241	-0.00298	6.80703	-0.000206582	6.23396	-0.000242282	6.81434	1.16904e-05
						6.26025	0.000238546	6.83576	0.000354343	6.23251	-0.00216	6.83036	0.00202	6.24429	-0.000408817	6.82641	0.000336682	6.23989	-0.00299	6.82386	-0.000133972	6.24975	-0.000105978	6.83118	-1.90084e-06
						6.27604	0.000162532	6.8526	0.000486672	6.24829	-0.00217	6.8472	0.00211	6.26008	-0.000390755	6.84325	0.000189932	6.25568	-0.003	6.8407	-7.66747e-08	6.26554	-4.95642e-05	6.84801	-3.2074e-05
						6.29183	9.07606e-06	6.86943	0.000598267	6.26408	-0.00221	6.86403	0.00219	6.27587	-0.000404677	6.86008	4.31832e-05	6.27147	-0.00319	6.85753	5.24174e-05	6.28132	-3.20663e-05	6.86485	-7.78166e-05
						6.30762	-4.15472e-05	6.88627	0.000709863	6.27987	-0.00228	6.88087	0.00201	6.29166	-0.000418599	6.87692	1.7697e-05	6.28726	-0.00336	6.87437	0.000104911	6.29711	-7.96166e-05	6.88168	-0.000277675
						6.32341	-9.21704e-05	6.9031	0.00176	6.29566	-0.00224	6.8977	0.00184	6.30745	-0.000464504	6.89375	-0.000209146	6.30305	-0.00341	6.8912	0.000125066	6.3129	-0.000127167	6.89851	-0.000239137
						6.3392	-0.000167347	6.91994	0.00191	6.31145	-0.00222	6.91454	0.00148	6.32324	-0.000589589	6.91059	-5.66383e-05	6.31884	-0.00346	6.90804	0.00013252	6.32869	-0.000239765	6.91535	-0.000131597
						6.35499	-0.000242525	6.93677	0.00181	6.32724	-0.00219	6.93137	0.00123	6.33903	-0.000598788	6.92742	5.82488e-05	6.33463	-0.00346	6.92487	0.000139975	6.34448	-0.000276129	6.93218	-2.40567e-05
						6.37078	-0.000298393	6.95361	0.00172	6.34303	-0.00208	6.94821	0.0016	6.35482	-0.000607987	6.94426	8.14324e-05	6.35042	-0.00344	6.94171	8.87491e-05	6.36027	-0.000305955	6.94902	-6.66188e-05
						6.38657	-0.000334511	6.97044	0.00188	6.35882	-0.00207	6.96504	0.00174	6.37061	-0.000315379	6.96109	0.000104616	6.36621	-0.00342	6.95854	3.75231e-05	6.37606	-0.000335782	6.96585	-0.000109181
						6.40236	-0.000370629	6.98727	0.0018	6.37461	-0.00204	6.98187	0.00176	6.3864	-0.000321205	6.97792	0.0001164	6.382	-0.00341	6.97537	-0.000121404	6.39185	-7.62305e-05	6.98269	-0.000205145
						6.41815	-0.000192969	7.00411	0.00172	6.3904	-0.00201	6.99871	0.00176	6.40218	-0.000343349	6.99476	5.94854e-05	6.39778	-0.00344	6.99221	-0.000399733	6.40764	-7.46841e-06	6.99952	-6.25645e-05
						6.43393	-0.0001791	7.02094	0.00154	6.40619	-0.00195	7.01554	0.00176	6.41797	-0.000365494	7.01159	2.57082e-06	6.41357	-0.00347	7.00904	-0.000308109	6.42343	0.000341809	7.01636	-3.90711e-05
						6.44972	-0.000140599	7.03778	0.00127	6.42198	-0.00193	7.03238	0.00173	6.43376	-0.00036338	7.02843	2.51376e-05	6.42936	-0.00353	7.02588	-0.000271829	6.43922	0.000422501	7.03319	-0.000161912
						6.46551	-0.000102099	7.05461	0.00122	6.43777	-0.00187	7.04921	0.0016	6.44955	-0.000170215	7.04526	-1.96659e-05	6.44515	-0.00328	7.04271	-0.000235548	6.45501	0.000696438	7.05003	-0.000284753
						6.4813	-9.47462e-05	7.07145	0.00117	6.45356	-0.00172	7.06605	0.00186	6.46534	-0.000109	7.0621	-6.44695e-05	6.46094	-0.00327	7.05955	2.8458e-05	6.4708	0.000854556	7.06686	-0.00013997
						6.49709	-0.000104056	7.08828	0.00145	6.46935	-0.00171	7.08288	0.00198	6.48113	5.77118e-05	7.07893	-0.00016694	6.47673	-0.00326	7.07638	5.73867e-05	6.48659	0.000889057	7.08369	-0.000149528
						6.51288	-0.000113365	7.10512	0.00153	6.48514	-0.00158	7.09972	0.00191	6.49692	6.93814e-05	7.09577	-0.000269411	6.49252	-0.00326	7.09322	4.67814e-05	6.50238	0.000861748	7.10053	-0.000159086
						6.52867	-0.000101342	7.12195	0.00138	6.50093	-0.00159	7.11655	0.00184	6.51271	6.55551e-05	7.1126	-0.000363597	6.50831	-0.00329	7.11005	3.6176e-05	6.51817	0.000834439	7.11736	-0.000199958
						6.54446	-8.93194e-05	7.13879	0.00122	6.51672	-0.00161	7.13339	0.00153	6.5285	5.51556e-05	7.12944	-9.94182e-05	6.5241	-0.00331	7.12689	-1.39634e-05	6.53396	0.000816168	7.1342	-0.000455396
						6.56025	-9.84722e-05	7.15562	0.001	6.53251	-0.00164	7.15022	0.00165	6.54429	-1.08166e-06	7.14627	2.95095e-05	6.53989	-0.00336	7.14372	-7.28498e-05	6.54975	0.000643776	7.15103	-0.000291507
						6.57604	-0.000107625	7.17245	0.000705576	6.5483	-0.00168	7.16705	0.00177	6.56008	-5.7319e-05	7.1631	1.57104e-05	6.55568	-0.00337	7.16055	-8.54864e-06	6.56554	0.000650498	7.16787	-0.000249365
						6.59183	-0.000129651	7.18929	0.000641104	6.56409	-0.00169	7.18389	0.00172	6.57587	-0.00015442	7.17994	1.91125e-06	6.57147	-0.00358	7.17739	1.11493e-05	6.58133	0.000654672	7.1847	-0.000248297
						6.60762	-0.000130925	7.20612	0.000576631	6.57988	-0.0017	7.20072	0.00167	6.59166	8.32164e-05	7.19677	-4.42587e-05	6.58726	-0.00355	7.19422	-8.55031e-05	6.59712	0.000658845	7.20154	-0.000302925
						6.62341	-0.000126709	7.22296	0.000688664	6.59567	-0.00165	7.21756	0.00147	6.60745	0.000146204	7.21361	-7.35968e-05	6.60305	-0.00333	7.21106	-0.000182155	6.61291	0.000766234	7.21837	-0.000357553
						6.6392	-0.000159507	7.23979	0.000910081	6.61146	-0.00158	7.23439	0.00167	6.62324	0.000408062	7.23044	-7.9194e-05	6.61884	-0.0033	7.22789	-0.000137575	6.6287	0.000873623	7.23521	-0.000244938
						6.65499	-0.000192304	7.25663	0.00113	6.62725	-0.00153	7.25123	0.00177	6.63903	0.000518333	7.24728	-0.00021704	6.63463	-0.00301	7.24473	-4.69636e-05	6.64449	0.00121	7.25204	-4.09994e-05
						6.67078	-0.000241365	7.27346	0.00144	6.64304	-0.00154	7.26806	0.0018	6.65482	0.000597461	7.26411	-5.27145e-05	6.65042	-0.00293	7.26156	-3.82678e-05	6.66028	0.0014	7.26887	5.22485e-05
						6.68657	-0.000290425	7.2903	0.00146	6.65882	-0.00154	7.2849	0.00179	6.67061	0.000729536	7.28095	-9.71798e-05	6.66621	-0.0029	7.2784	-6.95971e-05	6.67606	0.00182	7.28571	5.31415e-05
						6.70236	-0.000344483	7.30713	0.00139	6.67461	-0.00155	7.30173	0.00177	6.6864	0.000749377	7.29778	-0.000141645	6.682	-0.00287	7.29523	-0.000100927	6.69185	0.00205	7.30254	7.857e-06
						6.71815	-0.000398541	7.32397	0.00132	6.6904	-0.00156	7.31857	0.00172	6.70219	0.001	7.31462	-0.00021847	6.69779	-0.0028	7.31207	-6.57369e-05	6.70764	0.00218	7.31938	-3.74275e-05
						6.73394	-0.000590386	7.3408	0.000973912	6.70619	-0.00153	7.3354	0.00143	6.71798	0.00115	7.33145	-0.000169191	6.71358	-0.00254	7.3289	-6.63431e-05	6.72343	0.00222	7.33621	-0.00013095
						6.74973	-0.000603727	7.35763	0.000855513	6.72198	-0.00149	7.35223	0.00159	6.73377	0.00147	7.34828	-0.000119912	6.72937	-0.00226	7.34573	-6.69493e-05	6.73922	0.00221	7.35305	-0.000224473
						6.76552	-0.000712863	7.37447	0.000694317	6.73777	-0.00148	7.36907	0.00165	6.74956	0.00163	7.36512	-3.79028e-05	6.74516	-0.00179	7.36257	-7.1342e-05	6.75501	0.00221	7.36988	-0.00047403
						6.78131	-0.000739162	7.3913	0.00071474	6.75356	-0.00148	7.3859	0.00153	6.76535	0.00181	7.38195	4.41061e-05	6.76095	-0.00151	7.3794	-7.57348e-05	6.7708	0.00217	7.38672	-0.000302574
						6.7971	-0.000765461	7.40814	0.00114	6.76935	-0.00148	7.40274	0.0014	6.78114	0.0018	7.39879	4.71942e-05	6.77674	-0.00134	7.39624	-0.000163325	6.78659	0.00207	7.40355	-0.000278228
						6.81289	-0.00078453	7.42497	0.00112	6.78514	-0.00154	7.41957	0.00157	6.79692	0.00178	7.41562	0.000134656	6.79252	-0.00116	7.41307	-0.000273691	6.80238	0.00185	7.42039	-0.000288022
						6.82867	-0.0008036	7.44181	0.00111	6.80093	-0.00162	7.43641	0.00178	6.81271	0.00177	7.43246	0.000169182	6.80831	-0.00103	7.42991	-0.000116949	6.81817	0.00161	7.43722	-0.000297815
						6.84446	-0.000840967	7.45864	0.00107	6.81672	-0.00165	7.45324	0.00175	6.8285	0.00163	7.44929	0.000154194	6.8241	-0.000969255	7.44674	-0.000121517	6.83396	0.00161	7.45405	-0.000341747
						6.86025	-0.000884834	7.47548	0.00103	6.83251	-0.00168	7.47008	0.00171	6.84429	0.0017	7.46613	0.000139206	6.83989	-0.000910476	7.46358	-0.000126085	6.84975	0.00144	7.47089	-0.00024484
						6.87604	-0.00114	7.49231	0.000992436	6.8483	-0.00168	7.48691	0.00163	6.86008	0.00171	7.48296	6.69509e-05	6.85568	-0.00086789	7.48041	-0.000238806	6.86554	0.00154	7.48772	-0.000227393
						6.89183	-0.00114	7.50915	0.00104	6.86409	-0.00168	7.50375	0.00164	6.87587	0.00168	7.4998	-2.29393e-05	6.87147	-0.000825305	7.49725	-0.000611876	6.88133	0.00163	7.50456	-0.000209947
						6.90762	-0.00118	7.52598	0.00104	6.87988	-0.00162	7.52058	0.00161	6.89166	0.00164	7.51663	-7.73299e-05	6.88726	-0.000580852	7.51408	-0.000172459	6.89712	0.00165	7.52139	-0.000207579
						6.92341	-0.00107	7.54281	0.000889172	6.89567	-0.00162	7.53741	0.00158	6.90745	0.00156	7.53346	-8.05708e-05	6.90305	-0.000384061	7.53091	-0.000150321	6.91291	0.00165	7.53823	-6.21157e-05
						6.9392	-0.00106	7.55965	0.000736835	6.91146	-0.00162	7.55425	0.00156	6.92324	0.00153	7.5503	-5.45799e-05	6.91884	-8.02998e-05	7.54775	-0.00013947	6.9287	0.00164	7.55506	8.33479e-05
						6.95499	-0.000946603	7.57648	0.000425986	6.92725	-0.00163	7.57108	0.00125	6.93903	0.00135	7.56713	-0.000108119	6.93463	-7.98091e-05	7.56458	-0.000200138	6.94449	0.00143	7.5719	5.55301e-05
						6.97078	-0.000732797	7.59332	0.000470184	6.94304	-0.00164	7.58792	0.00131	6.95482	0.00133	7.58397	-0.000161657	6.95042	-7.93185e-05	7.58142	-0.000260806	6.96028	0.000967052	7.58873	2.77123e-05
						6.98657	-0.000681675	7.61015	0.000656358	6.95883	-0.00151	7.60475	0.00145	6.97061	0.00132	7.6008	-0.000300588	6.96621	-7.73613e-05	7.59825	-0.000392993	6.97607	0.000796158	7.60557	-6.76963e-05
						7.00236	-0.000395014	7.62699	0.00029338	6.97462	-0.00147	7.62159	0.00161	6.9864	0.0013	7.61764	7.20693e-05	6.982	-7.54042e-05	7.61509	-0.000604616	6.99186	0.000202558	7.6224	-5.62902e-05
						7.01815	-0.000218603	7.64382	-6.95981e-05	6.99041	-0.00136	7.63842	0.00161	7.00219	0.00124	7.63447	4.10676e-06	6.99779	-3.64312e-05	7.63192	-0.000382857	7.00765	-0.000120181	7.63923	-8.05858e-05
						7.03394	-1.03171e-05	7.66066	-0.000536721	7.0062	-0.00128	7.65526	0.00158	7.01798	0.0012	7.65131	-6.38557e-05	7.01358	2.54184e-06	7.64876	-0.00027909	7.02344	-0.000612457	7.65607	-0.000104881
						7.04973	0.000122819	7.67749	0.000241091	7.02199	-0.00128	7.67209	0.00154	7.03377	0.00142	7.66814	-0.000275415	7.02937	3.50431e-05	7.66559	-0.000239193	7.03923	-0.00117	7.6729	-0.000227394
						7.06552	0.000367603	7.69433	0.000948832	7.03778	-0.00128	7.68893	0.0017	7.04956	0.00141	7.68498	-0.000155259	7.04516	4.42911e-05	7.68243	-0.000231231	7.05502	-0.00169	7.68974	-0.000213781
						7.08131	0.000587439	7.71116	0.00102	7.05356	-0.00128	7.70576	0.00188	7.06535	0.00139	7.70181	0.00024681	7.06095	3.63931e-05	7.69926	-0.000223269	7.0708	-0.00233	7.70657	-0.000187746
						7.0971	0.000666293	7.728	0.000950133	7.06935	-0.00125	7.7226	0.00197	7.08114	0.00137	7.71865	0.000372849	7.07674	2.84951e-05	7.7161	-0.000170985	7.08659	-0.00258	7.72341	-0.00018787
						7.11289	0.000746614	7.74483	0.000884456	7.08514	-0.00121	7.73943	0.00198	7.09693	0.00145	7.73548	0.000394716	7.09253	-5.59853e-05	7.73293	-0.000124245	7.10238	-0.00327	7.74024	-0.000187994
						7.12868	0.000826934	7.76166	0.000686123	7.10093	-0.00113	7.75626	0.00183	7.11272	0.00161	7.75231	0.000299921	7.10832	-1.4502e-06	7.74976	-7.7506e-05	7.11817	-0.00344	7.75708	-6.79814e-05
						7.14447	0.000954423	7.7785	0.000310774	7.11672	-0.00104	7.7731	0.00167	7.12851	0.00175	7.76915	0.000205125	7.12411	5.30848e-05	7.7666	4.08541e-05	7.13396	-0.00363	7.77391	-0.000135931
						7.16026	0.00105	7.79533	0.00049977	7.13251	-0.00106	7.78993	0.00113	7.1443	0.00202	7.78598	0.000289355	7.1399	3.46494e-05	7.78343	9.0749e-05	7.14975	-0.00368	7.79075	-0.00020388
						7.17605	0.00112	7.81217	0.000468028	7.1483	-0.00108	7.80677	0.00164	7.16009	0.00211	7.80282	0.000409908	7.15569	1.6214e-05	7.80027	0.000140644	7.16554	-0.00366	7.80758	-0.000362454
						7.19184	0.00113	7.829	0.000436285	7.16409	-0.00115	7.8236	0.00173	7.17588	0.00238	7.81965	0.000329399	7.17148	-2.61003e-05	7.8171	0.000114878	7.18133	-0.00363	7.82441	-0.000335916
						7.20763	0.00114	7.84584	9.20893e-05	7.17988	-0.00122	7.84044	0.00183	7.19166	0.00243	7.83649	0.00024889	7.18726	-4.08107e-05	7.83394	8.91128e-05	7.19712	-0.00331	7.84125	-0.000325676
						7.22342	0.00114	7.86267	0.000397777	7.19567	-0.00132	7.85727	0.00184	7.20745	0.0026	7.85332	8.31367e-05	7.20305	-0.000174747	7.85077	-4.10064e-05	7.21291	-0.00315	7.85808	-0.000315437
						7.2392	0.00114	7.87951	0.000411534	7.21146	-0.00125	7.87411	0.00183	7.22324	0.0027	7.87016	-2.94515e-06	7.21884	-9.83177e-05	7.86761	-0.000127559	7.2287	-0.00272	7.87492	-0.000330676
						7.25499	0.00115	7.89634	0.000224811	7.22725	-0.00123	7.89094	0.00183	7.23903	0.00273	7.88699	5.56818e-05	7.23463	-2.18883e-05	7.88444	-3.72016e-05	7.24449	-0.00253	7.89175	-0.000345915
						7.27078	0.00114	7.91318	3.80872e-05	7.24304	-0.00123	7.90778	0.0018	7.25482	0.00274	7.90383	6.24915e-05	7.25042	-2.31145e-05	7.90128	1.54396e-05	7.26028	-0.00252	7.90859	-0.000387709
						7.28657	0.00113	7.93001	0.000322886	7.25883	-0.00124	7.92461	0.0018	7.27061	0.00275	7.92066	5.70917e-05	7.26621	-3.19315e-05	7.91811	2.27296e-05	7.27607	-0.00253	7.92542	-0.000277141
						7.30236	0.0011	7.94684	0.000607685	7.27462	-0.0014	7.94144	0.00178	7.2864	0.00283	7.93749	5.16919e-05	7.282	-4.07485e-05	7.93494	-2.74951e-06	7.29186	-0.00254	7.94226	-0.000186909
						7.31815	0.00095626	7.96368	0.000613969	7.29041	-0.00143	7.95828	0.00176	7.30219	0.00283	7.95433	3.40827e-05	7.29779	-6.69048e-05	7.95178	-2.82286e-05	7.30765	-0.00252	7.95909	-9.6678e-05
						7.33394	0.00092818	7.98051	0.00059737	7.3062	-0.00151	7.97511	0.00179	7.31798	0.00309	7.97116	5.81172e-05	7.31358	-0.000167467	7.96861	1.00186e-05	7.32344	-0.00251	7.97593	-2.31181e-05
						7.34973	0.000900101	7.99735	0.000580771	7.32199	-0.00141	7.99195	0.00179	7.33377	0.0032	7.988	6.55954e-05	7.32937	-0.000208866	7.98545	0.000171571	7.33923	-0.00244	7.99276	-1.12183e-06
						7.36552	0.000889076	8.01418	9.29267e-05	7.33778	-0.00136	8.00878	0.0018	7.34956	0.00319	8.00483	7.30737e-05	7.34516	-0.000250265	8.00228	0.000272873	7.35502	-0.00238	8.00959	-0.000141284
						7.38131	0.000878052	8.03102	0.000604324	7.35357	-0.00132	8.02562	0.00197	7.36535	0.00317	8.02167	0.000161454	7.36095	-5.69969e-05	8.01912	0.000273037	7.37081	-0.00237	8.02643	-0.000281445
						7.3971	0.00092859	8.04785	0.000904883	7.36936	-0.00129	8.04245	0.00204	7.38114	0.00315	8.0385	0.000304195	7.37674	5.0519e-06	8.03595	0.000133303	7.3866	-0.00232	8.04326	-0.000284829
						7.41289	0.00107	8.06469	0.00105	7.38515	-0.00126	8.05929	0.00207	7.39693	0.00306	8.05534	0.000431741	7.39253	0.000203908	8.05279	-6.43058e-06	7.40239	-0.00221	8.0601	-0.000288213
						7.42868	0.00115	8.08152	0.00109	7.40094	-0.00126	8.07612	0.0019	7.41272	0.00286	8.07217	0.000444832	7.40832	0.00022238	8.06962	1.99855e-05	7.41818	-0.002	8.07693	-0.000372479
						7.44447	0.0013	8.09836	0.00129	7.41673	-0.00126	8.09296	0.00174	7.42851	0.00278	8.08901	0.00043426	7.42411	0.00022504	8.08646	6.83195e-05	7.43397	-0.00202	8.09377	-0.000140803
						7.46026	0.00142	8.11519	0.00119	7.43252	-0.00119	8.10979	0.00176	7.4443	0.0027	8.10584	0.000423689	7.4399	0.000219793	8.10329	7.04214e-05	7.44975	-0.00204	8.1106	2.86705e-05
						7.47605	0.00179	8.13202	0.00108	7.4483	-0.00116	8.12662	0.00174	7.46009	0.00262	8.12267	0.000110736	7.45569	0.000214546	8.12012	4.77933e-05	7.46554	-0.00215	8.12744	3.1083e-05
						7.49184	0.00203	8.14886	0.000234888	7.46409	-0.00105	8.14346	0.00172	7.47588	0.00258	8.13951	-4.91167e-05	7.47148	0.000484655	8.13696	2.51652e-05	7.48133	-0.00199	8.14427	3.34955e-05
						7.50763	0.00234	8.16569	-4.76293e-05	7.47988	-0.000913206	8.16029	0.00168	7.49167	0.00253	8.15634	-8.848e-05	7.48727	0.000533276	8.15379	6.18594e-05	7.49712	-0.00194	8.16111	0.000146627
						7.52342	0.00242	8.18253	0.000222258	7.49567	-0.000865921	8.17713	0.00153	7.50746	0.0025	8.17318	9.28875e-05	7.50306	0.000662664	8.17063	0.00025283	7.51291	-0.00189	8.17794	0.000122158
						7.53921	0.00245	8.19936	0.000341616	7.51146	-0.000826851	8.19396	0.00139	7.52325	0.00246	8.19001	0.000100927	7.51885	0.000869103	8.18746	0.000241882	7.5287	-0.00177	8.19477	9.76895e-05
						7.555	0.00237	8.2162	0.000460973	7.52725	-0.000787782	8.2108	0.00176	7.53904	0.00235	8.20685	8.13203e-05	7.53464	0.00097654	8.2043	0.000230933	7.54449	-0.00165	8.21161	3.48443e-05
						7.57079	0.0023	8.23303	0.000706566	7.54304	-0.000682123	8.22763	0.00185	7.55483	0.00223	8.22368	6.17131e-05	7.55043	0.0011	8.22113	0.000196448	7.56028	-0.00162	8.22844	1.08257e-05
						7.58658	0.00229	8.24987	0.000999374	7.55883	-0.000656901	8.24447	0.00178	7.57062	0.00215	8.24052	1.44588e-05	7.56622	0.00114	8.23797	0.000220993	7.57607	-0.0016	8.24528	-1.31928e-05
						7.60237	0.00227	8.2667	0.00104	7.57462	-0.000661612	8.2613	0.00172	7.5864	0.00215	8.25735	-0.000241196	7.582	0.00115	8.2548	0.000201438	7.59186	-0.00155	8.26211	-6.68972e-05
						7.61816	0.00225	8.28354	0.00108	7.59041	-0.000666323	8.27814	0.00149	7.60219	0.00216	8.27419	-3.71232e-05	7.59779	0.00116	8.27164	0.000181883	7.60765	-0.00154	8.27895	-5.59984e-05
						7.63394	0.00219	8.30037	0.00121	7.6062	-0.000681391	8.29497	0.00148	7.61798	0.00222	8.29102	1.47751e-06	7.61358	0.00118	8.28847	0.000199491	7.62344	-0.00156	8.29578	-6.43048e-05
						7.64973	0.00216	8.3172	0.00128	7.62199	-0.000697431	8.3118	0.00115	7.63377	0.00229	8.30785	5.93519e-06	7.62937	0.00116	8.3053	0.000164703	7.63923	-0.00158	8.31262	-7.26112e-05
						7.66552	0.00212	8.33404	0.00124	7.63778	-0.00071347	8.32864	0.000926289	7.64956	0.00228	8.32469	-1.73129e-05	7.64516	0.00114	8.32214	0.000129914	7.65502	-0.00174	8.32945	-0.000114432
						7.68131	0.00203	8.35087	0.00121	7.65357	-0.000638519	8.34547	0.00134	7.66535	0.00227	8.34152	-4.0561e-05	7.66095	0.00101	8.33897	5.76694e-05	7.67081	-0.00169	8.34629	-0.000143919
						7.6971	0.00197	8.36771	0.000505016	7.66936	-0.000633004	8.36231	0.00165	7.68114	0.00225	8.35836	-9.15149e-05	7.67674	0.000702912	8.35581	-8.97645e-07	7.6866	-0.00164	8.36312	-0.000167215
						7.71289	0.00191	8.38454	0.00011558	7.68515	-0.000642846	8.37914	0.00199	7.69693	0.00216	8.37519	-0.000360514	7.69253	0.000474834	8.37264	8.14139e-05	7.70239	-0.00158	8.37995	-8.21706e-05
						7.72868	0.00177	8.40138	0.000494622	7.70094	-0.000652688	8.39598	0.00212	7.71272	0.00201	8.39203	-1.90333e-05	7.70832	0.000119029	8.38948	7.33413e-05	7.71818	-0.00157	8.39679	3.1389e-05
						7.74447	0.00159	8.41821	0.000625798	7.71673	-0.000713709	8.41281	0.00205	7.72851	0.00189	8.40886	-5.49524e-05	7.72411	0.0001473	8.40631	6.52687e-05	7.73397	-0.00156	8.41362	0.000129691
						7.76026	0.00147	8.43505	0.000640221	7.73252	-0.000737137	8.42965	0.00198	7.7443	0.00176	8.4257	-9.08714e-05	7.7399	0.000178408	8.42315	-8.92937e-05	7.74976	-0.00142	8.43046	0.00012728
						7.77605	0.00145	8.45188	0.0002951	7.74831	-0.000795397	8.44648	0.00191	7.76009	0.00173	8.44253	-0.000303843	7.75569	0.00019968	8.43998	-1.77516e-05	7.76555	-0.00139	8.44729	0.000124869
						7.79184	0.00142	8.46872	-5.00215e-05	7.7641	-0.000844689	8.46332	0.00165	7.77588	0.00163	8.45937	-3.74174e-05	7.77148	0.000204453	8.45682	8.37194e-06	7.78134	-0.00108	8.46413	7.43834e-05
						7.80763	0.00147	8.48555	-0.000412026	7.77989	-0.00089398	8.48015	0.00117	7.79167	0.00143	8.4762	7.54084e-05	7.78727	0.00015107	8.47365	1.58172e-05	7.79713	-0.00105	8.48096	0.000100244
						7.82342	0.00146	8.50238	0.000354882	7.79568	-0.000899103	8.49698	0.00126	7.80746	0.00112	8.49303	9.21345e-05	7.80306	9.76869e-05	8.49048	2.32624e-05	7.81292	-0.00108	8.4978	0.000102787
						7.83921	0.00145	8.51922	0.00107	7.81147	-0.00095782	8.51382	0.00119	7.82325	0.000871701	8.50987	0.000108861	7.81885	-0.000246099	8.50732	6.74977e-06	7.82871	-0.0011	8.51463	9.27263e-05
						7.855	0.00138	8.53605	0.00133	7.82726	-0.0011	8.53065	0.00111	7.83904	0.000823458	8.5267	8.56829e-05	7.83464	-0.000446472	8.52415	-9.76289e-06	7.84449	-0.00119	8.53147	8.26654e-05
						7.87079	0.00138	8.55289	0.00137	7.84304	-0.00115	8.54749	0.00162	7.85483	0.000638068	8.54354	6.25053e-05	7.85043	-0.000751063	8.54099	-6.42012e-05	7.86028	-0.00115	8.5483	5.37754e-05
						7.88658	0.00137	8.56972	0.00139	7.85883	-0.00131	8.56432	0.00173	7.87062	0.000621783	8.56037	6.79436e-06	7.86622	-0.000991346	8.55782	-6.77951e-05	7.87607	-0.00106	8.56514	2.48855e-05
						7.90237	0.00137	8.58656	0.0014	7.87462	-0.00132	8.58116	0.00185	7.88641	0.000486437	8.57721	-9.97211e-06	7.88201	-0.00115	8.57466	-5.73353e-05	7.89186	-0.000493521	8.58197	-9.88278e-05
						7.91816	0.00152	8.60339	0.00129	7.89041	-0.00142	8.59799	0.00185	7.9022	0.000502833	8.59404	0.000409533	7.8978	-0.00137	8.59149	-1.37166e-05	7.90765	-0.000332759	8.5988	2.23332e-06
						7.93395	0.00151	8.62023	0.00118	7.9062	-0.00145	8.61483	0.00182	7.91799	0.000503529	8.61088	0.000302241	7.91359	-0.0014	8.60833	-2.17818e-05	7.92344	-0.000140688	8.61564	4.71972e-05
						7.94974	0.00162	8.63706	0.000887502	7.92199	-0.00153	8.63166	0.00178	7.93378	0.000504225	8.62771	0.000194949	7.92938	-0.00161	8.62516	-2.9847e-05	7.93923	-5.00879e-05	8.63247	-4.73362e-05
						7.96553	0.00166	8.6539	0.000664196	7.93778	-0.00169	8.6485	0.00201	7.94957	0.00050859	8.64455	-6.91449e-05	7.94517	-0.00154	8.642	-9.30808e-05	7.95502	0.00030569	8.64931	-0.00014187
						7.98132	0.00178	8.67073	0.00061517	7.95357	-0.00173	8.66533	0.00219	7.96536	0.000512955	8.66138	-0.000246929	7.96096	-0.00151	8.65883	0.000337378	7.97081	0.00043323	8.66614	-0.000130875
						7.99711	0.00192	8.68757	0.000566145	7.96936	-0.00188	8.68217	0.00212	7.98115	0.000498232	8.67822	-5.16733e-05	7.97675	-0.00149	8.67567	0.000288491	7.9866	0.000396225	8.68298	-0.000115302
						8.0129	0.00199	8.7044	-0.000205417	7.98515	-0.00195	8.699	0.00205	7.99693	0.00048351	8.69505	0.000143583	7.99253	-0.00152	8.6925	0.000239603	8.00239	0.000359221	8.69981	-9.97287e-05
						8.02868	0.00217	8.72123	-0.00016953	8.00094	-0.00208	8.71583	0.00191	8.01272	0.000452251	8.71188	0.00014976	8.00832	-0.00155	8.70933	5.29315e-05	8.01818	0.000227235	8.71665	-5.50229e-06
						8.04447	0.00218	8.73807	-5.97073e-05	8.01673	-0.00211	8.73267	0.00187	8.02851	0.000350223	8.72872	6.26846e-05	8.02411	-0.00155	8.72617	1.18876e-05	8.03397	0.000271022	8.73348	0.000180717
						8.06026	0.00236	8.7549	-6.37079e-05	8.03252	-0.00214	8.7495	0.00182	8.0443	0.000394786	8.74555	-2.43908e-05	8.0399	-0.00161	8.743	-2.91564e-05	8.04976	0.000314808	8.75032	0.000185365
						8.07605	0.00237	8.77174	-6.77085e-05	8.04831	-0.00227	8.76634	0.00167	8.06009	0.000472311	8.76239	-1.65345e-05	8.05569	-0.00164	8.75984	-0.00021431	8.06555	0.000271627	8.76715	0.000206667
						8.09184	0.00235	8.78857	0.000382737	8.0641	-0.00233	8.78317	0.00178	8.07588	0.000549835	8.77922	-2.60813e-05	8.07148	-0.00166	8.77667	1.63151e-05	8.08134	0.000228445	8.78398	0.000220847
						8.10763	0.00233	8.80541	0.000600343	8.07989	-0.0025	8.80001	0.00183	8.09167	0.000610386	8.79606	-3.56282e-05	8.08727	-0.00171	8.79351	0.000183059	8.09713	0.000102484	8.80082	0.000164725
						8.12342	0.00229	8.82224	0.000647996	8.09568	-0.00254	8.81684	0.00173	8.10746	0.000599738	8.81289	-1.4579e-05	8.10306	-0.00167	8.81034	0.000120963	8.11292	0.000304291	8.81765	0.000108604
						8.13921	0.00223	8.83908	0.000610673	8.11147	-0.00267	8.83368	0.00163	8.12325	0.000896338	8.82973	-4.21345e-05	8.11885	-0.00166	8.82718	5.88668e-05	8.12871	0.000311101	8.83449	-1.78201e-05
						8.155	0.00217	8.85591	0.000573349	8.12726	-0.00273	8.85051	0.00163	8.13904	0.00107	8.84656	-6.96899e-05	8.13464	-0.00166	8.84401	-7.86949e-05	8.1445	0.000349174	8.85132	-0.000186287
						8.17079	0.00214	8.87275	0.000309621	8.14305	-0.0029	8.86735	0.00163	8.15483	0.00115	8.8634	6.48874e-05	8.15043	-0.00167	8.86085	0.000122396	8.16029	0.000359882	8.86816	-0.000194963
						8.18658	0.00203	8.88958	0.000462032	8.15884	-0.00311	8.88418	0.0015	8.17062	0.0012	8.88023	7.93234e-05	8.16622	-0.00168	8.87768	7.88713e-05	8.17608	0.000304463	8.88499	-0.000203638
						8.20237	0.002	8.90641	0.000431982	8.17463	-0.00321	8.90101	0.00162	8.18641	0.00125	8.89706	2.29577e-06	8.18201	-0.00171	8.89451	3.5347e-05	8.19187	0.000249044	8.90183	-0.000189527
						8.21816	0.00198	8.92325	0.000401932	8.19042	-0.00342	8.91785	0.00164	8.2022	0.00125	8.9139	-7.47319e-05	8.1978	-0.00172	8.91135	-6.38006e-05	8.20766	5.33798e-06	8.91866	-7.98074e-05
						8.23395	0.00193	8.94008	0.000372464	8.20621	-0.00351	8.93468	0.00165	8.21799	0.00125	8.93073	0.000118706	8.21359	-0.00174	8.92818	3.43345e-06	8.22344	-4.37227e-05	8.9355	-8.87267e-05
						8.24974	0.0019	8.95692	0.000342996	8.222	-0.0037	8.95152	0.00183	8.23378	0.00142	8.94757	0.000312144	8.22938	-0.00187	8.94502	1.94572e-05	8.23923	-9.27833e-05	8.95233	-9.7646e-05
						8.26553	0.00171	8.97375	0.000153039	8.23778	-0.00376	8.96835	0.00177	8.24957	0.00142	8.9644	0.000346896	8.24517	-0.00189	8.96185	3.54809e-05	8.25502	-0.000122075	8.96916	-0.000179124
						8.28132	0.00171	8.99059	0.000841825	8.25357	-0.00384	8.98519	0.00172	8.26536	0.00138	8.98124	0.00035006	8.26096	-0.00207	8.97869	0.000116765	8.27081	-0.000151366	8.986	2.64458e-05
						8.29711	0.0017	9.00742	0.00157	8.26936	-0.00393	9.00202	0.00173	8.28115	0.00135	8.99807	0.000332154	8.27675	-0.0021	8.99552	0.000138704	8.2866	1.82072e-06	9.00283	0.00023628
						8.3129	0.00169	9.02426	0.0015	8.28515	-0.00396	9.01886	0.00173	8.29694	0.00127	9.01491	0.000314248	8.29254	-0.00214	9.01236	0.000149152	8.30239	-9.61802e-06	9.01967	0.000226089
						8.32869	0.00162	9.04109	0.00143	8.30094	-0.00409	9.03569	0.00172	8.31273	0.00125	9.03174	0.000275273	8.30833	-0.00221	9.02919	0.000153855	8.31818	-2.10568e-05	9.0365	0.000215898
						8.34448	0.00165	9.05793	0.00101	8.31673	-0.00416	9.05253	0.00169	8.32852	0.00115	9.04858	0.000329799	8.32412	-0.0024	9.04603	8.42761e-05	8.33397	-5.62182e-05	9.05334	0.000192748
						8.36027	0.00169	9.07476	0.000914296	8.33252	-0.00433	9.06936	0.00165	8.34431	0.00127	9.06541	0.000314045	8.33991	-0.0026	9.06286	1.46968e-05	8.34976	-0.000325898	9.07017	0.000132109
						8.37606	0.00173	9.09159	0.000937746	8.34831	-0.00429	9.08619	0.00158	8.3601	0.00127	9.08224	0.000298291	8.3557	-0.00267	9.07969	-0.000104748	8.36555	-0.000404006	9.08701	7.14711e-05
						8.39185	0.00175	9.10843	0.000709544	8.3641	-0.00428	9.10303	0.00186	8.37589	0.00133	9.09908	0.000394532	8.37149	-0.00274	9.09653	-0.000100703	8.38134	-0.000482114	9.10384	3.70406e-05
						8.40764	0.00174	9.12526	0.000481342	8.37989	-0.00427	9.11986	0.0021	8.39167	0.00133	9.11591	0.000400292	8.38727	-0.00276	9.11336	-9.15773e-05	8.39713	-0.000460636	9.12068	2.61001e-06
						8.42342	0.00173	9.1421	0.000168165	8.39568	-0.00428	9.1367	0.00205	8.40746	0.00131	9.13275	0.000406051	8.40306	-0.00278	9.1302	-6.89147e-05	8.41292	-0.000438372	9.13751	-7.91626e-05
						8.43921	0.00171	9.15893	0.00107	8.41147	-0.00428	9.15353	0.002	8.42325	0.00128	9.14958	0.000410951	8.41885	-0.00264	9.14703	-6.41737e-05	8.42871	-0.00027771	9.15434	-8.77284e-05
						8.455	0.00147	9.17577	0.00121	8.42726	-0.00432	9.17037	0.00174	8.43904	0.00124	9.16642	0.000359418	8.43464	-0.00265	9.16387	-9.68109e-05	8.4445	-0.000114093	9.17118	-9.62942e-05
						8.47079	0.00135	9.1926	0.00103	8.44305	-0.00435	9.1872	0.00146	8.45483	0.00128	9.18325	0.000307885	8.45043	-0.00266	9.1807	-0.000129448	8.46029	-8.80443e-05	9.18801	-0.000138664
						8.48658	0.00114	9.20944	0.00086182	8.45884	-0.00437	9.20404	0.00173	8.47062	0.00132	9.20009	0.000199917	8.46622	-0.00268	9.19754	3.622e-05	8.47608	-0.00013078	9.20485	-6.74093e-05
						8.50237	0.00109	9.22627	0.000317054	8.47463	-0.00438	9.22087	0.00185	8.48641	0.00134	9.21692	0.000189434	8.48201	-0.00294	9.21437	0.000144776	8.49187	-0.000173516	9.22168	-7.11537e-05
						8.51816	0.00104	9.24311	1.93222e-05	8.49042	-0.00443	9.23771	0.00191	8.5022	0.00138	9.23376	0.000377488	8.4978	-0.00297	9.23121	0.000152563	8.50766	-0.000178777	9.23852	-7.48981e-05
						8.53395	0.001	9.25994	0.000427059	8.50621	-0.00445	9.25454	0.00193	8.51799	0.00137	9.25059	0.000442219	8.51359	-0.003	9.24804	0.0001529	8.52345	-0.000324688	9.25535	-2.02526e-05
						8.54974	0.000960775	9.27677	0.000561952	8.522	-0.00448	9.27137	0.00186	8.53378	0.00135	9.26742	0.000445289	8.52938	-0.00299	9.26487	-1.48939e-05	8.53924	-0.000453487	9.27219	-6.01919e-07
						8.56553	0.000879881	9.29361	0.000436579	8.53779	-0.00445	9.28821	0.00178	8.54957	0.00127	9.28426	0.000383608	8.54517	-0.00299	9.28171	-0.000182687	8.55503	-0.00051609	9.28902	1.90488e-05
						8.58132	0.00073231	9.31044	0.000311206	8.55358	-0.00443	9.30504	0.00175	8.56536	0.00113	9.30109	0.000321927	8.56096	-0.00299	9.29854	-0.00031104	8.57082	-0.00096775	9.30586	1.10196e-05
						8.59711	0.000448561	9.32728	0.000294253	8.56937	-0.00435	9.32188	0.00176	8.58115	0.000820679	9.31793	0.000288207	8.57675	-0.00298	9.31538	-0.000189221	8.58661	-0.000925356	9.32269	2.99046e-06
						8.6129	0.000368721	9.34411	-7.08344e-05	8.58516	-0.00431	9.33871	0.00178	8.59694	0.000668714	9.33476	0.000249467	8.59254	-0.00298	9.33221	-0.000143349	8.6024	-0.000882963	9.33952	-5.23961e-05
						8.62869	0.000199855	9.36095	0.000141473	8.60095	-0.00419	9.35555	0.0018	8.61273	0.000542699	9.3516	0.000197287	8.60833	-0.00299	9.34905	-9.74762e-05	8.61818	-0.000849726	9.35636	-5.29484e-06
						8.64448	0.000156697	9.37778	0.00068991	8.61674	-0.00412	9.37238	0.00172	8.62852	0.000429484	9.36843	-1.57671e-05	8.62412	-0.003	9.36588	-6.44015e-05	8.63397	-0.000851002	9.37319	-2.52321e-05
						8.66027	2.11509e-05	9.39462	0.000602605	8.63253	-0.00409	9.38922	0.00164	8.64431	0.000324019	9.38527	-1.68096e-05	8.63991	-0.00275	9.38272	-3.13267e-05	8.64976	-0.000852278	9.39003	-4.51693e-05
						8.67606	-3.72551e-05	9.41145	0.000515299	8.64831	-0.00403	9.40605	0.00163	8.6601	0.000218554	9.4021	-1.78521e-05	8.6557	-0.00257	9.39955	-5.58811e-05	8.66555	-0.00113	9.40686	-7.8423e-05
						8.69185	-3.89733e-05	9.42829	0.000316892	8.6641	-0.00398	9.42289	0.00165	8.67589	6.83294e-05	9.41894	-0.000134728	8.67149	-0.00244	9.41639	-8.04355e-05	8.68134	-0.00155	9.4237	-0.000111677
						8.70764	-4.06914e-05	9.44512	0.000475757	8.67989	-0.00388	9.43972	0.00165	8.69168	-0.000212181	9.43577	0.000210588	8.68728	-0.00237	9.43322	-0.000181724	8.69713	-0.00176	9.44053	-0.000262993
						8.72343	9.80125e-07	9.46195	0.000503882	8.69568	-0.00383	9.45655	0.00165	8.70747	-0.000265668	9.4526	0.000253826	8.70307	-0.00236	9.45005	-0.000203059	8.71292	-0.00221	9.45737	-0.000341231
						8.73922	4.26516e-05	9.47879	0.000532008	8.71147	-0.0038	9.47339	0.00148	8.72326	-0.000370712	9.46944	0.000269227	8.71886	-0.00237	9.46689	-0.000224395	8.72871	-0.00232	9.4742	-0.000189336
						8.75501	0.000101622	9.49562	0.000673419	8.72726	-0.00378	9.49022	0.00177	8.73905	-0.000528856	9.48627	0.000284628	8.73465	-0.00239	9.48372	-0.0002888	8.7445	-0.00243	9.49104	-0.000118299
						8.7708	0.000160591	9.51246	0.000729722	8.74305	-0.00375	9.50706	0.00185	8.75484	-0.000615468	9.50311	0.000315872	8.75044	-0.00217	9.50056	-0.000292552	8.76029	-0.00262	9.50787	-0.00010598
						8.78659	0.000275745	9.52929	0.000786026	8.75884	-0.00361	9.52389	0.00188	8.77063	-0.000838053	9.51994	0.000319901	8.76623	-0.00208	9.51739	-7.20664e-05	8.77608	-0.00264	9.5247	-0.00016115
						8.80238	0.000443752	9.54613	0.000877451	8.77463	-0.00358	9.54073	0.00192	8.78641	-0.00088366	9.53678	0.00032393	8.78201	-0.00208	9.53423	-1.93174e-05	8.79187	-0.00282	9.54154	-0.00021632
						8.81816	0.000507497	9.56296	0.000968875	8.79042	-0.00342	9.55756	0.00199	8.8022	-0.000929266	9.55361	0.000530225	8.7978	-0.00206	9.55106	9.26359e-05	8.80766	-0.00279	9.55837	-0.000184431
						8.83395	0.000625518	9.5798	0.00125	8.80621	-0.00333	9.5744	0.0021	8.81799	-0.000945312	9.57045	0.000462465	8.81359	-0.00205	9.5679	8.4623e-05	8.82345	-0.00278	9.57521	-0.000176176
						8.84974	0.000743539	9.59663	0.00136	8.822	-0.00315	9.59123	0.00202	8.83378	-0.000961357	9.58728	0.000394705	8.82938	-0.00206	9.58473	7.66101e-05	8.83924	-0.00287	9.59204	-0.000190491
						8.86553	0.000803821	9.61347	0.00138	8.83779	-0.00305	9.60807	0.00194	8.84957	-0.00103	9.60412	0.000239038	8.84517	-0.00206	9.60157	3.63296e-05	8.85503	-0.00297	9.60888	-0.000204805
						8.88132	0.000871107	9.6303	0.00136	8.85358	-0.00305	9.6249	0.00167	8.86536	-0.000971283	9.62095	0.000284793	8.86096	-0.00204	9.6184	-0.000285836	8.87082	-0.00304	9.62571	-0.000278767
						8.89711	0.00117	9.64713	0.00133	8.86937	-0.00298	9.64173	0.00166	8.88115	-0.000959091	9.63778	0.000278203	8.87675	-0.00203	9.63523	-0.000190123	8.88661	-0.00312	9.64255	-0.000180212
						8.9129	0.00138	9.66397	0.000450233	8.88516	-0.00293	9.65857	0.00189	8.89694	-0.000743712	9.65462	0.000271614	8.89254	-0.00204	9.65207	-0.0001714	8.9024	-0.00332	9.65938	-0.000134254
						8.92869	0.00142	9.6808	0.000355487	8.90095	-0.00274	9.6754	0.00201	8.91273	-0.000638852	9.67145	2.62634e-06	8.90833	-0.00205	9.6689	-0.000152677	8.91819	-0.00341	9.67622	-0.000196177
						8.94448	0.00162	9.69764	0.000260741	8.91674	-0.00262	9.69224	0.00198	8.92852	-0.000325185	9.68829	5.44625e-05	8.92412	-0.00212	9.68574	6.08051e-05	8.93398	-0.0035	9.69305	-0.000258099
						8.96027	0.00171	9.71447	0.00013046	8.93253	-0.00246	9.70907	0.00196	8.94431	-0.000141375	9.70512	0.000109278	8.93991	-0.00218	9.70257	0.000167168	8.94977	-0.00358	9.70988	-7.01225e-05
						8.97606	0.00204	9.73131	0.000600339	8.94832	-0.00238	9.72591	0.00189	8.9601	1.36689e-05	9.72196	0.000135272	8.9557	-0.00236	9.71941	0.000227697	8.96556	-0.00398	9.72672	2.27336e-05
						8.99185	0.00216	9.74814	0.000562834	8.96411	-0.00229	9.74274	0.00183	8.97589	0.000271832	9.73879	0.00012435	8.97149	-0.00226	9.73624	0.000245965	8.98135	-0.00401	9.74355	-4.2407e-05
						9.00764	0.00222	9.76498	0.000525329	8.9799	-0.00214	9.75958	0.00162	8.99168	0.000397949	9.75563	0.000113429	8.98728	-0.00226	9.75308	0.000226085	8.99714	-0.00403	9.76039	-0.000107548
						9.02343	0.00235	9.78181	0.000164815	8.99569	-0.00202	9.77641	0.00173	9.00747	0.000686932	9.77246	0.000193726	9.00307	-0.00208	9.76991	0.000206204	9.01292	-0.00425	9.77722	-0.000103405
						9.03922	0.00248	9.79865	5.13919e-05	9.01148	-0.00183	9.79325	0.00177	9.02326	0.000745265	9.7893	0.000238037	9.01886	-0.00204	9.78675	0.000148174	9.02871	-0.00423	9.79406	-0.000131021
						9.05501	0.00268	9.81548	0.000290134	9.02727	-0.00176	9.81008	0.00181	9.03905	0.00102	9.80613	0.000282349	9.03465	-0.00201	9.80358	-0.000133532	9.0445	-0.00422	9.81089	-0.000158637
						9.0708	0.00276	9.83232	0.000546601	9.04305	-0.0016	9.82692	0.00191	9.05484	0.00123	9.82297	0.000310994	9.05044	-0.00199	9.82042	-9.8037e-05	9.06029	-0.00438	9.82773	3.42792e-05
						9.08659	0.00299	9.84915	0.000852747	9.05884	-0.0015	9.84375	0.00202	9.07063	0.00142	9.8398	0.000264816	9.06623	-0.00198	9.83725	-6.25422e-05	9.07608	-0.00454	9.84456	0.000126967
						9.10238	0.00306	9.86598	0.000957545	9.07463	-0.00144	9.86058	0.00191	9.08642	0.00163	9.85663	0.000218639	9.08202	-0.00182	9.85408	-2.3791e-05	9.09187	-0.00462	9.8614	-2.35536e-06
						9.11817	0.00325	9.88282	0.00105	9.09042	-0.00138	9.87742	0.0018	9.10221	0.00167	9.87347	-1.4635e-06	9.09781	-0.00181	9.87092	-4.03717e-06	9.10766	-0.00467	9.87823	-0.000131677
						9.13396	0.00343	9.89965	0.00104	9.10621	-0.00134	9.89425	0.00155	9.118	0.00191	9.8903	-9.16045e-05	9.1136	-0.00181	9.88775	7.53621e-07	9.12345	-0.00479	9.89506	-0.000118739
						9.14975	0.0036	9.91649	0.00104	9.122	-0.00116	9.91109	0.00155	9.13379	0.00196	9.90714	-4.47248e-05	9.12939	-0.00182	9.90459	5.54441e-06	9.13924	-0.00476	9.9119	-0.000126165
						9.16554	0.00367	9.93332	0.000889685	9.13779	-0.00108	9.92792	0.00182	9.14958	0.00218	9.92397	2.50235e-05	9.14518	-0.00182	9.92142	3.46405e-06	9.15503	-0.00474	9.92873	-0.000133591
						9.18133	0.00375	9.95016	0.000598601	9.15358	-0.000982156	9.94476	0.00183	9.16537	0.00231	9.94081	0.000223567	9.16097	-0.00156	9.93826	1.3837e-06	9.17082	-0.00471	9.94557	-0.000119506
						9.19712	0.00379	9.96699	0.000445026	9.16937	-0.000950152	9.96159	0.00183	9.18115	0.00239	9.95764	0.000424988	9.17675	-0.00148	9.95509	-9.29872e-06	9.18661	-0.0047	9.9624	-0.000163999
						9.21291	0.00378	9.98383	0.000291452	9.18516	-0.000861627	9.97843	0.00195	9.19694	0.00242	9.97448	0.00048227	9.19254	-0.00129	9.97193	-0.000145733	9.2024	-0.0047	9.97924	-0.000208492
						9.22869	0.00377	10.0007	3.12809e-05	9.20095	-0.000763747	9.99526	0.002	9.21273	0.00245	9.99131	0.000434918	9.20833	-0.00115	9.98876	-0.000200562	9.21819	-0.0047	9.99607	-0.000217086
						9.24448	0.00373	10.0175	-4.2537e-05	9.21674	-0.00072889	10.0121	0.00206	9.22852	0.00246	10.0082	0.000387567	9.22412	-0.000784641	10.0056	-0.000149984	9.23398	-0.00482	10.0129	-0.00022568
						9.26027	0.00362	10.0343	-0.000116355	9.23253	-0.000617212	10.0289	0.00201	9.24431	0.00248	10.025	0.000242818	9.23991	-0.000529209	10.0224	-0.000155565	9.24977	-0.00483	10.0297	-0.000298953
						9.27606	0.00359	10.0512	0.000104561	9.24832	-0.00060489	10.0458	0.00195	9.2601	0.00253	10.0418	0.000269737	9.2557	-0.00029125	10.0393	-0.000161146	9.26556	-0.00483	10.0466	-0.000372225
						9.29185	0.00356	10.068	0.000165691	9.26411	-0.000455973	10.0626	0.00181	9.27589	0.00254	10.0587	0.000249077	9.27149	5.26145e-05	10.0561	-0.000105323	9.28135	-0.00467	10.0634	-0.000330875
						9.30764	0.0035	10.0848	0.000154246	9.2799	-0.000373208	10.0794	0.00189	9.29168	0.00266	10.0755	0.000228416	9.28728	8.40949e-05	10.0729	-0.000150251	9.29714	-0.00462	10.0802	-0.000171438
						9.32343	0.00344	10.1017	0.000142801	9.29569	-0.000260642	10.0963	0.0019	9.30747	0.00268	10.0923	-4.4041e-05	9.30307	0.000363768	10.0898	-0.000195179	9.31293	-0.00444	10.0971	-0.000109894
						9.33922	0.00343	10.1185	7.23311e-05	9.31148	-0.000222322	10.1131	0.00181	9.32326	0.00267	10.1091	1.53113e-05	9.31886	0.000407511	10.1066	-8.43947e-05	9.32872	-0.00436	10.1139	-0.000175872
						9.35501	0.00342	10.1353	0.000212138	9.32727	-0.000184003	10.1299	0.00172	9.33905	0.00265	10.126	4.12238e-05	9.33465	0.000548671	10.1234	-2.23998e-05	9.34451	-0.00427	10.1308	-0.000241849
						9.3708	0.00334	10.1522	0.000228333	9.34306	-9.72346e-05	10.1468	0.00196	9.35484	0.0026	10.1428	4.92394e-05	9.35044	0.000560312	10.1403	-1.28505e-05	9.3603	-0.00423	10.1476	2.50211e-05
						9.38659	0.00333	10.169	0.000244528	9.35885	-9.54462e-05	10.1636	0.00203	9.37063	0.00264	10.1597	4.83065e-05	9.36623	0.000546297	10.1571	-1.86945e-05	9.37609	-0.00423	10.1644	5.84959e-05
						9.40238	0.00323	10.1858	0.000277715	9.37464	-3.73142e-05	10.1804	0.002	9.38642	0.00261	10.1765	4.73737e-05	9.38202	0.000532281	10.1739	-2.45385e-05	9.39187	-0.00423	10.1813	3.26596e-05
						9.41817	0.00321	10.2027	0.000310902	9.39043	2.08178e-05	10.1973	0.00197	9.40221	0.00258	10.1933	6.04588e-05	9.39781	0.000492609	10.1908	-4.57759e-05	9.40766	-0.00426	10.1981	6.82324e-06
						9.43396	0.00319	10.2195	0.000483949	9.40622	3.70456e-05	10.2141	0.00179	9.418	0.00253	10.2102	6.14696e-05	9.4136	0.000433045	10.2076	-3.28314e-05	9.42345	-0.00424	10.2149	-0.000112979
						9.44975	0.00325	10.2363	0.000539043	9.42201	4.95632e-05	10.2309	0.00186	9.43379	0.00237	10.227	6.24805e-05	9.42939	0.000373481	10.2244	4.34798e-05	9.43924	-0.00421	10.2318	-0.000173679
						9.46554	0.00326	10.2532	0.000447748	9.43779	4.62758e-05	10.2478	0.00183	9.44958	0.00227	10.2438	0.000210696	9.44518	0.00045767	10.2413	6.7312e-05	9.45503	-0.00399	10.2486	-0.000134988
						9.48133	0.00321	10.27	0.000356454	9.45358	4.29884e-05	10.2646	0.0018	9.46537	0.00217	10.2607	0.000154341	9.46097	0.000581688	10.2581	4.38049e-05	9.47082	-0.00391	10.2654	5.05198e-05
						9.49712	0.00316	10.2868	0.000415225	9.46937	2.38959e-05	10.2814	0.0016	9.48116	0.00212	10.2775	9.79855e-05	9.47676	0.000671016	10.275	2.02979e-05	9.48661	-0.0039	10.2823	6.75696e-05
						9.51291	0.00299	10.3037	0.000473996	9.48516	3.57607e-05	10.2983	0.00164	9.49695	0.00192	10.2943	-6.55711e-05	9.49255	0.000860319	10.2918	-3.09053e-05	9.5024	-0.00392	10.2991	0.000125431
						9.5287	0.00297	10.3205	0.00075521	9.50095	4.76255e-05	10.3151	0.00175	9.51274	0.00189	10.3112	-0.000243731	9.50834	0.000918859	10.3086	-0.000160644	9.51819	-0.00393	10.3159	0.000151243
						9.54449	0.00279	10.3374	0.000695298	9.51674	9.94546e-05	10.332	0.0018	9.52853	0.00194	10.328	-4.40681e-05	9.52413	0.00122	10.3255	9.89512e-05	9.53398	-0.00395	10.3328	0.000159551
						9.56028	0.00289	10.3542	0.000635386	9.53253	0.000136595	10.3488	0.00181	9.54432	0.00197	10.3448	4.38478e-05	9.53992	0.00122	10.3423	0.000105012	9.54977	-0.00396	10.3496	0.000151406
						9.57607	0.00292	10.371	0.000456205	9.54832	0.000149021	10.3656	0.00181	9.56011	0.00202	10.3617	0.000131764	9.55571	0.00125	10.3591	7.47063e-05	9.56556	-0.00404	10.3664	0.000143261
						9.59186	0.00298	10.3879	0.000196569	9.56411	0.000215593	10.3825	0.0018	9.57589	0.00206	10.3785	0.000199765	9.57149	0.00128	10.376	4.44006e-05	9.58135	-0.00396	10.3833	0.000219829
						9.60765	0.00299	10.4047	0.000233776	9.5799	0.000236001	10.3993	0.00165	9.59168	0.0021	10.3953	0.000267766	9.58728	0.00133	10.3928	5.41422e-05	9.59714	-0.00387	10.4001	0.000205804
						9.62343	0.00296	10.4215	0.000270983	9.59569	0.000292817	10.4161	0.0017	9.60747	0.00214	10.4122	0.000279752	9.60307	0.00139	10.4096	7.84286e-05	9.61293	-0.00368	10.4169	0.000191778
						9.63922	0.00293	10.4384	0.000849669	9.61148	0.00031989	10.433	0.0017	9.62326	0.00228	10.429	0.000235323	9.61886	0.00137	10.4265	8.28177e-05	9.62872	-0.00364	10.4338	-1.83657e-05
						9.65501	0.00285	10.4552	0.000909074	9.62727	0.00033209	10.4498	0.0017	9.63905	0.00235	10.4458	0.000190894	9.63465	0.00135	10.4433	7.58961e-05	9.64451	-0.00357	10.4506	0.000205291
						9.6708	0.00267	10.472	0.00119	9.64306	0.000324791	10.4666	0.00169	9.65484	0.0024	10.4627	9.61773e-05	9.65044	0.00124	10.4601	6.89745e-05	9.6603	-0.00355	10.4674	0.000253603
						9.68659	0.00247	10.4889	0.00124	9.65885	0.000317491	10.4835	0.00182	9.67063	0.00248	10.4795	0.000401588	9.66623	0.0012	10.477	5.07423e-05	9.67609	-0.00352	10.4843	0.000301914
						9.70238	0.00243	10.5057	0.000799777	9.67464	0.00040425	10.5003	0.00185	9.68642	0.00256	10.4963	0.000398449	9.68202	0.00102	10.4938	-0.000131122	9.69188	-0.00348	10.5011	0.000447765
						9.71817	0.00239	10.5225	0.000358416	9.69043	0.00041513	10.5171	0.00181	9.70221	0.00258	10.5132	0.00039531	9.69781	0.000919042	10.5106	-0.000130493	9.70767	-0.00357	10.5179	0.000825563
						9.73396	0.00231	10.5394	-3.15531e-05	9.70622	0.000415265	10.534	0.00178	9.718	0.0026	10.53	0.000198901	9.7136	0.00086125	10.5275	-5.41216e-05	9.72346	-0.00366	10.5348	0.00103
						9.74975	0.00221	10.5562	0.000113366	9.72201	0.000405098	10.5508	0.00177	9.73379	0.00259	10.5468	6.7411e-05	9.72939	0.000803457	10.5443	7.22042e-05	9.73925	-0.00388	10.5516	0.00127
						9.76554	0.00204	10.573	0.000258286	9.7378	0.000394931	10.5676	0.00175	9.74958	0.00257	10.5637	-0.000106529	9.74518	0.000895709	10.5611	7.94603e-05	9.75504	-0.00388	10.5685	0.00158
						9.78133	0.00199	10.5899	0.000771533	9.75359	0.000337451	10.5845	0.00186	9.76537	0.00255	10.5805	-0.000152999	9.76097	0.000901574	10.578	0.000196206	9.77083	-0.00397	10.5853	0.00173
						9.79712	0.00195	10.6067	0.00102	9.76938	0.000245533	10.6013	0.00189	9.78116	0.00254	10.5974	-0.000199469	9.77676	0.000960877	10.5948	0.000207862	9.78661	-0.004	10.6021	0.00181
						9.81291	0.00182	10.6235	0.00111	9.78517	0.000191832	10.6181	0.00191	9.79695	0.0025	10.6142	-0.000316183	9.79255	0.00102	10.6116	0.000168606	9.8024	-0.00403	10.6189	0.00197
						9.8287	0.00171	10.6404	0.00106	9.80096	3.66204e-05	10.635	0.0019	9.81274	0.00246	10.631	0.000111578	9.80834	0.00105	10.6285	0.000129349	9.81819	-0.00407	10.6358	0.00229
						9.84449	0.00145	10.6572	0.00102	9.81675	1.1046e-06	10.6518	0.00189	9.82853	0.00239	10.6479	0.000111497	9.82413	0.00105	10.6453	0.000140542	9.83398	-0.00412	10.6526	0.00285
						9.86028	0.00123	10.674	0.0011	9.83253	-0.000130907	10.6686	0.00185	9.84432	0.00235	10.6647	0.000111415	9.83992	0.00103	10.6621	0.000151735	9.84977	-0.00433	10.6694	0.00329
						9.87607	0.000980921	10.6909	0.00103	9.84832	-0.000177489	10.6855	0.00181	9.86011	0.00231	10.6815	8.17224e-05	9.85571	0.00101	10.679	0.000169964	9.86556	-0.00433	10.6863	0.00354
						9.89186	0.000903293	10.7077	0.000967478	9.86411	-0.000297868	10.7023	0.00169	9.8759	0.00222	10.6984	-7.06148e-05	9.8715	0.000966108	10.6958	0.00023396	9.88135	-0.00432	10.7031	0.00408
						9.90765	0.000724121	10.7246	0.000880833	9.8799	-0.000355273	10.7192	0.00174	9.89169	0.0022	10.7152	-0.000222952	9.88729	0.000918841	10.7127	0.000240969	9.89714	-0.00433	10.72	0.00457
						9.92344	0.000625406	10.7414	0.000405239	9.89569	-0.000408391	10.736	0.00164	9.90748	0.00205	10.732	-0.00021904	9.90308	0.000677218	10.7295	0.0002318	9.91293	-0.00437	10.7368	0.00492
						9.93923	0.000501177	10.7582	-5.00187e-05	9.91148	-0.000461509	10.7528	0.00155	9.92327	0.00205	10.7489	0.000124429	9.91887	0.000550793	10.7463	0.000222631	9.92872	-0.00444	10.7536	0.00525
						9.95502	0.000424446	10.7751	0.000258071	9.92727	-0.00050765	10.7697	0.00157	9.93906	0.00205	10.7657	0.000258103	9.93466	0.000434131	10.7631	0.000197284	9.94451	-0.00417	10.7705	0.00581
						9.97081	0.000373667	10.7919	0.000303429	9.94306	-0.000584341	10.7865	0.00153	9.95485	0.00212	10.7825	0.000226331	9.95045	0.000220041	10.78	0.000204208	9.9603	-0.00422	10.7873	0.00627
						9.9866	0.00018013	10.8087	0.000348788	9.95885	-0.000584644	10.8033	0.0015	9.97064	0.00215	10.7994	0.000194559	9.96624	0.000177966	10.7968	0.000306244	9.97609	-0.00426	10.8041	0.00673
						10.0024	0.000122499	10.8255	0.000491932	9.97464	-0.000593209	10.8201	0.00144	9.98642	0.0021	10.8162	0.000177225	9.98202	-9.52183e-05	10.8137	0.000300697	9.99188	-0.00439	10.821	0.00734
						10.0182	-4.74786e-05	10.8424	0.000559469	9.99043	-0.000601774	10.837	0.00166	10.0022	0.00205	10.833	0.000150524	9.99781	-0.000201829	10.8305	0.000295151	10.0077	-0.00438	10.8378	0.00759
						10.034	-8.31216e-05	10.8592	0.000456712	10.0062	-0.000628875	10.8538	0.00185	10.018	0.00187	10.8499	0.000123823	10.0136	-0.000400997	10.8473	9.53927e-05	10.0235	-0.00436	10.8546	0.0082
						10.0497	-0.000203035	10.8761	0.000353954	10.022	-0.000710171	10.8707	0.002	10.0338	0.0018	10.8667	3.89607e-05	10.0294	-0.000438673	10.8642	8.51177e-05	10.0392	-0.00437	10.8715	0.00904
						10.0655	-0.000310237	10.8929	-0.000225864	10.0378	-0.000748162	10.8875	0.00204	10.0496	0.00149	10.8835	1.00408e-07	10.0452	-0.000632679	10.881	0.00024448	10.055	-0.00438	10.8883	0.00956
						10.0813	-0.000318216	10.9097	0.000270318	10.0536	-0.000786153	10.9043	0.00205	10.0654	0.00138	10.9004	5.00885e-06	10.061	-0.000905201	10.8978	0.000317214	10.0708	-0.00485	10.9051	0.01038
						10.0971	-0.000463217	10.9266	0.000949251	10.0694	-0.000784716	10.9212	0.00202	10.0812	0.00121	10.9172	9.91729e-06	10.0768	-0.00104	10.9147	0.000307102	10.0866	-0.00497	10.922	0.01177
						10.1129	-0.000509607	10.9434	0.000959783	10.0852	-0.000785711	10.938	0.00199	10.0969	0.00113	10.934	0.000264124	10.0925	-0.00128	10.9315	0.00029699	10.1024	-0.00525	10.9388	0.01371
						10.1287	-0.000650263	10.9602	0.000842336	10.101	-0.000803638	10.9548	0.00197	10.1127	0.00107	10.9509	0.000291086	10.1083	-0.00135	10.9483	0.000357584	10.1182	-0.00532	10.9556	0.01591
						10.1445	-0.000628546	10.9771	0.000724889	10.1167	-0.000821565	10.9717	0.00196	10.1285	0.000983652	10.9677	0.000281334	10.1241	-0.00165	10.9652	0.00039927	10.134	-0.00538	10.9725	0.01888
						10.1603	-0.000631022	10.9939	0.000615043	10.1325	-0.00085306	10.9885	0.0017	10.1443	0.00111	10.9846	0.000271583	10.1399	-0.00183	10.982	0.000348647	10.1498	-0.00562	10.9893	0.02354
						10.1761	-0.000636274	11.0107	0.000152932	10.1483	-0.000828082	11.0053	0.00165	10.1601	0.00114	11.0014	0.000299608	10.1557	-0.00207	10.9988	0.000298025	10.1656	-0.0056	11.0061	0.02947
						10.1919	-0.000696199	11.0276	0.000424359	10.1641	-0.000803104	11.0222	0.0021	10.1759	0.00112	11.0182	0.000340767	10.1715	-0.00207	11.0157	0.000186239	10.1814	-0.00559	11.023	0.03681
						10.2076	-0.000756124	11.0444	0.000555512	10.1799	-0.000802671	11.039	0.00208	10.1917	0.00111	11.0351	0.000381927	10.1873	-0.00207	11.0325	3.54911e-05	10.1971	-0.00577	11.0398	0.04622
						10.2234	-0.000702419	11.0612	0.000686665	10.1957	-0.000806242	11.0558	0.00207	10.2075	0.00106	11.0519	0.000302185	10.2031	-0.00209	11.0493	0.000352296	10.2129	-0.00596	11.0566	0.05828
						10.2392	-0.000648714	11.0781	0.000775097	10.2115	-0.000809812	11.0727	0.00189	10.2233	0.00089166	11.0687	0.000222443	10.2189	-0.00211	11.0662	0.000528092	10.2287	-0.00598	11.0735	0.07314
						10.255	-0.000679119	11.0949	0.000566477	10.2273	-0.000810512	11.0895	0.00182	10.2391	0.000595793	11.0856	-7.14981e-06	10.2347	-0.00215	11.083	0.000703888	10.2445	-0.00601	11.0903	0.09115
						10.2708	-0.000709524	11.1117	0.000357858	10.2431	-0.000819108	11.1063	0.00175	10.2548	0.000428576	11.1024	0.000312489	10.2505	-0.00205	11.0998	0.000741315	10.2603	-0.00621	11.1072	0.11274
						10.2866	-0.000770908	11.1286	7.42094e-05	10.2589	-0.000827704	11.1232	0.00168	10.2706	0.00017079	11.1192	0.000298188	10.2662	-0.00205	11.1167	0.000745713	10.2761	-0.00622	11.124	0.13836
						10.3024	-0.000865003	11.1454	0.000611365	10.2746	-0.00085861	11.14	0.00151	10.2864	0.000116245	11.1361	0.000283887	10.282	-0.00206	11.1335	0.00075011	10.2919	-0.00624	11.1408	0.16777
						10.3182	-0.00101	11.1623	0.000720008	10.2904	-0.000744997	11.1569	0.0016	10.3022	-5.99286e-05	11.1529	0.000218008	10.2978	-0.00196	11.1503	0.000972892	10.3077	-0.00624	11.1577	0.20115
						10.334	-0.00103	11.1791	0.000727707	10.3062	-0.000706715	11.1737	0.00185	10.318	-0.000103817	11.1697	0.000118248	10.3136	-0.00194	11.1672	0.00105	10.3235	-0.00628	11.1745	0.23826
						10.3498	-0.00114	11.1959	0.000735406	10.322	-0.00067218	11.1905	0.00211	10.3338	-0.00015843	11.1866	0.000113782	10.3294	-0.0017	11.184	0.00112	10.3392	-0.00623	11.1913	0.27885
						10.3656	-0.00115	11.2127	0.000746386	10.3378	-0.000661043	11.2073	0.00214	10.3496	-0.000283295	11.2034	0.000109315	10.3452	-0.00158	11.2009	0.00131	10.355	-0.0062	11.2082	0.32317
						10.3813	-0.00117	11.2296	0.000728362	10.3536	-0.000649906	11.2242	0.00223	10.3654	-0.000385019	11.2202	-8.04751e-06	10.361	-0.00122	11.2177	0.00174	10.3708	-0.00622	11.225	0.36996
						10.3971	-0.0012	11.2464	0.000710338	10.3694	-0.000624721	11.241	0.00219	10.3812	-0.000672439	11.2371	-9.25355e-05	10.3768	-0.00111	11.2345	0.0018	10.3866	-0.00623	11.2418	0.41851
						10.4129	-0.0013	11.2632	0.000558714	10.3852	-0.000599536	11.2578	0.00216	10.397	-0.000841926	11.2539	2.97795e-05	10.3925	-0.000988731	11.2514	0.00186	10.4024	-0.00647	11.2587	0.46804
						10.4287	-0.00149	11.2801	0.000593452	10.401	-0.000570881	11.2747	0.00208	10.4127	-0.00107	11.2707	0.000152094	10.4083	-0.000630221	11.2682	0.00193	10.4182	-0.00631	11.2755	0.51859
						10.4445	-0.0015	11.2969	0.000468871	10.4168	-0.000542227	11.2915	0.00225	10.4285	-0.00109	11.2876	0.00024459	10.4241	-0.000434222	11.285	0.00247	10.434	-0.00623	11.2923	0.56928
						10.4603	-0.00152	11.3138	0.00034429	10.4325	-0.000430726	11.3084	0.00222	10.4443	-0.00119	11.3044	0.00029041	10.4399	-0.000348174	11.3019	0.00298	10.4498	-0.00579	11.3092	0.61966
						10.4761	-0.00156	11.3306	0.00115	10.4483	-0.00040867	11.3252	0.0022	10.4601	-0.00131	11.3212	0.000183966	10.4557	-0.000262125	11.3187	0.00317	10.4656	-0.00578	11.326	0.66787
						10.4919	-0.00159	11.3474	0.00115	10.4641	-0.000402982	11.342	0.00199	10.4759	-0.00138	11.3381	7.75227e-05	10.4715	-0.000289566	11.3355	0.00362	10.4814	-0.00576	11.3428	0.71484
						10.5076	-0.00163	11.3643	0.00102	10.4799	-0.000405477	11.3589	0.0019	10.4917	-0.00145	11.3549	0.00024166	10.4873	-0.000317007	11.3524	0.00443	10.4971	-0.00557	11.3597	0.75857
						10.5234	-0.00167	11.3811	0.00088129	10.4957	-0.000407973	11.3757	0.0019	10.5075	-0.00138	11.3717	0.000330962	10.5031	-0.000395566	11.3692	0.00465	10.5129	-0.0055	11.3765	0.80004
						10.5392	-0.00186	11.3979	0.000507881	10.5115	-0.000375042	11.3925	0.00189	10.5233	-0.00136	11.3886	0.000307515	10.5189	-0.000570979	11.386	0.00495	10.5287	-0.00547	11.3933	0.83805
						10.555	-0.00196	11.4148	0.000290106	10.5273	-0.000342111	11.4094	0.00202	10.5391	-0.00136	11.4054	0.000284069	10.5347	-0.000687186	11.4029	0.00581	10.5445	-0.00544	11.4102	0.87197
						10.5708	-0.00206	11.4316	0.000854156	10.5431	-0.000220654	11.4262	0.002	10.5549	-0.00137	11.4223	7.37854e-05	10.5504	-0.000640321	11.4197	0.00657	10.5603	-0.00519	11.427	0.90266
						10.5866	-0.00207	11.4484	0.00104	10.5589	-0.000161675	11.443	0.00198	10.5706	-0.00139	11.4391	0.00028854	10.5662	-0.000634218	11.4365	0.00723	10.5761	-0.00486	11.4438	0.92916
						10.6024	-0.00206	11.4653	0.00113	10.5747	-0.000107373	11.4599	0.00189	10.5864	-0.00143	11.4559	0.000344554	10.582	-0.000648497	11.4534	0.00846	10.5919	-0.00458	11.4607	0.95146
						10.6182	-0.00194	11.4821	0.00108	10.5904	-6.81071e-05	11.4767	0.00212	10.6022	-0.00147	11.4727	0.000400568	10.5978	-0.000662776	11.4702	0.01008	10.6077	-0.00441	11.4775	0.97024
						10.634	-0.00189	11.4989	0.00103	10.6062	-2.88414e-05	11.4935	0.00217	10.618	-0.00149	11.4896	0.000286924	10.6136	-0.000801631	11.487	0.01144	10.6235	-0.00427	11.4944	0.98383
						10.6498	-0.00186	11.5158	0.000902201	10.622	6.68911e-06	11.5104	0.00222	10.6338	-0.0015	11.5064	0.000173281	10.6294	-0.000860186	11.5039	0.01357	10.6393	-0.00389	11.5112	0.9936
						10.6655	-0.00182	11.5326	0.000772968	10.6378	4.22196e-05	11.5272	0.00229	10.6496	-0.00149	11.5233	-0.000121102	10.6452	-0.000936585	11.5207	0.01527	10.655	-0.00388	11.528	1
						10.6813	-0.00182	11.5494	0.00058815	10.6536	3.46191e-05	11.544	0.00229	10.6654	-0.00148	11.5401	-0.00014291	10.661	-0.000962087	11.5375	0.01766	10.6708	-0.00355	11.5449	0.99865
						10.6971	-0.00184	11.5663	0.000802083	10.6694	2.70187e-05	11.5609	0.00227	10.6812	-0.00146	11.5569	0.000324422	10.6768	-0.000987589	11.5544	0.02094	10.6866	-0.00334	11.5617	0.9973
						10.7129	-0.00186	11.5831	0.000870904	10.6852	-2.45939e-06	11.5777	0.00224	10.697	-0.00144	11.5738	0.000421208	10.6926	-0.000784388	11.5712	0.02475	10.7024	-0.00297	11.5785	0.99456
						10.7287	-0.00183	11.5999	0.000880044	10.701	-2.42166e-05	11.5945	0.00199	10.7127	-0.00142	11.5906	0.000452025	10.7083	-0.000777565	11.588	0.02865	10.7182	-0.00274	11.5953	0.98571
						10.7445	-0.00182	11.6168	0.000889183	10.7167	-4.59738e-05	11.6114	0.00197	10.7285	-0.00124	11.6074	0.000482841	10.7241	-0.000650336	11.6049	0.03392	10.734	-0.00266	11.6122	0.97484
						10.7603	-0.00184	11.6336	0.000938701	10.7325	-9.89311e-05	11.6282	0.00192	10.7443	-0.00122	11.6243	0.000538145	10.7399	-0.00061806	11.6217	0.03964	10.7498	-0.00234	11.629	0.96247
						10.7761	-0.00186	11.6504	0.000988219	10.7483	-0.000151888	11.645	0.00188	10.7601	-0.00107	11.6411	0.000547342	10.7557	-0.000611693	11.6386	0.04647	10.7656	-0.0022	11.6459	0.94764
						10.7919	-0.00199	11.6673	0.0012	10.7641	-0.000186738	11.6619	0.00176	10.7759	-0.00104	11.6579	0.000385762	10.7715	-0.000618281	11.6554	0.05514	10.7814	-0.00153	11.6627	0.93069
						10.8077	-0.00204	11.6841	0.00123	10.7799	-0.000221588	11.6787	0.00155	10.7917	-0.00107	11.6748	0.000224181	10.7873	-0.000624869	11.6722	0.06477	10.7972	-0.00112	11.6795	0.91275
						10.8234	-0.00208	11.701	0.00103	10.7957	-0.000230976	11.6956	0.00155	10.8075	-0.0011	11.6916	0.000283013	10.8031	-0.000583207	11.689	0.07573	10.8129	-0.000742841	11.6964	0.894
						10.8392	-0.00209	11.7178	0.000827764	10.8115	-0.000235454	11.7124	0.00179	10.8233	-0.00116	11.7084	0.0002626	10.8189	-0.000593977	11.7059	0.08827	10.8287	-0.000451979	11.7132	0.87389
						10.855	-0.00217	11.7346	0.000481698	10.8273	-0.000239933	11.7292	0.00204	10.8391	-0.000958593	11.7253	0.000242187	10.8347	-0.000604746	11.7227	0.10275	10.8445	8.05266e-05	11.73	0.85318
						10.8708	-0.00229	11.7515	0.000342461	10.8431	-0.00011588	11.7461	0.002	10.8549	-0.000896259	11.7421	0.000342991	10.8505	-0.000642163	11.7395	0.11908	10.8603	0.000910911	11.7469	0.83215
						10.8866	-0.00231	11.7683	0.000203225	10.8589	-6.04988e-05	11.7629	0.00195	10.8706	-0.000884638	11.7589	0.000345191	10.8662	-0.000871826	11.7564	0.13786	10.8761	0.00131	11.7637	0.80978
						10.9024	-0.0024	11.7851	0.00119	10.8747	9.58925e-05	11.7797	0.00177	10.8864	-0.000873016	11.7758	0.000347392	10.882	-0.000942512	11.7732	0.15839	10.8919	0.00208	11.7805	0.78733
						10.9182	-0.00241	11.802	0.00127	10.8904	0.000152877	11.7966	0.00149	10.9022	-0.000735496	11.7926	0.000383144	10.8978	-0.00117	11.7901	0.1813	10.9077	0.0031	11.7974	0.76453
						10.934	-0.00241	11.8188	0.00124	10.9062	0.000283735	11.8134	0.00183	10.918	-0.000681314	11.8094	0.000381559	10.9136	-0.00121	11.8069	0.2071	10.9235	0.00484	11.8142	0.74159
						10.9498	-0.00242	11.8356	0.00121	10.922	0.000343967	11.8302	0.00183	10.9338	-0.000687208	11.8263	0.000379974	10.9294	-0.00138	11.8237	0.23487	10.9393	0.00695	11.831	0.71833
						10.9656	-0.00243	11.8525	0.0011	10.9378	0.0004042	11.8471	0.00183	10.9496	-0.000723139	11.8431	0.000340002	10.9452	-0.00142	11.8406	0.26494	10.955	0.00976	11.8479	0.69457
						10.9813	-0.00252	11.8693	0.000999055	10.9536	0.000515174	11.8639	0.00177	10.9654	-0.00075907	11.8599	0.000459345	10.961	-0.00145	11.8574	0.29719	10.9708	0.01355	11.8647	0.67065
						10.9971	-0.00237	11.8861	0.00102	10.9694	0.000523321	11.8807	0.00179	10.9812	-0.000771268	11.8768	0.000496663	10.9768	-0.00158	11.8742	0.33209	10.9866	0.01815	11.8815	0.6468
						11.0129	-0.00232	11.903	0.00114	10.9852	0.000631229	11.8976	0.0021	10.997	-0.000783466	11.8936	0.000533982	10.9926	-0.00168	11.8911	0.36842	11.0024	0.02442	11.8984	0.6227
						11.0287	-0.00232	11.9198	0.00112	11.001	0.000614963	11.9144	0.00222	11.0128	-0.000782451	11.9105	0.00089812	11.0084	-0.00178	11.9079	0.40688	11.0182	0.0319	11.9152	0.59867
						11.0445	-0.00233	11.9366	0.0011	11.0168	0.000598696	11.9312	0.00219	11.0285	-0.000762333	11.9273	0.00101	11.0241	-0.00182	11.9247	0.44625	11.034	0.04147	11.9321	0.57439
						11.0603	-0.00221	11.9535	0.000939067	11.0325	0.000566538	11.9481	0.00216	11.0443	-0.00070964	11.9441	0.00112	11.0399	-0.00185	11.9416	0.48732	11.0498	0.05299	11.9489	0.55046
						11.0761	-0.00211	11.9703	0.000564985	11.0483	0.000461644	11.9649	0.00173	11.0601	-0.000660703	11.961	0.00133	11.0557	-0.00185	11.9584	0.52927	11.0656	0.06678	11.9657	0.52599
						11.0919	-0.00196	11.9871	0.000629623	11.0641	0.000443001	11.9817	0.00175	11.0759	-0.00066255	11.9778	0.00138	11.0715	-0.00187	11.9752	0.57163	11.0814	0.08329	11.9825	0.50257
						11.1077	-0.00186	12.004	0.00112	11.0799	0.000424359	11.9986	0.00178	11.0917	-0.000689789	11.9946	0.00138	11.0873	-0.00189	11.9921	0.6141	11.0971	0.1025	11.9994	0.47862
						11.1235	-0.00183	12.0208	0.00121	11.0957	0.000401281	12.0154	0.00169	11.1075	-0.000717029	12.0115	0.00137	11.1031	-0.00191	12.0089	0.65571	11.1129	0.12501	12.0162	0.45552
						11.1392	-0.00165	12.0376	0.00109	11.1115	0.000378203	12.0322	0.00161	11.1233	-0.000616781	12.0283	0.00136	11.1189	-0.00206	12.0257	0.69641	11.1287	0.15042	12.033	0.43247
						11.155	-0.00155	12.0545	0.000972648	11.1273	0.00031244	12.0491	0.00141	11.1391	-0.000492582	12.0451	0.00134	11.1347	-0.00206	12.0426	0.73669	11.1445	0.17967	12.0499	0.40988
						11.1708	-0.00123	12.0713	0.000716992	11.1431	0.000213663	12.0659	0.00105	11.1549	-0.000426977	12.062	0.00117	11.1505	-0.00206	12.0594	0.77518	11.1603	0.21162	12.0667	0.38786
						11.1866	-0.00108	12.0882	0.00106	11.1589	0.000120417	12.0828	0.00165	11.1706	-0.000400848	12.0788	0.00137	11.1662	-0.0019	12.0762	0.81183	11.1761	0.24618	12.0836	0.36674
						11.2024	-0.000878912	12.105	0.00121	11.1746	8.40328e-05	12.0996	0.00195	11.1864	-0.000374719	12.0956	0.00192	11.182	-0.00176	12.0931	0.84568	11.1919	0.28349	12.1004	0.34629
						11.2182	-0.000693385	12.1218	0.00136	11.1904	4.7649e-05	12.1164	0.00224	11.2022	-0.000261844	12.1125	0.00236	11.1978	-0.00152	12.1099	0.87687	11.2077	0.323	12.1172	0.32669
						11.234	-0.000671862	12.1387	0.00162	11.2062	4.0098e-05	12.1333	0.0023	11.218	-0.000268933	12.1293	0.00243	11.2136	-0.00126	12.1267	0.90557	11.2235	0.36479	12.1341	0.30735
						11.2498	-0.000650887	12.1555	0.00155	11.222	3.2547e-05	12.1501	0.00232	11.2338	-9.76576e-05	12.1461	0.00246	11.2294	-0.00126	12.1436	0.93089	11.2393	0.40786	12.1509	0.28901
						11.2655	-0.000629913	12.1723	0.00149	11.2378	1.15213e-05	12.1669	0.00229	11.2496	1.02256e-06	12.163	0.00245	11.2452	-0.00102	12.1604	0.95305	11.2551	0.45268	12.1677	0.27158
						11.2813	-0.000477841	12.1891	0.00118	11.2536	-6.18341e-05	12.1837	0.00226	11.2654	8.25471e-05	12.1798	0.00245	11.261	-0.000801712	12.1773	0.97039	11.2708	0.49817	12.1846	0.25493
						11.2971	-0.000480737	12.206	0.000833165	11.2694	-8.83203e-05	12.2006	0.00221	11.2812	0.000142226	12.1966	0.00261	11.2768	-0.000407972	12.1941	0.98469	11.2866	0.54394	12.2014	0.23883
						11.3129	-0.000483634	12.2228	0.000678501	11.2852	-9.90021e-05	12.2174	0.00208	11.297	0.000201905	12.2135	0.00346	11.2926	-0.000106784	12.2109	0.99539	11.3024	0.5893	12.2182	0.2236
						11.3287	-0.00045738	12.2397	0.00057697	11.301	-0.000109684	12.2343	0.00199	11.3127	0.0003474	12.2303	0.00407	11.3084	0.000401111	12.2278	0.99852	11.3182	0.63361	12.2351	0.20899
						11.3445	-0.00040247	12.2565	0.000543148	11.3168	-0.000148836	12.2511	0.00237	11.3285	0.000351334	12.2471	0.00449	11.3241	0.000830477	12.2446	1	11.334	0.67686	12.2519	0.19564
						11.3603	-0.000379548	12.2733	-0.000691442	11.3325	-0.000187989	12.2679	0.00241	11.3443	0.000611322	12.264	0.00511	11.3399	0.000889916	12.2614	0.99746	11.3498	0.71856	12.2687	0.18309
						11.3761	-0.000402405	12.2902	-0.000209059	11.3483	-0.000177531	12.2848	0.00242	11.3601	0.000803946	12.2808	0.00552	11.3557	0.00111	12.2783	0.99492	11.3656	0.75867	12.2856	0.17093
						11.3919	-0.000425263	12.307	0.000512368	11.3641	-0.000189169	12.3016	0.00235	11.3759	0.00086893	12.2977	0.00658	11.3715	0.0013	12.2951	0.98527	11.3814	0.79592	12.3024	0.15965
						11.4077	-0.000493901	12.3238	0.000551286	11.3799	-0.000200806	12.3184	0.00228	11.3917	0.000911213	12.3145	0.0076	11.3873	0.00185	12.3119	0.97184	11.3971	0.83061	12.3192	0.14873
						11.4235	-0.00058826	12.3407	0.00116	11.3957	-0.000216925	12.3353	0.00211	11.4075	0.000953497	12.3313	0.00851	11.4031	0.00249	12.3288	0.95535	11.4129	0.86228	12.3361	0.13905
						11.4392	-0.00067399	12.3575	0.00124	11.4115	-0.00032309	12.3521	0.00198	11.4233	0.00102	12.3482	0.00969	11.4189	0.00336	12.3456	0.93687	11.4287	0.89058	12.3529	0.13001
						11.455	-0.000770943	12.3743	0.00133	11.4273	-0.000336107	12.3689	0.00199	11.4391	0.0011	12.365	0.01128	11.4347	0.00429	12.3624	0.91572	11.4445	0.91573	12.3697	0.12093
						11.4708	-0.000797373	12.3912	0.00145	11.4431	-0.000427367	12.3858	0.00209	11.4549	0.0012	12.3818	0.01322	11.4505	0.00515	12.3793	0.89262	11.4603	0.93742	12.3866	0.11322
						11.4866	-0.000823804	12.408	0.00143	11.4589	-0.000433411	12.4026	0.0022	11.4706	0.00123	12.3986	0.01558	11.4663	0.00633	12.3961	0.8674	11.4761	0.95637	12.4034	0.10589
						11.5024	-0.000862804	12.4248	0.00142	11.4747	-0.000439454	12.4194	0.00221	11.4864	0.00135	12.4155	0.0188	11.482	0.00763	12.4129	0.84061	11.4919	0.97165	12.4202	0.099
						11.5182	-0.000901804	12.4417	0.00135	11.4904	-0.000450925	12.4363	0.00214	11.5022	0.00153	12.4323	0.02244	11.4978	0.00948	12.4298	0.81357	11.5077	0.98369	12.4371	0.0924
						11.534	-0.000950464	12.4585	0.00101	11.5062	-0.000468312	12.4531	0.00208	11.518	0.00155	12.4492	0.0272	11.5136	0.01152	12.4466	0.7846	11.5235	0.99249	12.4539	0.08623
						11.5498	-0.000985111	12.4753	0.00102	11.522	-0.000597682	12.4699	0.00194	11.5338	0.00158	12.466	0.03203	11.5294	0.01394	12.4634	0.7557	11.5393	0.99827	12.4708	0.08066
						11.5656	-0.00108	12.4922	0.00102	11.5378	-0.000655174	12.4868	0.00187	11.5496	0.00161	12.4828	0.0372	11.5452	0.01666	12.4803	0.72635	11.555	0.99963	12.4876	0.07548
						11.5814	-0.00109	12.509	0.000953402	11.5536	-0.000818472	12.5036	0.0018	11.5654	0.0017	12.4997	0.04422	11.561	0.01979	12.4971	0.69688	11.5708	1	12.5044	0.07094
						11.5971	-0.0011	12.5258	0.000888503	11.5694	-0.000827352	12.5204	0.00187	11.5812	0.00171	12.5165	0.05271	11.5768	0.0237	12.5139	0.66711	11.5866	0.99804	12.5213	0.06633
						11.6129	-0.0011	12.5427	0.000835572	11.5852	-0.000859306	12.5373	0.00184	11.597	0.00189	12.5333	0.06238	11.5926	0.02805	12.5308	0.63777	11.6024	0.99607	12.5381	0.06213
						11.6287	-0.0011	12.5595	0.000690466	11.601	-0.000844812	12.5541	0.00181	11.6128	0.00219	12.5502	0.0729	11.6083	0.03331	12.5476	0.60807	11.6182	0.98985	12.5549	0.05818
						11.6445	-0.000923392	12.5763	0.000875309	11.6168	-0.000842065	12.5709	0.00173	11.6285	0.00228	12.567	0.08631	11.6241	0.03908	12.5645	0.57944	11.634	0.98146	12.5718	0.05526
						11.6603	-0.000760495	12.5932	0.000900936	11.6326	-0.000843389	12.5878	0.00207	11.6443	0.00244	12.5838	0.10127	11.6399	0.04584	12.5813	0.55084	11.6498	0.97136	12.5886	0.05166
						11.6761	-0.000701739	12.61	0.000706	11.6483	-0.0009186	12.6046	0.00219	11.6601	0.0025	12.6007	0.11824	11.6557	0.05377	12.5981	0.52306	11.6656	0.96009	12.6054	0.04858
						11.6919	-0.000687017	12.6268	0.000511064	11.6641	-0.000993811	12.6214	0.00214	11.6759	0.00283	12.6175	0.13666	11.6715	0.06294	12.615	0.49494	11.6814	0.94723	12.6223	0.04599
						11.7077	-0.000672296	12.6437	9.55663e-05	11.6799	-0.00106	12.6383	0.00209	11.6917	0.00296	12.6343	0.15847	11.6873	0.07356	12.6318	0.46878	11.6972	0.93358	12.6391	0.04329
						11.7234	-0.000535438	12.6605	0.000366754	11.6957	-0.00119	12.6551	0.00227	11.7075	0.00302	12.6512	0.18286	11.7031	0.08551	12.6486	0.44268	11.7129	0.91861	12.6559	0.04014
						11.7392	-0.000532502	12.6774	0.000332613	11.7115	-0.00125	12.672	0.00246	11.7233	0.00303	12.668	0.20903	11.7189	0.09924	12.6655	0.41766	11.7287	0.90305	12.6728	0.03776
						11.755	-0.000484935	12.6942	0.000298471	11.7273	-0.00128	12.6888	0.00264	11.7391	0.003	12.6848	0.2386	11.7347	0.11448	12.6823	0.3927	11.7445	0.88637	12.6896	0.03565
						11.7708	-0.000464633	12.711	-2.68508e-05	11.7431	-0.00135	12.7056	0.00305	11.7549	0.00296	12.7017	0.27069	11.7505	0.13169	12.6991	0.36947	11.7603	0.86865	12.7064	0.03392
						11.7866	-0.000475227	12.7279	0.000636201	11.7589	-0.00137	12.7225	0.00307	11.7706	0.00286	12.7185	0.30516	11.7662	0.15063	12.716	0.34717	11.7761	0.85051	12.7233	0.03227
						11.8024	-0.000485821	12.7447	0.000881798	11.7747	-0.00148	12.7393	0.00309	11.7864	0.00282	12.7353	0.34268	11.782	0.17136	12.7328	0.32539	11.7919	0.83147	12.7401	0.03059
						11.8182	-0.000579877	12.7615	0.000941798	11.7904	-0.00146	12.7561	0.0032	11.8022	0.00278	12.7522	0.38188	11.7978	0.19412	12.7496	0.30508	11.8077	0.81213	12.7569	0.02884
						11.834	-0.000575979	12.7784	0.001	11.8062	-0.00143	12.773	0.00356	11.818	0.00288	12.769	0.4243	11.8136	0.21876	12.7665	0.28502	11.8235	0.79251	12.7738	0.02755
						11.8498	-0.000597284	12.7952	0.00106	11.822	-0.00128	12.7898	0.00367	11.8338	0.0029	12.7858	0.46748	11.8294	0.24555	12.7833	0.26634	11.8393	0.77305	12.7906	0.02556
						11.8656	-0.00061859	12.812	0.00195	11.8378	-0.00116	12.8066	0.00375	11.8496	0.00289	12.8027	0.51297	11.8452	0.27407	12.8001	0.24862	11.8551	0.75302	12.8074	0.02414
						11.8813	-0.000665098	12.8289	0.00213	11.8536	-0.00115	12.8235	0.00402	11.8654	0.00287	12.8195	0.55827	11.861	0.30481	12.817	0.23195	11.8708	0.73211	12.8243	0.02298
						11.8971	-0.000706301	12.8457	0.0023	11.8694	-0.00115	12.8403	0.00441	11.8812	0.00285	12.8363	0.60462	11.8768	0.33716	12.8338	0.2162	11.8866	0.71041	12.8411	0.02164
						11.9129	-0.000752412	12.8625	0.00249	11.8852	-0.00115	12.8571	0.00443	11.897	0.003	12.8532	0.65192	11.8926	0.37078	12.8506	0.20176	11.9024	0.68857	12.858	0.02074
						11.9287	-0.000946487	12.8794	0.00289	11.901	-0.00115	12.874	0.00487	11.9128	0.00302	12.87	0.69803	11.9084	0.40577	12.8675	0.18762	11.9182	0.66728	12.8748	0.01968
						11.9445	-0.00104	12.8962	0.00409	11.9168	-0.00115	12.8908	0.00522	11.9285	0.00306	12.8869	0.74232	11.9241	0.44213	12.8843	0.17422	11.934	0.64556	12.8916	0.01881
						11.9603	-0.00112	12.913	0.00432	11.9326	-0.00116	12.9076	0.00524	11.9443	0.00305	12.9037	0.78484	11.9399	0.47984	12.9011	0.16227	11.9498	0.62419	12.9085	0.01795
						11.9761	-0.00114	12.9299	0.00519	11.9483	-0.00117	12.9245	0.00532	11.9601	0.00303	12.9205	0.8254	11.9557	0.51765	12.918	0.15093	11.9656	0.60269	12.9253	0.01702
						11.9919	-0.00116	12.9467	0.00571	11.9641	-0.00128	12.9413	0.00527	11.9759	0.00301	12.9374	0.86288	11.9715	0.55614	12.9348	0.14076	11.9814	0.58125	12.9421	0.0161
						12.0077	-0.00127	12.9635	0.00623	11.9799	-0.0013	12.9581	0.00521	11.9917	0.00298	12.9542	0.89701	11.9873	0.59479	12.9516	0.13129	11.9972	0.55978	12.9589	0.01519
						12.0235	-0.00135	12.9804	0.007	11.9957	-0.00136	12.975	0.00501	12.0075	0.00293	12.971	0.92721	12.0031	0.63317	12.9685	0.12207	12.013	0.53807	12.9758	0.0146
						12.0392	-0.00139	12.9972	0.00748	12.0115	-0.00137	12.9918	0.00534	12.0233	0.00288	12.9879	0.95274	12.0189	0.67109	12.9853	0.11368	12.0287	0.5168	12.9926	0.0137
						12.055	-0.00141	13.014	0.00796	12.0273	-0.00138	13.0086	0.00548	12.0391	0.0028	13.0047	0.97344	12.0347	0.708	13.0022	0.1059	12.0445	0.49552	13.0095	0.01302
						12.0708	-0.00142	13.0309	0.00945	12.0431	-0.0014	13.0255	0.00547	12.0549	0.00269	13.0215	0.98902	12.0505	0.74392	13.019	0.09866	12.0603	0.47491	13.0263	0.01225
						12.0866	-0.00145	13.0477	0.01164	12.0589	-0.00138	13.0423	0.00545	12.0707	0.00255	13.0384	1	12.0663	0.77826	13.0358	0.0923	12.0761	0.45456	13.0431	0.01167
						12.1024	-0.00157	13.0646	0.01215	12.0747	-0.00134	13.0592	0.00539	12.0864	0.00249	13.0552	0.99988	12.082	0.81106	13.0526	0.08612	12.0919	0.43489	13.06	0.01141
						12.1182	-0.00158	13.0814	0.01266	12.0905	-0.0012	13.076	0.00533	12.1022	0.00224	13.072	0.99977	12.0978	0.84192	13.0695	0.08013	12.1077	0.4157	13.0768	0.01083
						12.134	-0.00158	13.0982	0.01297	12.1062	-0.00113	13.0928	0.0046	12.118	0.00217	13.0889	0.99747	12.1136	0.87073	13.0863	0.07474	12.1235	0.39662	13.0936	0.01026
						12.1498	-0.00157	13.1151	0.01458	12.122	-0.000986806	13.1097	0.00458	12.1338	0.0021	13.1057	0.98617	12.1294	0.89706	13.1031	0.06973	12.1393	0.3784	13.1105	0.00987
						12.1656	-0.00157	13.1319	0.0149	12.1378	-0.000992889	13.1265	0.00458	12.1496	0.00211	13.1225	0.9701	12.1452	0.92063	13.12	0.06535	12.155	0.36041	13.1273	0.00967
						12.1814	-0.00156	13.1487	0.0161	12.1536	-0.000998972	13.1433	0.00458	12.1654	0.0021	13.1394	0.95004	12.161	0.94157	13.1368	0.06137	12.1708	0.34317	13.1441	0.00925
						12.1971	-0.00153	13.1656	0.01613	12.1694	-0.00101	13.1602	0.00454	12.1812	0.00209	13.1562	0.92629	12.1768	0.95928	13.1537	0.05735	12.1866	0.32651	13.161	0.00876
						12.2129	-0.0015	13.1824	0.01632	12.1852	-0.000953652	13.177	0.0045	12.197	0.00233	13.173	0.90021	12.1926	0.97415	13.1705	0.0535	12.2024	0.31075	13.1778	0.00866
						12.2287	-0.00149	13.1992	0.01788	12.201	-0.000785494	13.1938	0.00442	12.2128	0.00243	13.1899	0.86995	12.2084	0.98579	13.1873	0.05037	12.2182	0.29539	13.1946	0.00835
						12.2445	-0.00149	13.2161	0.01795	12.2168	-0.000720855	13.2107	0.00489	12.2286	0.00277	13.2067	0.8388	12.2241	0.99445	13.2042	0.04732	12.234	0.28039	13.2115	0.0077
						12.2603	-0.00152	13.2329	0.01783	12.2325	-0.000577346	13.2275	0.00542	12.2443	0.00291	13.2235	0.80586	12.2399	1	13.221	0.04457	12.2498	0.26644	13.2283	0.00731
						12.2761	-0.00155	13.2497	0.01772	12.2483	-0.000553374	13.2443	0.00578	12.2601	0.00322	13.2404	0.77129	12.2557	0.99992	13.2378	0.04172	12.2656	0.25308	13.2451	0.00725
						12.2919	-0.0016	13.2666	0.01809	12.2641	-0.000526341	13.2612	0.00633	12.2759	0.00365	13.2572	0.73602	12.2715	0.99983	13.2547	0.03932	12.2814	0.24058	13.262	0.00699
						12.3077	-0.00161	13.2834	0.01802	12.2799	-0.000499308	13.278	0.00748	12.2917	0.00426	13.2741	0.70041	12.2873	0.99866	13.2715	0.03737	12.2972	0.2284	13.2788	0.00661
						12.3235	-0.0017	13.3002	0.01795	12.2957	-0.000477915	13.2948	0.00902	12.3075	0.00505	13.2909	0.66504	12.3031	0.99279	13.2883	0.0348	12.313	0.21694	13.2956	0.00624
						12.3392	-0.00164	13.3171	0.01807	12.3115	-0.000473512	13.3117	0.0109	12.3233	0.00582	13.3077	0.62981	12.3189	0.98415	13.3052	0.03279	12.3287	0.20599	13.3125	0.00594
						12.355	-0.00164	13.3339	0.01809	12.3273	-0.00046911	13.3285	0.01399	12.3391	0.00701	13.3246	0.59517	12.3347	0.97313	13.322	0.03108	12.3445	0.19548	13.3293	0.00556
						12.3708	-0.00166	13.3507	0.01811	12.3431	-0.000447641	13.3453	0.01766	12.3549	0.00824	13.3414	0.56038	12.3505	0.95996	13.3388	0.02914	12.3603	0.18541	13.3461	0.00518
						12.3866	-0.00168	13.3676	0.01903	12.3589	-0.000426172	13.3622	0.02275	12.3706	0.00989	13.3582	0.52702	12.3663	0.94469	13.3557	0.02763	12.3761	0.17529	13.363	0.00508
						12.4024	-0.00172	13.3844	0.0192	12.3747	-0.000320911	13.379	0.02939	12.3864	0.01173	13.3751	0.49485	12.382	0.92786	13.3725	0.02623	12.3919	0.16625	13.3798	0.00498
						12.4182	-0.00171	13.4012	0.01936	12.3904	-0.000284414	13.3958	0.03818	12.4022	0.01393	13.3919	0.46428	12.3978	0.90916	13.3893	0.02491	12.4077	0.15774	13.3966	0.00476
						12.434	-0.00172	13.4181	0.02124	12.4062	-0.000253318	13.4127	0.04839	12.418	0.01671	13.4087	0.43494	12.4136	0.88913	13.4062	0.02351	12.4235	0.14982	13.4135	0.00442
						12.4498	-0.0017	13.4349	0.02296	12.422	-0.000243844	13.4295	0.06196	12.4338	0.02003	13.4256	0.40714	12.4294	0.8677	13.423	0.02233	12.4393	0.14238	13.4303	0.00434
						12.4656	-0.0017	13.4518	0.02373	12.4378	-0.000234371	13.4464	0.07828	12.4496	0.02411	13.4424	0.381	12.4452	0.84549	13.4398	0.02111	12.4551	0.13533	13.4472	0.00427
						12.4814	-0.00171	13.4686	0.02566	12.4536	-0.000214393	13.4632	0.09877	12.4654	0.02871	13.4592	0.35558	12.461	0.8225	13.4567	0.02008	12.4709	0.12863	13.464	0.0042
						12.4971	-0.00172	13.4854	0.02823	12.4694	-0.000211919	13.48	0.12271	12.4812	0.03448	13.4761	0.33153	12.4768	0.79861	13.4735	0.0192	12.4866	0.12202	13.4808	0.00397
						12.5129	-0.00175	13.5023	0.03208	12.4852	-0.000218196	13.4969	0.1514	12.497	0.04116	13.4929	0.30893	12.4926	0.77432	13.4903	0.01809	12.5024	0.11615	13.4977	0.00394
						12.5287	-0.00169	13.5191	0.03741	12.501	-0.000224473	13.5137	0.18484	12.5128	0.04894	13.5097	0.28832	12.5084	0.7496	13.5072	0.01692	12.5182	0.11037	13.5145	0.00361
						12.5445	-0.00167	13.5359	0.04392	12.5168	-0.000248656	13.5305	0.22331	12.5285	0.05789	13.5266	0.26889	12.5242	0.72481	13.524	0.01608	12.534	0.10528	13.5313	0.00344
						12.5603	-0.00176	13.5527	0.05203	12.5326	-0.000272839	13.5473	0.26701	12.5443	0.06802	13.5434	0.25179	12.5399	0.69964	13.5409	0.01541	12.5498	0.10029	13.5482	0.00338
						12.5761	-0.00184	13.5696	0.06238	12.5483	-0.000321275	13.5642	0.31537	12.5601	0.07987	13.5602	0.23384	12.5557	0.67462	13.5577	0.0147	12.5656	0.09557	13.565	0.00334
						12.5919	-0.00199	13.5864	0.07539	12.5641	-0.00038607	13.581	0.36744	12.5759	0.09323	13.5771	0.21741	12.5715	0.64968	13.5745	0.01391	12.5814	0.09146	13.5818	0.00327
						12.6077	-0.0021	13.6033	0.09127	12.5799	-0.000511296	13.5979	0.42356	12.5917	0.10849	13.5939	0.20265	12.5873	0.62473	13.5914	0.01345	12.5972	0.08724	13.5987	0.00296
						12.6235	-0.00237	13.6201	0.10941	12.5957	-0.000518902	13.6147	0.48315	12.6075	0.12549	13.6107	0.18877	12.6031	0.60006	13.6082	0.01266	12.6129	0.08366	13.6155	0.00275
						12.6393	-0.0025	13.6369	0.13132	12.6115	-0.000573187	13.6315	0.54435	12.6233	0.14466	13.6276	0.17624	12.6189	0.57558	13.625	0.01184	12.6287	0.08008	13.6323	0.00253
						12.655	-0.00265	13.6538	0.15665	12.6273	-0.000517057	13.6484	0.6074	12.6391	0.16599	13.6444	0.1641	12.6347	0.5518	13.6419	0.01136	12.6445	0.07685	13.6492	0.00257
						12.6708	-0.00254	13.6706	0.18485	12.6431	-0.000517756	13.6652	0.67021	12.6549	0.18939	13.6612	0.15322	12.6505	0.52816	13.6587	0.0108	12.6603	0.07369	13.666	0.00255
						12.6866	-0.00242	13.6874	0.21831	12.6589	-0.000521969	13.682	0.73146	12.6707	0.21512	13.6781	0.14309	12.6663	0.50517	13.6755	0.01043	12.6761	0.07065	13.6828	0.00253
						12.7024	-0.00238	13.7043	0.25536	12.6747	-0.000526182	13.6989	0.78903	12.6865	0.24309	13.6949	0.13344	12.6821	0.48256	13.6924	0.01033	12.6919	0.06762	13.6997	0.00244
						12.7182	-0.00239	13.7211	0.29622	12.6905	-0.00053391	13.7157	0.8424	12.7022	0.27366	13.7118	0.12465	12.6978	0.46022	13.7092	0.01001	12.7077	0.06435	13.7165	0.00214
						12.734	-0.00239	13.7379	0.33903	12.7062	-0.000563848	13.7325	0.89088	12.718	0.30624	13.7286	0.11615	12.7136	0.43851	13.726	0.00938	12.7235	0.06149	13.7333	0.00214
						12.7498	-0.00241	13.7548	0.3871	12.722	-0.000593785	13.7494	0.93169	12.7338	0.34096	13.7454	0.10846	12.7294	0.41742	13.7429	0.00883	12.7393	0.05847	13.7502	0.00208
						12.7656	-0.00242	13.7716	0.43531	12.7378	-0.00065063	13.7662	0.96489	12.7496	0.37782	13.7622	0.10187	12.7452	0.39732	13.7597	0.00833	12.7551	0.05599	13.767	0.00201
						12.7814	-0.00234	13.7884	0.4864	12.7536	-0.000722587	13.783	0.98967	12.7654	0.4162	13.7791	0.0954	12.761	0.37783	13.7765	0.00808	12.7708	0.05355	13.7838	0.00165
						12.7971	-0.00226	13.8053	0.54083	12.7694	-0.00074497	13.7999	0.99685	12.7812	0.45582	13.7959	0.08899	12.7768	0.35925	13.7934	0.00778	12.7866	0.05142	13.8007	0.00174
						12.8129	-0.00198	13.8221	0.59453	12.7852	-0.000640755	13.8167	1	12.797	0.49645	13.8128	0.08322	12.7926	0.34119	13.8102	0.00758	12.8024	0.04953	13.8175	0.00173
						12.8287	-0.00164	13.8389	0.6471	12.801	-0.000616715	13.8335	0.99375	12.8128	0.53817	13.8296	0.07757	12.8084	0.32369	13.827	0.00722	12.8182	0.04734	13.8344	0.00173
						12.8445	-0.00147	13.8558	0.69933	12.8168	-0.000488708	13.8504	0.9875	12.8285	0.58018	13.8464	0.07309	12.8241	0.30699	13.8439	0.00658	12.834	0.04556	13.8512	0.00171
						12.8603	-0.00115	13.8726	0.75034	12.8326	-0.00049685	13.8672	0.96332	12.8443	0.62256	13.8633	0.06894	12.8399	0.29116	13.8607	0.00654	12.8498	0.04369	13.868	0.00151
						12.8761	-0.000863214	13.8894	0.79749	12.8483	-0.000504992	13.884	0.93203	12.8601	0.66464	13.8801	0.06479	12.8557	0.27637	13.8775	0.00628	12.8656	0.04221	13.8849	0.00154
						12.8919	-0.000429515	13.9063	0.84083	12.8641	-0.000526206	13.9009	0.89619	12.8759	0.70588	13.8969	0.06063	12.8715	0.26205	13.8944	0.00601	12.8814	0.04062	13.9017	0.00156
						12.9077	-0.000169884	13.9231	0.88129	12.8799	-0.000573418	13.9177	0.85422	12.8917	0.74612	13.9138	0.0573	12.8873	0.24858	13.9112	0.00555	12.8972	0.03933	13.9185	0.00156
						12.9235	0.00027397	13.9399	0.91646	12.8957	-0.000592097	13.9345	0.80784	12.9075	0.78448	13.9306	0.05357	12.9031	0.23548	13.9281	0.00522	12.913	0.03811	13.9354	0.00149
						12.9392	0.000795074	13.9568	0.94402	12.9115	-0.000610776	13.9514	0.76046	12.9233	0.82073	13.9474	0.05052	12.9189	0.22293	13.9449	0.0052	12.9287	0.03663	13.9522	0.00141
						12.955	0.00117	13.9736	0.96966	12.9273	-0.000610311	13.9682	0.71071	12.9391	0.85442	13.9643	0.04754	12.9347	0.21112	13.9617	0.00503	12.9445	0.03556	13.969	0.00136
						12.9708	0.00174	13.9904	0.9878	12.9431	-0.000609846	13.985	0.66049	12.9549	0.8855	13.9811	0.04513	12.9505	0.19998	13.9786	0.00478	12.9603	0.03426	13.9859	0.00135
						12.9866	0.0022	14.0073	0.99998	12.9589	-0.00062022	14.0019	0.61159	12.9707	0.91345	13.9979	0.04222	12.9663	0.18964	13.9954	0.00476	12.9761	0.03324	14.0027	0.00127
						13.0024	0.00275	14.0241	1	12.9747	-0.000630594	14.0187	0.56331	12.9864	0.93794	14.0148	0.03983	12.982	0.17954	14.0122	0.00473	12.9919	0.03196	14.0195	0.00113
						13.0182	0.0031	14.041	0.99897	12.9905	-0.000653852	14.0356	0.51582	13.0022	0.95877	14.0316	0.03782	12.9978	0.1702	14.0291	0.00436	13.0077	0.0309	14.0364	0.00103
						13.034	0.0035	14.0578	0.99794	13.0062	-0.000715995	14.0524	0.47179	13.018	0.97563	14.0484	0.03522	13.0136	0.16128	14.0459	0.00417	13.0235	0.03002	14.0532	0.000867542
						13.0498	0.00394	14.0746	0.98548	13.022	-0.000778138	14.0692	0.43	13.0338	0.98861	14.0653	0.03295	13.0294	0.15296	14.0627	0.00389	13.0393	0.02896	14.07	0.000872889
						13.0656	0.0044	14.0915	0.97019	13.0378	-0.0008219	14.0861	0.39027	13.0496	0.99738	14.0821	0.03143	13.0452	0.14533	14.0796	0.00365	13.0551	0.02806	14.0869	0.000990129
						13.0814	0.00506	14.1083	0.94774	13.0536	-0.000865662	14.1029	0.3535	13.0654	0.99943	14.0989	0.02961	13.061	0.13796	14.0964	0.00363	13.0709	0.02681	14.1037	0.001
						13.0971	0.00557	14.1251	0.92526	13.0694	-0.000962763	14.1197	0.3203	13.0812	1	14.1158	0.02778	13.0768	0.13092	14.1132	0.00331	13.0866	0.02595	14.1205	0.000964321
						13.1129	0.00627	14.142	0.89918	13.0852	-0.00104	14.1366	0.28909	13.097	0.99703	14.1326	0.02613	13.0926	0.12413	14.1301	0.00327	13.1024	0.02486	14.1374	0.000925389
						13.1287	0.00682	14.1588	0.8702	13.101	-0.00103	14.1534	0.26087	13.1128	0.99406	14.1494	0.0251	13.1084	0.11816	14.1469	0.00323	13.1182	0.024	14.1542	0.000678166
						13.1445	0.00738	14.1756	0.8398	13.1168	-0.00102	14.1702	0.2362	13.1286	0.98385	14.1663	0.0239	13.1242	0.11242	14.1637	0.00294	13.134	0.02332	14.171	0.000953889
						13.1603	0.00785	14.1925	0.80842	13.1326	-0.001	14.1871	0.21316	13.1443	0.97053	14.1831	0.02272	13.14	0.10703	14.1806	0.00292	13.1498	0.02258	14.1879	0.000992939
						13.1761	0.00823	14.2093	0.77644	13.1484	-0.000908325	14.2039	0.19243	13.1601	0.954	14.1999	0.02155	13.1557	0.10191	14.1974	0.00289	13.1656	0.02207	14.2047	0.000963794
						13.1919	0.00867	14.2261	0.74439	13.1641	-0.000878836	14.2207	0.17334	13.1759	0.935	14.2168	0.02022	13.1715	0.09698	14.2142	0.0028	13.1814	0.02133	14.2215	0.00093465
						13.2077	0.00884	14.243	0.71131	13.1799	-0.000727511	14.2376	0.15672	13.1917	0.91347	14.2336	0.01912	13.1873	0.09247	14.2311	0.00273	13.1972	0.02094	14.2384	0.000740643
						13.2235	0.00905	14.2598	0.67778	13.1957	-0.000594653	14.2544	0.14175	13.2075	0.88989	14.2505	0.0183	13.2031	0.08818	14.2479	0.00257	13.213	0.02017	14.2552	0.000509874
						13.2393	0.00912	14.2766	0.64589	13.2115	-0.000283892	14.2712	0.12855	13.2233	0.8646	14.2673	0.0175	13.2189	0.08443	14.2647	0.00256	13.2287	0.01948	14.2721	0.000691215
						13.255	0.00929	14.2935	0.61394	13.2273	0.000245734	14.2881	0.11719	13.2391	0.83776	14.2841	0.01633	13.2347	0.08055	14.2816	0.00248	13.2445	0.01886	14.2889	0.000784377
						13.2708	0.00934	14.3103	0.58211	13.2431	0.000991511	14.3049	0.10648	13.2549	0.80995	14.301	0.01533	13.2505	0.07689	14.2984	0.00236	13.2603	0.01841	14.3057	0.0008005
						13.2866	0.0094	14.3271	0.55164	13.2589	0.00224	14.3217	0.09637	13.2707	0.78107	14.3178	0.0146	13.2663	0.07353	14.3152	0.00232	13.2761	0.01826	14.3225	0.000651924
						13.3024	0.00968	14.344	0.52219	13.2747	0.00377	14.3386	0.08788	13.2865	0.75181	14.3346	0.0139	13.282	0.07035	14.3321	0.00229	13.2919	0.01766	14.3394	0.000503347
						13.3182	0.00991	14.3608	0.49443	13.2905	0.00587	14.3554	0.08115	13.3022	0.72222	14.3515	0.01337	13.2978	0.06749	14.3489	0.00204	13.3077	0.01712	14.3562	0.000342098
						13.334	0.01029	14.3776	0.4678	13.3063	0.00858	14.3722	0.07392	13.318	0.69275	14.3683	0.01315	13.3136	0.06468	14.3658	0.00202	13.3235	0.01622	14.373	0.000341146
						13.3498	0.01055	14.3945	0.44117	13.322	0.0122	14.3891	0.06827	13.3338	0.66352	14.3851	0.0121	13.3294	0.0622	14.3826	0.00201	13.3393	0.01552	14.3899	0.000114929
						13.3656	0.01102	14.4113	0.41675	13.3378	0.01692	14.4059	0.06265	13.3496	0.63435	14.402	0.01091	13.3452	0.05961	14.3994	0.00186	13.3551	0.01465	14.4067	0.00014802
						13.3814	0.01152	14.4282	0.39298	13.3536	0.02292	14.4228	0.05757	13.3654	0.6057	14.4188	0.01046	13.361	0.05735	14.4162	0.00177	13.3709	0.01387	14.4236	0.000140338
						13.3971	0.01226	14.445	0.37019	13.3694	0.03062	14.4396	0.05352	13.3812	0.57756	14.4356	0.01032	13.3768	0.05519	14.4331	0.00169	13.3866	0.01337	14.4404	0.000132656
						13.4129	0.01331	14.4618	0.34981	13.3852	0.04014	14.4564	0.04944	13.397	0.55014	14.4525	0.01005	13.3926	0.05304	14.4499	0.00163	13.4024	0.01261	14.4572	0.000194633
						13.4287	0.01448	14.4787	0.32916	13.401	0.05201	14.4733	0.046	13.4128	0.5234	14.4693	0.00964	13.4084	0.05114	14.4667	0.00158	13.4182	0.01226	14.4741	0.000417627
						13.4445	0.01626	14.4955	0.3104	13.4168	0.06623	14.4901	0.04295	13.4286	0.4976	14.4861	0.00837	13.4242	0.04906	14.4836	0.00138	13.434	0.01151	14.4909	0.000403439
						13.4603	0.01839	14.5123	0.29211	13.4326	0.08328	14.5069	0.0401	13.4444	0.47265	14.503	0.00773	13.4399	0.04711	14.5004	0.00141	13.4498	0.01109	14.5077	0.000389251
						13.4761	0.02125	14.5292	0.27434	13.4483	0.10357	14.5238	0.03766	13.4601	0.44883	14.5198	0.00769	13.4557	0.04506	14.5173	0.00143	13.4656	0.01072	14.5246	0.000354931
						13.4919	0.02476	14.546	0.25783	13.4641	0.12731	14.5406	0.03473	13.4759	0.42607	14.5366	0.00764	13.4715	0.04329	14.5341	0.00143	13.4814	0.01023	14.5414	0.000193957
						13.5077	0.02921	14.5628	0.24438	13.4799	0.15495	14.5574	0.03269	13.4917	0.40411	14.5535	0.00741	13.4873	0.0415	14.5509	0.00137	13.4972	0.00972	14.5582	7.71568e-05
						13.5235	0.03496	14.5797	0.22934	13.4957	0.18643	14.5743	0.03086	13.5075	0.38326	14.5703	0.00701	13.5031	0.03985	14.5678	0.0013	13.513	0.00909	14.5751	0.000157447
						13.5393	0.04204	14.5965	0.21743	13.5115	0.22222	14.5911	0.02903	13.5233	0.36295	14.5871	0.00674	13.5189	0.03846	14.5846	0.00123	13.5288	0.00903	14.5919	0.0001877
						13.555	0.05084	14.6133	0.20471	13.5273	0.26199	14.6079	0.0278	13.5391	0.34379	14.604	0.0064	13.5347	0.03688	14.6014	0.00116	13.5445	0.0088	14.6087	0.000202151
						13.5708	0.06115	14.6302	0.19293	13.5431	0.30563	14.6248	0.02596	13.5549	0.32578	14.6208	0.00633	13.5505	0.03556	14.6183	0.00118	13.5603	0.00861	14.6256	0.000216603
						13.5866	0.07354	14.647	0.18042	13.5589	0.3529	14.6416	0.02454	13.5707	0.30863	14.6377	0.00626	13.5663	0.03419	14.6351	0.00123	13.5761	0.00842	14.6424	0.000230396
						13.6024	0.08805	14.6638	0.17052	13.5747	0.40335	14.6584	0.02294	13.5864	0.29252	14.6545	0.00599	13.5821	0.03291	14.6519	0.00123	13.5919	0.00783	14.6592	0.000244189
						13.6182	0.10501	14.6807	0.1611	13.5905	0.4566	14.6753	0.02146	13.6022	0.2771	14.6713	0.00539	13.5978	0.0315	14.6688	0.00123	13.6077	0.00748	14.6761	0.000247691
						13.634	0.12472	14.6975	0.15241	13.6062	0.51185	14.6921	0.02092	13.618	0.26257	14.6882	0.00511	13.6136	0.0304	14.6856	0.0011	13.6235	0.00717	14.6929	0.000278747
						13.6498	0.14722	14.7143	0.14437	13.622	0.56827	14.7089	0.01948	13.6338	0.24862	14.705	0.00474	13.6294	0.02958	14.7024	0.000996278	13.6393	0.00712	14.7097	0.00026515
						13.6656	0.17279	14.7312	0.13598	13.6378	0.62501	14.7258	0.01836	13.6496	0.23561	14.7218	0.00464	13.6452	0.02852	14.7193	0.000932163	13.6551	0.00673	14.7266	0.000251553
						13.6814	0.20131	14.748	0.12799	13.6536	0.68132	14.7426	0.01787	13.6654	0.22334	14.7387	0.00453	13.661	0.02764	14.7361	0.000893334	13.6709	0.00661	14.7434	-0.000452035
						13.6972	0.23334	14.7648	0.1219	13.6694	0.73594	14.7594	0.01727	13.6812	0.21181	14.7555	0.00436	13.6768	0.02655	14.7529	0.00102	13.6866	0.00612	14.7602	-0.00027028
						13.7129	0.26808	14.7817	0.11494	13.6852	0.78696	14.7763	0.01677	13.697	0.20109	14.7723	0.00434	13.6926	0.02564	14.7698	0.00103	13.7024	0.00566	14.7771	-7.55534e-05
						13.7287	0.30549	14.7985	0.10871	13.701	0.83414	14.7931	0.01629	13.7128	0.19086	14.7892	0.00433	13.7084	0.02465	14.7866	0.000996401	13.7182	0.00537	14.7939	-6.28259e-05
						13.7445	0.34545	14.8153	0.10256	13.7168	0.87765	14.8099	0.01508	13.7286	0.18137	14.806	0.00432	13.7242	0.02389	14.8034	0.000962205	13.734	0.00511	14.8108	-6.01838e-05
						13.7603	0.3877	14.8322	0.09775	13.7326	0.91617	14.8268	0.01403	13.7444	0.17226	14.8228	0.00407	13.74	0.02328	14.8203	0.0011	13.7498	0.00492	14.8276	-5.75418e-05
						13.7761	0.43298	14.849	0.09226	13.7484	0.94839	14.8436	0.01353	13.7601	0.1638	14.8397	0.00362	13.7557	0.02258	14.8371	0.00105	13.7656	0.00472	14.8444	1.05368e-05
						13.7919	0.48145	14.8659	0.08739	13.7642	0.97396	14.8605	0.01275	13.7759	0.15577	14.8565	0.0035	13.7715	0.02207	14.8539	0.000995254	13.7814	0.00466	14.8613	-4.90152e-05
						13.8077	0.5301	14.8827	0.08248	13.7799	0.99224	14.8773	0.01204	13.7917	0.14817	14.8733	0.00342	13.7873	0.02131	14.8708	0.000856848	13.7972	0.0046	14.8781	-0.000108567
						13.8235	0.57708	14.8995	0.07726	13.7957	0.99751	14.8941	0.01173	13.8075	0.14098	14.8902	0.00327	13.8031	0.02089	14.8876	0.000814457	13.813	0.0045	14.8949	-7.24648e-05
						13.8393	0.62405	14.9163	0.07354	13.8115	1	14.9109	0.01157	13.8233	0.13407	14.907	0.00312	13.8189	0.02043	14.9045	0.00073607	13.8287	0.00429	14.9118	0.000213323
						13.8551	0.67035	14.9332	0.06965	13.8273	0.99585	14.9278	0.01145	13.8391	0.12775	14.9238	0.00311	13.8347	0.01994	14.9213	0.000657682	13.8445	0.00387	14.9286	0.000170486
						13.8708	0.71543	14.95	0.06562	13.8431	0.9917	14.9446	0.01133	13.8549	0.12154	14.9407	0.00307	13.8505	0.01943	14.9381	0.00052992	13.8603	0.00379	14.9454	0.00012765
						13.8866	0.75874	14.9669	0.06151	13.8589	0.97436	14.9615	0.01053	13.8707	0.11574	14.9575	0.00302	13.8663	0.01885	14.955	0.000615521	13.8761	0.00343	14.9623	-4.69576e-05
						13.9024	0.79918	14.9837	0.05812	13.8747	0.95119	14.9783	0.01009	13.8865	0.11018	14.9743	0.00302	13.8821	0.01844	14.9718	0.000642307	13.8919	0.00331	14.9791	-0.000311349
						13.9182	0.83714	15.0005	0.05496	13.8905	0.92277	14.9951	0.00974	13.9023	0.10497	14.9912	0.003	13.8979	0.01779	14.9886	0.000648166	13.9077	0.00319	14.9959	-0.000343996
						13.934	0.87181	15.0174	0.0522	13.9062	0.89009	15.012	0.00938	13.918	0.10009	15.008	0.00298	13.9136	0.01738	15.0055	0.000643562	13.9235	0.00312	15.0128	-0.000459476
						13.9498	0.90295	15.0342	0.04988	13.922	0.85397	15.0288	0.00884	13.9338	0.09532	15.0248	0.00277	13.9294	0.01684	15.0223	0.000638958	13.9393	0.00319	15.0296	-0.000435004
						13.9656	0.93022	15.051	0.04747	13.9378	0.81568	15.0456	0.00882	13.9496	0.09096	15.0417	0.00266	13.9452	0.01631	15.0391	0.000453416	13.9551	0.00318	15.0464	-0.000112313
						13.9814	0.95321	15.0679	0.04511	13.9536	0.77614	15.0625	0.00881	13.9654	0.08668	15.0585	0.00254	13.961	0.01575	15.056	0.000678191	13.9709	0.00318	15.0633	-9.26745e-05
						13.9971	0.97182	15.0847	0.04227	13.9694	0.73456	15.0793	0.00781	13.9812	0.08286	15.0754	0.00251	13.9768	0.01534	15.0728	0.000846903	13.9866	0.00315	15.0801	-0.00012299
						14.0129	0.98603	15.1015	0.03913	13.9852	0.69198	15.0961	0.00744	13.997	0.0792	15.0922	0.00248	13.9926	0.01518	15.0896	0.00088611	14.0024	0.00303	15.0969	-0.000153306
						14.0287	0.99619	15.1184	0.03731	14.001	0.64939	15.113	0.00735	14.0128	0.07568	15.109	0.00183	14.0084	0.01468	15.1065	0.000831282	14.0182	0.0028	15.1138	-8.41651e-05
						14.0445	0.99885	15.1352	0.03597	14.0168	0.6073	15.1298	0.00725	14.0286	0.07232	15.1258	0.00177	14.0242	0.01438	15.1233	0.000776453	14.034	0.0028	15.1306	-7.54159e-05
						14.0603	1	15.152	0.03394	14.0326	0.56627	15.1466	0.00706	14.0443	0.06908	15.1427	0.00171	14.0399	0.01403	15.1401	0.000702816	14.0498	0.00281	15.1474	-7.93514e-05
						14.0761	0.99766	15.1689	0.03235	14.0484	0.52654	15.1635	0.00663	14.0601	0.06616	15.1595	0.00155	14.0557	0.01376	15.157	0.000745185	14.0656	0.00264	15.1643	-8.32869e-05
						14.0919	0.99532	15.1857	0.03129	14.0641	0.48848	15.1803	0.0063	14.0759	0.06325	15.1764	0.00159	14.0715	0.01342	15.1738	0.000750793	14.0814	0.00256	15.1811	-9.9907e-05
						14.1077	0.98622	15.2025	0.02879	14.0799	0.45227	15.1971	0.00622	14.0917	0.06078	15.1932	0.00161	14.0873	0.01304	15.1906	0.000724481	14.0972	0.0022	15.198	-0.000230472
						14.1235	0.97383	15.2194	0.02674	14.0957	0.41813	15.214	0.00613	14.1075	0.0583	15.21	0.00159	14.1031	0.01271	15.2075	0.00069817	14.113	0.00214	15.2148	-0.000489974
						14.1393	0.95888	15.2362	0.02575	14.1115	0.38595	15.2308	0.00596	14.1233	0.05599	15.2269	0.00157	14.1189	0.01227	15.2243	0.000398202	14.1288	0.00182	15.2316	-0.000450501
						14.155	0.94153	15.253	0.02423	14.1273	0.35597	15.2476	0.00596	14.1391	0.05377	15.2437	0.00171	14.1347	0.01214	15.2411	0.000342822	14.1445	0.00171	15.2485	-0.000341957
						14.1708	0.92228	15.2699	0.02331	14.1431	0.32808	15.2645	0.00592	14.1549	0.05153	15.2605	0.00179	14.1505	0.01182	15.258	0.000569958	14.1603	0.00146	15.2653	-0.000312142
						14.1866	0.90123	15.2867	0.02253	14.1589	0.30207	15.2813	0.00588	14.1707	0.04958	15.2774	0.00175	14.1663	0.01164	15.2748	0.000570148	14.1761	0.00121	15.2821	-0.000282328
						14.2024	0.8788	15.3035	0.02091	14.1747	0.2782	15.2981	0.00584	14.1865	0.04756	15.2942	0.00172	14.1821	0.0113	15.2917	0.000552854	14.1919	0.00113	15.299	-0.000113991
						14.2182	0.85506	15.3204	0.01889	14.1905	0.25622	15.315	0.0058	14.2022	0.04581	15.311	0.00167	14.1979	0.01089	15.3085	0.000535561	14.2077	0.000887197	15.3158	-0.000115095
						14.234	0.8301	15.3372	0.01833	14.2063	0.236	15.3318	0.00529	14.218	0.04403	15.3279	0.00164	14.2136	0.01073	15.3253	0.000439412	14.2235	0.000892097	15.3326	-0.000116199
						14.2498	0.80477	15.3541	0.01806	14.222	0.21726	15.3486	0.00521	14.2338	0.04249	15.3447	0.0014	14.2294	0.01053	15.3422	0.000343264	14.2393	0.000516557	15.3495	-0.000203533
						14.2656	0.77897	15.3709	0.01673	14.2378	0.2003	15.3655	0.00514	14.2496	0.04104	15.3615	0.00142	14.2452	0.01043	15.359	0.000363596	14.2551	0.000457699	15.3663	-0.000281217
						14.2814	0.75315	15.3877	0.01527	14.2536	0.18486	15.3823	0.00495	14.2654	0.03959	15.3784	0.00142	14.261	0.01033	15.3758	0.000503667	14.2709	0.000228066	15.3831	-0.000358901
						14.2972	0.72718	15.4046	0.01418	14.2694	0.17067	15.3992	0.00479	14.2812	0.03835	15.3952	0.00142	14.2768	0.01015	15.3926	0.000507112	14.2866	-0.000161822	15.4	-0.000561139
						14.313	0.70091	15.4214	0.01374	14.2852	0.15778	15.416	0.00462	14.297	0.03699	15.412	0.00142	14.2926	0.00994	15.4095	0.000503418	14.3024	-0.000570226	15.4168	-0.000385473
						14.3287	0.67495	15.4382	0.0136	14.301	0.14594	15.4328	0.00457	14.3128	0.03584	15.4289	0.00142	14.3084	0.00983	15.4263	0.000499724	14.3182	-0.00114	15.4336	-0.00035124
						14.3445	0.6496	15.4551	0.01297	14.3168	0.13525	15.4497	0.00451	14.3286	0.03455	15.4457	0.00119	14.3242	0.00973	15.4432	0.000443971	14.334	-0.00145	15.4505	-0.000347171
						14.3603	0.62467	15.4719	0.01256	14.3326	0.12544	15.4665	0.00439	14.3444	0.03333	15.4625	0.00119	14.34	0.00963	15.46	0.000388218	14.3498	-0.00217	15.4673	-0.000358183
						14.3761	0.60009	15.4887	0.0121	14.3484	0.11666	15.4833	0.00424	14.3601	0.03208	15.4794	0.00115	14.3557	0.00959	15.4768	0.000230948	14.3656	-0.00255	15.4841	-0.000369196
						14.3919	0.57625	15.5056	0.01077	14.3642	0.10865	15.5002	0.00409	14.3759	0.03093	15.4962	0.00112	14.3715	0.00937	15.4937	0.00037087	14.3814	-0.00301	15.501	-0.000253633
						14.4077	0.55304	15.5224	0.00977	14.3799	0.10123	15.517	0.00379	14.3917	0.03004	15.513	0.00115	14.3873	0.00921	15.5105	0.000374405	14.3972	-0.00329	15.5178	-0.000186122
						14.4235	0.53069	15.5392	0.00934	14.3957	0.09448	15.5338	0.00378	14.4075	0.02899	15.5299	0.00115	14.4031	0.00897	15.5273	0.000261832	14.413	-0.00338	15.5346	-0.000169047
						14.4393	0.50841	15.5561	0.00898	14.4115	0.08823	15.5507	0.00378	14.4233	0.02806	15.5467	0.00114	14.4189	0.00884	15.5442	0.00014926	14.4288	-0.00368	15.5515	-0.000328063
						14.455	0.48501	15.5729	0.00853	14.4273	0.08257	15.5675	0.00361	14.4391	0.02699	15.5635	0.00104	14.4347	0.00871	15.561	0.000175868	14.4445	-0.00378	15.5683	-0.00048708
						14.4708	0.46245	15.5897	0.00795	14.4431	0.07727	15.5843	0.00334	14.4549	0.02612	15.5804	0.000962806	14.4505	0.0084	15.5778	0.000249643	14.4603	-0.00421	15.5851	-0.000359456
						14.4866	0.44221	15.6066	0.00765	14.4589	0.07251	15.6012	0.00352	14.4707	0.02524	15.5972	0.000834717	14.4663	0.00832	15.5947	0.000323418	14.4761	-0.00421	15.602	-0.000171018
						14.5024	0.42368	15.6234	0.00757	14.4747	0.06816	15.618	0.00356	14.4865	0.02434	15.6141	0.000451921	14.4821	0.00804	15.6115	0.00033767	14.4919	-0.00445	15.6188	-0.000128381
						14.5182	0.40577	15.6402	0.00746	14.4905	0.06416	15.6348	0.00351	14.5023	0.02353	15.6309	0.000591323	14.4978	0.00787	15.6283	0.000294677	14.5077	-0.00468	15.6357	-0.000180446
						14.534	0.38853	15.6571	0.00735	14.5063	0.06047	15.6517	0.00345	14.518	0.02265	15.6477	0.00065549	14.5136	0.00771	15.6452	0.000251684	14.5235	-0.00472	15.6525	-0.00023251
						14.5498	0.37196	15.6739	0.00701	14.5221	0.05701	15.6685	0.00348	14.5338	0.02192	15.6646	0.000652213	14.5294	0.00768	15.662	0.000234827	14.5393	-0.00475	15.6693	-0.000399231
						14.5656	0.35602	15.6907	0.007	14.5378	0.05389	15.6853	0.0035	14.5496	0.02095	15.6814	0.000648935	14.5452	0.00758	15.6788	0.000161018	14.5551	-0.00483	15.6861	-0.000463433
						14.5814	0.34097	15.7076	0.00612	14.5536	0.05091	15.7022	0.00352	14.5654	0.02026	15.6982	0.000578214	14.561	0.00749	15.6957	0.000155219	14.5709	-0.00492	15.703	-0.000527634
						14.5972	0.32645	15.7244	0.00566	14.5694	0.04821	15.719	0.00358	14.5812	0.01958	15.7151	0.00046147	14.5768	0.00736	15.7125	0.00014942	14.5867	-0.00493	15.7198	-0.000597825
						14.6129	0.31253	15.7413	0.00535	14.5852	0.04565	15.7358	0.00354	14.597	0.01887	15.7319	0.000487916	14.5926	0.00714	15.7294	0.000118322	14.6024	-0.00494	15.7366	-0.000516354
						14.6287	0.29903	15.7581	0.00478	14.601	0.0433	15.7527	0.00349	14.6128	0.01823	15.7487	0.000446229	14.6084	0.0071	15.7462	0.000127646	14.6182	-0.00497	15.7535	-0.000496963
						14.6445	0.28631	15.7749	0.0047	14.6168	0.04114	15.7695	0.00344	14.6286	0.01743	15.7656	0.000404542	14.6242	0.00705	15.763	0.000226867	14.634	-0.00506	15.7703	-0.000477573
						14.6603	0.27424	15.7918	0.00462	14.6326	0.03906	15.7864	0.00336	14.6444	0.01679	15.7824	0.000386835	14.64	0.00702	15.7798	0.000302674	14.6498	-0.00524	15.7872	-0.000279685
						14.6761	0.2625	15.8086	0.00439	14.6484	0.03725	15.8032	0.00359	14.6601	0.01596	15.7992	0.000302051	14.6557	0.007	15.7967	0.000423475	14.6656	-0.00524	15.804	-0.000266638
						14.6919	0.25134	15.8254	0.00362	14.6641	0.03544	15.82	0.0036	14.6759	0.01534	15.8161	0.000491245	14.6715	0.00697	15.8135	0.000390158	14.6814	-0.00524	15.8208	-0.000253591
						14.7077	0.24074	15.8422	0.00357	14.6799	0.03386	15.8369	0.0036	14.6917	0.01475	15.8329	0.000555261	14.6873	0.00698	15.8303	0.00035684	14.6972	-0.00524	15.8377	-0.000169445
						14.7235	0.23081	15.8591	0.00373	14.6957	0.03236	15.8537	0.0036	14.7075	0.01431	15.8497	0.000619278	14.7031	0.00699	15.8472	0.000281188	14.713	-0.00558	15.8545	-0.000157907
						14.7393	0.22094	15.8759	0.00375	14.7115	0.03085	15.8705	0.00355	14.7233	0.01401	15.8666	0.000644222	14.7189	0.00707	15.864	0.000235043	14.7288	-0.00571	15.8713	-0.000165323
						14.7551	0.21146	15.8928	0.00352	14.7273	0.0294	15.8874	0.00351	14.7391	0.01355	15.8834	0.000646525	14.7347	0.00715	15.8809	0.000188898	14.7446	-0.00582	15.8882	-0.000172739
						14.7708	0.20247	15.9096	0.00328	14.7431	0.02796	15.9042	0.00293	14.7549	0.01319	15.9002	0.000648828	14.7505	0.00716	15.8977	5.54526e-05	14.7603	-0.00603	15.905	-0.000323873
						14.7866	0.194	15.9264	0.00297	14.7589	0.02677	15.921	0.00284	14.7707	0.01259	15.9171	0.000711782	14.7663	0.00713	15.9145	0.000110815	14.7761	-0.00612	15.9218	-0.000100316
						14.8024	0.18599	15.9433	0.00266	14.7747	0.0256	15.9379	0.00305	14.7865	0.01214	15.9339	0.000698944	14.7821	0.00709	15.9314	0.000166176	14.7919	-0.00622	15.9387	-5.63601e-05
						14.8182	0.17816	15.9601	0.00263	14.7905	0.02457	15.9547	0.00308	14.8023	0.01161	15.9507	0.000686106	14.7979	0.00695	15.9482	0.000171125	14.8077	-0.00617	15.9555	-1.02148e-05
						14.834	0.17084	15.9769	0.00267	14.8063	0.02353	15.9715	0.00307	14.818	0.01107	15.9676	0.000262999	14.8136	0.00674	15.965	0.000176074	14.8235	-0.00613	15.9723	4.138e-06
						14.8498	0.16366	15.9938	0.00266	14.8221	0.0226	15.9884	0.00306	14.8338	0.0105	15.9844	0.000458359	14.8294	0.0067	15.9819	0.000263832	14.8393	-0.00601	15.9892	1.84908e-05
						14.8656	0.15702	16.0106	0.00264	14.8378	0.02175	16.0052	0.00276	14.8496	0.00981	16.0012	0.000510495	14.8452	0.00639	15.9987	0.000331482	14.8551	-0.00595	16.006	2.54151e-05
						14.8814	0.15059	16.0274	0.00247	14.8536	0.02082	16.022	0.00274	14.8654	0.00938	16.0181	0.000478144	14.861	0.00612	16.0155	0.000399131	14.8709	-0.00597	16.0228	5.04854e-06
						14.8972	0.14442	16.0443	0.00255	14.8694	0.0201	16.0389	0.00273	14.8812	0.00886	16.0349	0.000445793	14.8768	0.00589	16.0324	0.000417214	14.8866	-0.00599	16.0397	-1.53181e-05
						14.913	0.13874	16.0611	0.00257	14.8852	0.0194	16.0557	0.00255	14.897	0.00847	16.0517	0.000263092	14.8926	0.00573	16.0492	0.000408378	14.9024	-0.00604	16.0565	-3.49944e-05
						14.9287	0.13314	16.0779	0.00253	14.901	0.01879	16.0725	0.00239	14.9128	0.00795	16.0686	0.000362705	14.9084	0.00561	16.066	0.000399541	14.9182	-0.00603	16.0733	-5.46708e-05
						14.9445	0.12795	16.0948	0.00249	14.9168	0.01815	16.0894	0.00274	14.9286	0.00748	16.0854	0.000501376	14.9242	0.0055	16.0829	0.000363784	14.934	-0.00602	16.0902	-0.000107405
						14.9603	0.12289	16.1116	0.0023	14.9326	0.0176	16.1062	0.00264	14.9444	0.00704	16.1023	0.00055593	14.94	0.00539	16.0997	5.90577e-05	14.9498	-0.00601	16.107	-0.00025617
						14.9761	0.11822	16.1284	0.00227	14.9484	0.01702	16.123	0.00254	14.9602	0.00654	16.1191	0.000610484	14.9558	0.00528	16.1165	-3.1524e-05	14.9656	-0.006	16.1239	-0.000145166
						14.9919	0.11375	16.1453	0.00225	14.9642	0.01642	16.1399	0.00232	14.9759	0.00619	16.1359	0.000621829	14.9715	0.0051	16.1334	-5.6483e-05	14.9814	-0.00599	16.1407	-0.000116511
						15.0077	0.10938	16.1621	0.00184	14.98	0.01592	16.1567	0.00255	14.9917	0.00566	16.1528	0.000554752	14.9873	0.00499	16.1502	-2.79021e-05	14.9972	-0.00589	16.1575	-0.000110685
						15.0235	0.10507	16.1789	0.0017	14.9957	0.01528	16.1735	0.00262	15.0075	0.00541	16.1696	0.000487675	15.0031	0.00492	16.167	5.04547e-05	15.013	-0.00579	16.1744	-0.000104858
						15.0393	0.10087	16.1958	0.00157	15.0115	0.01475	16.1904	0.0026	15.0233	0.00505	16.1864	0.000493178	15.0189	0.00484	16.1839	6.38812e-05	15.0288	-0.00578	16.1912	-1.56793e-05
						15.0551	0.09714	16.2126	0.00171	15.0273	0.01419	16.2072	0.00257	15.0391	0.00473	16.2033	0.000493956	15.0347	0.00477	16.2007	7.73076e-05	15.0445	-0.00579	16.208	-7.56646e-05
						15.0709	0.09328	16.2294	0.00181	15.0431	0.01366	16.224	0.0025	15.0549	0.0045	16.2201	0.000494734	15.0505	0.00472	16.2175	0.000163891	15.0603	-0.00579	16.2249	-0.00013565
						15.0866	0.08952	16.2463	0.00176	15.0589	0.0131	16.2409	0.00216	15.0707	0.00426	16.2369	0.000603666	15.0663	0.00467	16.2344	0.000222482	15.0761	-0.00575	16.2417	-0.000271703
						15.1024	0.08576	16.2631	0.00171	15.0747	0.01249	16.2577	0.0021	15.0865	0.00418	16.2538	0.000536951	15.0821	0.00465	16.2512	0.000232257	15.0919	-0.00562	16.2585	-0.000469035
						15.1182	0.08213	16.2799	0.00164	15.0905	0.012	16.2746	0.00222	15.1023	0.00395	16.2706	0.000470236	15.0979	0.00446	16.268	0.000202508	15.1077	-0.00555	16.2754	-0.000314888
						15.134	0.07871	16.2968	0.00157	15.1063	0.01144	16.2914	0.00234	15.1181	0.0039	16.2874	0.000283645	15.1136	0.00431	16.2849	0.00017276	15.1235	-0.00547	16.2922	-0.000134723
						15.1498	0.07536	16.3136	0.000880261	15.122	0.01105	16.3082	0.00243	15.1338	0.0038	16.3043	0.000383549	15.1294	0.00421	16.3017	0.000178417	15.1393	-0.00541	16.309	-0.00015081
						15.1656	0.07232	16.3305	0.000624149	15.1378	0.01063	16.3251	0.00258	15.1496	0.00393	16.3211	0.000649242	15.1452	0.00384	16.3186	0.000176157	15.1551	-0.00536	16.3259	-0.000166897
						15.1814	0.0692	16.3473	0.000795571	15.1536	0.01025	16.3419	0.00262	15.1654	0.00404	16.3379	0.000770221	15.161	0.00378	16.3354	0.000173897	15.1709	-0.00506	16.3427	-0.000290983
						15.1972	0.0664	16.3641	0.000659109	15.1694	0.00987	16.3587	0.00276	15.1812	0.00405	16.3548	0.000635021	15.1768	0.00355	16.3522	0.00016372	15.1867	-0.00504	16.3595	-0.000306232
						15.2129	0.0637	16.381	0.000522648	15.1852	0.00945	16.3756	0.00281	15.197	0.00407	16.3716	0.000499822	15.1926	0.0034	16.3691	0.000137774	15.2025	-0.00501	16.3764	-0.000372218
						15.2287	0.06124	16.3978	-2.25589e-05	15.201	0.00911	16.3924	0.00245	15.2128	0.00409	16.3884	0.000374847	15.2084	0.00326	16.3859	0.000134282	15.2182	-0.00474	16.3932	-0.000524654
						15.2445	0.05894	16.4146	-0.000362821	15.2168	0.00874	16.4092	0.00209	15.2286	0.00411	16.4053	9.51959e-05	15.2242	0.00314	16.4027	0.000130789	15.234	-0.00464	16.41	-0.000323174
						15.2603	0.05659	16.4315	0.000676642	15.2326	0.0085	16.4261	0.00207	15.2444	0.00412	16.4221	0.000115658	15.24	0.00304	16.4196	-9.09593e-05	15.2498	-0.0045	16.4269	-0.000297746
						15.2761	0.05444	16.4483	0.000696648	15.2484	0.00825	16.4429	0.00222	15.2601	0.00405	16.4389	0.000127815	15.2558	0.00278	16.4364	2.37599e-05	15.2656	-0.00455	16.4437	-0.000319127
						15.2919	0.05215	16.4651	0.000662439	15.2642	0.00812	16.4597	0.00238	15.2759	0.00399	16.4558	0.000112796	15.2715	0.00271	16.4532	-1.88793e-05	15.2814	-0.00461	16.4605	-0.000340508
						15.3077	0.05003	16.482	0.000628231	15.2799	0.00791	16.4766	0.00232	15.2917	0.00389	16.4726	9.77772e-05	15.2873	0.00264	16.4701	-6.15185e-05	15.2972	-0.00476	16.4774	-0.000312117
						15.3235	0.04793	16.4988	-0.000157078	15.2957	0.00766	16.4934	0.00227	15.3075	0.00381	16.4895	0.000142185	15.3031	0.00253	16.4869	-0.000196943	15.313	-0.00501	16.4942	-0.000108371
						15.3393	0.04606	16.5156	0.00034842	15.3115	0.00749	16.5102	0.0021	15.3233	0.00372	16.5063	-2.3069e-05	15.3189	0.00215	16.5037	-9.13749e-05	15.3288	-0.0052	16.511	-3.05847e-05
						15.3551	0.04426	16.5325	0.000384436	15.3273	0.00719	16.5271	0.0022	15.3391	0.0036	16.5231	-0.000188323	15.3347	0.00183	16.5206	1.24382e-05	15.3445	-0.0055	16.5279	-2.87585e-06
						15.3709	0.04242	16.5493	0.000360417	15.3431	0.00705	16.5439	0.00238	15.3549	0.00342	16.54	-0.000372783	15.3505	0.00175	16.5374	3.79984e-05	15.3603	-0.00562	16.5447	-2.05706e-07
						15.3866	0.04074	16.5661	0.000336399	15.3589	0.00682	16.5607	0.00238	15.3707	0.00361	16.5568	6.11245e-05	15.3663	0.00143	16.5542	1.68926e-05	15.3761	-0.00573	16.5616	-0.000130881
						15.4024	0.039	16.583	0.00026325	15.3747	0.0066	16.5776	0.00237	15.3865	0.00362	16.5736	0.000389794	15.3821	0.00124	16.5711	-4.21334e-06	15.3919	-0.00577	16.5784	-0.000261556
						15.4182	0.03756	16.5998	0.000190102	15.3905	0.00639	16.5944	0.00226	15.4023	0.00354	16.5905	0.000389337	15.3979	0.000890316	16.5879	6.22748e-05	15.4077	-0.00599	16.5952	-8.59024e-05
						15.434	0.036	16.6166	-2.87303e-05	15.4063	0.00623	16.6112	0.00222	15.418	0.00347	16.6073	0.000388879	15.4137	0.000720455	16.6047	0.000128763	15.4235	-0.00592	16.612	0.000159341
						15.4498	0.03462	16.6335	0.000292521	15.4221	0.0061	16.6281	0.00218	15.4338	0.00332	16.6241	0.000329392	15.4294	0.000378455	16.6216	0.000152178	15.4393	-0.0059	16.6289	0.000137731
						15.4656	0.03336	16.6503	0.000206105	15.4378	0.00589	16.6449	0.00206	15.4496	0.0032	16.641	0.000314659	15.4452	0.000241438	16.6384	9.74209e-05	15.4551	-0.00595	16.6457	0.000116121
						15.4814	0.03203	16.6671	0.000119688	15.4536	0.00583	16.6618	0.00208	15.4654	0.003	16.6578	3.69319e-05	15.461	0.000158181	16.6552	4.26636e-05	15.4709	-0.006	16.6625	4.52039e-05
						15.4972	0.03084	16.684	-0.00010082	15.4694	0.00567	16.6786	0.00232	15.4812	0.00297	16.6746	2.73605e-05	15.4768	-0.000163929	16.6721	-5.25224e-05	15.4867	-0.0063	16.6794	8.61511e-06
						15.513	0.02953	16.7008	0.000113069	15.4852	0.00548	16.6954	0.00243	15.497	0.00295	16.6915	1.77891e-05	15.4926	-0.000438152	16.6889	-5.72605e-05	15.5024	-0.00621	16.6962	-2.79737e-05
						15.5288	0.02844	16.7176	5.78905e-05	15.501	0.00519	16.7123	0.00248	15.5128	0.0028	16.7083	-0.000112456	15.5084	-0.000875797	16.7057	9.233e-06	15.5182	-0.00612	16.7131	-0.000170333
						15.5445	0.0273	16.7345	2.71231e-06	15.5168	0.00499	16.7291	0.00228	15.5286	0.00268	16.7251	-6.57439e-05	15.5242	-0.000928533	16.7226	6.51484e-05	15.534	-0.00615	16.7299	-2.4199e-05
						15.5603	0.02631	16.7513	-0.000372323	15.5326	0.0049	16.7459	0.00208	15.5444	0.0024	16.742	0.000157111	15.54	-0.00108	16.7394	3.54956e-05	15.5498	-0.00617	16.7467	4.17186e-05
						15.5761	0.02542	16.7681	0.00065768	15.5484	0.00476	16.7628	0.002	15.5602	0.00221	16.7588	0.000208781	15.5557	-0.00112	16.7563	5.84275e-06	15.5656	-0.00624	16.7636	5.35106e-05
						15.5919	0.02458	16.785	0.000578179	15.5642	0.0047	16.7796	0.00229	15.5759	0.00182	16.7756	0.000254486	15.5715	-0.00118	16.7731	0.000113727	15.5814	-0.00616	16.7804	3.25537e-05
						15.6077	0.02388	16.8018	0.000498679	15.58	0.00453	16.7964	0.0024	15.5917	0.00165	16.7925	0.00029125	15.5873	-0.00123	16.7899	0.000122101	15.5972	-0.00608	16.7972	1.15969e-05
						15.6235	0.02299	16.8187	0.000138054	15.5957	0.00439	16.8133	0.0024	15.6075	0.00143	16.8093	0.000301073	15.6031	-0.0012	16.8068	0.000130474	15.613	-0.00608	16.8141	4.57137e-05
						15.6393	0.02227	16.8355	-0.00032253	15.6115	0.00416	16.8301	0.00231	15.6233	0.0014	16.8261	0.000310897	15.6189	-0.00117	16.8236	0.000203764	15.6288	-0.00608	16.8309	0.000139596
						15.6551	0.02145	16.8523	0.000762295	15.6273	0.00398	16.8469	0.00223	15.6391	0.00129	16.843	0.00041007	15.6347	-0.00112	16.8404	0.00027537	15.6446	-0.00613	16.8477	0.000143479
						15.6708	0.0207	16.8692	0.00060012	15.6431	0.0038	16.8638	0.00203	15.6549	0.00118	16.8598	0.000450224	15.6505	-0.00108	16.8573	0.000348812	15.6603	-0.00634	16.8646	0.00010207
						15.6866	0.01999	16.886	0.000437945	15.6589	0.00354	16.8806	0.00172	15.6707	0.00109	16.8767	0.000457325	15.6663	-0.0009177	16.8741	0.000382087	15.6761	-0.00652	16.8814	6.0661e-05
						15.7024	0.01926	16.9028	1.12727e-05	15.6747	0.00346	16.8974	0.00187	15.6865	0.000993697	16.8935	0.000447899	15.6821	-0.000727048	16.8909	0.000331575	15.6919	-0.00665	16.8982	7.95497e-05
						15.7182	0.01857	16.9197	-0.000378242	15.6905	0.0033	16.9143	0.00197	15.7023	0.000823554	16.9103	0.000438473	15.6979	-0.000546949	16.9078	0.000281063	15.7077	-0.00678	16.9151	8.37979e-05
						15.734	0.01787	16.9365	4.66159e-05	15.7063	0.00323	16.9311	0.00203	15.718	0.000504324	16.9272	0.000446807	15.7136	-0.000283813	16.9246	0.000251168	15.7235	-0.00711	16.9319	4.73295e-05
						15.7498	0.01748	16.9533	0.000164714	15.7221	0.00305	16.9479	0.00207	15.7338	0.000281947	16.944	0.000426836	15.7294	-0.000255203	16.9414	0.000221273	15.7393	-0.00771	16.9487	1.08611e-05
						15.7656	0.01688	16.9702	-6.08965e-05	15.7378	0.0029	16.9648	0.00208	15.7496	0.000197499	16.9608	0.000406865	15.7452	-6.88927e-05	16.9583	0.000162229	15.7551	-0.00792	16.9656	-0.000169523
						15.7814	0.01642	16.987	-0.000286507	15.7536	0.00282	16.9816	0.00208	15.7654	0.000129219	16.9777	0.000350701	15.761	-2.78548e-05	16.9751	0.000103184	15.7709	-0.0082	16.9824	-0.000151258
						15.7972	0.01597	17.0038	-0.000133061	15.7694	0.0027	16.9984	0.00229	15.7812	6.81587e-05	16.9945	0.000364612	15.7768	0.000194758	16.9919	-5.4595e-05	15.7867	-0.0085	16.9992	-0.000132993
						15.813	0.0155	17.0207	-0.000304462	15.7852	0.00263	17.0153	0.00237	15.797	-0.00027689	17.0113	0.000403452	15.7926	0.000213628	17.0088	5.28596e-06	15.8025	-0.00852	17.0161	-8.30063e-05
						15.8287	0.01511	17.0375	-0.000475863	15.801	0.00241	17.0321	0.00226	15.8128	-0.000452916	17.0282	0.000442292	15.8084	0.000232499	17.0256	6.51669e-05	15.8182	-0.00868	17.0329	-6.90731e-05
						15.8445	0.01454	17.0543	-0.000904821	15.8168	0.00228	17.0489	0.00216	15.8286	-0.000729832	17.045	0.000576021	15.8242	0.000228696	17.0424	0.000114486	15.834	-0.00872	17.0497	-5.514e-05
						15.8603	0.01411	17.0712	-0.000934208	15.8326	0.00209	17.0658	0.00218	15.8444	-0.000939663	17.0618	0.000531774	15.84	0.000224894	17.0593	0.000102365	15.8498	-0.00875	17.0666	7.14565e-05
						15.8761	0.01355	17.088	-0.00105	15.8484	0.00197	17.0826	0.0023	15.8602	-0.00115	17.0787	0.000487526	15.8558	0.000563466	17.0761	9.02433e-05	15.8656	-0.0084	17.0834	0.000180926
						15.8919	0.01307	17.1048	-0.00117	15.8642	0.00186	17.0994	0.00227	15.8759	-0.00133	17.0955	0.000365073	15.8715	0.000653353	17.0929	1.16768e-05	15.8814	-0.00816	17.1002	0.000228573
						15.9077	0.0125	17.1217	-0.00144	15.8799	0.00175	17.1163	0.00224	15.8917	-0.00136	17.1123	0.000318926	15.8873	0.000917777	17.1098	0.000102581	15.8972	-0.00799	17.1171	-3.7221e-05
						15.9235	0.01206	17.1385	-0.000766945	15.8957	0.00174	17.1331	0.00222	15.9075	-0.00153	17.1292	0.000272779	15.9031	0.00116	17.1266	0.000147044	15.913	-0.00756	17.1339	-0.000303015
						15.9393	0.01173	17.1553	-0.000591029	15.9115	0.0016	17.15	0.0022	15.9233	-0.00158	17.146	0.000408767	15.9189	0.00138	17.1435	0.000227054	15.9288	-0.00744	17.1508	-0.000232779
						15.9551	0.01122	17.1722	-0.000415112	15.9273	0.00156	17.1668	0.0021	15.9391	-0.00163	17.1628	0.000430131	15.9347	0.00174	17.1603	0.000307064	15.9446	-0.00734	17.1676	-0.000128876
						15.9709	0.01096	17.189	-3.6769e-05	15.9431	0.00145	17.1836	0.00225	15.9549	-0.00176	17.1797	0.000425138	15.9505	0.00176	17.1771	0.000319879	15.9604	-0.00725	17.1844	-8.71122e-05
						15.9866	0.01059	17.2059	0.000165297	15.9589	0.0014	17.2005	0.00225	15.9707	-0.00179	17.1965	0.000420145	15.9663	0.00173	17.194	0.0002882	15.9761	-0.00716	17.2013	-4.53479e-05
						16.0024	0.01036	17.2227	0.000252346	15.9747	0.00132	17.2173	0.00205	15.9865	-0.00176	17.2133	0.000107895	15.9821	0.00171	17.2108	0.000256522	15.9919	-0.00707	17.2181	7.81905e-06
						16.0182	0.01017	17.2395	0.00015747	15.9905	0.00118	17.2341	0.00185	16.0023	-0.00177	17.2302	0.00018005	15.9979	0.00163	17.2276	0.000210583	16.0077	-0.00671	17.2349	5.81131e-05
						16.034	0.01011	17.2564	6.2594e-05	16.0063	0.00116	17.251	0.00149	16.018	-0.00178	17.247	0.000492216	16.0136	0.00163	17.2445	0.000427809	16.0235	-0.00652	17.2518	5.97431e-05
						16.0498	0.00996	17.2732	-0.000114802	16.0221	0.00104	17.2678	0.00201	16.0338	-0.0018	17.2638	0.000504083	16.0294	0.00179	17.2613	0.000437674	16.0393	-0.00634	17.2686	3.90004e-05
						16.0656	0.00971	17.29	-0.000292198	16.0378	0.00101	17.2846	0.00211	16.0496	-0.00202	17.2807	0.000663127	16.0452	0.0019	17.2781	0.0004584	16.0551	-0.00626	17.2854	1.82577e-05
						16.0814	0.00972	17.3069	0.000170058	16.0536	0.000872954	17.3015	0.00221	16.0654	-0.00192	17.2975	0.000715318	16.061	0.00201	17.295	0.000444214	16.0709	-0.00618	17.3023	9.16982e-05
						16.0972	0.00972	17.3237	0.000529607	16.0694	0.000850733	17.3183	0.00236	16.0812	-0.00179	17.3143	0.000716836	16.0768	0.00207	17.3118	0.000430028	16.0867	-0.00599	17.3191	6.06758e-05
						16.113	0.0097	17.3405	0.000484706	16.0852	0.000805436	17.3351	0.00239	16.097	-0.00177	17.3312	0.000695602	16.0926	0.00213	17.3286	0.000313025	16.1025	-0.00596	17.3359	2.96535e-05
						16.1288	0.00969	17.3574	0.000439805	16.101	0.000709274	17.352	0.00243	16.1128	-0.00172	17.348	0.000674368	16.1084	0.00216	17.3455	0.00019287	16.1182	-0.00561	17.3528	0.000272521
						16.1445	0.00964	17.3742	0.000213517	16.1168	0.000641115	17.3688	0.00242	16.1286	-0.00167	17.3649	0.00066694	16.1242	0.00216	17.3623	0.000364714	16.134	-0.00536	17.3696	0.000296382
						16.1603	0.00959	17.391	0.000279542	16.1326	0.00043054	17.3856	0.00242	16.1444	-0.00156	17.3817	0.000606417	16.14	0.00216	17.3791	0.000378339	16.1498	-0.00527	17.3864	0.000307822
						16.1761	0.00941	17.4079	0.000229091	16.1484	0.000382348	17.4025	0.00233	16.1602	-0.00156	17.3985	0.000136591	16.1558	0.00228	17.396	0.000378776	16.1656	-0.0051	17.4033	0.000262541
						16.1919	0.00906	17.4247	0.000178641	16.1642	0.000271188	17.4193	0.00221	16.176	-0.00141	17.4154	0.000351555	16.1715	0.00238	17.4128	0.000369578	16.1814	-0.00502	17.4201	0.000217259
						16.2077	0.00871	17.4415	0.000232802	16.18	0.00024923	17.4361	0.00234	16.1917	-0.00128	17.4322	0.000495742	16.1873	0.0026	17.4296	0.000360381	16.1972	-0.00499	17.4369	0.000245906
						16.2235	0.00866	17.4584	0.000210607	16.1957	0.000177043	17.453	0.0023	16.2075	-0.00113	17.449	0.00063993	16.2031	0.00261	17.4465	0.00034155	16.213	-0.00495	17.4538	0.00035754
						16.2393	0.00852	17.4752	0.000188412	16.2115	7.0673e-05	17.4698	0.00227	16.2233	-0.00084197	17.4659	0.000547148	16.2189	0.0029	17.4633	0.0003717	16.2288	-0.00497	17.4706	0.000375439
						16.2551	0.0083	17.492	-0.000106416	16.2273	1.37087e-05	17.4866	0.00218	16.2391	-0.000690537	17.4827	0.000454366	16.2347	0.00303	17.4801	0.000374253	16.2446	-0.00499	17.4874	0.000261826
						16.2709	0.00799	17.5089	0.000376913	16.2431	-0.00013006	17.5035	0.00206	16.2549	-0.000414823	17.4995	0.000256103	16.2505	0.00305	17.497	0.000376806	16.2603	-0.00507	17.5043	0.000148214
						16.2867	0.00771	17.5257	0.000434007	16.2589	-0.000142776	17.5203	0.0018	16.2707	-0.000290214	17.5164	0.000564507	16.2663	0.00303	17.5138	0.000404785	16.2761	-0.00495	17.5211	-2.1186e-05
						16.3024	0.0076	17.5425	0.000491101	16.2747	-0.000155492	17.5371	0.002	16.2865	-0.000245882	17.5332	0.000882138	16.2821	0.00302	17.5306	0.000389746	16.2919	-0.00493	17.5379	9.36707e-05
						16.3182	0.00741	17.5594	0.000784556	16.2905	-0.000152737	17.554	0.00223	16.3023	-0.00024584	17.55	0.000892983	16.2979	0.00299	17.5475	0.000374707	16.3077	-0.00445	17.5548	0.000133528
						16.334	0.00737	17.5762	0.000906161	16.3063	-0.000155557	17.5708	0.00235	16.3181	-0.000268289	17.5669	0.000866836	16.3137	0.00297	17.5643	0.000323011	16.3235	-0.00424	17.5716	0.000173385
						16.3498	0.0071	17.5931	0.000755373	16.3221	-0.000158377	17.5877	0.00237	16.3339	-0.000290737	17.5837	0.00084069	16.3295	0.00304	17.5812	0.000339224	16.3393	-0.00392	17.5885	0.000186481
						16.3656	0.00701	17.6099	0.000604586	16.3378	-0.000207345	17.6045	0.00234	16.3496	-0.000335676	17.6005	0.000743149	16.3452	0.00305	17.598	0.000354337	16.3551	-0.0037	17.6053	0.000158717
						16.3814	0.00689	17.6267	0.000561119	16.3536	-0.00031975	17.6213	0.00231	16.3654	-0.000205028	17.6174	0.000645609	16.361	0.00305	17.6148	0.000355672	16.3709	-0.00369	17.6221	0.000130953
						16.3972	0.00666	17.6436	0.000517652	16.3694	-0.000322911	17.6381	0.00201	16.3812	-0.000208804	17.6342	2.82168e-07	16.3768	0.00304	17.6317	0.000357006	16.3867	-0.00361	17.639	6.80244e-05
						16.413	0.00661	17.6604	0.000381779	16.3852	-0.000326073	17.655	0.00197	16.397	-3.06902e-05	17.651	7.88855e-05	16.3926	0.00304	17.6485	0.00044782	16.4025	-0.00353	17.6558	2.65979e-05
						16.4288	0.00647	17.6772	0.000245905	16.401	-0.000332576	17.6718	0.00221	16.4128	0.000128629	17.6679	0.000115762	16.4084	0.00299	17.6653	0.000473339	16.4182	-0.0034	17.6726	-7.32435e-05
						16.4445	0.00648	17.6941	-0.000198551	16.4168	-0.000339079	17.6886	0.00219	16.4286	0.000216026	17.6847	0.000101221	16.4242	0.00294	17.6822	0.000601066	16.434	-0.00328	17.6895	-3.91585e-05
						16.4603	0.00648	17.7109	-0.000165876	16.4326	-0.000361522	17.7055	0.00217	16.4444	0.000246116	17.7015	8.66793e-05	16.44	0.00298	17.699	0.000612127	16.4498	-0.00302	17.7063	0.000216205
						16.4761	0.00645	17.7277	-0.000248303	16.4484	-0.000461734	17.7223	0.00206	16.4602	0.000239652	17.7184	9.10855e-05	16.4558	0.00299	17.7158	0.000478539	16.4656	-0.00293	17.7231	0.00015566
						16.4919	0.00643	17.7446	-0.000330731	16.4642	-0.000592067	17.7392	0.00203	16.476	0.000132776	17.7352	0.000128131	16.4716	0.00298	17.7327	0.000344951	16.4814	-0.00297	17.74	9.51158e-05
						16.5077	0.00635	17.7614	-0.000119599	16.48	-0.000639395	17.756	0.00214	16.4917	2.5901e-05	17.752	0.000165176	16.4873	0.00297	17.7495	1.21977e-05	16.4972	-0.00301	17.7568	-2.8147e-05
						16.5235	0.00628	17.7782	-2.58609e-05	16.4958	-0.000795252	17.7728	0.00209	16.5075	0.000162207	17.7689	0.00013658	16.5031	0.00285	17.7663	0.000284813	16.513	-0.00311	17.7736	-0.000116481
						16.5393	0.00616	17.7951	6.78774e-05	16.5115	-0.000814644	17.7897	0.00204	16.5233	0.00022897	17.7857	0.000107984	16.5189	0.00302	17.7832	0.000352439	16.5288	-0.00311	17.7905	-0.000189385
						16.5551	0.00614	17.8119	0.000295346	16.5273	-0.000834036	17.8065	0.00159	16.5391	0.000247534	17.8026	1.13188e-05	16.5347	0.00316	17.8	0.000420065	16.5446	-0.0031	17.8073	-0.000104102
						16.5709	0.00611	17.8287	0.000341312	16.5431	-0.000866736	17.8233	0.00196	16.5549	0.000256066	17.8194	0.000375108	16.5505	0.0036	17.8168	0.000394532	16.5603	-0.00293	17.8241	0.000148581
						16.5866	0.0061	17.8456	0.000387277	16.5589	-0.000879204	17.8402	0.00203	16.5707	0.000243876	17.8362	0.000381526	16.5663	0.00386	17.8337	0.000368999	16.5761	-0.00286	17.841	0.000221834
						16.6024	0.00608	17.8624	0.000471448	16.5747	-0.000969685	17.857	0.00212	16.5865	0.000231686	17.853	0.00038047	16.5821	0.00422	17.8505	0.000283364	16.5919	-0.00282	17.8578	0.000230124
						16.6182	0.00606	17.8792	0.000555619	16.5905	-0.000980341	17.8738	0.0022	16.6023	0.000198774	17.8699	0.000379415	16.5979	0.00458	17.8673	0.000248617	16.6077	-0.00241	17.8746	0.000171338
						16.634	0.00609	17.8961	0.00060513	16.6063	-0.000990997	17.8907	0.00225	16.6181	0.000114416	17.8867	0.000370886	16.6137	0.00486	17.8842	0.000213871	16.6235	-0.00221	17.8915	0.000112553
						16.6498	0.00609	17.9129	0.00101	16.6221	-0.00103	17.9075	0.00215	16.6338	3.00576e-05	17.9035	0.00026694	16.6294	0.00515	17.901	0.000125179	16.6393	-0.0021	17.9083	-1.33079e-05
						16.6656	0.00608	17.9297	0.00121	16.6379	-0.00107	17.9243	0.00205	16.6496	-9.98688e-05	17.9204	8.44627e-05	16.6452	0.00518	17.9178	1.8126e-05	16.6551	-0.002	17.9251	-7.45621e-05
						16.6814	0.00603	17.9466	0.00103	16.6536	-0.00108	17.9412	0.00153	16.6654	-0.000165253	17.9372	-9.80147e-05	16.661	0.00547	17.9347	-6.99243e-06	16.6709	-0.00166	17.942	-0.000135816
						16.6972	0.00595	17.9634	0.000849858	16.6694	-0.0011	17.958	0.00154	16.6812	-0.000300597	17.9541	-0.000385326	16.6768	0.00565	17.9515	-3.21109e-05	16.6867	-0.00142	17.9588	-0.000441935
						16.713	0.0059	17.9802	0.000664825	16.6852	-0.00112	17.9748	0.0015	16.697	-0.000368409	17.9709	-0.000559262	16.6926	0.00602	17.9683	-0.000179603	16.7025	-0.00108	17.9757	-0.000669655
						16.7288	0.00603	17.9971	0.000479793	16.701	-0.00115	17.9917	0.00146	16.7128	-0.00043622	17.9877	-0.000586456	16.7084	0.00631	17.9852	-0.000293521	16.7183	-0.000724834	17.9925	-0.000897376
						16.7446	0.00632	18.0139	-6.00531e-05	16.7168	-0.00119	18.0085	0.000758166	16.7286	-0.000529654	18.0046	-0.000784363	16.7242	0.00665	18.002	-0.00032332	16.734	-0.000675258	18.0093	-0.00122
						16.7603	0.00641	18.0308	-0.000552589	16.7326	-0.00127	18.0253	0.000489792	16.7444	-0.000805122	18.0214	-0.00103	16.74	0.00717	18.0189	-0.000353119	16.7498	-0.000238912	18.0262	-0.000978728
						16.7761	0.00659	18.0476	-0.000994667	16.7484	-0.00142	18.0422	0.000904928	16.7602	-0.000838253	18.0382	-0.00108	16.7558	0.0074	18.0357	-0.00050673	16.7656	-1.99672e-05	18.043	-0.000920807
						16.7919	0.00665	18.0644	-0.000347531	16.7642	-0.00143	18.059	0.000705488	16.776	-0.000887444	18.0551	-0.00113	16.7716	0.00783	18.0525	-0.000519166	16.7814	0.000154992	18.0598	-0.000902726
						16.8077	0.00685	18.0813	-8.66181e-05	16.78	-0.00145	18.0758	0.000506047	16.7917	-0.00103	18.0719	-0.00128	16.7873	0.00803	18.0694	-0.000530776	16.7972	0.000329952	18.0767	-0.000926403
						16.8235	0.00698	18.0981	-0.000134088	16.7958	-0.0015	18.0927	0	16.8075	-0.0011	18.0887	-0.00101	16.8031	0.00838	18.0862	-0.000687717	16.813	0.000434177	18.0935	-0.00095008
						16.8393	0.00721	18.1149	-0.000181557	16.8115	-0.00151	18.1095	0.000183928	16.8233	-0.00135	18.1056	-0.000846347	16.8189	0.00865	18.103	-0.000685193	16.8288	0.000557466	18.1103	-0.00108
						16.8551	0.00752	18.1318	-0.000278482	16.8273	-0.00167	18.1263	0.000815162	16.8391	-0.0014	18.1224	-0.000680705	16.8347	0.00894	18.1198	-0.000682669	16.8446	0.000680754	18.1272	-0.00133
						16.8709	0.00777	18.1486	-0.000619247	16.8431	-0.00173	18.1432	0.000778483	16.8549	-0.00153	18.1392	-0.000632222	16.8505	0.00938	18.1367	-0.000421681	16.8604	0.000798224	18.144	-0.00159
						16.8866	0.00816	18.1654	-0.0013	16.8589	-0.00185	18.16	0.000741805	16.8707	-0.00165	18.1561	-0.000677515	16.8663	0.00953	18.1535	-0.000362922	16.8761	0.000915695	18.1608	-0.00156
						16.9024	0.0084	18.1823	-0.000823094	16.8747	-0.00193	18.1769	0.000645994	16.8865	-0.00183	18.1729	-0.000722809	16.8821	0.00961	18.1704	-0.000304164	16.8919	0.00122	18.1777	-0.00132
						16.9182	0.00887	18.1991	-0.000625236	16.8905	-0.00201	18.1937	0.000809678	16.9023	-0.00185	18.1897	-0.000316708	16.8979	0.00969	18.1872	-0.00021436	16.9077	0.00133	18.1945	-0.00109
						16.934	0.00924	18.2159	-0.000427377	16.9063	-0.00208	18.2105	0.00106	16.9181	-0.00169	18.2066	6.60563e-05	16.9137	0.00998	18.204	-7.48124e-05	16.9235	0.00158	18.2113	-0.000991297
						16.9498	0.00959	18.2328	-0.000129079	16.9221	-0.00208	18.2274	0.00155	16.9338	-0.00161	18.2234	0.000105231	16.9294	0.0103	18.2209	-5.81434e-06	16.9393	0.00189	18.2282	-0.000888796
						16.9656	0.00981	18.2496	0.000329351	16.9379	-0.00208	18.2442	0.00209	16.9496	-0.00137	18.2402	0.000153195	16.9452	0.01064	18.2377	6.31837e-05	16.9551	0.00195	18.245	-0.000741266
						16.9814	0.00995	18.2664	0.000422769	16.9536	-0.00204	18.261	0.00211	16.9654	-0.00134	18.2571	0.000156501	16.961	0.01106	18.2545	4.21224e-05	16.9709	0.00229	18.2618	-0.000470992
						16.9972	0.01036	18.2833	0.000516187	16.9694	-0.00199	18.2779	0.00211	16.9812	-0.00118	18.2739	0.000137635	16.9768	0.01135	18.2714	2.1061e-05	16.9867	0.00232	18.2787	-0.000484718
						17.013	0.01057	18.3001	0.000625909	16.9852	-0.00184	18.2947	0.00211	16.997	-0.000993535	18.2907	0.000118769	16.9926	0.01185	18.2882	-5.95626e-05	17.0025	0.00259	18.2955	-0.000498444
