# Supplementary material for: Fast and selective organocatalytic ring-opening polymerization by fluorinated alcohol without a cocatalyst
Source: Nat Commun. 2019 Aug 9;10:3590. doi: 10.1038/s41467-019-11524-y (PMC6689068; doi:10.1038/s41467-019-11524-y)
Supplement: Supplementary file 3 — Source Data [file 41467_2019_11524_MOESM3_ESM.zip › 200747_2_data_set_3931942_p6g16n (1)/Source Data-R2/source data-Figure 3c.xlsx]

## Sheet: Sheet1
Figure 2
	chemical shift(ppm)	intensity(a.u.)
	-7.17927	35.6619
	-7.17891	35.6289
	-7.17854	35.5581
	-7.17817	35.478
	-7.17781	35.3318
	-7.17744	35.1589
	-7.17707	35.3672
	-7.17671	35.5591
	-7.17634	35.4757
	-7.17597	35.5492
	-7.17561	35.6078
	-7.17524	35.4729
	-7.17487	35.2636
	-7.17451	35.3589
	-7.17414	35.5233
	-7.17377	35.514
	-7.17341	35.3897
	-7.17304	35.1835
	-7.17267	35.3059
	-7.17231	35.087
	-7.17194	35.2272
	-7.17157	35.472
	-7.17121	35.3192
	-7.17084	35.1747
	-7.17047	35.1681
	-7.17011	35.1769
	-7.16974	35.0321
	-7.16937	35.07
	-7.16901	34.8068
	-7.16864	34.9396
	-7.16827	34.8345
	-7.16791	34.7753
	-7.16754	34.8128
	-7.16717	34.7885
	-7.1668	35.0238
	-7.16644	34.9216
	-7.16607	34.9365
	-7.1657	34.8772
	-7.16534	34.8272
	-7.16497	34.6446
	-7.1646	34.5455
	-7.16424	34.481
	-7.16387	34.6633
	-7.1635	34.7274
	-7.16314	34.7549
	-7.16277	34.4777
	-7.1624	34.4391
	-7.16204	34.6278
	-7.16167	34.5967
	-7.1613	34.3537
	-7.16094	34.4449
	-7.16057	34.4025
	-7.1602	34.4121
	-7.15984	34.1805
	-7.15947	34.1762
	-7.1591	34.2614
	-7.15874	34.352
	-7.15837	34.1535
	-7.158	34.0403
	-7.15764	34.1039
	-7.15727	34.2895
	-7.1569	34.3618
	-7.15654	34.2408
	-7.15617	34.1711
	-7.1558	34.2353
	-7.15544	34.2347
	-7.15507	34.2956
	-7.1547	34.3744
	-7.15434	34.2984
	-7.15397	34.2588
	-7.1536	34.3193
	-7.15324	34.3922
	-7.15287	34.2682
	-7.1525	34.1137
	-7.15214	34.0751
	-7.15177	33.977
	-7.1514	33.9945
	-7.15104	34.1634
	-7.15067	34.0368
	-7.1503	33.8138
	-7.14994	33.7544
	-7.14957	33.9339
	-7.1492	33.9725
	-7.14884	33.8521
	-7.14847	33.7141
	-7.1481	33.708
	-7.14774	33.7097
	-7.14737	33.6351
	-7.147	33.9461
	-7.14664	34.0149
	-7.14627	33.7997
	-7.1459	33.6814
	-7.14554	33.77
	-7.14517	33.5376
	-7.1448	33.5169
	-7.14444	33.5866
	-7.14407	33.3211
	-7.1437	33.2372
	-7.14334	33.3489
	-7.14297	33.5157
	-7.1426	33.5547
	-7.14224	33.4407
	-7.14187	33.4243
	-7.1415	33.3281
	-7.14114	33.231
	-7.14077	33.3189
	-7.1404	33.4327
	-7.14004	33.5421
	-7.13967	33.3163
	-7.1393	33.0543
	-7.13894	33.1418
	-7.13857	33.1413
	-7.1382	33.2336
	-7.13783	33.1632
	-7.13747	33.2816
	-7.1371	33.4183
	-7.13673	33.3107
	-7.13637	33.1501
	-7.136	32.9804
	-7.13563	32.8778
	-7.13527	32.9425
	-7.1349	32.9566
	-7.13453	32.9875
	-7.13417	33.0076
	-7.1338	32.7168
	-7.13343	32.5426
	-7.13307	32.514
	-7.1327	32.6122
	-7.13233	32.6322
	-7.13197	32.796
	-7.1316	32.6203
	-7.13123	32.5414
	-7.13087	32.4724
	-7.1305	32.6196
	-7.13013	32.8208
	-7.12977	32.7954
	-7.1294	32.9371
	-7.12903	32.9867
	-7.12867	32.8553
	-7.1283	32.757
	-7.12793	32.5672
	-7.12757	32.596
	-7.1272	32.4993
	-7.12683	32.4451
	-7.12647	32.4402
	-7.1261	32.6295
	-7.12573	32.4639
	-7.12537	32.4285
	-7.125	32.3341
	-7.12463	32.2
	-7.12427	32.3194
	-7.1239	32.1087
	-7.12353	32.2489
	-7.12317	32.3652
	-7.1228	32.2761
	-7.12243	32.3696
	-7.12207	32.4605
	-7.1217	32.1624
	-7.12133	32.2875
	-7.12097	32.1737
	-7.1206	32.1448
	-7.12023	32.1926
	-7.11987	32.0302
	-7.1195	31.9817
	-7.11913	31.9736
	-7.11877	31.9778
	-7.1184	31.9858
	-7.11803	32.0882
	-7.11767	32.0684
	-7.1173	32.0615
	-7.11693	31.955
	-7.11657	31.9042
	-7.1162	31.6789
	-7.11583	31.6909
	-7.11547	31.6827
	-7.1151	31.6156
	-7.11473	31.6756
	-7.11437	31.6239
	-7.114	31.5881
	-7.11363	31.6732
	-7.11327	31.6741
	-7.1129	31.3744
	-7.11253	31.4361
	-7.11217	31.515
	-7.1118	31.6485
	-7.11143	31.5565
	-7.11107	31.5398
	-7.1107	31.4542
	-7.11033	31.4
	-7.10997	31.389
	-7.1096	31.381
	-7.10923	31.4083
	-7.10887	31.394
	-7.1085	31.3552
	-7.10813	31.5333
	-7.10776	31.6063
	-7.1074	31.2773
	-7.10703	31.2221
	-7.10666	31.1699
	-7.1063	31.3048
	-7.10593	31.3351
	-7.10556	31.3506
	-7.1052	31.2151
	-7.10483	31.156
	-7.10446	31.3239
	-7.1041	31.255
	-7.10373	31.0914
	-7.10336	30.8149
	-7.103	31.1314
	-7.10263	31.2196
	-7.10226	31.2305
	-7.1019	31.2075
	-7.10153	31.2238
	-7.10116	31.268
	-7.1008	30.9426
	-7.10043	30.8463
	-7.10006	31.0317
	-7.0997	30.7463
	-7.09933	30.6272
	-7.09896	30.8007
	-7.0986	30.6977
	-7.09823	30.8538
	-7.09786	30.6779
	-7.0975	30.5686
	-7.09713	30.7211
	-7.09676	30.804
	-7.0964	30.8607
	-7.09603	30.7658
	-7.09566	30.7315
	-7.0953	30.6584
	-7.09493	30.5353
	-7.09456	30.7371
	-7.0942	30.5212
	-7.09383	30.4747
	-7.09346	30.386
	-7.0931	30.5182
	-7.09273	30.4562
	-7.09236	30.5821
	-7.092	30.575
	-7.09163	30.4805
	-7.09126	30.5039
	-7.0909	30.5597
	-7.09053	30.4602
	-7.09016	30.4385
	-7.0898	30.3305
	-7.08943	30.3626
	-7.08906	30.2794
	-7.0887	30.298
	-7.08833	30.3093
	-7.08796	30.1787
	-7.0876	29.9519
	-7.08723	29.9474
	-7.08686	30.1768
	-7.0865	30.3263
	-7.08613	30.1434
	-7.08576	29.9706
	-7.0854	29.9464
	-7.08503	29.9822
	-7.08466	30.0545
	-7.0843	30.0554
	-7.08393	29.9608
	-7.08356	30.105
	-7.0832	30.2527
	-7.08283	30.2111
	-7.08246	30.1391
	-7.0821	30.0171
	-7.08173	29.8472
	-7.08136	29.6324
	-7.081	29.7673
	-7.08063	29.8548
	-7.08026	29.9503
	-7.0799	29.8714
	-7.07953	29.9527
	-7.07916	29.877
	-7.07879	29.8048
	-7.07843	29.8561
	-7.07806	29.8818
	-7.07769	29.682
	-7.07733	29.577
	-7.07696	29.6883
	-7.07659	29.5264
	-7.07623	29.4297
	-7.07586	29.4855
	-7.07549	29.3899
	-7.07513	29.4103
	-7.07476	29.6983
	-7.07439	29.6851
	-7.07403	29.5851
	-7.07366	29.4735
	-7.07329	29.3788
	-7.07293	29.4198
	-7.07256	29.565
	-7.07219	29.4139
	-7.07183	29.4041
	-7.07146	29.6017
	-7.07109	29.3179
	-7.07073	29.1158
	-7.07036	29.2209
	-7.06999	29.2178
	-7.06963	29.2484
	-7.06926	29.1873
	-7.06889	29.2758
	-7.06853	29.4001
	-7.06816	29.4677
	-7.06779	29.1742
	-7.06743	29.1484
	-7.06706	29.1843
	-7.06669	28.961
	-7.06633	29.109
	-7.06596	29.1563
	-7.06559	29.0078
	-7.06523	28.9173
	-7.06486	29.1153
	-7.06449	29.1489
	-7.06413	29.2949
	-7.06376	29.3388
	-7.06339	28.9965
	-7.06303	28.8576
	-7.06266	28.7698
	-7.06229	28.8946
	-7.06193	29.1222
	-7.06156	29.0015
	-7.06119	28.6158
	-7.06083	28.4307
	-7.06046	28.7467
	-7.06009	28.89
	-7.05973	29.0129
	-7.05936	29.1938
	-7.05899	28.8656
	-7.05863	28.659
	-7.05826	28.6465
	-7.05789	28.7109
	-7.05753	28.7062
	-7.05716	28.7662
	-7.05679	28.849
	-7.05643	28.7324
	-7.05606	28.6671
	-7.05569	28.3259
	-7.05533	28.4025
	-7.05496	28.6193
	-7.05459	28.4426
	-7.05423	28.3602
	-7.05386	28.3316
	-7.05349	28.6515
	-7.05313	28.6202
	-7.05276	28.5354
	-7.05239	28.5608
	-7.05203	28.624
	-7.05166	28.5918
	-7.05129	28.5232
	-7.05093	28.6591
	-7.05056	28.5777
	-7.05019	28.1868
	-7.04983	28.0473
	-7.04946	28.1551
	-7.04909	28.236
	-7.04872	28.1542
	-7.04836	28.0234
	-7.04799	28.0793
	-7.04762	28.3618
	-7.04726	28.2597
	-7.04689	28.0508
	-7.04652	28.1841
	-7.04616	28.3442
	-7.04579	28.1809
	-7.04542	28.0679
	-7.04506	28.0343
	-7.04469	28.1654
	-7.04432	28.0771
	-7.04396	27.9903
	-7.04359	28.1917
	-7.04322	28.2796
	-7.04286	28.1269
	-7.04249	27.9042
	-7.04212	28.0449
	-7.04176	28.0236
	-7.04139	27.7327
	-7.04102	27.8824
	-7.04066	27.6759
	-7.04029	27.881
	-7.03992	27.8696
	-7.03956	27.9297
	-7.03919	27.8608
	-7.03882	27.7283
	-7.03846	27.8602
	-7.03809	28.0606
	-7.03772	28.0434
	-7.03736	27.7845
	-7.03699	27.6505
	-7.03662	27.8381
	-7.03626	27.8616
	-7.03589	27.8173
	-7.03552	27.697
	-7.03516	27.8006
	-7.03479	27.7021
	-7.03442	27.5703
	-7.03406	27.5865
	-7.03369	27.6539
	-7.03332	27.7589
	-7.03296	27.4331
	-7.03259	27.4465
	-7.03222	27.4174
	-7.03186	27.3636
	-7.03149	27.4049
	-7.03112	27.2348
	-7.03076	27.1379
	-7.03039	27.032
	-7.03002	27.1149
	-7.02966	27.3736
	-7.02929	27.5499
	-7.02892	27.3976
	-7.02856	27.2469
	-7.02819	27.1714
	-7.02782	27.3134
	-7.02746	27.2712
	-7.02709	27.402
	-7.02672	27.2548
	-7.02636	27.204
	-7.02599	27.2056
	-7.02562	27.1364
	-7.02526	27.1981
	-7.02489	27.069
	-7.02452	27.0319
	-7.02416	26.8466
	-7.02379	26.7451
	-7.02342	26.8271
	-7.02306	27.0374
	-7.02269	27.023
	-7.02232	27.039
	-7.02196	27.0314
	-7.02159	27.0055
	-7.02122	26.9584
	-7.02086	26.9764
	-7.02049	26.9762
	-7.02012	26.8449
	-7.01975	26.7522
	-7.01939	26.7436
	-7.01902	26.5658
	-7.01865	26.5462
	-7.01829	26.6691
	-7.01792	26.7489
	-7.01755	26.7427
	-7.01719	26.748
	-7.01682	26.8078
	-7.01645	26.572
	-7.01609	26.8851
	-7.01572	26.9548
	-7.01535	26.5919
	-7.01499	26.5424
	-7.01462	26.3414
	-7.01425	26.5442
	-7.01389	26.6108
	-7.01352	26.8329
	-7.01315	26.792
	-7.01279	26.5704
	-7.01242	26.6418
	-7.01205	26.5894
	-7.01169	26.6778
	-7.01132	26.3955
	-7.01095	26.602
	-7.01059	26.6919
	-7.01022	26.5688
	-7.00985	26.6575
	-7.00949	26.5706
	-7.00912	26.6108
	-7.00875	26.7328
	-7.00839	26.4378
	-7.00802	26.4771
	-7.00765	26.5748
	-7.00729	26.4246
	-7.00692	26.6079
	-7.00655	26.6338
	-7.00619	26.3501
	-7.00582	26.0106
	-7.00545	26.2656
	-7.00509	26.2604
	-7.00472	26.4749
	-7.00435	26.3969
	-7.00399	26.1692
	-7.00362	26.3787
	-7.00325	26.2637
	-7.00289	26.2805
	-7.00252	26.3597
	-7.00215	26.4544
	-7.00179	26.5569
	-7.00142	26.2956
	-7.00105	26.2811
	-7.00069	26.1952
	-7.00032	26.1773
	-6.99995	26.3925
	-6.99959	26.5765
	-6.99922	26.2766
	-6.99885	26.1767
	-6.99849	26.0954
	-6.99812	25.9097
	-6.99775	25.7831
	-6.99739	25.9339
	-6.99702	26.2186
	-6.99665	26.4764
	-6.99629	26.419
	-6.99592	26.0335
	-6.99555	25.862
	-6.99519	25.7185
	-6.99482	25.5326
	-6.99445	25.5533
	-6.99409	25.5053
	-6.99372	25.6811
	-6.99335	25.7222
	-6.99299	25.5639
	-6.99262	25.5121
	-6.99225	25.8816
	-6.99189	25.769
	-6.99152	25.8639
	-6.99115	25.8309
	-6.99079	25.6449
	-6.99042	25.8073
	-6.99005	26.0989
	-6.98968	25.8756
	-6.98932	25.6462
	-6.98895	25.2751
	-6.98858	25.546
	-6.98822	25.8893
	-6.98785	25.8082
	-6.98748	25.7757
	-6.98712	25.6839
	-6.98675	25.7173
	-6.98638	25.6502
	-6.98602	25.3732
	-6.98565	25.4182
	-6.98528	25.5165
	-6.98492	25.3714
	-6.98455	25.4262
	-6.98418	25.2865
	-6.98382	25.4297
	-6.98345	25.5543
	-6.98308	25.5841
	-6.98272	25.6646
	-6.98235	25.5657
	-6.98198	25.7257
	-6.98162	25.6137
	-6.98125	25.6955
	-6.98088	25.6881
	-6.98052	25.4049
	-6.98015	25.1388
	-6.97978	25.2253
	-6.97942	25.2463
	-6.97905	25.4819
	-6.97868	25.6135
	-6.97832	25.3095
	-6.97795	25.3027
	-6.97758	25.436
	-6.97722	25.304
	-6.97685	24.9497
	-6.97648	24.7371
	-6.97612	24.8385
	-6.97575	24.9238
	-6.97538	24.9491
	-6.97502	25.2134
	-6.97465	25.2397
	-6.97428	25.1744
	-6.97392	25.3175
	-6.97355	25.3214
	-6.97318	25.2217
	-6.97282	25.2604
	-6.97245	25.36
	-6.97208	25.2499
	-6.97172	24.8516
	-6.97135	24.7138
	-6.97098	24.8931
	-6.97062	25.1948
	-6.97025	25.2885
	-6.96988	24.9333
	-6.96952	24.8079
	-6.96915	24.668
	-6.96878	24.9722
	-6.96842	24.9165
	-6.96805	24.7665
	-6.96768	24.9041
	-6.96732	24.9755
	-6.96695	25.0061
	-6.96658	25.1233
	-6.96622	25.0524
	-6.96585	24.7741
	-6.96548	24.7774
	-6.96512	24.4788
	-6.96475	24.6441
	-6.96438	24.8784
	-6.96402	24.8144
	-6.96365	24.7283
	-6.96328	24.5781
	-6.96292	24.6484
	-6.96255	24.5749
	-6.96218	24.3378
	-6.96182	24.7473
	-6.96145	24.7414
	-6.96108	24.6127
	-6.96071	24.5866
	-6.96035	24.5625
	-6.95998	24.6116
	-6.95961	24.5869
	-6.95925	24.6033
	-6.95888	24.4782
	-6.95851	24.6926
	-6.95815	24.7269
	-6.95778	24.3918
	-6.95741	24.672
	-6.95705	24.7296
	-6.95668	24.6442
	-6.95631	24.8019
	-6.95595	24.7041
	-6.95558	24.487
	-6.95521	24.3407
	-6.95485	24.4387
	-6.95448	24.6015
	-6.95411	24.6233
	-6.95375	24.5804
	-6.95338	24.6939
	-6.95301	24.5724
	-6.95265	24.5432
	-6.95228	24.5676
	-6.95191	24.4722
	-6.95155	24.398
	-6.95118	24.6145
	-6.95081	24.8851
	-6.95045	24.7821
	-6.95008	24.4461
	-6.94971	24.0166
	-6.94935	24.0533
	-6.94898	24.1519
	-6.94861	24.105
	-6.94825	24.2854
	-6.94788	23.9387
	-6.94751	24.2176
	-6.94715	24.5682
	-6.94678	24.4799
	-6.94641	24.4429
	-6.94605	24.3111
	-6.94568	24.2161
	-6.94531	24.358
	-6.94495	24.0801
	-6.94458	24.322
	-6.94421	24.5454
	-6.94385	24.4281
	-6.94348	24.3632
	-6.94311	24.3154
	-6.94275	24.2312
	-6.94238	24.1862
	-6.94201	24.1963
	-6.94165	24.5074
	-6.94128	24.2861
	-6.94091	23.8513
	-6.94055	23.8196
	-6.94018	23.9647
	-6.93981	24.0737
	-6.93945	24.1318
	-6.93908	24.1655
	-6.93871	23.9453
	-6.93835	24.1651
	-6.93798	24.0735
	-6.93761	24.0593
	-6.93725	24.0552
	-6.93688	24.0759
	-6.93651	24.2622
	-6.93615	24.2469
	-6.93578	24.1919
	-6.93541	24.1246
	-6.93505	23.943
	-6.93468	23.8537
	-6.93431	23.808
	-6.93395	23.939
	-6.93358	23.8504
	-6.93321	23.7983
	-6.93285	24.0973
	-6.93248	24.0929
	-6.93211	24.0155
	-6.93175	24.0062
	-6.93138	24.1332
	-6.93101	24.2304
	-6.93064	23.8033
	-6.93028	23.7684
	-6.92991	23.6636
	-6.92954	23.7357
	-6.92918	23.7352
	-6.92881	23.7967
	-6.92844	23.8007
	-6.92808	23.745
	-6.92771	23.7714
	-6.92734	23.7788
	-6.92698	23.8654
	-6.92661	23.6975
	-6.92624	23.9705
	-6.92588	24.1253
	-6.92551	23.9022
	-6.92514	23.6721
	-6.92478	23.5975
	-6.92441	23.3427
	-6.92404	23.2303
	-6.92368	23.4793
	-6.92331	23.6873
	-6.92294	23.8344
	-6.92258	24.0267
	-6.92221	23.7489
	-6.92184	24.1072
	-6.92148	23.9983
	-6.92111	23.6786
	-6.92074	23.58
	-6.92038	23.6079
	-6.92001	23.5352
	-6.91964	23.5846
	-6.91928	23.2435
	-6.91891	23.4466
	-6.91854	23.6611
	-6.91818	23.9327
	-6.91781	24.0802
	-6.91744	23.7807
	-6.91708	23.3016
	-6.91671	22.6931
	-6.91634	22.8764
	-6.91598	23.3892
	-6.91561	23.5922
	-6.91524	23.6137
	-6.91488	23.8252
	-6.91451	23.6095
	-6.91414	23.4748
	-6.91378	23.4979
	-6.91341	23.5361
	-6.91304	23.2722
	-6.91268	23.4926
	-6.91231	23.6318
	-6.91194	23.3194
	-6.91158	23.3899
	-6.91121	23.4943
	-6.91084	23.4944
	-6.91048	23.6603
	-6.91011	23.1819
	-6.90974	22.8835
	-6.90938	23.0273
	-6.90901	23.1527
	-6.90864	23.0968
	-6.90828	23.1457
	-6.90791	23.4782
	-6.90754	23.4869
	-6.90718	23.3399
	-6.90681	23.244
	-6.90644	23.304
	-6.90608	23.3938
	-6.90571	23.5388
	-6.90534	23.4237
	-6.90498	23.133
	-6.90461	23.1214
	-6.90424	23.2602
	-6.90388	23.4369
	-6.90351	22.8636
	-6.90314	23.0913
	-6.90278	23.3405
	-6.90241	23.3368
	-6.90204	23.3435
	-6.90167	23.2845
	-6.90131	23.0252
	-6.90094	22.8777
	-6.90057	23.0622
	-6.90021	22.9947
	-6.89984	23.145
	-6.89947	23.0933
	-6.89911	23.2926
	-6.89874	23.3357
	-6.89837	23.2089
	-6.89801	23.455
	-6.89764	23.3633
	-6.89727	23.1814
	-6.89691	23.2592
	-6.89654	23.2084
	-6.89617	23.1501
	-6.89581	23.1278
	-6.89544	23.0022
	-6.89507	22.9529
	-6.89471	22.9377
	-6.89434	22.6276
	-6.89397	22.7705
	-6.89361	23.0224
	-6.89324	22.8368
	-6.89287	23.0218
	-6.89251	23.1781
	-6.89214	23.22
	-6.89177	23.3815
	-6.89141	23.1634
	-6.89104	23.0715
	-6.89067	23.3906
	-6.89031	23.3969
	-6.88994	23.287
	-6.88957	22.9584
	-6.88921	23.0203
	-6.88884	22.9927
	-6.88847	22.8077
	-6.88811	22.7089
	-6.88774	22.8137
	-6.88737	23.1874
	-6.88701	23.3423
	-6.88664	23.1654
	-6.88627	22.9459
	-6.88591	22.9949
	-6.88554	22.9853
	-6.88517	22.7767
	-6.88481	22.9382
	-6.88444	23.1999
	-6.88407	23.2339
	-6.88371	23.3678
	-6.88334	23.1466
	-6.88297	23.1526
	-6.88261	23.012
	-6.88224	22.9777
	-6.88187	23.2146
	-6.88151	23.0151
	-6.88114	22.8178
	-6.88077	22.9083
	-6.88041	22.8014
	-6.88004	22.849
	-6.87967	22.8212
	-6.87931	22.488
	-6.87894	22.3103
	-6.87857	22.6157
	-6.87821	22.9918
	-6.87784	22.8575
	-6.87747	22.7614
	-6.87711	23.1425
	-6.87674	23.3581
	-6.87637	23.096
	-6.87601	23.0981
	-6.87564	22.7724
	-6.87527	22.8141
	-6.87491	22.9594
	-6.87454	22.4872
	-6.87417	22.5784
	-6.87381	23.0029
	-6.87344	22.9875
	-6.87307	22.784
	-6.87271	22.8644
	-6.87234	23.0009
	-6.87197	22.8448
	-6.8716	22.9031
	-6.87124	22.7846
	-6.87087	22.7853
	-6.8705	22.6309
	-6.87014	22.4213
	-6.86977	22.524
	-6.8694	22.7031
	-6.86904	22.8932
	-6.86867	22.6414
	-6.8683	22.7776
	-6.86794	23.1341
	-6.86757	23.1319
	-6.8672	22.7291
	-6.86684	22.9236
	-6.86647	22.9965
	-6.8661	22.6151
	-6.86574	22.5636
	-6.86537	22.7036
	-6.865	22.8364
	-6.86464	22.7977
	-6.86427	22.6053
	-6.8639	22.9071
	-6.86354	22.6691
	-6.86317	22.6198
	-6.8628	22.5454
	-6.86244	22.753
	-6.86207	22.5481
	-6.8617	22.5921
	-6.86134	22.679
	-6.86097	22.2462
	-6.8606	22.0582
	-6.86024	22.409
	-6.85987	22.5323
	-6.8595	22.6601
	-6.85914	22.6213
	-6.85877	22.5126
	-6.8584	22.5383
	-6.85804	22.7028
	-6.85767	22.5896
	-6.8573	22.6457
	-6.85694	22.6045
	-6.85657	22.7007
	-6.8562	22.6823
	-6.85584	22.4678
	-6.85547	22.4441
	-6.8551	22.6219
	-6.85474	22.7571
	-6.85437	22.5365
	-6.854	22.8029
	-6.85364	22.6646
	-6.85327	22.4259
	-6.8529	22.4835
	-6.85254	22.5702
	-6.85217	22.561
	-6.8518	22.494
	-6.85144	22.6517
	-6.85107	22.6886
	-6.8507	22.2641
	-6.85034	22.7376
	-6.84997	22.6329
	-6.8496	22.5747
	-6.84924	22.5293
	-6.84887	22.4314
	-6.8485	22.3177
	-6.84814	22.5012
	-6.84777	22.4279
	-6.8474	22.528
	-6.84704	22.4551
	-6.84667	22.5401
	-6.8463	22.1449
	-6.84594	22.1062
	-6.84557	22.3681
	-6.8452	22.4948
	-6.84484	22.263
	-6.84447	22.2362
	-6.8441	22.3782
	-6.84374	21.973
	-6.84337	22.2407
	-6.843	22.1856
	-6.84263	22.3947
	-6.84227	22.3489
	-6.8419	22.1127
	-6.84153	21.8749
	-6.84117	21.8551
	-6.8408	22.0564
	-6.84043	22.0071
	-6.84007	21.97
	-6.8397	22.0089
	-6.83933	22.1488
	-6.83897	22.031
	-6.8386	22.3992
	-6.83823	22.4965
	-6.83787	22.1394
	-6.8375	22.2768
	-6.83713	22.2322
	-6.83677	22.1379
	-6.8364	22.099
	-6.83603	21.9655
	-6.83567	22.1525
	-6.8353	22.3949
	-6.83493	22.268
	-6.83457	22.6764
	-6.8342	22.2045
	-6.83383	21.7059
	-6.83347	22.0218
	-6.8331	22.0531
	-6.83273	22.235
	-6.83237	22.2084
	-6.832	22.1284
	-6.83163	22.0554
	-6.83127	22.2406
	-6.8309	22.328
	-6.83053	22.2476
	-6.83017	22.2321
	-6.8298	22.1651
	-6.82943	22.1389
	-6.82907	22.158
	-6.8287	22.3795
	-6.82833	22.4107
	-6.82797	22.3635
	-6.8276	22.2913
	-6.82723	22.3265
	-6.82687	22.1235
	-6.8265	22.0891
	-6.82613	22.2954
	-6.82577	22.4442
	-6.8254	22.4652
	-6.82503	22.2442
	-6.82467	22.0787
	-6.8243	21.8871
	-6.82393	21.8695
	-6.82357	22.0245
	-6.8232	22.0417
	-6.82283	22.1184
	-6.82247	22.2509
	-6.8221	22.2308
	-6.82173	22.1694
	-6.82137	22.0703
	-6.821	22.3245
	-6.82063	22.1648
	-6.82027	22.1271
	-6.8199	21.9381
	-6.81953	21.9784
	-6.81917	21.7991
	-6.8188	21.6576
	-6.81843	22.1131
	-6.81807	22.0398
	-6.8177	22.0129
	-6.81733	22.1105
	-6.81697	22.0671
	-6.8166	22.1752
	-6.81623	22.0433
	-6.81587	22.2107
	-6.8155	22.274
	-6.81513	22.3212
	-6.81477	22.1572
	-6.8144	22.1027
	-6.81403	22.3789
	-6.81367	22.3892
	-6.8133	22.4932
	-6.81293	22.5163
	-6.81256	22.1921
	-6.8122	22.2272
	-6.81183	22.2895
	-6.81146	22.342
	-6.8111	22.302
	-6.81073	22.15
	-6.81036	21.9823
	-6.81	22.0398
	-6.80963	22.1246
	-6.80926	22.045
	-6.8089	21.961
	-6.80853	22.1358
	-6.80816	22.1374
	-6.8078	22.3434
	-6.80743	22.5439
	-6.80706	22.2627
	-6.8067	21.886
	-6.80633	21.9886
	-6.80596	21.9897
	-6.8056	21.9519
	-6.80523	21.9006
	-6.80486	21.8994
	-6.8045	22.0792
	-6.80413	22.0763
	-6.80376	22.0389
	-6.8034	22.0462
	-6.80303	22.0221
	-6.80266	21.9188
	-6.8023	21.9434
	-6.80193	21.7739
	-6.80156	21.8788
	-6.8012	22.1209
	-6.80083	22.0781
	-6.80046	22.0263
	-6.8001	22.1192
	-6.79973	21.7685
	-6.79936	21.8593
	-6.799	22.1446
	-6.79863	22.0623
	-6.79826	22.0361
	-6.7979	21.7678
	-6.79753	21.649
	-6.79716	21.7931
	-6.7968	21.9025
	-6.79643	21.7693
	-6.79606	21.9743
	-6.7957	22.014
	-6.79533	21.9006
	-6.79496	21.8922
	-6.7946	21.923
	-6.79423	22.0656
	-6.79386	22.1749
	-6.7935	22.2249
	-6.79313	22.1185
	-6.79276	22.3432
	-6.7924	22.3267
	-6.79203	22.2165
	-6.79166	21.8271
	-6.7913	21.9875
	-6.79093	22.1506
	-6.79056	22.1621
	-6.7902	22.0579
	-6.78983	21.9981
	-6.78946	22.2184
	-6.7891	21.7644
	-6.78873	21.9354
	-6.78836	21.8798
	-6.788	21.7174
	-6.78763	22.1638
	-6.78726	21.7524
	-6.7869	21.7923
	-6.78653	21.8665
	-6.78616	21.8672
	-6.7858	22.2235
	-6.78543	22.198
	-6.78506	21.9964
	-6.7847	21.9761
	-6.78433	21.922
	-6.78396	21.9439
	-6.78359	21.9004
	-6.78323	21.7999
	-6.78286	21.8161
	-6.78249	22.2021
	-6.78213	22.1717
	-6.78176	21.8408
	-6.78139	21.9257
	-6.78103	21.7792
	-6.78066	21.7136
	-6.78029	21.8164
	-6.77993	21.9799
	-6.77956	21.9328
	-6.77919	21.6012
	-6.77883	21.9735
	-6.77846	21.7772
	-6.77809	21.728
	-6.77773	22.0352
	-6.77736	22.2286
	-6.77699	22.1093
	-6.77663	21.9672
	-6.77626	22.1369
	-6.77589	22.3243
	-6.77553	22.3528
	-6.77516	21.9901
	-6.77479	22.108
	-6.77443	21.9786
	-6.77406	22.1037
	-6.77369	21.99
	-6.77333	22.145
	-6.77296	22.1706
	-6.77259	21.6845
	-6.77223	21.6859
	-6.77186	21.8073
	-6.77149	21.8533
	-6.77113	21.9399
	-6.77076	22.0379
	-6.77039	21.9146
	-6.77003	21.9924
	-6.76966	22.0638
	-6.76929	21.9956
	-6.76893	21.863
	-6.76856	21.7187
	-6.76819	21.7508
	-6.76783	21.7373
	-6.76746	22.0177
	-6.76709	21.9051
	-6.76673	21.8341
	-6.76636	21.9167
	-6.76599	21.9239
	-6.76563	22.2479
	-6.76526	22.1002
	-6.76489	21.6625
	-6.76453	21.7557
	-6.76416	21.8361
	-6.76379	21.6164
	-6.76343	22.004
	-6.76306	21.8495
	-6.76269	21.9374
	-6.76233	21.6251
	-6.76196	21.4257
	-6.76159	21.7638
	-6.76123	21.7792
	-6.76086	21.7664
	-6.76049	21.6402
	-6.76013	21.6375
	-6.75976	21.9417
	-6.75939	22.1647
	-6.75903	22.0493
	-6.75866	21.8476
	-6.75829	21.6028
	-6.75793	21.9182
	-6.75756	21.9502
	-6.75719	22.2036
	-6.75683	21.9566
	-6.75646	21.8829
	-6.75609	21.8944
	-6.75573	22.0093
	-6.75536	22.0384
	-6.75499	22.2481
	-6.75463	22.0097
	-6.75426	21.9585
	-6.75389	21.6983
	-6.75352	21.8757
	-6.75316	22.0877
	-6.75279	21.8404
	-6.75242	21.8418
	-6.75206	21.8249
	-6.75169	21.9392
	-6.75132	22.0148
	-6.75096	21.9026
	-6.75059	21.7638
	-6.75022	21.6819
	-6.74986	21.7385
	-6.74949	21.7273
	-6.74912	21.8188
	-6.74876	21.673
	-6.74839	21.691
	-6.74802	21.6896
	-6.74766	21.5978
	-6.74729	21.7848
	-6.74692	22.0169
	-6.74656	22.31
	-6.74619	22.0622
	-6.74582	21.8618
	-6.74546	21.5401
	-6.74509	21.6584
	-6.74472	21.9259
	-6.74436	21.8361
	-6.74399	21.9472
	-6.74362	22.043
	-6.74326	21.711
	-6.74289	21.6913
	-6.74252	21.6254
	-6.74216	21.8195
	-6.74179	21.9677
	-6.74142	21.9746
	-6.74106	21.9165
	-6.74069	21.8382
	-6.74032	21.6495
	-6.73996	21.5109
	-6.73959	21.5453
	-6.73922	21.6247
	-6.73886	21.9078
	-6.73849	21.7364
	-6.73812	21.6407
	-6.73776	21.5601
	-6.73739	21.3735
	-6.73702	21.5332
	-6.73666	21.7169
	-6.73629	21.5225
	-6.73592	21.429
	-6.73556	21.6104
	-6.73519	21.6245
	-6.73482	21.4626
	-6.73446	21.6092
	-6.73409	21.7489
	-6.73372	21.8551
	-6.73336	21.5258
	-6.73299	21.5968
	-6.73262	21.633
	-6.73226	21.575
	-6.73189	22.0271
	-6.73152	22.177
	-6.73116	22.0367
	-6.73079	22.0513
	-6.73042	22.1932
	-6.73006	21.9273
	-6.72969	21.9423
	-6.72932	22.1072
	-6.72896	22.1389
	-6.72859	22.2349
	-6.72822	21.7564
	-6.72786	21.6841
	-6.72749	21.8606
	-6.72712	21.6587
	-6.72676	21.6874
	-6.72639	21.8409
	-6.72602	22.0078
	-6.72566	21.9655
	-6.72529	21.7916
	-6.72492	21.7657
	-6.72455	21.875
	-6.72419	22.0502
	-6.72382	21.8546
	-6.72345	21.8848
	-6.72309	21.6636
	-6.72272	21.6561
	-6.72235	21.3593
	-6.72199	21.6412
	-6.72162	21.8075
	-6.72125	21.9908
	-6.72089	21.9333
	-6.72052	21.6359
	-6.72015	21.4081
	-6.71979	21.3609
	-6.71942	21.2807
	-6.71905	21.4131
	-6.71869	21.2958
	-6.71832	21.4717
	-6.71795	21.5475
	-6.71759	21.5452
	-6.71722	21.5861
	-6.71685	21.4546
	-6.71649	21.4586
	-6.71612	21.9991
	-6.71575	21.8985
	-6.71539	21.508
	-6.71502	21.5555
	-6.71465	21.6645
	-6.71429	21.8713
	-6.71392	21.7366
	-6.71355	21.804
	-6.71319	21.8146
	-6.71282	21.9059
	-6.71245	21.7475
	-6.71209	22.0318
	-6.71172	22.0012
	-6.71135	21.7923
	-6.71099	21.7208
	-6.71062	21.8753
	-6.71025	21.8771
	-6.70989	21.8376
	-6.70952	22.1713
	-6.70915	22.1546
	-6.70879	21.8449
	-6.70842	22.3085
	-6.70805	21.9096
	-6.70769	21.9872
	-6.70732	21.9063
	-6.70695	22.0459
	-6.70659	22.0988
	-6.70622	21.9851
	-6.70585	21.7303
	-6.70549	21.8542
	-6.70512	21.8015
	-6.70475	21.6893
	-6.70439	21.7583
	-6.70402	21.5732
	-6.70365	21.606
	-6.70329	21.6966
	-6.70292	21.7778
	-6.70255	21.8271
	-6.70219	21.6682
	-6.70182	21.6096
	-6.70145	21.533
	-6.70109	21.6626
	-6.70072	21.9794
	-6.70035	22.0791
	-6.69999	21.8992
	-6.69962	22.0166
	-6.69925	21.8544
	-6.69889	22.1339
	-6.69852	21.8539
	-6.69815	21.9963
	-6.69779	21.7921
	-6.69742	21.766
	-6.69705	21.9965
	-6.69669	21.9288
	-6.69632	21.8769
	-6.69595	22.0221
	-6.69559	21.8282
	-6.69522	21.9638
	-6.69485	21.9971
	-6.69448	21.6383
	-6.69412	21.8102
	-6.69375	21.795
	-6.69338	21.6142
	-6.69302	21.6168
	-6.69265	21.4395
	-6.69228	21.6564
	-6.69192	21.7302
	-6.69155	21.5082
	-6.69118	21.4839
	-6.69082	21.7837
	-6.69045	21.5201
	-6.69008	21.5985
	-6.68972	21.6729
	-6.68935	21.6108
	-6.68898	21.7534
	-6.68862	21.728
	-6.68825	21.6753
	-6.68788	21.5763
	-6.68752	21.6359
	-6.68715	21.5142
	-6.68678	21.5352
	-6.68642	21.7488
	-6.68605	21.5966
	-6.68568	21.4392
	-6.68532	21.3696
	-6.68495	21.4337
	-6.68458	21.7583
	-6.68422	21.9401
	-6.68385	21.7495
	-6.68348	21.6477
	-6.68312	21.8963
	-6.68275	21.8458
	-6.68238	22.0108
	-6.68202	21.9516
	-6.68165	21.8459
	-6.68128	21.8136
	-6.68092	21.9356
	-6.68055	22.0135
	-6.68018	21.7519
	-6.67982	21.462
	-6.67945	21.539
	-6.67908	21.5863
	-6.67872	21.752
	-6.67835	21.9612
	-6.67798	22.0277
	-6.67762	21.9068
	-6.67725	21.7631
	-6.67688	21.91
	-6.67652	21.5829
	-6.67615	21.4897
	-6.67578	21.8668
	-6.67542	21.8691
	-6.67505	22.0617
	-6.67468	21.8803
	-6.67432	21.5826
	-6.67395	21.7333
	-6.67358	21.9237
	-6.67322	21.8586
	-6.67285	21.7128
	-6.67248	21.7842
	-6.67212	21.8956
	-6.67175	21.7683
	-6.67138	21.7407
	-6.67102	21.7881
	-6.67065	21.939
	-6.67028	21.928
	-6.66992	22.2558
	-6.66955	22.1877
	-6.66918	22.1651
	-6.66882	22.0345
	-6.66845	21.9803
	-6.66808	21.9926
	-6.66772	21.7817
	-6.66735	21.5142
	-6.66698	21.4978
	-6.66662	21.5712
	-6.66625	21.736
	-6.66588	21.5885
	-6.66551	21.7605
	-6.66515	21.571
	-6.66478	21.8377
	-6.66441	21.9621
	-6.66405	21.7412
	-6.66368	21.4081
	-6.66331	21.6322
	-6.66295	21.8005
	-6.66258	21.8318
	-6.66221	21.7198
	-6.66185	21.3545
	-6.66148	21.2701
	-6.66111	21.3617
	-6.66075	21.4107
	-6.66038	21.0728
	-6.66001	21.1616
	-6.65965	21.4571
	-6.65928	21.6213
	-6.65891	21.5172
	-6.65855	21.5677
	-6.65818	21.6826
	-6.65781	21.4126
	-6.65745	21.5603
	-6.65708	21.6189
	-6.65671	21.9093
	-6.65635	22.0624
	-6.65598	21.974
	-6.65561	21.7428
	-6.65525	21.8682
	-6.65488	21.9128
	-6.65451	21.9717
	-6.65415	21.8653
	-6.65378	21.9193
	-6.65341	21.6258
	-6.65305	21.5087
	-6.65268	21.6272
	-6.65231	21.8229
	-6.65195	21.7757
	-6.65158	21.716
	-6.65121	21.8004
	-6.65085	21.822
	-6.65048	21.7617
	-6.65011	21.6002
	-6.64975	21.6442
	-6.64938	21.6581
	-6.64901	21.7365
	-6.64865	21.5546
	-6.64828	21.8242
	-6.64791	21.6292
	-6.64755	21.6794
	-6.64718	21.471
	-6.64681	21.4893
	-6.64645	21.7018
	-6.64608	21.6402
	-6.64571	21.8556
	-6.64535	21.6041
	-6.64498	21.8556
	-6.64461	22.055
	-6.64425	21.9714
	-6.64388	21.7717
	-6.64351	21.9171
	-6.64315	21.962
	-6.64278	22.0956
	-6.64241	22.134
	-6.64205	22.2093
	-6.64168	21.9885
	-6.64131	21.7205
	-6.64095	21.5851
	-6.64058	21.5966
	-6.64021	21.6586
	-6.63985	21.714
	-6.63948	22.0928
	-6.63911	21.9041
	-6.63875	21.8754
	-6.63838	21.8373
	-6.63801	21.7676
	-6.63765	21.6693
	-6.63728	21.5795
	-6.63691	21.7041
	-6.63655	21.7052
	-6.63618	21.5086
	-6.63581	21.7852
	-6.63544	21.902
	-6.63508	22.0567
	-6.63471	22.0864
	-6.63434	21.7442
	-6.63398	21.7265
	-6.63361	21.7218
	-6.63324	21.7323
	-6.63288	21.7321
	-6.63251	21.5752
	-6.63214	21.7958
	-6.63178	21.9773
	-6.63141	21.9153
	-6.63104	22.0282
	-6.63068	21.8685
	-6.63031	21.7179
	-6.62994	21.8911
	-6.62958	21.6483
	-6.62921	21.6318
	-6.62884	21.8337
	-6.62848	22.1425
	-6.62811	22.0133
	-6.62774	22.0499
	-6.62738	21.8258
	-6.62701	21.8151
	-6.62664	21.5645
	-6.62628	21.7931
	-6.62591	22.1233
	-6.62554	22.1021
	-6.62518	22.082
	-6.62481	21.8458
	-6.62444	21.7301
	-6.62408	21.6904
	-6.62371	21.9805
	-6.62334	21.7085
	-6.62298	21.5232
	-6.62261	21.6434
	-6.62224	21.6657
	-6.62188	21.6138
	-6.62151	21.6526
	-6.62114	21.7509
	-6.62078	21.6082
	-6.62041	21.651
	-6.62004	21.7124
	-6.61968	21.7329
	-6.61931	21.9663
	-6.61894	21.997
	-6.61858	21.5651
	-6.61821	21.4106
	-6.61784	21.4862
	-6.61748	21.4426
	-6.61711	21.6902
	-6.61674	21.6255
	-6.61638	21.7254
	-6.61601	21.4996
	-6.61564	21.9871
	-6.61528	22.1055
	-6.61491	21.7824
	-6.61454	21.6119
	-6.61418	21.7155
	-6.61381	21.5293
	-6.61344	21.4781
	-6.61308	21.5972
	-6.61271	21.6454
	-6.61234	21.266
	-6.61198	21.3889
	-6.61161	21.7235
	-6.61124	21.9501
	-6.61088	21.7421
	-6.61051	21.7383
	-6.61014	21.4822
	-6.60978	21.5481
	-6.60941	21.4879
	-6.60904	21.5058
	-6.60868	21.4652
	-6.60831	21.5002
	-6.60794	21.9773
	-6.60758	21.8322
	-6.60721	21.9731
	-6.60684	22.1953
	-6.60647	22.186
	-6.60611	22.0854
	-6.60574	21.6911
	-6.60537	21.8869
	-6.60501	21.8318
	-6.60464	21.4781
	-6.60427	21.6263
	-6.60391	21.5449
	-6.60354	21.9833
	-6.60317	22.0384
	-6.60281	21.9376
	-6.60244	21.8571
	-6.60207	21.6108
	-6.60171	21.6576
	-6.60134	21.7577
	-6.60097	21.9589
	-6.60061	22.0852
	-6.60024	21.6728
	-6.59987	21.819
	-6.59951	21.8702
	-6.59914	21.583
	-6.59877	21.602
	-6.59841	21.9732
	-6.59804	21.7348
	-6.59767	21.8489
	-6.59731	21.8464
	-6.59694	21.9758
	-6.59657	21.8356
	-6.59621	21.6923
	-6.59584	21.631
	-6.59547	21.4223
	-6.59511	21.5418
	-6.59474	21.748
	-6.59437	21.8269
	-6.59401	21.832
	-6.59364	21.8948
	-6.59327	21.7732
	-6.59291	21.5372
	-6.59254	21.9587
	-6.59217	21.9132
	-6.59181	21.9865
	-6.59144	22.034
	-6.59107	21.8704
	-6.59071	21.81
	-6.59034	21.8373
	-6.58997	21.6851
	-6.58961	21.6772
	-6.58924	21.5532
	-6.58887	21.4136
	-6.58851	21.7355
	-6.58814	21.6634
	-6.58777	21.73
	-6.58741	21.753
	-6.58704	21.7316
	-6.58667	21.7607
	-6.58631	21.6251
	-6.58594	21.8723
	-6.58557	21.8028
	-6.58521	21.9004
	-6.58484	21.8391
	-6.58447	21.8675
	-6.58411	21.7043
	-6.58374	21.6424
	-6.58337	21.8187
	-6.58301	21.7666
	-6.58264	21.9676
	-6.58227	21.935
	-6.58191	21.82
	-6.58154	21.9258
	-6.58117	21.9671
	-6.58081	21.8238
	-6.58044	21.8084
	-6.58007	21.59
	-6.57971	21.8089
	-6.57934	21.9222
	-6.57897	21.7859
	-6.57861	21.8332
	-6.57824	21.7422
	-6.57787	21.6673
	-6.57751	21.5323
	-6.57714	21.7622
	-6.57677	21.6497
	-6.5764	21.7684
	-6.57604	21.9433
	-6.57567	21.8399
	-6.5753	21.9996
	-6.57494	21.895
	-6.57457	21.5807
	-6.5742	21.939
	-6.57384	22.0818
	-6.57347	22.0867
	-6.5731	22.0671
	-6.57274	21.9726
	-6.57237	21.8419
	-6.572	21.8197
	-6.57164	21.4047
	-6.57127	21.4662
	-6.5709	21.352
	-6.57054	21.8082
	-6.57017	22.0508
	-6.5698	22.1723
	-6.56944	21.9119
	-6.56907	21.9799
	-6.5687	21.9745
	-6.56834	21.9353
	-6.56797	21.7639
	-6.5676	21.453
	-6.56724	21.5805
	-6.56687	21.8457
	-6.5665	21.9322
	-6.56614	21.6809
	-6.56577	21.4768
	-6.5654	21.9191
	-6.56504	21.7947
	-6.56467	21.8117
	-6.5643	22.0874
	-6.56394	21.9964
	-6.56357	22.1174
	-6.5632	21.9332
	-6.56284	21.5589
	-6.56247	21.8236
	-6.5621	21.8461
	-6.56174	21.6898
	-6.56137	21.7842
	-6.561	21.5055
	-6.56064	21.7678
	-6.56027	21.9481
	-6.5599	21.9438
	-6.55954	22.2719
	-6.55917	22.0405
	-6.5588	21.9458
	-6.55844	21.7859
	-6.55807	21.6236
	-6.5577	21.4811
	-6.55734	21.9016
	-6.55697	21.7123
	-6.5566	21.6502
	-6.55624	21.4908
	-6.55587	21.7993
	-6.5555	22.0126
	-6.55514	21.7833
	-6.55477	21.6576
	-6.5544	21.7043
	-6.55404	21.751
	-6.55367	21.6208
	-6.5533	21.8803
	-6.55294	22.0459
	-6.55257	21.8916
	-6.5522	21.7199
	-6.55184	21.8546
	-6.55147	22.0542
	-6.5511	21.9747
	-6.55074	21.8461
	-6.55037	22.0693
	-6.55	21.914
	-6.54964	21.8667
	-6.54927	21.9254
	-6.5489	21.6378
	-6.54854	21.7253
	-6.54817	21.7062
	-6.5478	21.7186
	-6.54743	21.635
	-6.54707	21.8089
	-6.5467	21.7264
	-6.54633	21.5659
	-6.54597	21.5499
	-6.5456	21.5923
	-6.54523	21.791
	-6.54487	21.6122
	-6.5445	21.8589
	-6.54413	22.1608
	-6.54377	21.8988
	-6.5434	21.8912
	-6.54303	22.113
	-6.54267	22.0578
	-6.5423	22.0105
	-6.54193	22.1354
	-6.54157	22.0088
	-6.5412	21.7131
	-6.54083	22.1447
	-6.54047	21.9273
	-6.5401	21.8626
	-6.53973	21.9525
	-6.53937	22.2145
	-6.539	22.1123
	-6.53863	21.9293
	-6.53827	21.9846
	-6.5379	22.0711
	-6.53753	21.8887
	-6.53717	21.6651
	-6.5368	21.7865
	-6.53643	22.0078
	-6.53607	21.8713
	-6.5357	21.8635
	-6.53533	22.0538
	-6.53497	21.9861
	-6.5346	22.0196
	-6.53423	21.9674
	-6.53387	21.6153
	-6.5335	21.855
	-6.53313	21.7983
	-6.53277	21.6679
	-6.5324	21.9057
	-6.53203	21.8993
	-6.53167	21.7321
	-6.5313	21.31
	-6.53093	21.7489
	-6.53057	21.8892
	-6.5302	21.8285
	-6.52983	21.7873
	-6.52947	21.7592
	-6.5291	21.6355
	-6.52873	21.868
	-6.52837	21.8292
	-6.528	21.7917
	-6.52763	22.1419
	-6.52727	21.9327
	-6.5269	21.8072
	-6.52653	21.7941
	-6.52617	21.8544
	-6.5258	21.8399
	-6.52543	21.8469
	-6.52507	21.8757
	-6.5247	21.8442
	-6.52433	21.9899
	-6.52397	21.8629
	-6.5236	21.9494
	-6.52323	22.3072
	-6.52287	22.281
	-6.5225	21.9547
	-6.52213	22.0448
	-6.52177	22.093
	-6.5214	21.9959
	-6.52103	21.714
	-6.52067	21.5743
	-6.5203	21.9466
	-6.51993	21.7583
	-6.51957	21.5791
	-6.5192	21.5305
	-6.51883	21.8124
	-6.51847	22.1541
	-6.5181	21.9954
	-6.51773	21.8446
	-6.51736	21.6987
	-6.517	21.7242
	-6.51663	21.7251
	-6.51626	22.1743
	-6.5159	21.9173
	-6.51553	21.7315
	-6.51516	22.0402
	-6.5148	21.6208
	-6.51443	21.7575
	-6.51406	21.8261
	-6.5137	21.989
	-6.51333	22.1453
	-6.51296	21.9366
	-6.5126	22.0238
	-6.51223	22.1166
	-6.51186	22.195
	-6.5115	22.0673
	-6.51113	21.735
	-6.51076	21.9842
	-6.5104	22.253
	-6.51003	22.2628
	-6.50966	22.0406
	-6.5093	21.9424
	-6.50893	21.7915
	-6.50856	21.8022
	-6.5082	21.8025
	-6.50783	21.7512
	-6.50746	21.4896
	-6.5071	21.4123
	-6.50673	21.528
	-6.50636	21.985
	-6.506	22.1127
	-6.50563	22.0773
	-6.50526	22.1191
	-6.5049	22.135
	-6.50453	22.1158
	-6.50416	21.9348
	-6.5038	21.9644
	-6.50343	21.5943
	-6.50306	21.6116
	-6.5027	21.7343
	-6.50233	21.8454
	-6.50196	21.8685
	-6.5016	21.996
	-6.50123	21.8869
	-6.50086	21.9645
	-6.5005	21.9946
	-6.50013	21.7242
	-6.49976	21.4682
	-6.4994	21.6012
	-6.49903	22.1202
	-6.49866	21.7218
	-6.4983	21.9875
	-6.49793	21.9385
	-6.49756	22.3004
	-6.4972	22.0405
	-6.49683	21.804
	-6.49646	21.9071
	-6.4961	21.7143
	-6.49573	21.8503
	-6.49536	21.7167
	-6.495	21.9504
	-6.49463	21.8988
	-6.49426	22.0727
	-6.4939	22.2348
	-6.49353	21.9937
	-6.49316	22.0094
	-6.4928	21.8051
	-6.49243	21.9118
	-6.49206	21.6117
	-6.4917	21.7665
	-6.49133	21.9224
	-6.49096	21.9744
	-6.4906	21.8176
	-6.49023	21.9135
	-6.48986	22.0339
	-6.4895	22.1383
	-6.48913	22.2719
	-6.48876	22.246
	-6.48839	22.0145
	-6.48803	22.0135
	-6.48766	22.103
	-6.48729	22.3868
	-6.48693	22.2694
	-6.48656	22.2011
	-6.48619	21.8536
	-6.48583	21.9341
	-6.48546	21.7859
	-6.48509	21.7876
	-6.48473	22.1323
	-6.48436	21.8283
	-6.48399	21.6814
	-6.48363	21.9163
	-6.48326	22.3673
	-6.48289	22.5549
	-6.48253	22.3567
	-6.48216	22.3536
	-6.48179	22.2827
	-6.48143	22.0059
	-6.48106	21.9568
	-6.48069	21.8236
	-6.48033	22.0595
	-6.47996	22.0741
	-6.47959	21.8242
	-6.47923	21.7929
	-6.47886	21.8395
	-6.47849	22.1025
	-6.47813	21.9618
	-6.47776	21.7878
	-6.47739	21.8806
	-6.47703	21.8855
	-6.47666	21.8837
	-6.47629	22.0134
	-6.47593	21.7302
	-6.47556	21.7533
	-6.47519	21.6344
	-6.47483	21.8009
	-6.47446	21.7836
	-6.47409	22.1943
	-6.47373	22.1169
	-6.47336	21.9704
	-6.47299	21.941
	-6.47263	21.991
	-6.47226	21.9474
	-6.47189	21.8033
	-6.47153	21.9111
	-6.47116	21.9402
	-6.47079	21.9197
	-6.47043	22.0194
	-6.47006	21.9477
	-6.46969	21.8625
	-6.46933	21.9336
	-6.46896	22.0632
	-6.46859	22.0235
	-6.46823	22.0679
	-6.46786	22.2522
	-6.46749	22.2573
	-6.46713	22.1336
	-6.46676	21.9492
	-6.46639	22.3899
	-6.46603	22.2325
	-6.46566	22.0819
	-6.46529	21.9584
	-6.46493	22.0779
	-6.46456	21.7835
	-6.46419	21.9755
	-6.46383	22.1993
	-6.46346	22.065
	-6.46309	21.8416
	-6.46273	21.7332
	-6.46236	21.7775
	-6.46199	21.9759
	-6.46163	22.1244
	-6.46126	22.0138
	-6.46089	22.0512
	-6.46053	22.1349
	-6.46016	22.4369
	-6.45979	22.0354
	-6.45943	21.7397
	-6.45906	21.9037
	-6.45869	22.0918
	-6.45832	22.0451
	-6.45796	21.7603
	-6.45759	22.0093
	-6.45722	22.283
	-6.45686	21.6567
	-6.45649	21.8125
	-6.45612	21.998
	-6.45576	22.1957
	-6.45539	22.3803
	-6.45502	22.5272
	-6.45466	22.2342
	-6.45429	22.2753
	-6.45392	22.167
	-6.45356	22.2
	-6.45319	22.4087
	-6.45282	22.3835
	-6.45246	21.894
	-6.45209	21.5584
	-6.45172	21.9055
	-6.45136	22.0415
	-6.45099	21.9756
	-6.45062	22.0651
	-6.45026	21.924
	-6.44989	21.8606
	-6.44952	21.937
	-6.44916	21.8254
	-6.44879	21.4598
	-6.44842	21.758
	-6.44806	22.1306
	-6.44769	22.1051
	-6.44732	22.0014
	-6.44696	21.9681
[truncated: 63,538 more rows]
