# Supplementary material for: Fast and selective organocatalytic ring-opening polymerization by fluorinated alcohol without a cocatalyst
Source: Nat Commun. 2019 Aug 9;10:3590. doi: 10.1038/s41467-019-11524-y (PMC6689068; doi:10.1038/s41467-019-11524-y)
Supplement: Supplementary file 3 — Source Data [file 41467_2019_11524_MOESM3_ESM.zip › 200747_2_data_set_3931942_p6g16n (1)/Source Data-R2/source data-Figure 3d.xlsx]

## Sheet: Sheet1
Figure 3
	m/z	intensity
	1600	1318
	1600.01	1584
	1600.03	1515
	1600.04	1412
	1600.06	1530
	1600.07	1482
	1600.08	1552
	1600.1	1687
	1600.11	1571
	1600.13	1494
	1600.14	1520
	1600.15	1341
	1600.17	1248
	1600.18	1376
	1600.2	1338
	1600.21	1414
	1600.22	1656
	1600.24	1678
	1600.25	1635
	1600.27	1715
	1600.28	1700
	1600.29	1699
	1600.31	1778
	1600.32	1625
	1600.34	1485
	1600.35	1537
	1600.36	1546
	1600.38	1540
	1600.39	1773
	1600.4	2008
	1600.42	2084
	1600.43	2150
	1600.45	1989
	1600.46	1809
	1600.47	1869
	1600.49	1926
	1600.5	1875
	1600.52	1996
	1600.53	2013
	1600.55	1917
	1600.56	1842
	1600.57	1691
	1600.59	1482
	1600.6	1580
	1600.62	1713
	1600.63	1712
	1600.64	1608
	1600.66	1516
	1600.67	1481
	1600.68	1663
	1600.7	1781
	1600.71	1784
	1600.73	1688
	1600.74	1597
	1600.75	1625
	1600.77	1679
	1600.78	1593
	1600.8	1758
	1600.81	1783
	1600.82	1706
	1600.84	1731
	1600.85	1862
	1600.87	1870
	1600.88	1652
	1600.89	1572
	1600.91	1615
	1600.92	1493
	1600.94	1429
	1600.95	1407
	1600.96	1375
	1600.98	1490
	1600.99	1506
	1601.01	1435
	1601.02	1382
	1601.03	1384
	1601.05	1413
	1601.06	1440
	1601.08	1428
	1601.09	1528
	1601.1	1730
	1601.12	1885
	1601.13	1743
	1601.14	1765
	1601.16	1598
	1601.17	1463
	1601.19	1437
	1601.2	1386
	1601.21	1351
	1601.23	1389
	1601.24	1319
	1601.26	1226
	1601.27	1296
	1601.29	1342
	1601.3	1345
	1601.31	1389
	1601.33	1354
	1601.34	1379
	1601.36	1362
	1601.37	1454
	1601.38	1486
	1601.4	1506
	1601.41	1416
	1601.42	1485
	1601.44	1675
	1601.45	1833
	1601.47	1750
	1601.48	1917
	1601.49	1838
	1601.51	1720
	1601.52	1719
	1601.54	1837
	1601.55	1924
	1601.57	1854
	1601.58	1737
	1601.59	1633
	1601.61	1645
	1601.62	1633
	1601.63	1578
	1601.65	1702
	1601.66	1676
	1601.68	1520
	1601.69	1525
	1601.7	1484
	1601.72	1350
	1601.73	1326
	1601.75	1292
	1601.76	1257
	1601.77	1412
	1601.79	1642
	1601.8	1721
	1601.82	1659
	1601.83	1513
	1601.84	1391
	1601.86	1477
	1601.87	1302
	1601.89	1328
	1601.9	1471
	1601.91	1410
	1601.93	1362
	1601.94	1433
	1601.96	1512
	1601.97	1602
	1601.98	1674
	1602	1578
	1602.01	1522
	1602.03	1455
	1602.04	1218
	1602.05	1251
	1602.07	1549
	1602.08	1617
	1602.1	1546
	1602.11	1575
	1602.12	1701
	1602.14	1693
	1602.15	1562
	1602.17	1409
	1602.18	1355
	1602.19	1426
	1602.21	1568
	1602.22	1645
	1602.23	1699
	1602.25	1593
	1602.26	1421
	1602.28	1405
	1602.29	1337
	1602.31	1341
	1602.32	1337
	1602.33	1295
	1602.35	1207
	1602.36	1389
	1602.38	1371
	1602.39	1425
	1602.4	1616
	1602.42	1492
	1602.43	1486
	1602.44	1434
	1602.46	1310
	1602.47	1319
	1602.49	1603
	1602.5	1613
	1602.52	1480
	1602.53	1443
	1602.54	1523
	1602.56	1501
	1602.57	1555
	1602.59	1600
	1602.6	1645
	1602.61	1720
	1602.63	1660
	1602.64	1628
	1602.65	1674
	1602.67	1650
	1602.68	1657
	1602.7	1827
	1602.71	1808
	1602.72	1566
	1602.74	1494
	1602.75	1644
	1602.77	1644
	1602.78	1471
	1602.79	1331
	1602.81	1240
	1602.82	1329
	1602.84	1468
	1602.85	1373
	1602.86	1290
	1602.88	1319
	1602.89	1284
	1602.91	1297
	1602.92	1293
	1602.93	1506
	1602.95	1680
	1602.96	1676
	1602.98	1647
	1602.99	1645
	1603	1635
	1603.02	1466
	1603.03	1355
	1603.05	1179
	1603.06	1261
	1603.07	1502
	1603.09	1535
	1603.1	1488
	1603.12	1646
	1603.13	1638
	1603.14	1538
	1603.16	1639
	1603.17	1610
	1603.19	1449
	1603.2	1444
	1603.21	1366
	1603.23	1416
	1603.24	1503
	1603.26	1384
	1603.27	1341
	1603.28	1519
	1603.3	1505
	1603.31	1440
	1603.33	1499
	1603.34	1385
	1603.35	1300
	1603.37	1308
	1603.38	1418
	1603.4	1592
	1603.41	1585
	1603.42	1562
	1603.44	1566
	1603.45	1581
	1603.47	1451
	1603.48	1465
	1603.49	1578
	1603.51	1498
	1603.52	1466
	1603.54	1628
	1603.55	1676
	1603.56	1645
	1603.58	1483
	1603.59	1371
	1603.61	1209
	1603.62	1352
	1603.63	1517
	1603.65	1628
	1603.66	1694
	1603.67	1690
	1603.69	1744
	1603.7	1720
	1603.72	1519
	1603.73	1422
	1603.74	1463
	1603.76	1312
	1603.77	1306
	1603.79	1422
	1603.8	1569
	1603.82	1543
	1603.83	1483
	1603.84	1516
	1603.86	1426
	1603.87	1458
	1603.88	1404
	1603.9	1294
	1603.91	1436
	1603.93	1659
	1603.94	1784
	1603.95	1847
	1603.97	1654
	1603.98	1390
	1604	1418
	1604.01	1407
	1604.03	1348
	1604.04	1235
	1604.05	1092
	1604.07	1013
	1604.08	1151
	1604.1	1330
	1604.11	1438
	1604.12	1457
	1604.14	1462
	1604.15	1454
	1604.16	1539
	1604.18	1542
	1604.19	1429
	1604.21	1519
	1604.22	1639
	1604.23	1615
	1604.25	1401
	1604.26	1199
	1604.28	1134
	1604.29	1246
	1604.31	1316
	1604.32	1313
	1604.33	1303
	1604.35	1173
	1604.36	1091
	1604.37	1122
	1604.39	1152
	1604.4	1353
	1604.42	1511
	1604.43	1568
	1604.44	1548
	1604.46	1529
	1604.47	1462
	1604.49	1402
	1604.5	1421
	1604.51	1515
	1604.53	1634
	1604.54	1757
	1604.56	1875
	1604.57	1679
	1604.58	1619
	1604.6	1624
	1604.61	1563
	1604.63	1676
	1604.64	1798
	1604.65	1801
	1604.67	1868
	1604.68	1716
	1604.7	1591
	1604.71	1634
	1604.72	1529
	1604.74	1431
	1604.75	1466
	1604.77	1491
	1604.78	1369
	1604.79	1350
	1604.81	1185
	1604.82	1219
	1604.84	1359
	1604.85	1602
	1604.86	1601
	1604.88	1518
	1604.89	1516
	1604.91	1448
	1604.92	1458
	1604.93	1354
	1604.95	1304
	1604.96	1334
	1604.98	1394
	1604.99	1397
	1605	1353
	1605.02	1372
	1605.03	1405
	1605.05	1476
	1605.06	1526
	1605.07	1592
	1605.09	1695
	1605.1	1799
	1605.12	1776
	1605.13	1723
	1605.14	1719
	1605.16	1642
	1605.17	1524
	1605.19	1462
	1605.2	1445
	1605.21	1461
	1605.23	1471
	1605.24	1507
	1605.26	1416
	1605.27	1307
	1605.28	1142
	1605.3	1155
	1605.31	1168
	1605.33	1254
	1605.34	1447
	1605.35	1565
	1605.37	1746
	1605.38	1892
	1605.4	1766
	1605.41	1582
	1605.42	1509
	1605.44	1377
	1605.45	1389
	1605.46	1546
	1605.48	1546
	1605.49	1522
	1605.51	1601
	1605.52	1434
	1605.54	1382
	1605.55	1460
	1605.56	1388
	1605.58	1317
	1605.59	1543
	1605.61	1573
	1605.62	1480
	1605.63	1573
	1605.65	1540
	1605.66	1513
	1605.67	1555
	1605.69	1443
	1605.7	1309
	1605.72	1324
	1605.73	1424
	1605.74	1517
	1605.76	1559
	1605.77	1444
	1605.79	1333
	1605.8	1305
	1605.82	1234
	1605.83	1299
	1605.84	1531
	1605.86	1541
	1605.87	1552
	1605.88	1598
	1605.9	1564
	1605.91	1504
	1605.93	1457
	1605.94	1346
	1605.95	1229
	1605.97	1224
	1605.98	1357
	1606	1372
	1606.01	1352
	1606.03	1382
	1606.04	1566
	1606.05	1685
	1606.07	1602
	1606.08	1571
	1606.1	1652
	1606.11	1730
	1606.12	1922
	1606.14	1909
	1606.15	1692
	1606.16	1513
	1606.18	1501
	1606.19	1439
	1606.21	1484
	1606.22	1631
	1606.23	1632
	1606.25	1632
	1606.26	1690
	1606.28	1625
	1606.29	1324
	1606.31	1133
	1606.32	995
	1606.33	1016
	1606.35	1202
	1606.36	1300
	1606.38	1440
	1606.39	1499
	1606.4	1588
	1606.42	1772
	1606.43	1817
	1606.44	1644
	1606.46	1422
	1606.47	1417
	1606.49	1337
	1606.5	1440
	1606.52	1508
	1606.53	1446
	1606.54	1404
	1606.56	1437
	1606.57	1458
	1606.59	1528
	1606.6	1472
	1606.61	1329
	1606.63	1439
	1606.64	1746
	1606.65	1712
	1606.67	1530
	1606.68	1391
	1606.7	1286
	1606.71	1155
	1606.72	1204
	1606.74	1465
	1606.75	1566
	1606.77	1641
	1606.78	1575
	1606.8	1518
	1606.81	1555
	1606.82	1486
	1606.84	1419
	1606.85	1515
	1606.87	1448
	1606.88	1489
	1606.89	1611
	1606.91	1436
	1606.92	1262
	1606.93	1359
	1606.95	1380
	1606.96	1244
	1606.98	1305
	1606.99	1465
	1607.01	1393
	1607.02	1415
	1607.03	1468
	1607.05	1555
	1607.06	1583
	1607.08	1481
	1607.09	1376
	1607.1	1402
	1607.12	1377
	1607.13	1421
	1607.14	1364
	1607.16	1373
	1607.17	1545
	1607.19	1639
	1607.2	1699
	1607.21	1683
	1607.23	1704
	1607.24	1610
	1607.26	1395
	1607.27	1436
	1607.29	1560
	1607.3	1510
	1607.31	1723
	1607.33	1880
	1607.34	1812
	1607.36	1821
	1607.37	1741
	1607.38	1723
	1607.4	1749
	1607.41	1587
	1607.42	1431
	1607.44	1436
	1607.45	1455
	1607.47	1646
	1607.48	1604
	1607.49	1452
	1607.51	1340
	1607.52	1423
	1607.54	1381
	1607.55	1356
	1607.57	1388
	1607.58	1428
	1607.59	1564
	1607.61	1731
	1607.62	1686
	1607.63	1568
	1607.65	1621
	1607.66	1548
	1607.68	1510
	1607.69	1630
	1607.7	1616
	1607.72	1581
	1607.73	1798
	1607.75	1811
	1607.76	1790
	1607.78	1827
	1607.79	1755
	1607.8	1607
	1607.82	1516
	1607.83	1442
	1607.85	1424
	1607.86	1429
	1607.87	1312
	1607.89	1399
	1607.9	1635
	1607.91	1735
	1607.93	1675
	1607.94	1736
	1607.96	1582
	1607.97	1619
	1607.98	1718
	1608	1667
	1608.01	1655
	1608.03	1730
	1608.04	1695
	1608.06	1580
	1608.07	1699
	1608.08	1804
	1608.1	1838
	1608.11	1757
	1608.12	1551
	1608.14	1569
	1608.15	1739
	1608.17	1503
	1608.18	1324
	1608.19	1358
	1608.21	1364
	1608.22	1427
	1608.24	1590
	1608.25	1479
	1608.27	1437
	1608.28	1431
	1608.29	1396
	1608.31	1180
	1608.32	1239
	1608.34	1307
	1608.35	1307
	1608.36	1407
	1608.38	1374
	1608.39	1287
	1608.4	1400
	1608.42	1495
	1608.43	1447
	1608.45	1490
	1608.46	1565
	1608.47	1479
	1608.49	1287
	1608.5	1257
	1608.52	1347
	1608.53	1543
	1608.55	1706
	1608.56	1580
	1608.57	1494
	1608.59	1372
	1608.6	1366
	1608.62	1481
	1608.63	1498
	1608.64	1544
	1608.66	1582
	1608.67	1586
	1608.68	1686
	1608.7	1820
	1608.71	1922
	1608.73	1837
	1608.74	1761
	1608.76	1744
	1608.77	1562
	1608.78	1487
	1608.8	1572
	1608.81	1544
	1608.83	1591
	1608.84	1523
	1608.85	1476
	1608.87	1454
	1608.88	1490
	1608.89	1520
	1608.91	1673
	1608.92	1649
	1608.94	1524
	1608.95	1472
	1608.96	1312
	1608.98	1194
	1608.99	1136
	1609.01	1144
	1609.02	1195
	1609.04	1292
	1609.05	1405
	1609.06	1466
	1609.08	1656
	1609.09	1528
	1609.11	1393
	1609.12	1359
	1609.13	1337
	1609.15	1343
	1609.16	1417
	1609.17	1360
	1609.19	1318
	1609.2	1416
	1609.22	1412
	1609.23	1345
	1609.24	1299
	1609.26	1414
	1609.27	1349
	1609.29	1344
	1609.3	1333
	1609.32	1386
	1609.33	1398
	1609.34	1634
	1609.36	1667
	1609.37	1631
	1609.38	1684
	1609.4	1665
	1609.41	1490
	1609.43	1278
	1609.44	1214
	1609.45	1297
	1609.47	1302
	1609.48	1342
	1609.5	1410
	1609.51	1566
	1609.53	1651
	1609.54	1628
	1609.55	1449
	1609.57	1437
	1609.58	1640
	1609.6	1644
	1609.61	1614
	1609.62	1598
	1609.64	1494
	1609.65	1457
	1609.66	1489
	1609.68	1426
	1609.69	1476
	1609.71	1589
	1609.72	1542
	1609.73	1433
	1609.75	1539
	1609.76	1490
	1609.78	1390
	1609.79	1392
	1609.81	1436
	1609.82	1417
	1609.83	1459
	1609.85	1544
	1609.86	1568
	1609.88	1616
	1609.89	1672
	1609.9	1649
	1609.92	1567
	1609.93	1440
	1609.94	1388
	1609.96	1406
	1609.97	1435
	1609.99	1569
	1610	1618
	1610.02	1626
	1610.03	1739
	1610.04	1640
	1610.06	1518
	1610.07	1433
	1610.09	1486
	1610.1	1574
	1610.11	1573
	1610.13	1565
	1610.14	1401
	1610.16	1324
	1610.17	1418
	1610.18	1597
	1610.2	1644
	1610.21	1726
	1610.23	1708
	1610.24	1606
	1610.25	1673
	1610.27	1697
	1610.28	1574
	1610.3	1577
	1610.31	1434
	1610.32	1364
	1610.34	1541
	1610.35	1742
	1610.37	1751
	1610.38	1776
	1610.39	1695
	1610.41	1547
	1610.42	1507
	1610.44	1435
	1610.45	1310
	1610.46	1372
	1610.48	1376
	1610.49	1470
	1610.51	1556
	1610.52	1573
	1610.53	1515
	1610.55	1421
	1610.56	1386
	1610.58	1352
	1610.59	1527
	1610.6	1689
	1610.62	1809
	1610.63	1828
	1610.65	1669
	1610.66	1503
	1610.67	1420
	1610.69	1369
	1610.7	1550
	1610.72	1811
	1610.73	1760
	1610.74	1577
	1610.76	1515
	1610.77	1525
	1610.79	1519
	1610.8	1665
	1610.81	1753
	1610.83	1870
	1610.84	1754
	1610.86	1472
	1610.87	1311
	1610.88	1484
	1610.9	1458
	1610.91	1480
	1610.93	1598
	1610.94	1510
	1610.95	1374
	1610.97	1400
	1610.98	1573
	1611	1737
	1611.01	1863
	1611.02	1690
	1611.04	1409
	1611.05	1408
	1611.07	1314
	1611.08	1342
	1611.09	1407
	1611.11	1449
	1611.12	1379
	1611.14	1364
	1611.15	1407
	1611.16	1520
	1611.18	1677
	1611.19	1672
	1611.21	1560
	1611.22	1534
	1611.23	1561
	1611.25	1601
	1611.26	1707
	1611.28	1731
	1611.29	1758
	1611.31	1691
	1611.32	1591
	1611.33	1376
	1611.35	1431
	1611.36	1441
	1611.38	1363
	1611.39	1367
	1611.4	1320
	1611.42	1274
	1611.43	1387
	1611.44	1371
	1611.46	1253
	1611.47	1308
	1611.49	1352
	1611.5	1446
	1611.52	1460
	1611.53	1419
	1611.54	1547
	1611.56	1674
	1611.57	1713
	1611.59	1697
	1611.6	1577
	1611.61	1549
	1611.63	1560
	1611.64	1365
	1611.65	1239
	1611.67	1167
	1611.68	1318
	1611.7	1494
	1611.71	1548
	1611.72	1681
	1611.74	1712
	1611.75	1596
	1611.77	1561
	1611.78	1519
	1611.8	1466
	1611.81	1388
	1611.82	1324
	1611.84	1178
	1611.85	1267
	1611.87	1351
	1611.88	1321
	1611.89	1334
	1611.91	1336
	1611.92	1265
	1611.93	1278
	1611.95	1217
	1611.96	1198
	1611.98	1245
	1611.99	1271
	1612.01	1352
	1612.02	1494
	1612.03	1351
	1612.05	1286
	1612.06	1299
	1612.08	1330
	1612.09	1347
	1612.1	1540
	1612.12	1662
	1612.13	1623
	1612.15	1615
	1612.16	1564
	1612.17	1519
	1612.19	1390
	1612.2	1294
	1612.22	1440
	1612.23	1508
	1612.24	1491
	1612.26	1608
	1612.27	1724
	1612.29	1597
	1612.3	1433
	1612.31	1300
	1612.33	1207
	1612.34	1225
	1612.36	1263
	1612.37	1365
	1612.38	1515
	1612.4	1486
	1612.41	1368
	1612.43	1364
	1612.44	1557
	1612.45	1536
	1612.47	1531
	1612.48	1562
	1612.5	1622
	1612.51	1623
	1612.52	1635
	1612.54	1642
	1612.55	1515
	1612.57	1564
	1612.58	1495
	1612.59	1389
	1612.61	1377
	1612.62	1379
	1612.64	1422
	1612.65	1523
	1612.66	1620
	1612.68	1493
	1612.69	1385
	1612.71	1312
	1612.72	1277
	1612.73	1507
	1612.75	1653
	1612.76	1600
	1612.78	1688
	1612.79	1740
	1612.81	1603
	1612.82	1651
	1612.83	1673
	1612.85	1482
	1612.86	1567
	1612.88	1458
	1612.89	1442
	1612.9	1669
	1612.92	1746
	1612.93	1725
	1612.94	1635
	1612.96	1385
	1612.97	1378
	1612.99	1364
	1613	1302
	1613.02	1281
	1613.03	1354
	1613.04	1365
	1613.06	1305
	1613.07	1461
	1613.09	1477
	1613.1	1478
	1613.11	1441
	1613.13	1431
	1613.14	1365
	1613.15	1316
	1613.17	1238
	1613.18	1202
	1613.2	1190
	1613.21	1192
	1613.22	1353
	1613.24	1565
	1613.25	1498
	1613.27	1456
	1613.28	1412
	1613.3	1416
	1613.31	1457
	1613.32	1483
	1613.34	1484
	1613.35	1422
	1613.37	1477
	1613.38	1414
	1613.39	1296
	1613.41	1275
	1613.42	1291
	1613.44	1290
	1613.45	1364
	1613.46	1397
	1613.48	1506
	1613.49	1696
	1613.51	1885
	1613.52	1888
	1613.53	1802
	1613.55	1656
	1613.56	1674
	1613.58	1620
	1613.59	1639
	1613.6	1571
	1613.62	1628
	1613.63	1609
	1613.65	1457
	1613.66	1514
	1613.67	1515
	1613.69	1547
	1613.7	1664
	1613.72	1623
	1613.73	1485
	1613.74	1477
	1613.76	1429
	1613.77	1442
	1613.79	1606
	1613.8	1567
	1613.81	1522
	1613.83	1659
	1613.84	1513
	1613.86	1301
	1613.87	1235
	1613.88	1323
	1613.9	1414
	1613.91	1434
	1613.93	1368
	1613.94	1375
	1613.95	1466
	1613.97	1464
	1613.98	1493
	1614	1536
	1614.01	1497
	1614.03	1655
	1614.04	1776
	1614.05	1988
	1614.07	1904
	1614.08	1851
	1614.1	1697
	1614.11	1559
	1614.12	1604
	1614.14	1547
	1614.15	1507
	1614.16	1367
	1614.18	1265
	1614.19	1273
	1614.21	1341
	1614.22	1384
	1614.23	1419
	1614.25	1586
	1614.26	1541
	1614.28	1494
	1614.29	1540
	1614.31	1827
	1614.32	2062
	1614.33	1997
	1614.35	1967
	1614.36	1941
	1614.38	1964
	1614.39	1874
	1614.4	1775
	1614.42	1818
	1614.43	1684
	1614.45	1482
	1614.46	1615
	1614.47	1544
	1614.49	1491
	1614.5	1519
	1614.52	1530
	1614.53	1345
	1614.54	1285
	1614.56	1334
	1614.57	1403
	1614.59	1597
	1614.6	1521
	1614.61	1388
	1614.63	1306
	1614.64	1328
	1614.66	1229
	1614.67	1237
	1614.68	1217
	1614.7	1260
	1614.71	1432
	1614.73	1478
	1614.74	1420
	1614.75	1493
	1614.77	1406
	1614.78	1459
	1614.8	1667
	1614.81	1638
	1614.83	1561
	1614.84	1565
	1614.85	1466
	1614.87	1449
	1614.88	1472
	1614.89	1271
	1614.91	1235
	1614.92	1340
	1614.94	1275
	1614.95	1286
	1614.96	1348
	1614.98	1321
	1614.99	1384
	1615.01	1546
	1615.02	1483
	1615.04	1348
	1615.05	1292
	1615.06	1265
	1615.08	1417
	1615.09	1585
	1615.11	1627
	1615.12	1528
	1615.13	1505
	1615.15	1557
	1615.16	1523
	1615.17	1375
	1615.19	1305
	1615.2	1207
	1615.22	1385
	1615.23	1538
	1615.24	1499
	1615.26	1504
	1615.27	1583
	1615.29	1583
	1615.3	1607
	1615.32	1633
	1615.33	1660
	1615.34	1762
	1615.36	1811
	1615.37	1782
	1615.39	1788
	1615.4	1793
	1615.41	1747
	1615.43	1743
	1615.44	1515
	1615.46	1226
	1615.47	1226
	1615.48	1356
	1615.5	1562
	1615.51	1583
	1615.53	1665
	1615.54	1659
	1615.55	1662
	1615.57	1588
	1615.58	1599
	1615.6	1631
	1615.61	1543
	1615.62	1504
	1615.64	1663
	1615.65	1609
	1615.67	1496
	1615.68	1403
	1615.69	1328
	1615.71	1220
	1615.72	1300
	1615.74	1429
	1615.75	1705
	1615.77	1697
	1615.78	1734
	1615.79	1710
	1615.81	1643
	1615.82	1668
	1615.84	1574
	1615.85	1614
	1615.86	1563
	1615.88	1446
	1615.89	1485
	1615.9	1599
	1615.92	1569
	1615.93	1492
	1615.95	1564
	1615.96	1548
	1615.97	1735
	1615.99	1820
	1616	1767
	1616.02	1873
	1616.03	1841
	1616.05	1631
	1616.06	1438
	1616.07	1200
	1616.09	1139
	1616.1	1122
	1616.12	1207
	1616.13	1268
	1616.14	1343
	1616.16	1423
	1616.17	1401
	1616.19	1410
	1616.2	1474
	1616.21	1480
	1616.23	1440
	1616.24	1382
	1616.26	1251
	1616.27	1247
	1616.28	1272
	1616.3	1280
	1616.31	1527
	1616.33	1631
	1616.34	1671
	1616.35	1717
	1616.37	1732
	1616.38	1527
	1616.4	1332
	1616.41	1255
	1616.42	1250
	1616.44	1368
	1616.45	1293
	1616.47	1341
	1616.48	1495
	1616.49	1584
	1616.51	1536
	1616.52	1609
	1616.54	1598
	1616.55	1578
	1616.57	1644
	1616.58	1603
	1616.59	1533
	1616.61	1499
	1616.62	1463
	1616.63	1394
	1616.65	1451
	1616.66	1466
	1616.68	1401
	1616.69	1476
	1616.7	1558
	1616.72	1496
	1616.73	1469
	1616.75	1665
	1616.76	1738
	1616.78	1682
	1616.79	1618
	1616.8	1546
	1616.82	1576
	1616.83	1574
	1616.85	1552
	1616.86	1737
	1616.87	1740
	1616.89	1659
	1616.9	1522
	1616.92	1403
	1616.93	1351
	1616.94	1384
	1616.96	1249
	1616.97	1317
	1616.99	1397
	1617	1246
	1617.01	1264
	1617.03	1292
	1617.04	1340
	1617.06	1348
	1617.07	1434
	1617.08	1456
	1617.1	1480
	1617.11	1499
	1617.13	1475
	1617.14	1501
	1617.15	1621
	1617.17	1538
	1617.18	1499
	1617.2	1491
	1617.21	1399
	1617.22	1257
	1617.24	1226
	1617.25	1217
	1617.27	1277
	1617.28	1409
	1617.3	1290
	1617.31	1298
	1617.32	1479
	1617.34	1523
	1617.35	1559
	1617.37	1638
	1617.38	1516
	1617.39	1605
	1617.41	1719
	1617.42	1626
	1617.43	1377
	1617.45	1283
	1617.46	1322
	1617.48	1429
	1617.49	1638
	1617.51	1567
	1617.52	1482
	1617.53	1406
	1617.55	1387
	1617.56	1347
	1617.58	1439
	1617.59	1629
	1617.6	1708
	1617.62	1785
	1617.63	1787
	1617.65	1595
	1617.66	1423
	1617.67	1316
	1617.69	1390
	1617.7	1451
	1617.72	1541
	1617.73	1461
	1617.74	1541
	1617.76	1571
	1617.77	1444
	1617.79	1299
	1617.8	1219
	1617.82	1247
	1617.83	1306
	1617.84	1397
	1617.86	1409
	1617.87	1444
	1617.88	1444
	1617.9	1376
	1617.91	1350
	1617.93	1243
	1617.94	1231
	1617.95	1351
	1617.97	1450
	1617.98	1518
	1618	1460
	1618.01	1322
	1618.03	1252
	1618.04	1433
	1618.05	1509
	1618.07	1465
	1618.08	1505
	1618.1	1485
	1618.11	1549
	1618.12	1519
	1618.14	1537
	1618.15	1426
	1618.17	1391
	1618.18	1327
	1618.19	1268
	1618.21	1246
	1618.22	1084
	1618.24	1042
	1618.25	1292
	1618.26	1360
	1618.28	1410
	1618.29	1535
	1618.31	1524
	1618.32	1350
	1618.33	1314
	1618.35	1330
	1618.36	1407
	1618.38	1601
	1618.39	1519
	1618.4	1418
	1618.42	1502
	1618.43	1450
	1618.45	1315
	1618.46	1395
	1618.47	1511
	1618.49	1533
	1618.5	1555
	1618.52	1568
	1618.53	1562
	1618.55	1441
	1618.56	1281
	1618.57	1180
	1618.59	1338
	1618.6	1461
	1618.62	1439
	1618.63	1448
	1618.64	1670
	1618.66	1571
	1618.67	1431
	1618.68	1386
	1618.7	1286
	1618.71	1518
	1618.73	1593
	1618.74	1526
	1618.76	1556
	1618.77	1565
	1618.78	1279
	1618.8	1146
	1618.81	1232
	1618.83	1189
	1618.84	1305
	1618.85	1373
	1618.87	1215
	1618.88	1167
	1618.9	1100
	1618.91	1089
	1618.92	1207
	1618.94	1292
	1618.95	1445
	1618.97	1489
	1618.98	1464
	1618.99	1469
	1619.01	1408
	1619.02	1315
	1619.04	1355
	1619.05	1500
	1619.07	1659
	1619.08	1617
	1619.09	1550
	1619.11	1581
	1619.12	1488
	1619.13	1438
	1619.15	1360
	1619.16	1143
	1619.18	1101
	1619.19	1390
	1619.2	1547
	1619.22	1764
	1619.23	1835
	1619.25	1728
	1619.26	1473
	1619.28	1389
	1619.29	1450
	1619.3	1396
	1619.32	1298
	1619.33	1283
	1619.35	1468
	1619.36	1510
	1619.37	1499
	1619.39	1611
	1619.4	1668
	1619.42	1597
	1619.43	1652
	1619.44	1671
	1619.46	1674
	1619.47	1586
	1619.49	1505
	1619.5	1408
	1619.51	1418
	1619.53	1565
	1619.54	1695
	1619.56	1604
	1619.57	1486
	1619.59	1376
	1619.6	1329
	1619.61	1469
	1619.63	1393
	1619.64	1319
	1619.65	1348
	1619.67	1241
	1619.68	1471
	1619.7	1648
	1619.71	1500
	1619.72	1413
	1619.74	1358
	1619.75	1245
	1619.77	1398
	1619.78	1505
	1619.8	1329
	1619.81	1428
	1619.82	1568
	1619.84	1643
	1619.85	1590
	1619.87	1516
	1619.88	1518
	1619.89	1457
	1619.91	1355
	1619.92	1295
	1619.94	1343
	1619.95	1471
	1619.96	1481
	1619.98	1585
	1619.99	1498
	1620.01	1390
	1620.02	1235
	1620.03	1212
	1620.05	1331
	1620.06	1380
	1620.08	1482
	1620.09	1473
	1620.1	1395
	1620.12	1344
	1620.13	1314
	1620.15	1341
	1620.16	1316
	1620.17	1431
	1620.19	1540
	1620.2	1532
	1620.22	1447
	1620.23	1438
	1620.24	1228
	1620.26	1069
	1620.27	1149
	1620.29	1287
	1620.3	1321
	1620.32	1235
	1620.33	1279
	1620.34	1293
	1620.36	1345
	1620.37	1318
	1620.39	1304
	1620.4	1314
	1620.41	1329
	1620.43	1447
	1620.44	1395
	1620.46	1406
	1620.47	1619
	1620.48	1706
	1620.5	1603
	1620.51	1463
	1620.53	1383
	1620.54	1377
	1620.55	1450
	1620.57	1499
	1620.58	1619
	1620.6	1800
	1620.61	1989
	1620.62	1953
	1620.64	1640
	1620.65	1522
	1620.67	1483
	1620.68	1385
	1620.69	1422
	1620.71	1461
	1620.72	1482
	1620.74	1412
	1620.75	1542
	1620.77	1562
	1620.78	1569
	1620.79	1592
	1620.81	1582
	1620.82	1547
	1620.84	1640
	1620.85	1566
	1620.86	1490
	1620.88	1519
	1620.89	1441
	1620.91	1414
	1620.92	1423
	1620.93	1397
	1620.95	1255
	1620.96	1147
	1620.98	1154
	1620.99	1217
	1621	1245
	1621.02	1261
	1621.03	1281
	1621.05	1419
	1621.06	1494
	1621.07	1512
	1621.09	1464
	1621.1	1314
	1621.12	1254
	1621.13	1454
	1621.14	1645
	1621.16	1851
	1621.17	1820
	1621.19	1711
	1621.2	1815
	1621.21	1832
	1621.23	1727
	1621.24	1620
	1621.26	1759
	1621.27	1975
	1621.29	1927
	1621.3	1833
	1621.31	1793
	1621.33	1825
	1621.34	1775
	1621.36	1673
	1621.37	1666
	1621.38	1585
	1621.4	1317
	1621.41	1247
	1621.43	1212
	1621.44	1193
	1621.45	1229
	1621.47	1260
	1621.48	1282
	1621.5	1406
	1621.51	1365
	1621.52	1351
	1621.54	1393
	1621.55	1430
	1621.57	1497
	1621.58	1640
	1621.6	1560
	1621.61	1455
	1621.62	1521
	1621.64	1536
	1621.65	1466
	1621.66	1432
	1621.68	1330
	1621.69	1379
	1621.71	1646
	1621.72	1690
	1621.73	1601
	1621.75	1557
	1621.76	1507
	1621.78	1405
	1621.79	1412
	1621.81	1530
	1621.82	1753
	1621.83	1858
	1621.85	1607
	1621.86	1295
	1621.88	1483
	1621.89	1656
	1621.9	1666
	1621.92	1539
	1621.93	1455
	1621.95	1574
	1621.96	1614
	1621.97	1496
	1621.99	1446
	1622	1501
	1622.02	1563
	1622.03	1507
	1622.05	1569
	1622.06	1539
	1622.07	1367
	1622.09	1494
	1622.1	1501
	1622.12	1360
	1622.13	1355
	1622.14	1275
	1622.16	1201
	1622.17	1213
	1622.18	1161
	1622.2	1243
	1622.21	1372
	1622.23	1399
	1622.24	1468
	1622.26	1587
	1622.27	1697
	1622.28	1595
	1622.3	1575
	1622.31	1689
	1622.33	1568
	1622.34	1377
	1622.35	1246
	1622.37	1243
	1622.38	1299
	1622.4	1322
	1622.41	1353
	1622.42	1480
	1622.44	1343
	1622.45	1180
	1622.47	1303
	1622.48	1434
	1622.49	1424
	1622.51	1374
	1622.52	1241
	1622.54	1162
	1622.55	1264
	1622.57	1472
	1622.58	1559
	1622.59	1624
	1622.61	1670
	1622.62	1579
	1622.63	1563
	1622.65	1711
	1622.66	1739
	1622.68	1741
	1622.69	1683
	1622.71	1493
	1622.72	1530
	1622.73	1441
	1622.75	1377
	1622.76	1386
	1622.78	1528
	1622.79	1574
	1622.8	1696
	1622.82	1641
	1622.83	1531
	1622.85	1459
	1622.86	1363
	1622.87	1300
	1622.89	1404
	1622.9	1492
	1622.92	1589
	1622.93	1733
	1622.94	1695
	1622.96	1553
	1622.97	1569
	1622.99	1476
	1623	1346
	1623.02	1484
	1623.03	1581
	1623.04	1614
	1623.06	1578
	1623.07	1563
	1623.09	1594
	1623.1	1559
	1623.11	1399
	1623.13	1366
	1623.14	1436
	1623.16	1446
	1623.17	1351
	1623.18	1323
	1623.2	1352
	1623.21	1406
	1623.23	1524
	1623.24	1444
	1623.25	1374
	1623.27	1304
	1623.28	1383
	1623.3	1485
	1623.31	1561
	1623.32	1580
	1623.34	1575
	1623.35	1553
	1623.37	1603
	1623.38	1593
	1623.39	1430
	1623.41	1320
	1623.42	1551
	1623.44	1756
	1623.45	1802
	1623.46	1756
	1623.48	1626
	1623.49	1687
	1623.51	1650
	1623.52	1468
	1623.54	1470
	1623.55	1556
	1623.56	1674
	1623.58	1661
	1623.59	1416
	1623.61	1236
	1623.62	1280
	1623.63	1188
	1623.65	1210
	1623.66	1299
	1623.68	1372
	1623.69	1560
	1623.7	1507
	1623.72	1438
	1623.73	1475
	1623.75	1534
	1623.76	1465
	1623.78	1418
	1623.79	1396
	1623.8	1484
	1623.82	1499
	1623.83	1346
	1623.85	1246
	1623.86	1206
	1623.87	1289
	1623.89	1419
	1623.9	1503
	1623.91	1336
	1623.93	1297
	1623.94	1296
	1623.96	1262
	1623.97	1243
	1623.99	1474
	1624	1581
	1624.01	1627
	1624.03	1489
	1624.04	1258
	1624.06	1218
	1624.07	1371
	1624.08	1458
	1624.1	1554
	1624.11	1633
	1624.13	1713
	1624.14	1610
	1624.15	1559
	1624.17	1461
	1624.18	1360
	1624.2	1340
	1624.21	1353
	1624.22	1152
	1624.24	1131
	1624.25	1266
	1624.27	1333
	1624.28	1327
	1624.3	1309
	1624.31	1376
	1624.32	1388
	1624.34	1404
	1624.35	1384
	1624.37	1545
	1624.38	1484
	1624.39	1543
	1624.41	1590
	1624.42	1506
	1624.44	1486
	1624.45	1524
	1624.46	1652
	1624.48	1584
	1624.49	1547
	1624.51	1461
	1624.52	1404
	1624.54	1454
	1624.55	1590
	1624.56	1783
	1624.58	1883
	1624.59	1964
	1624.61	1883
	1624.62	2007
	1624.63	1883
	1624.65	1682
	1624.66	1830
	1624.67	1867
	1624.69	1718
	1624.7	1704
	1624.72	1699
	1624.73	1602
	1624.75	1759
	1624.76	1857
	1624.77	1686
	1624.79	1540
	1624.8	1403
	1624.82	1377
	1624.83	1476
	1624.84	1538
	1624.86	1437
	1624.87	1461
	1624.89	1539
	1624.9	1532
	1624.91	1454
	1624.93	1423
	1624.94	1497
	1624.96	1606
	1624.97	1691
	1624.98	1669
	1625	1600
	1625.01	1499
	1625.03	1348
	1625.04	1408
	1625.06	1416
	1625.07	1223
	1625.08	1386
	1625.1	1386
	1625.11	1356
	1625.13	1547
	1625.14	1603
	1625.15	1519
	1625.17	1543
	1625.18	1526
	1625.2	1658
	1625.21	1780
	1625.22	1690
	1625.24	1679
	1625.25	1753
	1625.27	1536
	1625.28	1523
	1625.3	1521
	1625.31	1333
	1625.32	1257
	1625.34	1255
	1625.35	1334
	1625.37	1413
	1625.38	1478
	1625.39	1394
	1625.41	1352
	1625.42	1462
	1625.43	1545
	1625.45	1532
	1625.46	1589
	1625.48	1662
	1625.49	1522
	1625.51	1420
	1625.52	1329
	1625.53	1376
	1625.55	1562
	1625.56	1614
	1625.58	1610
	1625.59	1651
	1625.6	1663
	1625.62	1675
	1625.63	1765
	1625.65	1846
	1625.66	1743
	1625.67	1806
	1625.69	1757
	1625.7	1420
	1625.72	1469
	1625.73	1617
	1625.74	1699
	1625.76	1898
	1625.77	1989
	1625.79	1782
	1625.8	1821
	1625.82	1893
	1625.83	1818
	1625.84	1860
	1625.86	1734
	1625.87	1715
	1625.89	1715
	1625.9	1624
	1625.91	1576
	1625.93	1562
	1625.94	1522
	1625.96	1566
	1625.97	1547
	1625.98	1551
	1626	1490
	1626.01	1563
	1626.03	1367
	1626.04	1218
	1626.06	1381
	1626.07	1333
	1626.08	1267
	1626.1	1420
	1626.11	1580
	1626.12	1530
	1626.14	1581
	1626.15	1584
	1626.17	1713
	1626.18	1775
	1626.2	1603
	1626.21	1417
	1626.22	1514
	1626.24	1463
	1626.25	1449
	1626.27	1437
	1626.28	1411
	1626.29	1373
	1626.31	1490
	1626.32	1471
	1626.34	1264
	1626.35	1277
	1626.37	1283
	1626.38	1410
	1626.39	1662
	1626.41	1679
	1626.42	1545
	1626.43	1603
	1626.45	1302
	1626.46	1136
	1626.48	1186
	1626.49	1412
	1626.51	1467
	1626.52	1545
	1626.53	1608
	1626.55	1684
	1626.56	1771
	1626.58	1841
	1626.59	1782
	1626.6	1706
	1626.62	1734
	1626.63	1750
	1626.65	1788
	1626.66	1696
	1626.67	1672
	1626.69	1847
	1626.7	1878
	1626.72	1839
	1626.73	1714
	1626.74	1503
	1626.76	1445
	1626.77	1479
	1626.79	1379
	1626.8	1230
	1626.82	1268
	1626.83	1299
	1626.84	1452
	1626.86	1659
	1626.87	1631
	1626.89	1508
	1626.9	1398
	1626.91	1258
	1626.93	1234
	1626.94	1491
	1626.96	1498
	1626.97	1555
	1626.98	1533
	1627	1381
	1627.01	1413
	1627.03	1505
	1627.04	1657
	1627.06	1638
	1627.07	1635
	1627.08	1632
	1627.1	1504
	1627.11	1424
	1627.12	1405
	1627.14	1326
	1627.15	1266
	1627.17	1313
	1627.18	1296
	1627.19	1221
	1627.21	1298
	1627.22	1347
	1627.24	1362
	1627.25	1379
	1627.27	1285
	1627.28	1177
	1627.29	1325
	1627.31	1498
	1627.32	1478
	1627.34	1340
	1627.35	1271
	1627.36	1190
	1627.38	1153
	1627.39	1162
	1627.41	1318
	1627.42	1485
	1627.43	1623
	1627.45	1737
	1627.46	1698
	1627.48	1537
	1627.49	1418
	1627.51	1423
	1627.52	1403
	1627.53	1344
	1627.55	1269
	1627.56	1280
	1627.58	1410
	1627.59	1453
	1627.6	1475
	1627.62	1505
	1627.63	1592
	1627.65	1634
	1627.66	1664
	1627.67	1471
	1627.69	1377
	1627.7	1408
	1627.72	1477
	1627.73	1556
	1627.74	1891
	1627.76	1869
	1627.77	1728
	1627.79	1647
	1627.8	1662
	1627.82	1702
	1627.83	1726
	1627.84	1518
	1627.86	1372
	1627.87	1384
	1627.89	1487
	1627.9	1563
	1627.91	1651
	1627.93	1411
	1627.94	1207
	1627.96	1350
	1627.97	1482
	1627.98	1413
	1628	1405
	1628.01	1420
[truncated: 194,348 more rows]
