# Supplementary material for: Fast and selective organocatalytic ring-opening polymerization by fluorinated alcohol without a cocatalyst
Source: Nat Commun. 2019 Aug 9;10:3590. doi: 10.1038/s41467-019-11524-y (PMC6689068; doi:10.1038/s41467-019-11524-y)
Supplement: Supplementary file 3 — Source Data [file 41467_2019_11524_MOESM3_ESM.zip › 200747_2_data_set_3931942_p6g16n (1)/Source Data-R2/source data-Figure 4a.xlsx]

## Sheet: Sheet1
Figure 4a (Ln([M]0/[M]t) vs time)
		0.25-2-120		0.25-4-120		0.25-6-120		0.25-8-120		0.25-20-120
	time(sec.)	Ln([M]0/[M]t)	time(sec.)	Ln([M]0/[M]t)	time(sec.)	Ln([M]0/[M]t)	time(sec.)	Ln([M]0/[M]t)	time(sec.)	Ln([M]0/[M]t)
	0	-5.76724e-07	0	3.3013e-05	0	-2.50274e-05	0	-0.00378	0	-1.75186e-06
	10.5206	-0.00287	10.5355	0.00251	10.5152	0.00443	10.5193	-0.00744	10.5086	-0.00213
	21.0413	-0.00559	21.0709	-0.00494	21.0303	0.00155	21.0386	-0.00563	21.0172	-0.00425
	31.5619	-0.00885	31.6064	0.0028	31.5455	-0.00369	31.558	-0.00744	31.5258	0.00394
	42.0825	-0.00323	42.1418	-0.01098	42.0606	-0.01087	42.0773	-0.00671	42.0344	0.00349
	52.6032	-0.00176	52.6773	0.00216	52.5758	-0.00225	52.5966	-0.00522	52.543	0.00211
	63.1238	-0.00328	63.2127	-0.00704	63.0909	-0.000617031	63.1159	-0.00605	63.0516	0.00144
	74	-0.00199	74	-0.00344	74	-0.00305	74	-0.01264	74	0.000263782
	84.5206	-0.00784	84.5355	0.00243	84.5152	-0.00538	84.5193	-0.00849	84.5086	0.00237
	95.0413	-0.00151	95.0709	-0.0029	95.0303	-0.00681	95.0386	-0.01558	95.0172	-0.0033
	105.562	-1.08975e-06	105.606	0.00587	105.545	0.00149	105.558	-0.00699	105.526	-0.00337
	116.083	-0.000616151	116.142	-0.00615	116.061	-0.0035	116.077	-0.01293	116.034	-0.00337
	126.603	0.000490841	126.677	-0.00323	126.576	-0.000828512	126.597	-0.00819	126.543	0.00507
	137.124	0.00526	137.213	0.0029	137.091	-0.00138	137.116	-0.0076	137.052	-0.00652
	147	0.00173	147	0.00288	147	-0.0104	147	-0.00478	147	-0.000807725
	157.521	0.00759	157.535	-0.00614	157.515	-0.00276	157.519	-0.00688	157.509	-0.00483
	168.041	0.01521	168.071	-0.000878847	168.03	-0.00317	168.039	-0.01376	168.017	0.00355
	178.562	0.02329	178.606	-0.00198	178.545	-0.00397	178.558	-0.00868	178.526	-0.0101
	189.083	0.01828	189.142	0.01013	189.061	0.00339	189.077	0.000256582	189.034	-0.00288
	199.603	0.02305	199.677	0.00727	199.576	0.00404	199.597	-0.00644	199.543	-0.00617
	210	0.03196	211	0.00478	210	0.00282	210	-0.00115	210	-0.000821746
	220.521	0.03982	221.535	0.01402	220.515	0.00445	220.519	-0.0052	220.509	-0.000593866
	231.041	0.03771	232.071	0.01697	231.03	0.00588	231.039	0.00182	231.017	0.00746
	241.562	0.05423	242.606	0.02534	241.545	0.0004614	241.558	0.00324	241.526	0.00282
	252.083	0.0668	253.142	0.01799	252.061	0.00222	252.077	0.00033158	252.034	-0.000288981
	262.603	0.07206	263.677	0.02764	262.576	0.00482	262.597	0.00883	262.543	0.0038
	273.124	0.08678	274	0.03676	273	0.00782	274	0.00534	273	0.00939
	284	0.08512	284.535	0.04632	283.515	0.01272	284.519	0.01113	283.509	0.00217
	294.521	0.09437	295.071	0.04148	294.03	0.02086	295.039	0.01592	294.017	0.000701504
	305.041	0.10464	305.606	0.05294	304.545	0.02013	305.558	0.02023	304.526	0.00412
	315.562	0.11521	316.142	0.0608	315.061	0.02167	316.077	0.02008	315.034	0.000207016
	326.083	0.12924	326.677	0.06678	325.576	0.03124	326.597	0.02935	325.543	0.00312
	336.603	0.13668	337.213	0.07552	336	0.03657	337	0.03549	336	0.00319
	347.124	0.14672	348	0.08408	346.515	0.03991	347.519	0.03218	346.509	0.01368
	358	0.15454	358.535	0.08752	357.03	0.04762	358.039	0.0313	357.017	0.0094
	368.521	0.15352	369.071	0.09617	367.545	0.0508	368.558	0.04528	367.526	0.00565
	379.041	0.18111	379.606	0.09978	378.061	0.05481	379.077	0.0437	378.034	0.00847
	389.562	0.19004	390.142	0.11347	388.576	0.06216	389.597	0.05747	388.543	0.01573
	400.083	0.20187	400.677	0.12472	399.091	0.06441	400.116	0.06442	399	0.01365
	410.603	0.21069	411.213	0.1278	410	0.07856	410	0.07706	409.509	0.01747
	421.124	0.23142	421	0.13474	420.515	0.07798	420.519	0.08046	420.017	0.0115
	431	0.23481	431.535	0.14277	431.03	0.08045	431.039	0.07676	430.526	0.02425
	441.521	0.2518	442.071	0.15031	441.545	0.09001	441.558	0.07884	441.034	0.02512
	452.041	0.26187	452.606	0.15661	452.061	0.09321	452.077	0.08276	451.543	0.0215
	462.562	0.27203	463.142	0.16747	462.576	0.10868	462.597	0.10148	462	0.02843
	473.083	0.28379	473.677	0.18142	473.091	0.10891	473.116	0.1118	472.509	0.03487
	483.603	0.29885	484.213	0.1863	484	0.1098	484	0.11144	483.017	0.03544
	494.124	0.30771	495	0.19574	494.515	0.12092	494.519	0.11122	493.526	0.03686
	505	0.32472	505.535	0.20714	505.03	0.12674	505.039	0.12616	504.034	0.03762
	515.521	0.33524	516.071	0.2097	515.545	0.13032	515.558	0.12338	514.543	0.04286
	526.041	0.34894	526.606	0.22604	526.061	0.1391	526.077	0.136	525	0.04441
	536.562	0.34906	537.142	0.23134	536.576	0.15227	536.597	0.15282	535.509	0.04538
	547.083	0.3687	547.677	0.23663	547.091	0.15982	547.116	0.14514	546.017	0.05139
	557.603	0.39797	558.213	0.24886	557	0.16906	558	0.15814	556.526	0.054
	568.124	0.40578	569	0.25452	567.515	0.17346	568.519	0.15727	567.034	0.05559
	579	0.42175	579.535	0.26757	578.03	0.18132	579.039	0.17596	577.543	0.05291
	589.521	0.42778	590.071	0.27303	588.545	0.17683	589.558	0.17508	588.052	0.06878
	600.041	0.44326	600.606	0.29125	599.061	0.19819	600.077	0.1853	599	0.07319
	610.562	0.44997	611.142	0.30563	609.576	0.20909	610.597	0.18943	609.509	0.07191
	621.083	0.46359	621.677	0.30473	620.091	0.20613	621.116	0.1973	620.017	0.08541
	631.603	0.48541	632.213	0.32141	631	0.20862	631	0.20794	630.526	0.07938
	642.124	0.49106	643	0.33212	641.515	0.23456	641.519	0.20857	641.034	0.08575
	652	0.50655	653.535	0.35272	652.03	0.2285	652.039	0.21769	651.543	0.08774
	662.521	0.518	664.071	0.35706	662.545	0.24793	662.558	0.22906	662.052	0.09664
	673.041	0.54431	674.606	0.36929	673.061	0.25544	673.077	0.23307	673	0.0987
	683.562	0.55251	685.142	0.37863	683.576	0.26706	683.597	0.24434	683.509	0.10232
	694.083	0.56417	695.677	0.38411	694.091	0.25995	694.116	0.25502	694.017	0.1046
	704.603	0.58093	706.213	0.39497	705	0.27724	705	0.25192	704.526	0.10883
	715.124	0.59936	716	0.40652	715.515	0.28147	715.519	0.26451	715.034	0.11637
	726	0.60989	726.535	0.41601	726.03	0.29909	726.039	0.27899	725.543	0.12096
	736.521	0.62752	737.071	0.41459	736.545	0.30065	736.558	0.27916	736.052	0.11813
	747.041	0.6479	747.606	0.44502	747.061	0.31973	747.077	0.29308	746	0.1184
	757.562	0.65433	758.142	0.45517	757.576	0.32291	757.597	0.3052	756.509	0.13371
	768.083	0.67106	768.677	0.45124	768.091	0.34595	768.116	0.30813	767.017	0.13296
	778.603	0.68266	779.213	0.47776	778	0.3254	778	0.30775	777.526	0.14103
	789.124	0.71968	790	0.4947	788.515	0.3392	788.519	0.32098	788.034	0.15094
	800	0.71883	800.535	0.49914	799.03	0.34537	799.039	0.33227	798.543	0.14652
	810.521	0.72517	811.071	0.51103	809.545	0.36747	809.558	0.3352	809.052	0.1542
	821.041	0.7464	821.606	0.50295	820.061	0.36396	820.077	0.34005	820	0.16318
	831.562	0.77402	832.142	0.53254	830.576	0.38244	830.597	0.35966	830.509	0.15933
	842.083	0.77447	842.677	0.54653	841.091	0.39975	841.116	0.35409	841.017	0.1714
	852.603	0.78212	853.213	0.54664	852	0.4031	852	0.36183	851.526	0.17324
	863.124	0.81077	864	0.57784	862.515	0.4125	862.519	0.38209	862.034	0.17821
	873	0.8302	874.535	0.57479	873.03	0.41014	873.039	0.3738	872.543	0.17755
	883.521	0.85043	885.071	0.58207	883.545	0.41921	883.558	0.39119	883.052	0.19375
	894.041	0.87131	895.606	0.59908	894.061	0.43892	894.077	0.40181	893	0.18561
	904.562	0.86123	906.142	0.61085	904.576	0.43312	904.597	0.41345	903.509	0.1962
	915.083	0.90383	916.677	0.61024	915.091	0.44859	915.116	0.41531	914.017	0.20573
	925.603	0.90928	927.213	0.63727	925	0.45711	926	0.42732	924.526	0.20514
	936.124	0.90968	938	0.65838	935.515	0.46854	936.519	0.42099	935.034	0.21541
	947	0.92855	948.535	0.65892	946.03	0.47564	947.039	0.44494	945.543	0.21672
	957.521	0.9693	959.071	0.67234	956.545	0.49843	957.558	0.44729	956.052	0.22536
	968.041	0.97169	969.606	0.67623	967.061	0.48899	968.077	0.45556	967	0.23346
	978.562	0.97769	980.142	0.69876	977.576	0.50594	978.597	0.47548	977.509	0.22261
	989.083	1.00529	990.677	0.70965	988.091	0.5271	989.116	0.47741	988.017	0.2422
	999.603	1.03185	1001.21	0.7201	999	0.52267	999	0.48189	998.526	0.24794
	1010.12	1.02601	1011	0.71994	1009.52	0.53179	1009.52	0.49615	1009.03	0.25399
	1021	1.03879	1021.54	0.74922	1020.03	0.55468	1020.04	0.50885	1019.54	0.25031
	1031.52	1.04696	1032.07	0.74926	1030.55	0.55702	1030.56	0.51582	1030.05	0.25601
	1042.04	1.09777	1042.61	0.78613	1041.06	0.56683	1041.08	0.51919	1040	0.26696
	1052.56	1.10934	1053.14	0.78186	1051.58	0.57436	1051.6	0.518	1050.51	0.27256
	1063.08	1.12286	1063.68	0.80598	1062.09	0.58553	1062.12	0.53092	1061.02	0.27305
	1073.6	1.11452	1074.21	0.79254	1073	0.59677	1073	0.54333	1071.53	0.27128
	1084.12	1.13052	1085	0.82132	1083.52	0.60888	1083.52	0.55358	1082.03	0.28852
	1094	1.17952	1095.54	0.83256	1094.03	0.61792	1094.04	0.56403	1092.54	0.28659
	1104.52	1.17686	1106.07	0.84059	1104.55	0.62519	1104.56	0.58032	1103.05	0.29295
	1115.04	1.2187	1116.61	0.85791	1115.06	0.63844	1115.08	0.58718	1114	0.29884
	1125.56	1.21065	1127.14	0.87658	1125.58	0.6505	1125.6	0.58982	1124.51	0.30813
	1136.08	1.20792	1137.68	0.88098	1136.09	0.66731	1136.12	0.61242	1135.02	0.3105
	1146.6	1.24134	1148.21	0.88726	1146	0.6778	1147	0.61316	1145.53	0.32108
	1157.12	1.248	1159	0.91164	1156.52	0.68718	1157.52	0.61441	1156.03	0.31848
	1168	1.28128	1169.54	0.91581	1167.03	0.67124	1168.04	0.62744	1166.54	0.31425
	1178.52	1.29578	1180.07	0.92501	1177.55	0.70188	1178.56	0.64174	1177.05	0.33382
	1189.04	1.30632	1190.61	0.9596	1188.06	0.71704	1189.08	0.65188	1187	0.33515
	1199.56	1.31242	1201.14	0.96561	1198.58	0.71496	1199.6	0.66774	1197.51	0.34206
	1210.08	1.34225	1211.68	0.96724	1209.09	0.73521	1210.12	0.66996	1208.02	0.34559
	1220.6	1.35487	1222.21	0.96236	1220	0.7349	1220	0.6826	1218.53	0.35146
	1231.12	1.39583	1233	1.00658	1230.52	0.74279	1230.52	0.68052	1229.03	0.34853
	1241	1.38574	1243.54	1.01008	1241.03	0.75837	1241.04	0.70276	1239.54	0.35808
	1251.52	1.43289	1254.07	1.00802	1251.55	0.7886	1251.56	0.70194	1250.05	0.35997
	1262.04	1.42386	1264.61	1.04471	1262.06	0.78949	1262.08	0.73043	1261	0.37161
	1272.56	1.44139	1275.14	1.06186	1272.58	0.79381	1272.6	0.71455	1271.51	0.3712
	1283.08	1.45523	1285.68	1.04928	1283.09	0.7943	1283.12	0.7245	1282.02	0.38133
	1293.6	1.47819	1296.21	1.09491	1293	0.80404	1294	0.73457	1292.53	0.37763
	1304.12	1.4466	1306	1.08923	1303.52	0.80671	1304.52	0.75188	1303.03	0.38826
	1315	1.4971	1316.54	1.11538	1314.03	0.81661	1315.04	0.74584	1313.54	0.39707
	1325.52	1.51873	1327.07	1.0981	1324.55	0.822	1325.56	0.77234	1324.05	0.39187
	1336.04	1.53656	1337.61	1.13925	1335.06	0.85109	1336.08	0.76669	1335	0.40453
	1346.56	1.55906	1348.14	1.16119	1345.58	0.85882	1346.6	0.7888	1345.51	0.41937
	1357.08	1.58611	1358.68	1.16058	1356.09	0.87297	1357.12	0.78436	1356.02	0.41233
	1367.6	1.56328	1369.21	1.15511	1367	0.87817	1368	0.80086	1366.53	0.41543
	1378.12	1.61218	1380	1.20484	1377.52	0.88776	1378.52	0.80553	1377.03	0.43318
	1389	1.60952	1390.54	1.17279	1388.03	0.90725	1389.04	0.82138	1387.54	0.42834
	1399.52	1.62717	1401.07	1.21325	1398.55	0.91578	1399.56	0.81494	1398.05	0.426
	1410.04	1.62854	1411.61	1.24004	1409.06	0.91969	1410.08	0.84802	1408	0.43831
	1420.56	1.69725	1422.14	1.23309	1419.58	0.93289	1420.6	0.84234	1418.51	0.44969
	1431.08	1.68542	1432.68	1.26982	1430.09	0.92847	1431.12	0.84867	1429.02	0.45706
	1441.6	1.73176	1443.21	1.27858	1441	0.95973	1441	0.88797	1439.53	0.46356
	1452.12	1.70446	1454	1.26132	1451.52	0.94668	1451.52	0.87748	1450.03	0.46255
	1462	1.72127	1464.54	1.28866	1462.03	0.9894	1462.04	0.88321	1460.54	0.47119
	1472.52	1.73156	1475.07	1.28072	1472.55	0.9929	1472.56	0.89282	1471.05	0.47315
	1483.04	1.75751	1485.61	1.33277	1483.06	1.00461	1483.08	0.91707	1482	0.48248
	1493.56	1.78844	1496.14	1.30174	1493.58	1.02971	1493.6	0.91631	1492.51	0.48381
	1504.08	1.78373	1506.68	1.33989	1504.09	1.03937	1504.12	0.91631	1503.02	0.47624
	1514.6	1.79901	1517.21	1.37501	1514	1.01437	1515	0.89993	1513.53	0.50243
	1525.12	1.82997	1528	1.35742	1524.52	1.03712	1525.52	0.93409	1524.03	0.50642
	1536	1.83825	1538.54	1.40174	1535.03	1.05901	1536.04	0.94211	1534.54	0.5112
	1546.52	1.82339	1549.07	1.37713	1545.55	1.05576	1546.56	0.96574	1545.05	0.52691
	1557.04	1.90479	1559.61	1.38713	1556.06	1.07211	1557.08	0.9896	1555	0.51523
	1567.56	1.89157	1570.14	1.41146	1566.58	1.09203	1567.6	0.97921	1565.51	0.52294
	1578.08	1.91557	1580.68	1.3811	1577.09	1.09043	1578.12	1.0016	1576.02	0.5303
	1588.6	1.94597	1591.21	1.45393	1588	1.11285	1588	1.00946	1586.53	0.53667
	1599.12	1.93463	1601	1.47707	1598.52	1.10698	1598.52	1.0021	1597.03	0.53877
	1610	1.96862	1611.54	1.49482	1609.03	1.12723	1609.04	1.03703	1607.54	0.54889
	1620.52	1.92782	1622.07	1.52601	1619.55	1.12766	1619.56	1.0079	1618.05	0.55402
	1631.04	1.95765	1632.61	1.5117	1630.06	1.14734	1630.08	1.02973	1629	0.56439
	1641.56	2.03665	1643.14	1.48154	1640.58	1.13642	1640.6	1.05088	1639.51	0.56826
	1652.08	2.01991	1653.68	1.55926	1651.09	1.15007	1651.12	1.06119	1650.02	0.56748
	1662.6	2.04389	1664.21	1.57528	1661	1.17877	1662	1.06383	1660.53	0.59332
	1673.12	2.07389	1675	1.58246	1671.52	1.17781	1672.52	1.07684	1671.03	0.58091
	1683	2.05457	1685.54	1.55977	1682.03	1.21569	1683.04	1.08944	1681.54	0.59558
	1693.52	2.09542	1696.07	1.53231	1692.55	1.22344	1693.56	1.07438	1692.05	0.60307
	1704.04	2.06742	1706.61	1.635	1703.06	1.22713	1704.08	1.11581	1702	0.59694
	1714.56	2.12619	1717.14	1.63153	1713.58	1.2227	1714.6	1.11119	1712.51	0.60623
	1725.08	2.09173	1727.68	1.6418	1724.09	1.23763	1725.12	1.139	1723.02	0.60914
	1735.6	2.15906	1738.21	1.65203	1735	1.26404	1736	1.13045	1733.53	0.61838
	1746.12	2.13269	1749	1.68038	1745.52	1.25152	1746.52	1.13474	1744.03	0.62637
	1757	2.23829	1759.54	1.6872	1756.03	1.30496	1757.04	1.1313	1754.54	0.63033
	1767.52	2.24326	1770.07	1.66637	1766.55	1.30163	1767.56	1.1798	1765.05	0.63979
	1778.04	2.24422	1780.61	1.64099	1777.06	1.32259	1778.08	1.17036	1776	0.63206
	1788.56	2.23725	1791.14	1.7243	1787.58	1.29035	1788.6	1.18071	1786.51	0.64592
	1799.08	2.25759	1801.68	1.74841	1798.09	1.34292	1799.12	1.17823	1797.02	0.64594
	1809.6	2.25646	1812.21	1.73309	1809	1.33548	1809	1.23087	1807.53	0.66037
	1820.12	2.30812	1823	1.76241	1819.52	1.33604	1819.52	1.22728	1818.03	0.67207
	1831	2.27407	1833.54	1.80395	1830.03	1.34101	1830.04	1.23053	1828.54	0.6727
	1841.52	2.26373	1844.07	1.78201	1840.55	1.35588	1840.56	1.23547	1839.05	0.67778
	1852.04	2.3017	1854.61	1.82797	1851.06	1.37109	1851.08	1.24672	1850	0.67756
	1862.56	2.3432	1865.14	1.83822	1861.58	1.37652	1861.6	1.21711	1860.51	0.68357
	1873.08	2.34062	1875.68	1.83518	1872.09	1.38466	1872.12	1.24376	1871.02	0.69008
	1883.6	2.31705	1886.21	1.81512	1882	1.41317	1883	1.27953	1881.53	0.7005
	1894.12	2.39817	1896	1.88448	1892.52	1.41189	1893.52	1.2739	1892.03	0.70473
	1904	2.40316	1906.54	1.87825	1903.03	1.44776	1904.04	1.29857	1902.54	0.71541
	1914.52	2.4316	1917.07	1.89095	1913.55	1.42854	1914.56	1.28257	1913.05	0.70818
	1925.04	2.45639	1927.61	1.87625	1924.06	1.44708	1925.08	1.31737	1923	0.72624
	1935.56	2.44652	1938.14	1.8501	1934.58	1.49056	1935.6	1.33634	1933.51	0.7254
	1946.08	2.46121	1948.68	1.8727	1945.09	1.48538	1946.12	1.32842	1944.02	0.74807
	1956.6	2.48314	1959.21	1.88595	1956	1.50713	1957	1.3479	1954.53	0.75155
	1967.12	2.50255	1970	1.97551	1966.52	1.53421	1967.52	1.3402	1965.03	0.74365
	1977.64	2.46242	1980.54	1.95736	1977.03	1.49461	1978.04	1.3656	1975.54	0.7581
	1988	2.53198	1991.07	1.99378	1987.55	1.51697	1988.56	1.35731	1986.05	0.76537
	1998.52	2.51422	2001.61	2.00471	1998.06	1.52307	1999.08	1.36126	1997	0.77471
	2009.04	2.51899	2012.14	1.99563	2008.58	1.55895	2009.6	1.38984	2007.51	0.7757
	2019.56	2.62332	2022.68	1.99684	2019.09	1.57718	2020.12	1.39142	2018.02	0.77544
	2030.08	2.54796	2033.21	1.98755	2029	1.5414	2030	1.41851	2028.53	0.78146
	2040.6	2.66676	2044	2.0394	2039.52	1.60032	2040.52	1.40665	2039.03	0.79152
	2051.12	2.59039	2054.54	2.00603	2050.03	1.57352	2051.04	1.4199	2049.54	0.79053
	2061.64	2.63061	2065.07	2.06513	2060.55	1.60669	2061.56	1.42383	2060.05	0.8058
	2073	2.62183	2075.61	2.09145	2071.06	1.60248	2072.08	1.4466	2070	0.81467
	2083.52	2.72863	2086.14	2.04554	2081.58	1.61095	2082.6	1.45929	2080.51	0.82807
	2094.04	2.65838	2096.68	2.06585	2092.09	1.58768	2093.12	1.48782	2091.02	0.81765
	2104.56	2.70749	2107.21	2.13686	2103	1.60649	2104	1.48842	2101.53	0.84542
	2115.08	2.71672	2118	2.05006	2113.52	1.67859	2114.52	1.5092	2112.03	0.83663
	2125.6	2.79015	2128.54	2.14618	2124.03	1.66912	2125.04	1.50026	2122.54	0.83722
	2136.12	2.7738	2139.07	2.14247	2134.55	1.65379	2135.56	1.53429	2133.05	0.84341
	2146.64	2.65744	2149.61	2.09981	2145.06	1.68376	2146.08	1.52901	2144	0.85965
	2157	2.79697	2160.14	2.1905	2155.58	1.66135	2156.6	1.53782	2154.51	0.85165
	2167.52	2.67429	2170.68	2.21661	2166.09	1.72332	2167.12	1.54165	2165.02	0.8562
	2178.04	2.74032	2181.21	2.22809	2177	1.73255	2177	1.57205	2175.53	0.8849
	2188.56	2.86981	2191	2.24039	2187.52	1.70327	2187.52	1.53823	2186.03	0.88627
	2199.08	2.7843	2201.54	2.23044	2198.03	1.70028	2198.04	1.58477	2196.54	0.88408
	2209.6	2.78141	2212.07	2.10422	2208.55	1.74647	2208.56	1.56847	2207.05	0.88717
	2220.12	2.90361	2222.61	2.19465	2219.06	1.7215	2219.08	1.58215	2217	0.89597
	2230.64	2.88111	2233.14	2.27829	2229.58	1.758	2229.6	1.58185	2227.51	0.90065
	2241	2.96897	2243.68	2.34569	2240.09	1.79368	2240.12	1.57302	2238.02	0.92735
	2251.52	2.8292	2254.21	2.3042	2250	1.79948	2251	1.62386	2248.53	0.92064
	2262.04	2.86631	2265	2.36605	2260.52	1.78598	2261.52	1.64707	2259.03	0.92733
	2272.56	2.87066	2275.54	2.3017	2271.03	1.78988	2272.04	1.63984	2269.54	0.93002
	2283.08	2.87577	2286.07	2.40336	2281.55	1.7816	2282.56	1.64163	2280.05	0.94279
	2293.6	2.86358	2296.61	2.30669	2292.06	1.78497	2293.08	1.63953	2291	0.94507
	2304.12	2.99601	2307.14	2.30411	2302.58	1.86688	2303.6	1.69302	2301.51	0.96537
	2314.64	2.86272	2317.68	2.33794	2313.09	1.85256	2314.12	1.68554	2312.02	0.95783
	2325	2.95925	2328.21	2.31853	2324	1.87336	2325	1.71777	2322.53	0.96515
	2335.52	3.07559	2339	2.36634	2334.52	1.89888	2335.52	1.70966	2333.03	0.9646
			2349.54	2.34992	2345.03	1.90668	2346.04	1.71552	2343.54	0.95552
			2360.07	2.50333	2355.55	1.85459	2356.56	1.73222	2354.05	0.98457
			2370.61	2.38283	2366.06	1.87196	2367.08	1.7165	2364	0.96836
			2381.14	2.37406	2376.58	1.94037	2377.6	1.7144	2374.51	1.00488
			2391.68	2.46903	2387.09	1.8872	2388.12	1.76225	2385.02	1.01023
			2402.21	2.48662	2397	1.97121	2398	1.75949	2395.53	1.0157
			2413	2.50854	2407.52	1.94616	2408.52	1.77358	2406.03	1.02387
			2423.54	2.4089	2418.03	1.94391	2419.04	1.77436	2416.54	1.02807
			2434.07	2.6028	2428.55	1.95209	2429.56	1.78985	2427.05	1.02785
			2444.61	2.6164	2439.06	2.05744	2440.08	1.80464	2438	1.05382
			2455.14	2.55771	2449.58	2.01048	2450.6	1.84043	2448.51	1.03861
			2465.68	2.41225	2460.09	2.00756	2461.12	1.8769	2459.02	1.04334
			2476.21	2.43535	2471	2.05623	2472	1.82764	2469.53	1.071
			2486	2.5729	2481.52	1.9901	2482.52	1.86576	2480.03	1.06211
			2496.54	2.61585	2492.03	2.05238	2493.04	1.84049	2490.54	1.07032
			2507.07	2.53192	2502.55	2.0981	2503.56	1.85832	2501.05	1.06394
			2517.61	2.49369	2513.06	2.03273	2514.08	1.90852	2512	1.06949
			2528.14	2.59233	2523.58	2.0675	2524.6	1.86195	2522.51	1.07645
			2538.68	2.51049	2534.09	2.10672	2535.12	1.90595	2533.02	1.08719
			2549.21	2.62735	2545	2.05707	2546	1.91914	2543.53	1.10673
			2559.75	2.65562	2555.52	2.11849	2556.52	1.93981	2554.03	1.09713
			2571	2.55135	2566.03	2.11207	2567.04	1.94523	2564.54	1.11689
			2581.54	2.57567	2576.55	2.06115	2577.56	1.93538	2575.05	1.11987
			2592.07	2.67904	2587.06	2.19129	2588.08	2.01063	2585	1.11869
			2602.61	2.57216	2597.58	2.14499	2598.6	1.9371	2595.51	1.11631
			2613.14	2.77179	2608.09	2.17164	2609.12	2.02683	2606.02	1.15584
			2623.68	2.70437	2618	2.18334	2619	2.00682	2616.53	1.15773
			2634.21	2.62143	2628.52	2.16319	2629.52	1.97824	2627.03	1.15432
			2644.75	2.66055	2639.03	2.26878	2640.04	2.00448	2637.54	1.16615
			2655	2.80849	2649.55	2.19904	2650.56	2.00773	2648.05	1.16015
			2665.54	2.72943	2660.06	2.2831	2661.08	2.03031	2659	1.17499
			2676.07	2.73729	2670.58	2.21545	2671.6	1.98171	2669.51	1.18516
			2686.61	2.79273	2681.09	2.19008	2682.12	2.00871	2680.02	1.19043
			2697.14	2.69675	2692	2.2586	2693	1.99686	2690.53	1.185
			2707.68	2.84987	2702.52	2.28112	2703.52	2.04851	2701.03	1.19219
			2718.21	2.78341	2713.03	2.22565	2714.04	2.07796	2711.54	1.1947
			2728.75	2.82232	2723.55	2.26029	2724.56	2.06355	2722.05	1.20848
			2739	2.79364	2734.06	2.35458	2735.08	2.07429	2732	1.23249
			2749.54	2.83809	2744.58	2.29835	2745.6	2.10336	2742.51	1.23091
			2760.07	2.73547	2755.09	2.1713	2756.12	2.0932	2753.02	1.2361
			2770.61	2.74549	2765	2.30599	2767	2.15784	2763.53	1.22654
			2781.14	2.79752	2775.52	2.31664	2777.52	2.15931	2774.03	1.24124
			2791.68	2.74865	2786.03	2.38986	2788.04	2.17735	2784.54	1.25027
			2802.21	2.89725	2796.55	2.3738	2798.56	2.16557	2795.05	1.2436
			2812.75	2.92663	2807.06	2.31374	2809.08	2.13814	2806	1.27251
			2824	2.99083	2817.58	2.32655	2819.6	2.15744	2816.51	1.27977
			2834.54	2.97674	2828.09	2.37149	2830.12	2.19001	2827.02	1.26415
			2845.07	2.93555	2839	2.3902	2840	2.1854	2837.53	1.26568
			2855.61	2.94193	2849.52	2.44516	2850.52	2.20807	2848.03	1.29821
			2866.14	2.93137	2860.03	2.4338	2861.04	2.22769	2858.54	1.29987
			2876.68	2.9846	2870.55	2.37074	2871.56	2.20036	2869.05	1.3003
			2887.21	2.87726	2881.06	2.43563	2882.08	2.24517	2879	1.30404
			2897.75	2.98226	2891.58	2.39514	2892.6	2.22338	2889.51	1.30419
			2908	3.06534	2902.09	2.41345	2903.12	2.28331	2900.02	1.32499
			2918.54	2.86595	2912.61	2.44742	2914	2.23708	2910.53	1.32954
			2929.07	2.95825	2923	2.4477	2924.52	2.23513	2921.03	1.33076
			2939.61	3.06864	2933.52	2.55872	2935.04	2.33618	2931.54	1.34528
			2950.14	3.06678	2944.03	2.52225	2945.56	2.2624	2942.05	1.33432
			2960.68	3.05463	2954.55	2.62423	2956.08	2.33876	2953	1.35476
			2971.21	3.04747	2965.06	2.52156	2966.6	2.32314	2963.51	1.37316
			2981.75	2.92015	2975.58	2.50811	2977.12	2.346	2974.02	1.38566
			2992	3.22062	2986.09	2.5037	2987	2.31698	2984.53	1.36963
			3002.54	3.07457	2996.61	2.59635	2997.52	2.39977	2995.03	1.38298
			3013.07	3.13631	3007	2.5873	3008.04	2.40752	3005.54	1.3925
			3023.61	3.06118	3017.52	2.55832	3018.56	2.36136	3016.05	1.39814
			3034.14	3.1928	3028.03	2.53984	3029.08	2.35571	3026	1.3978
			3044.68	3.06859	3038.55	2.64347	3039.6	2.40175	3036.51	1.43351
			3055.21	3.24622	3049.06	2.64887	3050.12	2.3854	3047.02	1.41949
			3065.75	3.23463	3059.58	2.51656	3061	2.4024	3057.53	1.41905
			3076	3.07122	3070.09	2.62982	3071.52	2.43107	3068.03	1.4321
			3086.54	3.22743	3080.61	2.6301	3082.04	2.40929	3078.54	1.45897
			3097.07	3.05757	3091	2.62182	3092.56	2.44541	3089.05	1.43624
			3107.61	3.10344	3101.52	2.66522	3103.08	2.473	3100	1.45753
			3118.14	3.0519	3112.03	2.6585	3113.6	2.41452	3110.51	1.44005
			3128.68	3.04881	3122.55	2.51677	3124.12	2.42298	3121.02	1.44448
			3139.21	3.34933	3133.06	2.61271	3135	2.45024	3131.53	1.4767
			3149.75	3.23391	3143.58	2.58723	3145.52	2.41307	3142.03	1.4969
			3161	3.19498	3154.09	2.66885	3156.04	2.45063	3152.54	1.48514
			3171.54	3.12507	3164.61	2.70921	3166.56	2.42781	3163.05	1.45885
			3182.07	3.08618	3176	2.619	3177.08	2.61076	3174	1.51373
			3192.61	3.14622	3186.52	2.73102	3187.6	2.50017	3184.51	1.52386
			3203.14	3.25199	3197.03	2.74719	3198.12	2.49691	3195.02	1.50485
			3213.68	3.28604	3207.55	2.77538	3208.64	2.49806	3205.53	1.51008
			3224.21	3.0743	3218.06	2.80097	3219	2.41621	3216.03	1.53077
			3234.75	3.16207	3228.58	2.75223	3229.52	2.62587	3226.54	1.52268
			3245	3.35457	3239.09	2.79201	3240.04	2.51211	3237.05	1.53353
			3255.54	3.83597	3249.61	2.80396	3250.56	2.49473	3247	1.54319
			3266.07	3.27526	3260	2.81028	3261.08	2.57857	3257.51	1.56406
			3276.61	3.11227	3270.52	2.7422	3271.6	2.61652	3268.02	1.55915
			3287.14	3.24314	3281.03	2.75253	3282.12	2.55682	3278.53	1.56323
			3297.68	3.36207	3291.55	2.85346	3292.64	2.64132	3289.03	1.59964
			3308.21	3.74769	3302.06	2.8822	3303	2.66176	3299.54	1.55048
			3318.75	3.46163	3312.58	2.68918	3313.52	2.60753	3310.05	1.61592
			3329	3.43388	3323.09	2.86342	3324.04	2.6194	3321	1.59138
			3339.54	3.36501	3333.61	2.78076	3334.56	2.57732	3331.51	1.57803
			3350.07	3.29658	3344	2.83196	3345.08	2.70522	3342.02	1.60615
			3360.61	3.36602	3354.52	3.01133	3355.6	2.55736	3352.53	1.65043
			3371.14	3.2798	3365.03	2.92336	3366.12	2.60464	3363.03	1.63705
			3381.68	3.26861	3375.55	2.77822	3376.64	2.62324	3373.54	1.64079
			3392.21	3.40261	3386.06	2.85539	3387	2.63888	3384.05	1.64132
			3402.75	3.3846	3396.58	2.88732	3397.52	2.63379	3394	1.61803
			3413	3.39934	3407.09	2.85734	3408.04	2.68008	3404.51	1.61103
			3423.54	3.17259	3417.61	3.04486	3418.56	2.78011	3415.02	1.67376
			3434.07	3.21466	3428	2.89277	3429.08	2.74449	3425.53	1.70116
					3438.52	3.01603	3439.6	2.83004	3436.03	1.69722
					3449.03	2.99473	3450.12	2.70074	3446.54	1.64639
					3459.55	2.89811	3460.64	2.76373	3457.05	1.72037
					3470.06	2.91575	3471	2.84778	3468	1.69443
					3480.58	2.85714	3481.52	2.79186	3478.51	1.7265
					3491.09	2.98301	3492.04	2.77215	3489.02	1.72818
					3501.61	2.98033	3502.56	2.76111	3499.53	1.71817
					3512	2.9511	3513.08	2.82175	3510.03	1.72631
							3523.6	2.81123	3520.54	1.73717
							3534.12	2.79788	3531.05	1.71987
							3544.64	2.83381	3541	1.76345
							3556	2.80643	3551.51	1.76059
							3566.52	2.79966	3562.02	1.7427
							3577.04	2.9221	3572.53	1.78142
							3587.56	2.93901	3583.03	1.75674
							3598.08	2.84215	3593.54	1.80417
							3608.6	2.86658	3604.05	1.80942
							3619.12	2.84886	3615	1.7883
							3629.64	2.88673	3625.51	1.8012
							3640	3.04358	3636.02	1.82686
							3650.52	2.85244	3646.53	1.80957
							3661.04	2.91404	3657.03	1.82594
							3671.56	2.98441	3667.54	1.85162
							3682.08	2.89106	3678.05	1.84796
							3692.6	2.9328	3689	1.84772
							3703.12	3.01391	3699.51	1.86394
							3713.64	2.95217	3710.02	1.90807
							3724	3.01342	3720.53	1.85638
							3734.52	3.04453	3731.03	1.85618
							3745.04	2.96404	3741.54	1.8677
							3755.56	2.99933	3752.05	1.86546
							3766.08	2.95421	3762	1.90074
							3776.6	2.95685	3772.51	1.88838
							3787.12	2.95935	3783.02	1.91397
							3797.64	3.13677	3793.53	1.95017
							3808	3.11996	3804.03	1.8829
							3818.52	3.09433	3814.54	1.93422
							3829.04	3.00469	3825.05	1.8856
							3839.56	3.17359	3836	1.92437
							3850.08	3.24775	3846.51	1.94018
							3860.6	3.01117	3857.02	1.92429
							3871.12	3.12422	3867.53	1.96444
							3881.64	3.01009	3878.03	2.01438
							3892	3.14814	3888.54	2.02981
							3902.52	3.14856	3899.05	1.97981
							3913.04	3.14942	3909	1.94171
							3923.56	2.99834	3919.51	1.97466
							3934.08	3.09765	3930.02	1.99901
							3944.6	3.01652	3940.53	1.9889
							3955.12	3.10252	3951.03	2.02611
							3965.64	3.19078	3961.54	1.98776
							3976	3.25918	3972.05	2.06095
							3986.52	3.2057	3983	2.07425
							3997.04	3.13056	3993.51	2.02163
							4007.56	3.33204	4004.02	2.02005
							4018.08	3.30596	4014.53	2.1268
							4028.6	3.22835	4025.03	2.05197
							4039.12	3.22497	4035.54	2.09068
							4049.64	3.25505	4046.05	2.0593
							4060	3.32465	4056.56	2.03245
							4070.52	3.19401	4067	2.08743
							4081.04	3.23895	4077.51	2.09501
							4091.56	3.23874	4088.02	2.13247
							4102.08	3.39768	4098.53	2.15942
							4112.6	3.25552	4109.03	2.08729
							4123.12	3.20745	4119.54	2.12483
							4133.64	3.39533	4130.05	2.11948
							4145	3.31248	4140.56	2.12857
							4155.52	3.39727	4151	2.11346
							4166.04	3.46667	4161.51	2.14669
							4176.56	3.31894	4172.02	2.12006
							4187.08	3.36195	4182.53	2.17829
							4197.6	3.43589	4193.03	2.1817
							4208.12	3.21652	4203.54	2.17726
							4218.64	3.43964	4214.05	2.19692
							4229	3.36336	4224.56	2.24826
							4239.52	3.28389	4235	2.26713
							4250.04	3.61448	4245.51	2.24404
							4260.56	3.44725	4256.02	2.2077
							4271.08	3.30685	4266.53	2.21813
							4281.6	3.43193	4277.03	2.18805
							4292.12	3.31628	4287.54	2.20613
							4302.64	3.52795	4298.05	2.31107
							4313	3.45505	4308.56	2.25053
							4323.52	3.52808	4319	2.2547
							4334.04	3.67975	4329.51	2.2433
							4344.56	3.66048	4340.02	2.24554
							4355.08	3.65052	4350.53	2.26385
							4365.6	3.48752	4361.03	2.27043
							4376.12	3.58423	4371.54	2.29852
							4386.64	3.39952	4382.05	2.36474
							4397	3.43767	4392.56	2.20508
							4407.52	3.466	4403	2.29456
							4418.04	3.51427	4413.51	2.38729
							4428.56	3.38512	4424.02	2.25627
									4434.53	2.33
									4445.03	2.31769
									4455.54	2.27842
									4466.05	2.32338
									4476.56	2.27949
									4487	2.33372
									4497.51	2.38539
									4508.02	2.32935
									4518.53	2.39492
									4529.03	2.35375
									4539.54	2.44846
									4550.05	2.38562
									4560.56	2.44256
									4571	2.3852
									4581.51	2.34589
									4592.02	2.44119
									4602.53	2.44158
									4613.03	2.46079
									4623.54	2.46678
									4634.05	2.40301
									4644.56	2.41901
									4655	2.41123
									4665.51	2.45862
									4676.02	2.4453
									4686.53	2.52195
									4697.03	2.44364
									4707.54	2.56453
									4718.05	2.48577
									4728.56	2.57342
									4739	2.55365
									4749.51	2.52401
									4760.02	2.51639
									4770.53	2.48062
									4781.03	2.50834
									4791.54	2.5407
									4802.05	2.5905
									4812.56	2.57264
									4823	2.54855
									4833.51	2.57147
									4844.02	2.63873
									4854.53	2.57139
									4865.03	2.51233
									4875.54	2.56119
									4886.05	2.58222
									4896.56	2.65749
									4908	2.54155
									4918.51	2.53716
									4929.02	2.60878
									4939.53	2.58958
									4950.03	2.60973
									4960.54	2.64358
									4971.05	2.64699
									4981.56	2.67084
									4992	2.62616
									5002.51	2.70505
									5013.02	2.67327
									5023.53	2.73495
									5034.03	2.72168
									5044.54	2.69128
									5055.05	2.66367
									5065.56	2.77925
									5076	2.70644
									5086.51	2.72464
									5097.02	2.77976
									5107.53	2.66291
									5118.03	2.72722
									5128.54	2.70285
									5139.05	2.75336
									5149.56	2.73681
									5160	2.74134
									5170.51	2.76117
									5181.02	2.77181
									5191.53	2.86232
									5202.03	2.78914
									5212.54	2.8252
									5223.05	2.79234
									5233.56	2.80484
									5244	2.85102
									5254.51	2.88846
									5265.02	2.75413
									5275.53	2.86223
									5286.03	2.84054
									5296.54	2.84477
									5307.05	2.89579
									5317.56	2.84883
									5328	2.82758
									5338.51	2.7961
									5349.02	2.82343
									5359.53	2.8975
									5370.03	2.86629
									5380.54	2.89061
									5391.05	2.9131
									5401.56	2.86962
									5412	2.91133
									5422.51	2.92396
									5433.02	2.91553
									5443.53	2.99297
									5454.03	2.93784
									5464.54	2.93774
									5475.05	2.99474
									5485.56	3.02442
									5496	2.91161
									5506.51	2.98239
									5517.02	3.0441
									5527.53	2.94615
									5538.03	3.09083
									5548.54	3.08138
									5559.05	3.0926
									5569.56	2.98835
									5580.07	3.00318
									5591	2.91589
									5601.51	3.00114
									5612.02	2.98876
									5622.53	2.96966
									5633.03	3.07582
									5643.54	3.00174
									5654.05	3.10288
									5664.56	3.0022
									5675.07	3.04425
									5685	3.14087
									5695.51	3.09752
									5706.02	3.02452
									5716.53	3.06235
									5727.03	3.2124
