# Supplementary material for: Fast and selective organocatalytic ring-opening polymerization by fluorinated alcohol without a cocatalyst
Source: Nat Commun. 2019 Aug 9;10:3590. doi: 10.1038/s41467-019-11524-y (PMC6689068; doi:10.1038/s41467-019-11524-y)
Supplement: Supplementary file 3 — Source Data [file 41467_2019_11524_MOESM3_ESM.zip › 200747_2_data_set_3931942_p6g16n (1)/Source Data-R2/source data-Figure 4b.xlsx]

## Sheet: Sheet1
	Figure 4b (Ln(kapp) vs Ln[1,3-bis-HFAB])
		Ln[1,3-bis-HFAB]	Ln(kapp)
		-5.7556	-6.50229
		-5.0623	-6.72543
		-4.65678	-6.90966
		-4.36931	-6.98119
		-3.45302	-7.3717
