# Supplementary material for: Fast and selective organocatalytic ring-opening polymerization by fluorinated alcohol without a cocatalyst
Source: Nat Commun. 2019 Aug 9;10:3590. doi: 10.1038/s41467-019-11524-y (PMC6689068; doi:10.1038/s41467-019-11524-y)
Supplement: Supplementary file 3 — Source Data [file 41467_2019_11524_MOESM3_ESM.zip › 200747_2_data_set_3931942_p6g16n (1)/Source Data-R2/source data-Figure 4c.xlsx]

## Sheet: Sheet1
Figure 4c ((Ln[M]0/[M]t) vs time)
		1-1-120		0.5-1-120		0.25-1-120		0.125-1-120		0.0625-1-120
	time(sec.)	Ln([M]0/[M]t)	time(sec.)	Ln([M]0/[M]t)	time(sec.)	Ln([M]0/[M]t)	time(sec.)	Ln([M]0/[M]t)	time(sec.)	Ln([M]0/[M]t)
	6	1.93276e-05	6	0	6	9.83966e-06	6	0.00392	6	0.00297
	16	0.01573	16	0.00461	16	0.00727	16	-1.03761e-05	16	0.000909407
	26	0.00808	26	0.00063093	26	0.00695	26	0.00987	26	-0.00632
	36	0.0035	36	6.79272e-05	36	0.00545	36	0.00862	36	0
	46	0.00525	46	0.00746	46	0.0125	46	0.01136	46	-0.00307
	56	0.01589	56	0.0139	56	0.00781	56	0.0034	56	0.00346
	66	0.01012	66	0.00112	66	0.02128	66	-0.00281	66	0.00534
	76	0.02196	76	0.00666	76	0.02756	76	0.00952	76	0.000984779
	86	0.02569	86	0.00412	86	0.0205	86	0.00193	86	-0.00856
	96	0.03845	96	0.02593	96	0.02571	96	0.00306	96	-0.000881711
	106	0.06149	106	0.03973	106	0.02128	106	0.00883	106	0.01402
	116	0.09947	116	0.04013	116	0.03613	116	0.01865	116	-0.000833345
	126	0.1331	126	0.05868	126	0.04775	126	0.00958	126	0.01141
	136	0.17932	136	0.08468	136	0.05354	136	0.00863	136	0.00438
	146	0.25428	146	0.10748	146	0.05762	146	0.02165	146	-0.000268897
	156	0.30909	156	0.13266	156	0.07846	156	0.01535	156	-0.00586
	166	0.38866	166	0.15818	166	0.08664	166	0.02311	166	0.00755
	176	0.48075	176	0.21013	176	0.09796	176	0.02605	176	0.00638
	186	0.56464	186	0.21646	186	0.11376	186	0.02791	186	-0.00153
	196	0.70114	196	0.26202	196	0.1299	196	0.03364	196	0.00818
	206	0.82002	206	0.29683	206	0.16021	206	0.03394	206	-0.00478
	216	0.94488	216	0.34431	216	0.17667	216	0.03048	216	0.00602
	226	1.05706	226	0.3982	226	0.17344	226	0.04474	226	0.00437
	236	1.22118	236	0.44719	236	0.21451	236	0.05691	236	0.01743
	246	1.39223	246	0.47351	246	0.22458	246	0.06726	246	0.01156
	256	1.56443	256	0.52811	256	0.25102	256	0.06273	256	0.00164
	266	1.73058	266	0.59589	266	0.25802	266	0.07839	266	-0.00248
	276	1.87081	276	0.644	276	0.29894	276	0.07617	276	0.0136
	286	2.10296	286	0.68449	286	0.29725	286	0.0749	286	0.01714
	296	2.25288	296	0.75032	296	0.31957	296	0.08402	296	0.02098
	306	2.43302	306	0.82444	306	0.34277	306	0.08484	306	0.01537
	316	2.67701	316	0.85901	316	0.3718	316	0.09808	316	0.02608
	326	2.8621	326	0.94378	326	0.38958	326	0.11852	326	0.01128
	336	2.97341	336	1.00484	336	0.40957	336	0.11121	336	0.01515
	346	3.33571	346	1.06655	346	0.44311	346	0.12051	346	0.01862
	356	3.19797	356	1.13038	356	0.47446	356	0.12552	356	0.02284
			366	1.22022	366	0.48795	366	0.13497	366	0.01938
			376	1.243	376	0.50255	376	0.13757	376	0.0267
			386	1.25889	386	0.52376	386	0.13865	386	0.02047
			396	1.37858	396	0.55252	396	0.14718	396	0.03617
			406	1.4831	406	0.588	406	0.15163	406	0.03237
			416	1.51705	416	0.59778	416	0.16739	416	0.03391
			426	1.58608	426	0.64259	426	0.16362	426	0.03957
			436	1.64941	436	0.65486	436	0.17508	436	0.03993
			446	1.72255	446	0.67652	446	0.18195	446	0.0334
			456	1.83856	456	0.71969	456	0.19375	456	0.04499
			466	1.86115	466	0.75036	466	0.20015	466	0.03783
			476	1.95364	476	0.76496	476	0.21668	476	0.0508
			486	2.04158	486	0.80067	486	0.21758	486	0.05067
			496	2.02003	496	0.79452	496	0.22552	496	0.05174
			506	2.16747	506	0.8521	506	0.22352	506	0.05607
			516	2.19747	516	0.88779	516	0.22427	516	0.04426
			526	2.2638	526	0.90622	526	0.2389	526	0.05742
			536	2.38576	536	0.94159	536	0.25344	536	0.05891
			546	2.50145	546	0.9448	546	0.2616	546	0.06108
			556	2.59958	556	0.99209	556	0.2739	556	0.07127
			566	2.62931	566	1.03204	566	0.28127	566	0.06032
			576	2.83602	576	1.04402	576	0.29189	576	0.06472
			586	2.76032	586	1.10657	586	0.30167	586	0.06147
			596	2.98677	596	1.09879	596	0.30153	596	0.0771
			606	2.97455	606	1.15127	606	0.32623	606	0.06309
			616	2.94462	616	1.1799	616	0.32691	616	0.06873
			626	2.95365	626	1.23502	626	0.31225	626	0.07798
			636	3.19982	636	1.25201	636	0.33269	636	0.07853
			646	3.26472	646	1.26574	646	0.3365	646	0.08216
					656	1.30464	656	0.34916	656	0.09225
					666	1.31835	666	0.34933	666	0.08474
					676	1.36998	676	0.37081	676	0.08386
					686	1.36641	686	0.36678	686	0.08537
					696	1.45059	696	0.39304	696	0.08753
					706	1.44471	706	0.39778	706	0.10236
					716	1.51271	716	0.39592	716	0.0919
					726	1.53287	726	0.41199	726	0.09783
					736	1.57199	736	0.43593	736	0.10695
					746	1.61714	746	0.42727	746	0.09747
					756	1.65395	756	0.43583	756	0.10677
					766	1.65276	766	0.45059	766	0.10184
					776	1.70722	776	0.46473	776	0.11241
					786	1.69398	786	0.47981	786	0.12286
					796	1.75782	796	0.48336	796	0.11463
					806	1.78524	806	0.48956	806	0.11484
					816	1.84597	816	0.47714	816	0.11817
					826	1.85972	826	0.50457	826	0.1204
					836	1.83447	836	0.5133	836	0.12882
					846	1.89846	846	0.5237	846	0.11459
					856	1.94615	856	0.50453	856	0.12482
					866	1.97238	866	0.53605	866	0.12874
					876	1.94233	876	0.54272	876	0.1391
					886	2.06843	886	0.55861	886	0.14214
					896	2.05672	896	0.55368	896	0.14082
					906	2.09682	906	0.57295	906	0.14786
					916	2.08495	916	0.58124	916	0.15662
					926	2.16771	926	0.59624	926	0.14437
					936	2.22351	936	0.59406	936	0.13892
					946	2.24203	946	0.62581	946	0.14208
					956	2.30301	956	0.61371	956	0.14583
					966	2.23863	966	0.63225	966	0.16181
					976	2.3237	976	0.63681	976	0.14962
					986	2.34794	986	0.65183	986	0.15571
					996	2.34475	996	0.64403	996	0.14984
					1006	2.419	1006	0.65638	1006	0.17163
					1016	2.46489	1016	0.67915	1016	0.17121
					1026	2.48577	1026	0.6858	1026	0.1787
					1036	2.56965	1036	0.70034	1036	0.17395
					1046	2.49845	1046	0.72284	1046	0.17112
					1056	2.56926	1056	0.70887	1056	0.18468
					1066	2.54456	1066	0.71075	1066	0.17377
					1076	2.60691	1076	0.74778	1076	0.1885
					1086	2.75162	1086	0.76192	1086	0.19068
					1096	2.64329	1096	0.761	1096	0.18004
					1106	2.89407	1106	0.77939	1106	0.18598
					1116	2.75744	1116	0.7625	1116	0.1905
					1126	2.78422	1126	0.79401	1126	0.18825
					1136	2.84412	1136	0.81322	1136	0.19337
					1146	2.96368	1146	0.80387	1146	0.20027
					1156	2.84863	1156	0.82577	1156	0.20422
					1166	2.84338	1166	0.82516	1166	0.19728
					1176	2.88324	1176	0.8426	1176	0.21913
					1186	3.009	1186	0.85001	1186	0.20419
					1196	3.00369	1196	0.86808	1196	0.20184
					1206	3.19907	1206	0.85872	1206	0.21507
					1216	3.1536	1216	0.86733	1216	0.20991
					1226	3.29749	1226	0.89691	1226	0.21584
					1236	3.14963	1236	0.89583	1236	0.2312
					1246	3.11978	1246	0.91115	1246	0.21517
					1256	3.13411	1256	0.91128	1256	0.22435
							1266	0.91824	1266	0.22481
							1276	0.9532	1276	0.2304
							1286	0.9379	1286	0.24729
							1296	0.95374	1296	0.23979
							1306	0.98234	1306	0.24834
							1316	0.98209	1316	0.24453
							1326	0.98385	1326	0.25191
							1336	0.99997	1336	0.25175
							1346	1.0097	1346	0.25513
							1356	1.01767	1356	0.24687
							1366	1.04017	1366	0.26295
							1376	1.06281	1376	0.26424
							1386	1.0621	1386	0.26934
							1396	1.06734	1396	0.25879
							1406	1.06183	1406	0.26807
							1416	1.09867	1416	0.25823
							1426	1.1142	1426	0.26707
							1436	1.10614	1436	0.27871
							1446	1.14311	1446	0.27425
							1456	1.13287	1456	0.29413
							1466	1.16132	1466	0.28618
							1476	1.14555	1476	0.28683
							1486	1.18105	1486	0.29375
							1496	1.17743	1496	0.29774
							1506	1.18122	1506	0.30423
							1516	1.20263	1516	0.30387
							1526	1.19386	1526	0.29754
							1536	1.2003	1536	0.30725
							1546	1.23697	1546	0.29946
							1556	1.25268	1556	0.29396
							1566	1.23718	1566	0.32341
							1576	1.28267	1576	0.30585
							1586	1.25089	1586	0.31544
							1596	1.28042	1596	0.32049
							1606	1.25402	1606	0.3099
							1616	1.30517	1616	0.31995
							1626	1.28978	1626	0.32864
							1636	1.29086	1636	0.33029
							1646	1.29487	1646	0.34192
							1656	1.34109	1656	0.32096
							1666	1.35558	1666	0.34675
							1676	1.35496	1676	0.3354
							1686	1.34241	1686	0.33962
							1696	1.39186	1696	0.34249
							1706	1.38555	1706	0.36078
							1716	1.39776	1716	0.35208
							1726	1.45551	1726	0.35014
							1736	1.44907	1736	0.35784
							1746	1.4541	1746	0.36164
							1756	1.44807	1756	0.35929
							1766	1.44879	1766	0.36088
							1776	1.46656	1776	0.36266
							1786	1.48764	1786	0.38049
							1796	1.48831	1796	0.37984
							1806	1.466	1806	0.37528
							1816	1.54618	1816	0.36635
							1826	1.50275	1826	0.37216
							1836	1.52341	1836	0.38052
							1846	1.56322	1846	0.39446
							1856	1.57132	1856	0.37874
							1866	1.56843	1866	0.4001
							1876	1.56682	1876	0.41087
							1886	1.60184	1886	0.4114
							1896	1.54592	1896	0.40153
							1906	1.63436	1906	0.4148
							1916	1.60186	1916	0.4086
							1926	1.67165	1926	0.41187
							1936	1.60845	1936	0.40947
							1946	1.65225	1946	0.41219
							1956	1.67577	1956	0.44335
							1966	1.66824	1966	0.4262
							1976	1.71528	1976	0.42643
							1986	1.69506	1986	0.42089
							1996	1.73157	1996	0.44466
							2006	1.71072	2006	0.43498
							2016	1.72739	2016	0.44547
							2026	1.74877	2026	0.43386
							2036	1.77855	2036	0.4484
							2046	1.7555	2046	0.45523
							2056	1.722	2056	0.44791
							2066	1.77685	2066	0.47424
							2076	1.72947	2076	0.46627
							2086	1.78251	2086	0.47771
							2096	1.80454	2096	0.44992
							2106	1.79693	2106	0.47302
							2116	1.87534	2116	0.44948
							2126	1.85622	2126	0.46229
							2136	1.81683	2136	0.48451
							2146	1.83451	2146	0.48276
							2156	1.85315	2156	0.48833
							2166	1.9191	2166	0.47372
							2176	1.89669	2176	0.48665
							2186	1.94973	2186	0.48754
							2196	1.87955	2196	0.48504
							2206	1.91882	2206	0.49679
							2216	1.89516	2216	0.49566
							2226	1.92505	2226	0.49168
							2236	1.91734	2236	0.49159
							2246	1.8973	2246	0.51487
							2256	1.98396	2256	0.50513
							2266	1.98587	2266	0.52169
							2276	1.96302	2276	0.51767
							2286	2.03971	2286	0.52803
							2296	1.99743	2296	0.51529
							2306	1.99159	2306	0.53049
							2316	2.06093	2316	0.52923
							2326	2.02918	2326	0.52146
							2336	2.02052	2336	0.52467
							2346	2.10873	2346	0.54589
							2356	2.05563	2356	0.5421
							2366	2.06704	2366	0.54584
							2376	2.04219	2376	0.56352
							2386	2.12479	2386	0.55094
							2396	2.06146	2396	0.551
							2406	2.11221	2406	0.55719
							2416	2.11115	2416	0.55382
							2426	2.04681	2426	0.56514
							2436	2.12095	2436	0.56189
							2446	2.20292	2446	0.57416
							2456	2.07485	2456	0.57669
							2466	2.19193	2466	0.57153
							2476	2.17272	2476	0.58501
							2486	2.22231	2486	0.58021
							2496	2.22852	2496	0.58905
							2506	2.25654	2506	0.57835
							2516	2.18301	2516	0.60328
							2526	2.22583	2526	0.61104
							2536	2.21711	2536	0.59721
							2546	2.21999	2546	0.59699
							2556	2.3041	2556	0.60246
							2566	2.26109	2566	0.60116
							2576	2.34008	2576	0.62247
							2586	2.21051	2586	0.61288
							2596	2.27619	2596	0.61832
							2606	2.21637	2606	0.61383
							2616	2.27977	2616	0.62868
							2626	2.20272	2626	0.62783
							2636	2.38616	2636	0.62634
							2646	2.35621	2646	0.64826
							2656	2.24944	2656	0.62799
							2666	2.42129	2666	0.63844
							2676	2.53631	2676	0.62921
							2686	2.39336	2686	0.65112
							2696	2.37348	2696	0.6448
							2706	2.48382	2706	0.65175
							2716	2.55921	2716	0.66634
							2726	2.34461	2726	0.64625
							2736	2.47924	2736	0.65289
							2746	2.46132	2746	0.66783
							2756	2.44751	2756	0.67275
							2766	2.45923	2766	0.66517
							2776	2.50168	2776	0.66975
							2786	2.3684	2786	0.675
							2796	2.51159	2796	0.66631
							2806	2.52456	2806	0.68267
							2816	2.60997	2816	0.67464
							2826	2.46187	2826	0.6579
							2836	2.59942	2836	0.68519
							2846	2.43344	2846	0.67821
							2856	2.50486	2856	0.70149
							2866	2.63238	2866	0.68479
							2876	2.46246	2876	0.71042
							2886	2.54919	2886	0.71388
							2896	2.61988	2896	0.69908
							2906	2.6044	2906	0.71913
							2916	2.61197	2916	0.71296
							2926	2.60266	2926	0.71072
							2936	2.61092	2936	0.73124
							2946	2.64493	2946	0.72381
							2956	2.67505	2956	0.72863
							2966	2.80542	2966	0.7264
							2976	2.68547	2976	0.74071
							2986	2.67639	2986	0.73504
							2996	2.61089	2996	0.74594
							3006	2.64531	3006	0.72988
							3016	2.75067	3016	0.7329
							3026	2.63681	3026	0.73981
							3036	2.6684	3036	0.74584
							3046	2.65438	3046	0.74343
							3056	2.65369	3056	0.76563
							3066	2.68592	3066	0.74431
							3076	2.75185	3076	0.76402
							3086	2.86785	3086	0.77448
							3096	2.63993	3096	0.7648
							3106	2.64412	3106	0.75567
							3116	2.78702	3116	0.78039
							3126	2.96128	3126	0.77305
							3136	2.60247	3136	0.78612
							3146	2.81166	3146	0.77745
							3156	2.72822	3156	0.78099
							3166	2.79009	3166	0.75985
							3176	2.96004	3176	0.77937
							3186	2.71377	3186	0.79051
							3196	2.82376	3196	0.81862
							3206	2.75806	3206	0.80285
							3216	2.83936	3216	0.81397
							3226	2.99547	3226	0.81504
							3236	2.8512	3236	0.81821
							3246	2.7794	3246	0.81543
							3256	2.97936	3256	0.82288
							3266	2.84291	3266	0.83419
							3276	2.96866	3276	0.80492
							3286	2.90519	3286	0.83366
							3296	2.7927	3296	0.81699
							3306	2.94284	3306	0.83896
							3316	2.90112	3316	0.81827
							3326	3.06018	3326	0.8448
							3336	2.98513	3336	0.84478
							3346	2.91828	3346	0.82518
							3356	3.1596	3356	0.84825
							3366	2.98472	3366	0.84745
							3376	3.09394	3376	0.84926
							3386	3.01488	3386	0.85812
							3396	2.97938	3396	0.8594
							3406	2.98288	3406	0.89223
							3416	2.90163	3416	0.88647
							3426	3.17623	3426	0.87108
							3436	3.02364	3436	0.86869
							3446	3.09498	3446	0.86627
							3456	2.9788	3456	0.87708
							3466	3.10038	3466	0.89765
							3476	3.06928	3476	0.89704
							3486	3.09132	3486	0.86675
							3496	3.1661	3496	0.891
							3506	2.99462	3506	0.88912
							3516	3.12743	3516	0.89419
							3526	3.27821	3526	0.87233
							3536	3.27412	3536	0.87173
							3546	3.14231	3546	0.90036
							3556	3.19114	3556	0.92717
							3566	3.35579	3566	0.92088
							3576	3.17319	3576	0.90812
							3586	3.35417	3586	0.92352
							3596	3.35066	3596	0.90047
							3606	3.28851	3606	0.91498
							3616	3.25426	3616	0.94075
							3626	3.48606	3626	0.93114
							3636	3.22205	3636	0.92733
							3646	3.16115	3646	0.96328
							3656	3.14578	3656	0.93598
							3666	3.16842	3666	0.93326
							3676	3.27858	3676	0.93152
									3686	0.94514
									3696	0.95793
									3706	0.9309
									3716	0.92502
									3726	0.97348
									3736	0.96232
									3746	0.97393
									3756	0.96216
									3766	0.97876
									3776	0.97618
									3786	0.97183
									3796	0.9595
									3806	0.99652
									3816	0.96797
									3826	1.00295
									3836	0.97542
									3846	0.97378
									3856	0.98933
									3866	0.98551
									3876	0.97826
									3886	1.01773
									3896	1.0007
									3906	1.006
									3916	1.00801
									3926	1.01671
									3936	1.04459
									3946	1.02316
									3956	1.0263
									3966	1.04767
									3976	1.02056
									3986	1.0308
									3996	1.02789
									4006	1.02474
									4016	1.0555
									4026	1.04019
									4036	1.03832
									4046	1.04605
									4056	1.07209
									4066	1.02972
									4076	1.05998
									4086	1.06539
									4096	1.05462
									4106	1.08969
									4116	1.06909
									4126	1.08101
									4136	1.07818
									4146	1.07342
									4156	1.08787
									4166	1.1132
									4176	1.08575
									4186	1.05455
									4196	1.0638
									4206	1.08513
									4216	1.11575
									4226	1.09305
									4236	1.09507
									4246	1.09802
									4256	1.09491
									4266	1.08906
									4276	1.1128
									4286	1.12209
									4296	1.12207
									4306	1.11393
									4316	1.13405
									4326	1.10652
									4336	1.10764
									4346	1.12006
									4356	1.14
									4366	1.15111
									4376	1.16929
									4386	1.15426
									4396	1.16109
									4406	1.18466
									4416	1.14691
									4426	1.14183
									4436	1.11424
									4446	1.14981
									4456	1.16557
									4466	1.16296
									4476	1.17091
									4486	1.19055
									4496	1.17525
									4506	1.16843
									4516	1.19439
									4526	1.18072
									4536	1.19131
									4546	1.19029
									4556	1.17813
									4566	1.2089
									4576	1.18784
									4586	1.18037
									4596	1.18157
									4606	1.2202
									4616	1.22264
									4626	1.23233
									4636	1.20566
									4646	1.22202
									4656	1.24089
									4666	1.23289
									4676	1.23292
									4686	1.21971
									4696	1.26663
									4706	1.26904
									4716	1.21263
									4726	1.24416
									4736	1.25318
									4746	1.25232
									4756	1.25752
									4766	1.27098
									4776	1.30805
									4786	1.26444
									4796	1.27556
									4806	1.27725
									4816	1.24309
									4826	1.25684
									4836	1.25529
									4846	1.26059
									4856	1.30784
									4866	1.29206
									4876	1.27195
									4886	1.32734
									4896	1.25879
									4906	1.27933
									4916	1.29633
									4926	1.29847
									4936	1.26807
									4946	1.31358
									4956	1.37238
									4966	1.27948
									4976	1.3249
									4986	1.31343
									4996	1.30815
									5006	1.30651
									5016	1.31991
									5026	1.31965
									5036	1.3235
									5046	1.3482
									5056	1.36182
									5066	1.35086
									5076	1.33132
									5086	1.32275
									5096	1.32636
									5106	1.33405
									5116	1.33587
									5126	1.33891
									5136	1.36979
									5146	1.35749
									5156	1.35781
									5166	1.32064
									5176	1.36848
									5186	1.3416
									5196	1.38117
									5206	1.39694
									5216	1.35584
									5226	1.35799
									5236	1.36662
									5246	1.3771
									5256	1.37823
									5266	1.39194
									5276	1.39934
									5286	1.3927
									5296	1.38409
									5306	1.38902
									5316	1.37394
									5326	1.42842
									5336	1.36639
									5346	1.42761
									5356	1.41462
									5366	1.42633
									5376	1.39115
									5386	1.41718
									5396	1.42856
									5406	1.40673
									5416	1.40928
									5426	1.47296
									5436	1.46465
									5446	1.40634
									5456	1.43455
									5466	1.45704
									5476	1.41968
									5486	1.45873
									5496	1.46073
									5506	1.45577
									5516	1.4256
									5526	1.46494
									5536	1.49586
									5546	1.43717
									5556	1.47247
									5566	1.47889
									5576	1.464
									5586	1.50822
									5596	1.46392
									5606	1.46844
									5616	1.47081
									5626	1.48325
									5636	1.47487
									5646	1.46374
									5656	1.45027
									5666	1.48649
									5676	1.50654
									5686	1.49556
									5696	1.4938
									5706	1.49127
									5716	1.48745
									5726	1.47982
									5736	1.51268
									5746	1.4938
									5756	1.49458
									5766	1.51673
									5776	1.5133
									5786	1.51513
									5796	1.51939
									5806	1.48556
									5816	1.51605
									5826	1.56899
									5836	1.5028
									5846	1.55469
									5856	1.53046
									5866	1.51962
									5876	1.53078
									5886	1.534
									5896	1.53009
									5906	1.52923
									5916	1.53675
									5926	1.54955
									5936	1.55105
									5946	1.57762
									5956	1.55033
									5966	1.54119
									5976	1.55515
									5986	1.58912
									5996	1.57212
									6006	1.53414
									6016	1.5447
