# Supplementary material for: Fast and selective organocatalytic ring-opening polymerization by fluorinated alcohol without a cocatalyst
Source: Nat Commun. 2019 Aug 9;10:3590. doi: 10.1038/s41467-019-11524-y (PMC6689068; doi:10.1038/s41467-019-11524-y)
Supplement: Supplementary file 3 — Source Data [file 41467_2019_11524_MOESM3_ESM.zip › 200747_2_data_set_3931942_p6g16n (1)/Source Data-R2/source data-Figure 4d.xlsx]

## Sheet: Sheet1
	Figure 4d(Ln(kapp) vs Ln[DMEA])
		Ln([DMEA])	Ln(kapp)
		-6.44875	-4.10743
		-7.14196	-4.96042
		-7.83511	-5.78283
		-8.52825	-6.92003
		-9.2214	-8.15603
