# Supplementary material for: Fast and selective organocatalytic ring-opening polymerization by fluorinated alcohol without a cocatalyst
Source: Nat Commun. 2019 Aug 9;10:3590. doi: 10.1038/s41467-019-11524-y (PMC6689068; doi:10.1038/s41467-019-11524-y)
Supplement: Supplementary file 3 — Source Data [file 41467_2019_11524_MOESM3_ESM.zip › 200747_2_data_set_3931942_p6g16n (1)/Source Data-R2/source data-Figure 6a.xlsx]

## Sheet: Sheet1
Figure 6
	time(sec.)	Ln([M]0/[M]t)
	0	-0.000338467
	10.5257	0.00754
	21.0514	0.0038
	31.5771	0.00156
	42.1028	0.00788
	52.6285	0.00816
	63.1541	0.01879
	73.6798	0.01233
	84.2055	0.01817
	94.7312	0.02982
	105.257	0.01576
	115.783	0.01021
	126.308	0.0159
	136.834	0.01384
	147.36	0.01398
	157.885	0.01817
	168.411	0.01473
	178.937	0.02018
	189.462	0.01997
	199.988	0.03115
	210.514	0.02405
	221.039	0.01356
	231.565	0.0402
	242.091	0.03451
	252.617	0.03297
	263.142	0.04621
	273.668	0.05676
	284.194	0.06938
	294.719	0.07003
	305.245	0.07857
	315.771	0.08939
	326.296	0.10807
	336.822	0.11215
	347.348	0.1437
	357.873	0.16791
	368.399	0.17918
	378.925	0.20694
	389.451	0.22484
	399.976	0.2526
	410.502	0.27125
	421.028	0.30017
	431.553	0.33619
	442.079	0.35793
	452.605	0.39141
	463.13	0.43136
	473.656	0.47841
	484.182	0.5106
	494.707	0.54433
	505.233	0.58846
	515.759	0.61855
	526.284	0.71146
	536.81	0.77744
	547.336	0.78261
	557.862	0.80296
	568.387	0.80024
	578.913	0.85173
	589.439	0.8666
	599.964	0.90017
	610.49	0.90101
	621.016	0.92496
	631.541	0.94653
	642.067	0.97305
	652.593	0.99497
	663.118	1.00657
	673.644	1.01513
	684.17	1.05282
	694.696	1.03761
	705.221	1.08898
	715.747	1.09949
	726.273	1.11796
	736.798	1.14717
	747.324	1.13867
	757.85	1.18011
	768.375	1.21738
	778.901	1.22311
	789.427	1.24945
	799.952	1.25111
	810.478	1.31635
	821.004	1.3199
	831.529	1.33162
	842.055	1.37619
	852.581	1.37646
	863.107	1.40612
	873.632	1.42791
	884.158	1.41584
	894.684	1.48304
	905.209	1.54361
	915.735	1.55093
	926.261	1.60707
	936.786	1.54774
	947.312	1.60876
	957.838	1.70604
	968.363	1.70306
	978.889	1.83648
	989.415	1.70566
	999.941	1.83224
	1010.47	1.97086
	1020.99	2.01051
	1031.52	2.03715
	1042.04	1.94213
	1052.57	2.13527
	1063.09	2.00849
	1073.62	1.95018
	1084.15	1.98555
	1094.67	2.02016
	1105.2	2.03146
	1115.72	2.04969
	1126.25	2.07148
	1136.77	2.07417
	1147.3	2.21264
	1157.83	2.19061
	1168.35	2.18518
	1178.88	2.28913
	1189.4	2.23391
	1199.93	2.38071
