# Supplementary material for: Fast and selective organocatalytic ring-opening polymerization by fluorinated alcohol without a cocatalyst
Source: Nat Commun. 2019 Aug 9;10:3590. doi: 10.1038/s41467-019-11524-y (PMC6689068; doi:10.1038/s41467-019-11524-y)
Supplement: Supplementary file 3 — Source Data [file 41467_2019_11524_MOESM3_ESM.zip › 200747_2_data_set_3931942_p6g16n (1)/Source Data-R2/source data-Supplementary Figure 10.xlsx]

## Sheet: Sheet1
Supplementary Figure 10(Ln([M]0/[M]t) vs time)									Supplementary Figure 10(SEC traces)
			1-120			1-240					1-120		1-120			1-240		1-240
		time(min)	Ln([M]0/[M]t)		time(min)	Ln([M]0/[M]t)				time(min)	RI Response	time(min)	MALS Response		time(min)	RI Response	time(min)	MALS Response
		0	1.85756e-05		0	-2.81783e-05				4.98513	0.00361	4.99986	-0.00225		-0.16113	0.01575	0	0.000244529
		59.9997	0.00222		59.9997	0.00323				5.00092	0.00362	5.0167	-0.00223		-0.14534	-0.00373	0.01683	0.00271
		119.999	0.00789		119.999	-0.00578				5.0167	0.00377	5.03353	-0.00236		-0.12955	-0.03032	0.03367	0.00865
		179.999	0.00311		179.999	-0.00698				5.03249	0.00385	5.05037	-0.00249		-0.11377	-0.03491	0.0505	0.0082
		239.999	0.000957649		239.999	-0.00457				5.04828	0.004	5.0672	-0.00482		-0.09798	-0.02713	0.06734	0.00775
		299.998	0.00613		299.998	-0.00922				5.06407	0.0043	5.08404	-0.00379		-0.08219	-0.01828	0.08417	0.00598
		359.998	0.00762		359.998	-0.0067				5.07986	0.00449	5.10087	-0.00254		-0.0664	-0.0104	0.10101	0.00423
		420	0.01359		420	-0.00584				5.09565	0.00452	5.11771	-0.00254		-0.05061	-0.0051	0.11784	0.00364
		480	0.01214		480	-0.00695				5.11144	0.00455	5.13454	-0.00255		-0.03482	-0.00163	0.13468	0.00306
		539.999	0.01523		539.999	-0.00638				5.12723	0.00465	5.15138	-0.00268		-0.01903	0.000988534	0.15151	0.00267
		599.999	0.01191		599.999	-0.00313				5.14302	0.00469	5.16821	-0.00238		-0.00324	0.00305	0.16835	0.00172
		659.999	0.01079		659.999	-0.00613				5.15881	0.0047	5.18504	-0.00224		0.01255	0.00599	0.18518	0.000819457
		719.998	0.02093		719.998	-0.0127				5.1746	0.00466	5.20188	-0.00236		0.02834	0.00849	0.20201	0.000807027
		780	0.01659		780	-0.00556				5.19039	0.00463	5.21871	-0.00247		0.04413	0.01096	0.21885	0.000794597
		840	0.01343		840	-0.0098				5.20618	0.00449	5.23555	-0.00286		0.05992	0.01302	0.23568	-0.001
		899.999	0.01024		899.999	-0.00864				5.22197	0.00421	5.25238	-0.00375		0.07571	0.01482	0.25252	-0.0019
		959.999	0.01804		959.999	-0.00818				5.23776	0.00418	5.26922	-0.00325		0.0915	0.01638	0.26935	-0.000379378
		1020	0.00909		1020	-0.00782				5.25355	0.00409	5.28605	-0.00306		0.10729	0.01729	0.28619	-0.000542697
		1080	0.01428		1080	-0.01181				5.26934	0.00403	5.30289	-0.00456		0.12308	0.01853	0.30302	-0.000706017
		1140	0.01483		1140	-0.00744				5.28513	0.00387	5.31972	-0.00605		0.13887	0.01945	0.31986	-0.0019
		1200	0.01343		1200	-0.00725				5.30092	0.00367	5.33656	-0.00598		0.15466	0.02066	0.33669	-0.00207
		1260	0.01049		1260	-0.01086				5.31671	0.00366	5.35339	-0.00363		0.17045	0.02144	0.35353	-0.00221
		1320	0.01203		1320	-0.00424				5.3325	0.00351	5.37022	-0.00344		0.18624	0.02204	0.37036	-0.00234
		1380	0.01741		1380	-0.00493				5.34829	0.0035	5.38706	-0.00337		0.20203	0.0221	0.38719	-0.00276
		1440	0.01186		1440	-0.00385				5.36408	0.00348	5.40389	-0.00331		0.21782	0.02198	0.40403	-0.00265
		1500	0.02179		1500	-0.00879				5.37987	0.00346	5.42073	-0.00294		0.23361	0.02187	0.42086	-0.00308
		1560	0.01441		1560	-0.00431				5.39566	0.00335	5.43756	-0.0028		0.2494	0.02166	0.4377	-0.00351
		1620	0.0198		1620	-0.00935				5.41144	0.00332	5.4544	-0.00266		0.26519	0.02167	0.45453	-0.00204
		1680	0.01716		1680	-0.00859				5.42723	0.00331	5.47123	-0.00323		0.28098	0.02164	0.47137	-0.000473964
		1740	0.01537		1740	-0.00753				5.44302	0.0033	5.48807	-0.00379		0.29676	0.02155	0.4882	-0.000905336
		1800	0.02062		1800	-0.01363				5.45881	0.00327	5.5049	-0.00542		0.31255	0.02147	0.50504	-0.00134
		1860	0.01677		1860	-0.00957				5.4746	0.00304	5.52174	-0.00481		0.32834	0.02132	0.52187	-0.00227
		1920	0.01543		1920	-0.01006				5.49039	0.00296	5.53857	-0.00185		0.34413	0.02107	0.53871	-0.00208
		1980	0.0179		1980	-0.01046				5.50618	0.00278	5.5554	-0.00109		0.35992	0.02042	0.55554	-0.00224
		2040	0.0254		2040	-0.00676				5.52197	0.00259	5.57224	-0.000403634		0.37571	0.02031	0.57237	-0.00241
		2100	0.01584		2100	-0.00916				5.53776	0.00252	5.58907	-0.00027519		0.3915	0.01982	0.58921	-0.00207
		2160	0.02042		2160	-0.01356				5.55355	0.00223	5.60591	-0.000225772		0.40729	0.01951	0.60604	-0.00174
		2220	0.02153		2220	-0.0111				5.56934	0.00219	5.62274	-0.000324661		0.42308	0.01919	0.62288	-0.00207
		2280	0.02669		2280	-0.01232				5.58513	0.00204	5.63958	-0.000423549		0.43887	0.01879	0.63971	-0.00239
		2340	0.02203		2340	-0.01386				5.60092	0.002	5.65641	-0.000670742		0.45466	0.01863	0.65655	-0.00312
		2400	0.02292		2400	-0.00813				5.61671	0.00186	5.67325	-0.00198		0.47045	0.01812	0.67338	-0.00315
		2460	0.01772		2460	-0.01525				5.6325	0.00156	5.69008	-0.00153		0.48624	0.01805	0.69022	-0.00317
		2520	0.02386		2520	-0.01011				5.64829	0.00133	5.70692	-0.00133		0.50203	0.01799	0.70705	-0.00407
		2580	0.02363		2580	-0.01259				5.66408	0.00102	5.72375	-0.00169		0.51782	0.01783	0.72389	-0.00369
		2640	0.01855		2640	-0.01332				5.67987	0.000979301	5.74058	-0.00205		0.53361	0.0174	0.74072	-0.00358
		2700	0.01869		2700	-0.01094				5.69566	0.000944453	5.75742	-0.00215		0.5494	0.01677	0.75756	-0.0036
		2760	0.02984		2760	-0.01449				5.71145	0.000911577	5.77425	-0.00225		0.56519	0.01647	0.77439	-0.00363
		2820	0.02441		2820	-0.01118				5.72724	0.000878701	5.79109	-0.00262		0.58098	0.0161	0.79122	-0.00191
		2880	0.02572		2880	-0.01467				5.74303	0.0006498	5.80792	-0.00274		0.59677	0.01617	0.80806	-0.0015
		2940	0.02579		2940	-0.01725				5.75882	0.000444141	5.82476	-0.00287		0.61256	0.01624	0.82489	-0.000818339
		3000	0.0221		3000	-0.01298				5.77461	0.000184036	5.84159	-0.00327		0.62835	0.01665	0.84173	-0.00073655
		3060	0.02004		3060	-0.01615				5.7904	0.000191088	5.85843	-0.00279		0.64414	0.0166	0.85856	-0.00065476
		3120	0.02632		3120	-0.01363				5.80618	0.000198139	5.87526	-0.00238		0.65993	0.01652	0.8754	-0.00090769
		3180	0.02583		3180	-0.01076				5.82197	0.000437974	5.8921	-5.94485e-05		0.67572	0.01644	0.89223	-0.00116
		3240	0.02824		3240	-0.01457				5.83776	0.000623476	5.90893	0.00032121		0.6915	0.01632	0.90907	-0.00214
		3300	0.02642		3300	-0.01763				5.85355	0.000843834	5.92576	0.000701868		0.70729	0.01626	0.9259	-0.00263
		3360	0.03123		3360	-0.01378				5.86934	0.00119	5.9426	0.000792328		0.72308	0.01619	0.94274	-0.00312
		3420	0.02601		3420	-0.01186				5.88513	0.00128	5.95943	0.0007279		0.73887	0.01612	0.95957	-0.00411
		3480	0.02235		3480	-0.01566				5.90092	0.00143	5.97627	0.000663471		0.75466	0.01591	0.9764	-0.00163
		3540	0.01768		3540	-0.01766				5.91671	0.00143	5.9931	0.000138355		0.77045	0.01575	0.99324	-0.0007714
		3600	0.02787		3600	-0.0132				5.9325	0.00159	6.00994	-0.000385625		0.78624	0.01568	1.01007	-0.000534629
		3660	0.02783		3660	-0.01818				5.94829	0.00166	6.02677	-0.000909605		0.80203	0.01504	1.02691	-0.000590623
		3720	0.02531		3720	-0.01674				5.96408	0.00177	6.04361	-0.00115		0.81782	0.01494	1.04374	-0.000646617
		3780	0.02971		3780	-0.02018				5.97987	0.00178	6.06044	-0.00139		0.83361	0.0147	1.06058	-0.00215
		3840	0.02729		3840	-0.01542				5.99566	0.00179	6.07728	-0.002		0.8494	0.01475	1.07741	-0.00385
		3900	0.0309		3900	-0.01522				6.01145	0.00188	6.09411	-0.0013		0.86519	0.01479	1.09425	-0.00218
		3960	0.02979		3960	-0.01607				6.02724	0.00189	6.11095	-0.00124		0.88098	0.01475	1.11108	-0.0021
		4020	0.02405		4020	-0.01384				6.04303	0.00217	6.12778	-0.000920053		0.89677	0.01471	1.12792	-0.00202
		4080	0.02692		4080	-0.0119				6.05882	0.00238	6.14461	-0.000677452		0.91256	0.01465	1.14475	0.000614025
		4140	0.02571		4140	-0.01443				6.07461	0.00259	6.16145	-0.000569405		0.92835	0.01437	1.16158	-0.000194923
		4200	0.03133		4200	-0.01302				6.0904	0.00282	6.17828	-0.000730879		0.94414	0.01408	1.17842	-0.001
		4260	0.0279		4260	-0.01377				6.10619	0.00293	6.19512	-0.000892354		0.95993	0.01399	1.19525	-0.00306
		4320	0.02791		4320	-0.01456				6.12198	0.00308	6.21195	-0.000924041		0.97572	0.0139	1.21209	-0.00478
		4380	0.03326		4380	-0.01414				6.13777	0.00309	6.22879	-0.00051673		0.99151	0.01377	1.22892	-0.000302738
		4440	0.03245		4440	-0.01395				6.15356	0.00313	6.24562	-0.000433667		1.0073	0.01365	1.24576	-0.000577746
		4500	0.02897		4500	-0.0166				6.16935	0.00316	6.26246	-0.000512727		1.02309	0.01342	1.26259	-0.000852754
		4560	0.03314		4560	-0.01644				6.18514	0.00339	6.27929	-0.000591787		1.03888	0.01332	1.27943	-0.00141
		4620	0.0293		4620	-0.01332				6.20092	0.00369	6.29613	-0.00253		1.05467	0.01303	1.29626	-0.00183
		4680	0.03218		4680	-0.01723				6.21671	0.00389	6.31296	-0.00113		1.07046	0.01294	1.3131	-0.00225
		4740	0.0341		4740	-0.01494				6.2325	0.00421	6.32979	-0.000657776		1.08624	0.01284	1.32993	-0.00281
		4800	0.03345		4800	-0.00906				6.24829	0.00427	6.34663	-0.000767132		1.10203	0.0127	1.34676	-0.00337
		4860	0.03633		4860	-0.01736				6.26408	0.0045	6.36346	-0.000876489		1.11782	0.01294	1.3636	-0.00311
		4920	0.036		4920	-0.01842				6.27987	0.00456	6.3803	-0.00192		1.13361	0.01312	1.38043	-0.00248
		4980	0.03473		4980	-0.01447				6.29566	0.00461	6.39713	-0.00171		1.1494	0.01344	1.39727	-0.00297
		5040	0.0345		5040	-0.01244				6.31145	0.00462	6.41397	-0.00105		1.16519	0.01339	1.4141	-0.00346
		5100	0.03806		5100	-0.01034				6.32724	0.00463	6.4308	-0.000937321		1.18098	0.014	1.43094	-0.00348
		5160	0.03599		5160	-0.01393				6.34303	0.00463	6.44764	-0.000829573		1.19677	0.01418	1.44777	-0.000913304
		5220	0.04067		5220	-0.00867				6.35882	0.0046	6.46447	-0.000566904		1.21256	0.01457	1.46461	0.000288151
		5280	0.04351		5280	-0.01054				6.37461	0.00457	6.48131	-0.000533958		1.22835	0.01503	1.48144	0.000531307
		5340	0.03772		5340	-0.00792				6.3904	0.00439	6.49814	-0.000594878		1.24414	0.01517	1.49828	-0.000737472
		5400	0.04203		5400	-0.00913				6.40619	0.00436	6.51497	-0.000655798		1.25993	0.01526	1.51511	-0.00201
		5460	0.04666		5460	-0.01182				6.42198	0.00434	6.53181	-0.000810585		1.27572	0.01513	1.53194	-0.001
		5520	0.04803		5520	-0.00923				6.43777	0.0043	6.54864	-0.000946592		1.29151	0.015	1.54878	-0.00066607
		5580	0.04306		5580	-0.00956				6.45356	0.00426	6.56548	-0.00123		1.3073	0.01465	1.56561	-0.00090756
		5640	0.05474		5640	-0.00321				6.46935	0.00423	6.58231	-0.0015		1.32309	0.01404	1.58245	-0.00115
		5700	0.04917		5700	-0.00771				6.48514	0.00417	6.59915	-0.00266		1.33888	0.01345	1.59928	-0.00105
		5760	0.04822		5760	-0.00404				6.50093	0.00393	6.61598	-0.00196		1.35467	0.01281	1.61612	-0.0013
		5820	0.05125		5820	-0.00129				6.51672	0.00381	6.63282	-0.000975601		1.37046	0.0125	1.63295	-0.00156
		5880	0.05299		5880	-0.0041				6.53251	0.00367	6.64965	-0.000885509		1.38625	0.01204	1.64979	-0.00185
		5940	0.0547		5940	-0.0016				6.5483	0.00356	6.66649	-0.000959646		1.40204	0.01195	1.66662	-0.0017
		6000	0.05727		6000	0.000904485				6.56409	0.00351	6.68332	-0.00103		1.41783	0.01187	1.68346	-0.0019
		6060	0.05789		6060	0.00743				6.57988	0.00334	6.70015	-0.00138		1.43362	0.01175	1.70029	-0.0021
		6120	0.06388		6120	0.00223				6.59566	0.00331	6.71699	-0.00109		1.44941	0.01139	1.71712	-0.000343524
		6180	0.06205		6180	-0.00028175				6.61145	0.00317	6.73382	-0.00079224		1.4652	0.01077	1.73396	0.000131303
		6240	0.06623		6240	0.00175				6.62724	0.00327	6.75066	-0.000989659		1.48099	0.01025	1.75079	-3.00014e-05
		6300	0.07222		6300	0.00945				6.64303	0.00327	6.76749	-0.00119		1.49677	0.0096	1.76763	-0.000191306
		6360	0.07476		6360	0.01129				6.65882	0.00328	6.78433	-0.00163		1.51256	0.00951	1.78446	-0.0007551
		6420	0.07586		6420	0.01144				6.67461	0.00328	6.80116	-0.00197		1.52835	0.00942	1.8013	-0.00198
		6480	0.07401		6480	0.01459				6.6904	0.00328	6.818	-0.003		1.54414	0.00971	1.81813	-0.00401
		6540	0.08098		6540	0.01495				6.70619	0.0034	6.83483	-0.00292		1.55993	0.00991	1.83497	-0.00294
		6600	0.08166		6600	0.01534				6.72198	0.00341	6.85167	-0.00265		1.57572	0.01008	1.8518	-0.00236
		6660	0.08742		6660	0.017				6.73777	0.00361	6.8685	-0.00263		1.59151	0.01059	1.86864	-0.00252
		6720	0.08591		6720	0.02098				6.75356	0.00371	6.88533	-0.0026		1.6073	0.01077	1.88547	-0.00268
		6780	0.09998		6780	0.02356				6.76935	0.00378	6.90217	-0.00207		1.62309	0.01127	1.90231	-0.0019
		6840	0.09578		6840	0.02369				6.78514	0.00381	6.919	-0.000589346		1.63888	0.01124	1.91914	-0.00202
		6900	0.10104		6900	0.02199				6.80093	0.00381	6.93584	-0.000473651		1.65467	0.01147	1.93597	-0.00214
		6960	0.10624		6960	0.02671				6.81672	0.00379	6.95267	-0.000448727		1.67046	0.01152	1.95281	-0.00345
		7020	0.109		7020	0.03235				6.83251	0.00378	6.96951	-0.000523309		1.68625	0.01168	1.96964	-0.00196
		7080	0.12307		7080	0.03605				6.8483	0.00396	6.98634	-0.000597892		1.70204	0.01167	1.98648	-0.00227
		7140	0.12118		7140	0.03496				6.86409	0.00401	7.00318	-0.000771981		1.71783	0.01167	2.00331	-0.00258
		7200	0.11995		7200	0.03564				6.87988	0.0041	7.02001	-0.000860837		1.73362	0.01197	2.02015	-0.00361
		7260	0.13065		7260	0.04278				6.89567	0.00413	7.03685	-0.000662214		1.74941	0.01191	2.03698	-0.00404
		7320	0.13921		7320	0.0428				6.91146	0.00416	7.05368	-0.00103		1.7652	0.01241	2.05382	-0.00302
		7380	0.14625		7380	0.0496				6.92725	0.00418	7.07051	-0.0014		1.78099	0.01264	2.07065	-0.00284
		7440	0.15165		7440	0.04929				6.94304	0.00421	7.08735	-0.00195		1.79678	0.01276	2.08749	-0.00266
		7500	0.15251		7500	0.0566				6.95883	0.00426	7.10418	-0.003		1.81257	0.01285	2.10432	0.00174
		7560	0.15688		7560	0.05693				6.97462	0.0043	7.12102	-0.00222		1.82836	0.01294	2.12115	0.00193
		7620	0.16617		7620	0.06194				6.9904	0.00429	7.13785	-0.00195		1.84415	0.01323	2.13799	0.00196
		7680	0.16897		7680	0.05841				7.00619	0.00425	7.15469	-0.00168		1.85994	0.0132	2.15482	0.000164538
		7740	0.18084		7740	0.06393				7.02198	0.0042	7.17152	-0.000874783		1.87573	0.01352	2.17166	-0.00164
		7800	0.18409		7800	0.06524				7.03777	0.00403	7.18836	-0.000575002		1.89151	0.01356	2.18849	-0.00418
		7860	0.1902		7860	0.06854				7.05356	0.00373	7.20519	-0.000275221		1.9073	0.01369	2.20533	-0.0044
		7920	0.20106		7920	0.07139				7.06935	0.00365	7.22203	-0.000226678		1.92309	0.01368	2.22216	-0.00463
		7980	0.20568		7980	0.07568				7.08514	0.00347	7.23886	-0.000424968		1.93888	0.01357	2.239	-0.00586
		8040	0.21114		8040	0.0754				7.10093	0.0034	7.2557	-0.000623257		1.95467	0.01345	2.25583	-0.00557
		8100	0.22253		8100	0.08155				7.11672	0.00323	7.27253	-0.00107		1.97046	0.01322	2.27267	-0.00262
		8160	0.22744		8160	0.08991				7.13251	0.00298	7.28936	-0.000819923		1.98625	0.01324	2.2895	-0.00247
		8220	0.23268		8220	0.08929				7.1483	0.00283	7.3062	0.000167621		2.00204	0.01326	2.30633	-0.00254
		8280	0.24207		8280	0.08908				7.16409	0.00261	7.32303	0.000333937		2.01783	0.01356	2.32317	-0.00262
		8340	0.2555		8340	0.09509				7.17988	0.00254	7.33987	0.000242726		2.03362	0.014	2.34	-0.00226
		8400	0.26571		8400	0.09698				7.19567	0.00247	7.3567	0.000151514		2.04941	0.01421	2.35684	-0.000472712
		8460	0.27173		8460	0.1041				7.21146	0.00245	7.37354	-1.95795e-05		2.0652	0.01429	2.37367	-0.000644954
		8520	0.27696		8520	0.11346				7.22725	0.00244	7.39037	-0.000190673		2.08099	0.01437	2.39051	-0.000817195
		8580	0.29113		8580	0.11342				7.24304	0.00241	7.40721	-0.000653431		2.09678	0.0145	2.40734	-0.00119
		8640	0.29896		8640	0.1131				7.25883	0.00234	7.42404	-0.000468402		2.11257	0.01443	2.42418	-0.00503
		8700	0.31139		8700	0.11671				7.27462	0.00228	7.44088	0.000823065		2.12836	0.01436	2.44101	-0.00445
		8760	0.32736		8760	0.12054				7.29041	0.00214	7.45771	0.000702234		2.14415	0.01422	2.45785	-0.00389
		8820	0.33918		8820	0.12935				7.3062	0.00194	7.47454	0.000581402		2.15994	0.01384	2.47468	-0.00361
		8880	0.33878		8880	0.13135				7.32199	0.00193	7.49138	0.000280957		2.17573	0.01359	2.49151	-0.00347
		8940	0.35715		8940	0.13943				7.33778	0.00179	7.50821	-0.00135		2.19152	0.01299	2.50835	-0.00333
		9000	0.36228		9000	0.13978				7.35357	0.00168	7.52505	-0.001		2.20731	0.01283	2.52518	-0.00244
		9060	0.36748		9060	0.14329				7.36936	0.00165	7.54188	-0.000657699		2.2231	0.01251	2.54202	-0.00295
		9120	0.39468		9120	0.14698				7.38514	0.00162	7.55872	-0.000496974		2.23889	0.01288	2.55885	-0.00346
		9180	0.39383		9180	0.15228				7.40093	0.00155	7.57555	-0.000629934		2.25468	0.01321	2.57569	-0.00463
		9240	0.40493		9240	0.15476				7.41672	0.00148	7.59239	-0.000762895		2.27047	0.01351	2.59252	-0.00368
		9300	0.41908		9300	0.16099				7.43251	0.00138	7.60922	-0.00119		2.28625	0.01366	2.60936	-0.00235
		9360	0.42711		9360	0.16021				7.4483	0.00118	7.62606	-0.00144		2.30204	0.01381	2.62619	-0.00139
		9420	0.44369		9420	0.17217				7.46409	0.000966167	7.64289	-0.000452271		2.31783	0.01418	2.64303	-0.0015
		9480	0.45589		9480	0.16786				7.47988	0.000822579	7.65972	-0.000681073		2.33362	0.0142	2.65986	-0.00161
		9540	0.47172		9540	0.17643				7.49567	0.000521829	7.67656	-0.000909875		2.34941	0.01433	2.67669	-0.00278
		9600	0.47276		9600	0.18264				7.51146	0.000435898	7.69339	-0.00151		2.3652	0.0143	2.69353	-0.00296
		9660	0.48626		9660	0.185				7.52725	0.00034376	7.71023	-0.00173		2.38099	0.01418	2.71036	-0.00308
		9720	0.5085		9720	0.18993				7.54304	0.000299719	7.72706	-0.000837438		2.39678	0.01405	2.7272	-0.0024
		9780	0.53102		9780	0.19373				7.55883	0.000255678	7.7439	-0.00063193		2.41257	0.01383	2.74403	-0.00163
		9840	0.53777		9840	0.19755				7.57462	0.000240887	7.76073	-0.000688549		2.42836	0.01363	2.76087	-0.00132
		9900	0.55022		9900	0.20617				7.59041	0.000226988	7.77757	-0.000745169		2.44415	0.01343	2.7777	-0.00121
		9960	0.55588		9960	0.20617				7.6062	0.000213088	7.7944	-0.00106		2.45994	0.01333	2.79454	-0.0011
		10020	0.57076		10020	0.21127				7.62199	0.000139359	7.81124	-0.00307		2.47573	0.01322	2.81137	-0.001
		10080	0.58815		10080	0.21644				7.63778	6.5629e-05	7.82807	-0.00291		2.49152	0.01304	2.82821	-0.00123
		10140	0.59704		10140	0.21793				7.65357	4.57453e-05	7.8449	-0.00187		2.50731	0.01284	2.84504	-0.00146
		10200	0.60748		10200	0.22669				7.66936	2.58615e-05	7.86174	-0.00158		2.5231	0.01246	2.86187	-0.00214
		10260	0.62771		10260	0.23611				7.68515	2.13983e-05	7.87857	-0.00116		2.53889	0.01229	2.87871	-0.00175
		10320	0.63317		10320	0.2339				7.70094	1.06991e-05	7.89541	-0.000743279		2.55468	0.01135	2.89554	-0.00156
		10380	0.65029		10380	0.23995				7.71673	0	7.91224	-0.000107286		2.57047	0.01089	2.91238	-0.00163
		10440	0.6615		10440	0.24047				7.73252	6.3273e-05	7.92908	-0.000174701		2.58626	0.01028	2.92921	-0.0017
		10500	0.6723		10500	0.24783				7.74831	8.24683e-05	7.94591	-0.000242115		2.60205	0.00944	2.94605	-0.00202
		10560	0.68869		10560	0.24942				7.7641	7.96248e-05	7.96275	-0.00102		2.61784	0.0089	2.96288	-0.000910525
		10620	0.70507		10620	0.25247				7.77988	7.67813e-05	7.97958	-0.00157		2.63363	0.00821	2.97972	-0.000786064
		10680	0.73183		10680	0.25703				7.79567	0.000118347	7.99642	-0.00136		2.64942	0.00784	2.99655	-0.000840383
		10740	0.72623		10740	0.26728				7.81146	0.000249189	8.01325	-0.00135		2.66521	0.00736	3.01339	-0.000894702
		10800	0.74972		10800	0.26671				7.82725	0.00043606	8.03008	-0.00135		2.681	0.00716	3.03022	-0.00010945
		10860	0.75877		10860	0.27098				7.84304	0.000742301	8.04692	-0.000200177		2.69678	0.00695	3.04706	0.000270748
		10920	0.76531		10920	0.28155				7.85883	0.000845051	8.06375	0.00122		2.71257	0.00656	3.06389	-0.000347245
		10980	0.7859		10980	0.28348				7.87462	0.00112	8.08059	0.000981603		2.72836	0.00628	3.08072	-0.000965239
		11040	0.81362		11040	0.29148				7.89041	0.00125	8.09742	0.000738679		2.74415	0.00595	3.09756	-0.00401
		11100	0.80408		11100	0.2954				7.9062	0.00144	8.11426	6.41242e-05		2.75994	0.00609	3.11439	-0.00443
		11160	0.83732		11160	0.29639				7.92199	0.00153	8.13109	-0.000237108		2.77573	0.00609	3.13123	-0.00393
		11220	0.85181		11220	0.30264				7.93778	0.00163	8.14793	-1.24108e-05		2.79152	0.00648	3.14806	-0.0038
		11280	0.85512		11280	0.30455				7.95357	0.0017	8.16476	-2.70921e-06		2.80731	0.00648	3.1649	-0.00408
		11340	0.87113		11340	0.31111				7.96936	0.00176	8.1816	-3.62009e-05		2.8231	0.00639	3.18173	-0.00436
		11400	0.88857		11400	0.31232				7.98515	0.0018	8.19843	-6.96926e-05		2.83889	0.00631	3.19857	-0.00372
		11460	0.90016		11460	0.31803				8.00094	0.00184	8.21526	-0.000251527		2.85468	0.00616	3.2154	-0.00344
		11520	0.90558		11520	0.32311				8.01673	0.00182	8.2321	-0.000433362		2.87047	0.00626	3.23224	-0.00316
		11580	0.9367		11580	0.32512				8.03252	0.00179	8.24893	-0.000853167		2.88626	0.00637	3.24907	-0.00248
		11640	0.94285		11640	0.33058				8.04831	0.00172	8.26577	-0.00172		2.90205	0.00694	3.2659	-0.00233
		11700	0.95309		11700	0.33599				8.0641	0.00169	8.2826	-0.00131		2.91784	0.00727	3.28274	-0.00313
		11760	0.97216		11760	0.34291				8.07989	0.00156	8.29944	-0.00101		2.93363	0.0077	3.29957	-0.00393
		11820	0.99963		11820	0.33842				8.09568	0.00151	8.31627	-0.000963382		2.94942	0.0081	3.31641	-0.00573
		11880	1.00604		11880	0.34697				8.11147	0.00147	8.33311	-0.00116		2.96521	0.00839	3.33324	-0.00589
		11940	1.01556		11940	0.35361				8.12726	0.00152	8.34994	-0.00135		2.981	0.0091	3.35008	-0.00318
		12000	1.03374		12000	0.35703				8.14305	0.00153	8.36678	-0.000853724		2.99679	0.00914	3.36691	-0.00304
		12060	1.04435		12060	0.36641				8.15884	0.00153	8.38361	-0.000697399		3.01258	0.00954	3.38375	-0.00306
		12120	1.07538		12120	0.36975				8.17462	0.00167	8.40045	-0.000541074		3.02837	0.00973	3.40058	-0.00309
		12180	1.07623		12180	0.37455				8.19041	0.00167	8.41728	-0.000296859		3.04416	0.01005	3.41742	-0.00556
		12240	1.08553		12240	0.3727				8.2062	0.00175	8.43411	-7.62219e-05		3.05995	0.01013	3.43425	-0.00597
		12300	1.09338		12300	0.37607				8.22199	0.00183	8.45095	-0.000134712		3.07574	0.01015	3.45108	-0.00444
		12360	1.11567		12360	0.38471				8.23778	0.00191	8.46778	-0.000193203		3.09152	0.01051	3.46792	-0.0029
		12420	1.14363		12420	0.38964				8.25357	0.00195	8.48462	-0.000281224		3.10731	0.01049	3.48475	-0.00139
		12480	1.14158		12480	0.3933				8.26936	0.00202	8.50145	-0.000369244		3.1231	0.01063	3.50159	-0.000313032
		12540	1.15048		12540	0.40265				8.28515	0.00207	8.51829	-0.000581908		3.13889	0.01077	3.51842	-0.000520907
		12600	1.15958		12600	0.40162				8.30094	0.00211	8.53512	-0.000184841		3.15468	0.01113	3.53526	-0.000728782
		12660	1.17827		12660	0.4075				8.31673	0.00212	8.55196	-0.000493575		3.17047	0.01125	3.55209	-0.00119
		12720	1.20516		12720	0.41401				8.33252	0.00213	8.56879	-0.000802308		3.18626	0.01122	3.56893	-0.00234
		12780	1.21218		12780	0.42019				8.34831	0.00219	8.58563	-0.00153		3.20205	0.0116	3.58576	-0.00256
		12840	1.22012		12840	0.42602				8.3641	0.0022	8.60246	-0.00201		3.21784	0.01155	3.6026	-0.00152
		12900	1.25726		12900	0.419				8.37989	0.00217	8.61929	-0.00249		3.23363	0.01169	3.61943	-0.00109
		12960	1.25528		12960	0.42691				8.39568	0.00214	8.63613	-0.00124		3.24942	0.01176	3.63626	-0.00131
		13020	1.2786		13020	0.42831				8.41147	0.00207	8.65296	-0.000636093		3.26521	0.01231	3.6531	-0.00153
		13080	1.30414		13080	0.43165				8.42726	0.00201	8.6698	-3.29504e-05		3.281	0.01242	3.66993	-0.000888762
		13140	1.29802		13140	0.43432				8.44305	0.00181	8.68663	9.58973e-05		3.29679	0.01289	3.68677	-0.000172967
		13200	1.31477		13200	0.43964				8.45884	0.00176	8.70347	9.50878e-05		3.31258	0.01358	3.7036	9.42437e-06
		13260	1.32958		13260	0.44727				8.47463	0.00171	8.7203	9.42783e-05		3.32837	0.01373	3.72044	-0.000614065
		13320	1.31554		13320	0.44472				8.49042	0.00168	8.73714	2.6778e-05		3.34416	0.01379	3.73727	-0.00124
		13380	1.35974		13380	0.45056				8.50621	0.00164	8.75397	-0.00156		3.35995	0.01384	3.75411	-0.00207
		13440	1.36549		13440	0.45505				8.522	0.00161	8.77081	-0.00189		3.37574	0.01421	3.77094	-0.00352
		13500	1.38817		13500	0.45519				8.53779	0.00183	8.78764	-0.00188		3.39153	0.01418	3.78778	-0.00235
		13560	1.42423		13560	0.46709				8.55358	0.00196	8.80447	-0.00188		3.40732	0.01411	3.80461	-0.00178
		13620	1.43089		13620	0.47764				8.56936	0.00231	8.82131	-0.00269		3.42311	0.01405	3.82144	-0.00121
		13680	1.42281		13680	0.47188				8.58515	0.00243	8.83814	-0.00301		3.4389	0.01394	3.83828	-0.000425666
		13740	1.46286		13740	0.49163				8.60094	0.00266	8.85498	-0.00214		3.45469	0.01396	3.85511	0.00105
		13800	1.46626		13800	0.4878				8.61673	0.0029	8.87181	-0.00112		3.47048	0.01381	3.87195	0.0015
		13860	1.45446		13860	0.4913				8.63252	0.00294	8.88865	-0.00105		3.48626	0.01366	3.88878	0.00132
		13920	1.4714		13920	0.49458				8.64831	0.00322	8.90548	-0.000977093		3.50205	0.01341	3.90562	0.00114
		13980	1.50038		13980	0.49755				8.6641	0.0033	8.92232	-0.000938675		3.51784	0.01313	3.92245	0.00163
		14040	1.49983		14040	0.49913				8.67989	0.00354	8.93915	-0.00121		3.53363	0.01294	3.93929	0.00253
		14100	1.53681		14100	0.50093				8.69568	0.00363	8.95599	-0.00148		3.54942	0.0126	3.95612	0.00254
		14160	1.54936		14160	0.51237				8.71147	0.00372	8.97282	-0.00293		3.56521	0.01251	3.97296	0.00255
		14220	1.54897		14220	0.51488				8.72726	0.00385	8.98965	-8.32388e-07		3.581	0.01242	3.98979	0.00261
		14280	1.54928		14280	0.51779				8.74305	0.00395	9.00649	0.000227777		3.59679	0.0123	4.00662	0.0025
		14340	1.58549		14340	0.52459				8.75884	0.00423	9.02332	0.000294462		3.61258	0.01218	4.02346	0.0024
		14400	1.60101		14400	0.52813				8.77463	0.00424	9.04016	-0.000184781		3.62837	0.01187	4.04029	0.000910426
		14460	1.61159		14460	0.52472				8.79042	0.00423	9.05699	-0.000664023		3.64416	0.01165	4.05713	-0.000409477
		14520	1.64245		14520	0.53007				8.80621	0.00422	9.07383	-0.00101		3.65995	0.01159	4.07396	-0.00271
		14580	1.62248		14580	0.5402				8.822	0.00421	9.09066	-0.00135		3.67574	0.01173	4.0908	-0.00263
		14640	1.62873		14640	0.53729				8.83779	0.0042	9.1075	-0.00125		3.69153	0.01186	4.10763	-0.00119
		14700	1.67391		14700	0.54746				8.85358	0.00419	9.12433	-0.000648504		3.70732	0.01173	4.12447	-0.000554835
		14760	1.69849		14760	0.55438				8.86937	0.00427	9.14117	-0.000502119		3.72311	0.01161	4.1413	-0.000536511
		14820	1.71296		14820	0.54902				8.88516	0.00426	9.158	-0.000355733		3.7389	0.01138	4.15814	-0.00102
		14880	1.70881		14880	0.55988				8.90095	0.00425	9.17483	-0.000365641		3.75469	0.01092	4.17497	-0.00151
		14940	1.69006		14940	0.55846				8.91674	0.00418	9.19167	-0.000375549		3.77048	0.01047	4.19181	-0.000457978
		15000	1.72687		15000	0.55733				8.93253	0.0042	9.2085	-0.000546614		3.78627	0.01029	4.20864	6.21873e-05
		15060	1.70832		15060	0.57385				8.94832	0.00423	9.22534	0.000506784		3.80206	0.01012	4.22547	-5.583e-05
		15120	1.74932		15120	0.57888				8.9641	0.00423	9.24217	0.000845205		3.81785	0.0107	4.24231	-0.000173847
		15180	1.74461		15180	0.58898				8.97989	0.0042	9.25901	0.000955343		3.83364	0.01073	4.25914	0.00124
		15240	1.76558		15240	0.58879				8.99568	0.00416	9.27584	0.000259398		3.84943	0.01069	4.27598	0.00141
		15300	1.78215		15300	0.58464				9.01147	0.00409	9.29268	-0.000436548		3.86522	0.01055	4.29281	0.000165261
		15360	1.81379		15360	0.59228				9.02726	0.00402	9.30951	-0.001		3.88101	0.0104	4.30965	-0.00108
		15420	1.80931		15420	0.60199				9.04305	0.004	9.32635	-0.000709827		3.89679	0.00999	4.32648	-0.00236
		15480	1.84727		15480	0.59749				9.05884	0.0039	9.34318	-0.000713859		3.91258	0.0096	4.34332	-0.00518
		15540	1.86241		15540	0.6047				9.07463	0.0037	9.36001	-0.000717891		3.92837	0.00965	4.36015	-0.00358
		15600	1.83452		15600	0.60624				9.09042	0.00354	9.37685	-0.000449769		3.94416	0.00971	4.37699	-0.000855478
		15660	1.88596		15660	0.61655				9.10621	0.00336	9.39368	-0.000349695		3.95995	0.00973	4.39382	0.00198
		15720	1.88572		15720	0.6164				9.122	0.00331	9.41052	-0.000963143		3.97574	0.0097	4.41065	0.00275
		15780	1.93267		15780	0.61521				9.13779	0.00327	9.42735	-0.00158		3.99153	0.00954	4.42749	0.00272
		15840	1.92289		15840	0.61741				9.15358	0.00325	9.44419	-0.00153		4.00732	0.00938	4.44432	0.00269
		15900	1.94285		15900	0.62771				9.16937	0.00324	9.46102	-0.00152		4.02311	0.00912	4.46116	0.000494989
		15960	1.90345		15960	0.6312				9.18516	0.00314	9.47786	-0.00152		4.0389	0.00897	4.47799	0.0014
		16020	1.96545		16020	0.6308				9.20095	0.00312	9.49469	-0.00152		4.05469	0.00883	4.49483	0.0014
		16080	1.96903		16080	0.62883				9.21674	0.00304	9.51153	-0.00171		4.07048	0.00895	4.51166	0.00141
		16140	1.97353		16140	0.6401				9.23253	0.00307	9.52836	-0.00162		4.08627	0.00898	4.5285	0.00176
		16200	2.00083		16200	0.64256				9.24832	0.0031	9.5452	-0.00152		4.10206	0.0089	4.54533	0.00152
		16260	2.02517		16260	0.64901				9.26411	0.00316	9.56203	-0.00125		4.11785	0.00882	4.56217	0.00128
		16320	2.00588		16320	0.64123				9.2799	0.00315	9.57886	-0.000955381		4.13364	0.00833	4.579	0.000660147
		16380	1.98733		16380	0.64838				9.29569	0.00315	9.5957	-0.000995559		4.14943	0.00826	4.59583	-0.00313
		16440	2.01241		16440	0.65293				9.31148	0.00314	9.61253	-0.00104		4.16522	0.0082	4.61267	-0.00315
		16500	2.05582		16500	0.65501				9.32727	0.00313	9.62937	-0.00117		4.18101	0.00797	4.6295	-0.00318
		16560	2.01793		16560	0.6611				9.34306	0.00307	9.6462	-0.00131		4.1968	0.00745	4.64634	-0.00411
		16620	2.04859		16620	0.66692				9.35884	0.00301	9.66304	-0.00262		4.21259	0.00699	4.66317	-0.00517
		16680	2.08396		16680	0.67759				9.37463	0.00293	9.67987	-0.00146		4.22838	0.00679	4.68001	-0.00194
		16740	2.0799		16740	0.67443				9.39042	0.00284	9.69671	-0.00124		4.24417	0.00622	4.69684	-0.0018
		16800	2.10409		16800	0.67311				9.40621	0.0027	9.71354	-0.00127		4.25996	0.00597	4.71368	-0.00176
		16860	2.10987		16860	0.67746				9.422	0.00264	9.73038	-0.0013		4.27575	0.00572	4.73051	-0.00184
		16920	2.10829		16920	0.6936				9.43779	0.00248	9.74721	-0.00113		4.29153	0.0057	4.74735	-0.00192
		16980	2.15862		16980	0.69061				9.45358	0.00242	9.76404	-0.001		4.30732	0.00569	4.76418	-0.00248
		17040	2.15465		17040	0.68868				9.46937	0.00227	9.78088	-0.000945633		4.32311	0.00582	4.78101	-0.00144
		17100	2.16852		17100	0.68797				9.48516	0.00231	9.79771	-0.00105		4.3389	0.00608	4.79785	-0.000737197
		17160	2.16826		17160	0.69941				9.50095	0.00234	9.81455	-0.00116		4.35469	0.00605	4.81468	-3.7927e-05
		17220	2.19817		17220	0.69759				9.51674	0.00235	9.83138	-0.00065851		4.37048	0.0065	4.83152	0.000965228
		17280	2.20916		17280	0.69791				9.53253	0.00231	9.84822	0.000681496		4.38627	0.00648	4.84835	0.00135
		17340	2.21266		17340	0.69797				9.54832	0.00228	9.86505	0.000839782		4.40206	0.00654	4.86519	0.00174
		17400	2.23283		17400	0.70992				9.56411	0.00225	9.88189	0.000833419		4.41785	0.00659	4.88202	0.00157
		17460	2.223		17460	0.70211				9.5799	0.00222	9.89872	0.000827057		4.43364	0.00698	4.89886	0.00139
		17520	2.23915		17520	0.7081				9.59569	0.00219	9.91556	0.00109		4.44943	0.00696	4.91569	0.000393904
		17580	2.28132		17580	0.71189				9.61148	0.00206	9.93239	0.00115		4.46522	0.00692	4.93253	-0.000797017
		17640	2.28134		17640	0.7244				9.62727	0.00207	9.94922	0.00104		4.48101	0.00662	4.94936	-0.00199
		17700	2.26588		17700	0.7226				9.64306	0.00216	9.96606	0.000941207		4.4968	0.00633	4.96619	-0.00302
		17760	2.33556		17760	0.71929				9.65885	0.0023	9.98289	0.000679294		4.51259	0.00623	4.98303	-0.00262
		17820	2.29581		17820	0.73311				9.67464	0.00237	9.99973	-0.000977968		4.52838	0.00614	4.99986	-0.00253
		17880	2.32008		17880	0.72696				9.69043	0.00243	10.0166	-0.0014		4.54417	0.0061	5.0167	-0.00243
		17940	2.36671		17940	0.73005				9.70622	0.0025	10.0334	-0.00182		4.55996	0.00601	5.03353	-0.00235
		18000	2.30859		18000	0.73232				9.72201	0.00257	10.0502	-0.00118		4.57575	0.00592	5.05037	-0.00227
		18060	2.36497		18060	0.73478				9.7378	0.00265	10.0671	-0.00109		4.59154	0.00586	5.0672	-0.00241
		18120	2.33245		18120	0.7419				9.75358	0.00273	10.0839	-0.0011		4.60733	0.00546	5.08404	-0.00254
		18180	2.40302		18180	0.74508				9.76937	0.00281	10.1007	-0.00112		4.62312	0.00572	5.10087	-0.00289
		18240	2.45174		18240	0.75016				9.78516	0.00286	10.1176	-8.08767e-05		4.63891	0.0057	5.11771	-0.00266
		18300	2.39843		18300	0.74505				9.80095	0.0029	10.1344	-0.000202141		4.6547	0.0061	5.13454	-0.00264
		18360	2.41527		18360	0.75236				9.81674	0.00291	10.1512	-0.000323406		4.67049	0.00634	5.15137	-0.00261
		18420	2.39465		18420	0.75461				9.83253	0.00293	10.1681	-0.000689192		4.68627	0.00637	5.16821	-0.00234
		18480	2.42842		18480	0.74923				9.84832	0.00293	10.1849	-0.000394539		4.70206	0.00644	5.18504	-0.00311
		18540	2.4377		18540	0.76167				9.86411	0.00292	10.2017	-9.98858e-05		4.71785	0.00651	5.20188	-0.00387
		18600	2.44144		18600	0.7594				9.8799	0.00294	10.2186	-0.000241646		4.73364	0.00686	5.21871	-0.00567
		18660	2.41108		18660	0.76706				9.89569	0.00309	10.2354	-0.000383407		4.74943	0.00708	5.23555	-0.00569
		18720	2.45098		18720	0.76922				9.91148	0.00315	10.2523	-0.000675864		4.76522	0.00725	5.25238	-0.00389
		18780	2.44758		18780	0.77301				9.92727	0.00342	10.2691	-9.38041e-05		4.78101	0.0072	5.26922	-0.00308
		18840	2.51431		18840	0.76532				9.94306	0.00346	10.2859	7.45923e-05		4.7968	0.00738	5.28605	-0.00228
		18900	2.4926		18900	0.7769				9.95885	0.00355	10.3027	0.000479615		4.81259	0.00778	5.30289	-0.0018
		18960	2.51071		18960	0.77279				9.97464	0.00359	10.3196	0.000653317		4.82838	0.0079	5.31972	-0.00221
		19020	2.52534		19020	0.78036				9.99043	0.00361	10.3364	0.000402085		4.84417	0.00812	5.33656	-0.00261
		19080	2.5142		19080	0.78786				10.0062	0.00361	10.3532	0.000150854		4.85996	0.00813	5.35339	-0.00357
		19140	2.57366		19140	0.78601				10.022	0.0036	10.3701	-9.00311e-05		4.87575	0.00809	5.37022	-0.00295
		19200	2.58997		19200	0.7858				10.0378	0.00358	10.3869	-0.00176		4.89154	0.00806	5.38706	-0.00283
		19260	2.64094		19260	0.79117				10.0536	0.00335	10.4038	-0.0021		4.90733	0.00863	5.40389	-0.0027
		19320	2.58684		19320	0.79005				10.0694	0.00328	10.4206	-0.000929464		4.92312	0.00928	5.42073	-0.000348
		19380	2.67102		19380	0.80109				10.0852	0.0032	10.4374	-0.000580823		4.93891	0.00936	5.43756	0.000814066
		19440	2.59558		19440	0.78487				10.101	0.00311	10.4543	-0.000232182		4.9547	0.0094	5.4544	0.00114
		19500	2.64352		19500	0.80306				10.1167	0.00311	10.4711	0.000462004		4.97049	0.00945	5.47123	-6.94493e-05
		19560	2.69381		19560	0.80705				10.1325	0.00311	10.4879	0.000257279		4.98628	0.00937	5.48807	-0.00128
		19620	2.67901		19620	0.81176				10.1483	0.0031	10.5048	5.25538e-05		5.00207	0.00929	5.5049	-0.0012
		19680	2.67687		19680	0.80867				10.1641	0.00309	10.5216	-0.000586429		5.01786	0.00914	5.52174	-0.000147352
		19740	2.6853		19740	0.80821				10.1799	0.00311	10.5384	-0.000927721		5.03365	0.00885	5.53857	0.000608983
		19800	2.78172		19800	0.80503				10.1957	0.00314	10.5553	-0.000967587		5.04944	0.00832	5.5554	0.00128
		19860	2.79794		19860	0.8119				10.2115	0.00311	10.5721	-0.00116		5.06523	0.00818	5.57224	0.00088453
		19920	2.71753		19920	0.83403				10.2273	0.00308	10.5889	-0.00135		5.08102	0.0076	5.58907	0.000491355
		19980	2.76616		19980	0.82063				10.2431	0.003	10.6058	-0.000793523		5.0968	0.00756	5.60591	-0.000501597
		20040	2.78872		20040	0.82732				10.2589	0.00294	10.6226	-0.00077945		5.11259	0.00752	5.62274	-0.000633633
		20100	2.79702		20100	0.82299				10.2746	0.00287	10.6394	-0.000765377		5.12838	0.00749	5.63958	-0.000559157
		20160	2.81806		20160	0.82202				10.2904	0.00284	10.6563	-0.000495486		5.14417	0.00747	5.65641	-0.00111
		20220	2.80511		20220	0.83383				10.3062	0.00265	10.6731	-0.000409574		5.15996	0.00737	5.67325	-0.00166
		20280	2.83259		20280	0.82834				10.322	0.00243	10.6899	-0.000323663		5.17575	0.00727	5.69008	-0.00101
		20340	2.82245		20340	0.83797				10.3378	0.00217	10.7068	-0.000814147		5.19154	0.00709	5.70692	0.00225
		20400	2.83296		20400	0.8427				10.3536	0.00191	10.7236	-0.0013		5.20733	0.00703	5.72375	0.00158
		20460	2.80678		20460	0.83639				10.3694	0.00185	10.7404	-0.00242		5.22312	0.00668	5.74058	0.000908901
		20520	2.87681		20520	0.84039				10.3852	0.00165	10.7573	-0.00392		5.23891	0.00667	5.75742	-0.0015
		20580	2.86804		20580	0.8407				10.401	0.00164	10.7741	-0.00192		5.2547	0.00661	5.77425	-0.00144
		20640	2.8512		20640	0.84387				10.4168	0.00144	10.791	-0.000570215		5.27049	0.00656	5.79109	-0.00182
		20700	2.83575		20700	0.84176				10.4325	0.00132	10.8078	-0.000834782		5.28628	0.00654	5.80792	-0.00221
		20760	2.82017		20760	0.84543				10.4483	0.00119	10.8246	-0.0011		5.30207	0.00652	5.82476	-0.000291914
		20820	3.00936		20820	0.85772				10.4641	0.00112	10.8415	-0.00175		5.31786	0.00691	5.84159	0.0028
		20880	2.90391		20880	0.85454				10.4799	0.00108	10.8583	-0.00309		5.33365	0.00713	5.85843	0.00297
		20940	2.98393		20940	0.85593				10.4957	0.00105	10.8751	-0.00164		5.34944	0.00774	5.87526	0.00226
		21000	2.9064		21000	0.8522				10.5115	0.00126	10.892	-0.000873372		5.36523	0.00799	5.8921	0.00156
		21060	2.89116		21060	0.86705				10.5273	0.00129	10.9088	-0.000109554		5.38102	0.00806	5.90893	-0.000166609
		21120	2.9492		21120	0.85999				10.5431	0.00139	10.9256	-0.000115782		5.39681	0.00861	5.92576	-0.00059261
		21180	2.96332		21180	0.87094				10.5588	0.00145	10.9425	-0.00012201		5.4126	0.0087	5.9426	0.00134
		21240	2.99766		21240	0.86258				10.5746	0.00142	10.9593	-0.000375555		5.42839	0.009	5.95943	0.00163
		21300	3.02214		21300	0.85409				10.5904	0.00138	10.9761	-0.000576051		5.44418	0.00894	5.97627	0.00165
		21360	3.00478		21360	0.87381				10.6062	0.00131	10.993	-0.000589663		5.45997	0.00932	5.9931	0.00162
		21420	2.96958		21420	0.87292				10.622	0.0013	11.0098	-0.000603274		5.47576	0.00954	6.00994	0.0016
		21480	2.99143		21480	0.87293				10.6378	0.00121	11.0266	-0.00117		5.49154	0.00968	6.02677	-0.000971844
		21540	3.13794		21540	0.87888				10.6536	0.00136	11.0435	-0.000859888		5.50733	0.00982	6.04361	-0.000797258
		21600	3.12383		21600	0.87487				10.6694	0.00141	11.0603	-0.00084996		5.52312	0.00996	6.06044	-0.0017
		21660	3.11543		21660	0.87708				10.6852	0.00137	11.0771	-0.000840032		5.53891	0.00993	6.07728	-0.0026
		21720	3.03044		21720	0.87009				10.701	0.00132	11.094	0.000969892		5.5547	0.00991	6.09411	-0.00569
		21780	3.06162		21780	0.88755				10.7167	0.00122	11.1108	0.00148		5.57049	0.00983	6.11094	-0.003
		21840	3.12959		21840	0.87969				10.7325	0.00118	11.1276	0.000902142		5.58628	0.00975	6.12778	-0.00212
		21900	3.10627		21900	0.88445				10.7483	0.00096815	11.1445	0.000319461		5.60207	0.00961	6.14461	-0.00197
		21960	3.25339		21960	0.89705				10.7641	0.00095861	11.1613	-0.000950785		5.61786	0.00935	6.16145	-0.00205
		22020	3.10865		22020	0.88407				10.7799	0.000854834	11.1782	-0.00114		5.63365	0.0091	6.17828	-0.00213
		22080	3.08766		22080	0.88688				10.7957	0.000813153	11.195	-0.00133		5.64944	0.00896	6.19512	-9.62962e-06
		22140	3.29024		22140	0.89697				10.8115	0.000770077	11.2118	-0.00191		5.66523	0.00854	6.21195	0.00103
		22200	3.17401		22200	0.88965				10.8273	0.000727	11.2287	-9.47185e-05		5.68102	0.00841	6.22879	0.00142
		22260	3.17216		22260	0.88815				10.8431	0.000670979	11.2455	-0.000129405		5.69681	0.00829	6.24562	0.00147
		22320	3.23891		22320	0.9006				10.8589	0.000614958	11.2623	-0.000164092		5.7126	0.00794	6.26246	0.00151
		22380	3.15885		22380	0.89594				10.8747	0.000620286	11.2791	-0.000538946		5.72839	0.00781	6.27929	0.00176
		22440	3.13682		22440	0.90403				10.8904	0.000625613	11.296	-0.000683172		5.74418	0.00755	6.29612	0.00147
		22500	3.40198		22500	0.90366				10.9062	0.000791486	11.3128	-8.46145e-05		5.75997	0.0077	6.31296	0.00117
		22560	3.25155		22560	0.91933				10.922	0.000862204	11.3297	-0.000110239		5.77576	0.00756	6.32979	-0.000248757
		22620	3.41492		22620	0.89879				10.9378	0.000880186	11.3465	-0.000135864		5.79155	0.00742	6.34663	-0.00122
		22680	3.38495		22680	0.90467				10.9536	0.000871801	11.3633	-0.000510542		5.80734	0.00719	6.36346	-0.00324
		22740	3.1659		22740	0.9233				10.9694	0.000863415	11.3802	-0.000661994		5.82313	0.00703	6.3803	-0.00264
		22800	3.30048		22800	0.9166				10.9852	0.000843469	11.397	0.000213773		5.83892	0.0069	6.39713	-0.00255
		22860	3.17138		22860	0.91215				11.001	0.000727894	11.4138	1.03804e-06		5.85471	0.00661	6.41397	-0.00245
		22920	3.31021		22920	0.91719				11.0168	0.000836634	11.4307	-0.000211696		5.8705	0.00651	6.4308	-6.41524e-06
		22980	3.35097		22980	0.92447				11.0325	0.000839003	11.4475	-0.000757049		5.88628	0.00641	6.44764	0.000248451
		23040	3.21525		23040	0.91535				11.0483	0.000841373	11.4643	-0.00148		5.90207	0.00634	6.46447	0.000354216
		23100	3.1969		23100	0.92387				11.0641	0.00108	11.4812	-0.000344378		5.91786	0.00628	6.48131	0.000288378
		23160	3.39362		23160	0.92637				11.0799	0.00109	11.498	-0.000448831		5.93365	0.00628	6.49814	0.000222541
		23220	3.28717		23220	0.9196				11.0957	0.00108	11.5148	-0.000553283		5.94944	0.0066	6.51497	-1.48986e-05
		23280	3.26096		23280	0.92404				11.1115	0.00107	11.5317	-0.00103		5.96523	0.00671	6.53181	-0.000737685
		23340	3.31152		23340	0.9303				11.1273	0.00111	11.5485	-0.000532653		5.98102	0.00738	6.54864	-0.00414
		23400	3.51463		23400	0.9248				11.1431	0.00117	11.5653	-0.000514615		5.99681	0.00755	6.56548	-0.00417
		23460	3.45459		23460	0.93152				11.1589	0.00119	11.5822	-0.000795897		6.0126	0.00759	6.58231	-0.00402
		23520	3.37928		23520	0.93146				11.1746	0.0013	11.599	-0.00108		6.02839	0.00751	6.59915	-0.00388
		23580	3.50708		23580	0.93452				11.1904	0.00141	11.6159	-0.00153		6.04418	0.00743	6.61598	-0.00151
		23640	3.51912		23640	0.93241				11.2062	0.00158	11.6327	-0.00014583		6.05997	0.00729	6.63282	-0.00104
		23700	3.38029		23700	0.93816				11.222	0.00158	11.6495	0.000216375		6.07576	0.00683	6.64965	-0.00108
		23760	3.61565		23760	0.95426				11.2378	0.00167	11.6663	0.000347309		6.09155	0.00667	6.66649	-0.00111
		23820	3.61094		23820	0.94447				11.2536	0.00176	11.6832	0.000362607		6.10734	0.00584	6.68332	-0.000899931
		23880	3.66271		23880	0.94373				11.2694	0.00179	11.7	0.000242224		6.12313	0.00549	6.70015	-0.00135
		23940	3.47954		23940	0.94397				11.2852	0.00209	11.7169	0.00012184		6.13892	0.00479	6.71699	-0.0018
		24000	3.34382		24000	0.9481				11.301	0.00223	11.7337	0.000156148		6.15471	0.0042	6.73382	-0.00224
		24060	3.53687		24060	0.94979				11.3168	0.00227	11.7505	0.000190457		6.1705	0.00357	6.75066	-0.00211
		24120	3.6787		24120	0.94559				11.3325	0.00231	11.7674	0.00108		6.18629	0.00291	6.76749	-0.00253
		24180	3.43738		24180	0.95176				11.3483	0.00238	11.7842	0.00143		6.20208	0.0028	6.78433	-0.00295
		24240	3.57305		24240	0.96189				11.3641	0.00237	11.801	0.00145		6.21787	0.00246	6.80116	-0.00403
		24300	3.6176		24300	0.95091				11.3799	0.00246	11.8179	0.00147		6.23366	0.0025	6.818	-0.000947201
		24360	3.51418		24360	0.95872				11.3957	0.00276	11.8347	0.00134		6.24945	0.00246	6.83483	-0.000436469
		24420	3.51185		24420	0.96398				11.4115	0.00291	11.8515	0.0012		6.26524	0.00239	6.85167	7.42628e-05
		24480	3.64302		24480	0.97105				11.4273	0.00329	11.8684	0.000772008		6.28103	0.00233	6.8685	-0.000162509
		24540	3.52747		24540	0.97742				11.4431	0.00341	11.8852	0.000384115		6.29681	0.00216	6.88533	-0.000399281
		24600	3.3681		24600	0.97605				11.4589	0.00364	11.902	-3.77881e-06		6.3126	0.00194	6.90217	-0.00122
		24660	3.68591		24660	0.96989				11.4747	0.0037	11.9189	-0.000855286		6.32839	0.00172	6.919	-0.00125
		24720	3.89482		24720	0.95435				11.4904	0.00369	11.9357	-9.62219e-05		6.34418	0.00149	6.93584	-0.00128
		24780	3.58676		24780	0.9626				11.5062	0.00368	11.9525	0.000164828		6.35997	0.00125	6.95267	-0.0015
		24840	3.66706		24840	0.97577				11.522	0.0036	11.9694	-0.000838029		6.37576	0.00116	6.96951	-0.00306
		24900	3.57275		24900	0.97907				11.5378	0.00356	11.9862	-0.00184		6.39155	0.00108	6.98634	-0.0037
		24960	3.79415		24960	0.98354				11.5536	0.00339	12.003	-0.00218		6.40734	0.00086144	7.00318	-0.000185768
		25020	3.5627		25020	0.96745				11.5694	0.00346	12.0199	0.000621267		6.42313	0.000670194	7.02001	-0.000466692
		25080	3.54669		25080	0.97889				11.5852	0.00347	12.0367	0.00090336		6.43892	-2.04413e-05	7.03685	-0.000747616
		25140	3.7019		25140	0.98317				11.601	0.00344	12.0535	0.000880689		6.45471	-0.000246361	7.05368	-0.00136
		25200	3.73725		25200	0.98409				11.6168	0.00341	12.0704	0.000858018		6.4705	-0.000591671	7.07051	-0.00181
		25260	4.06096		25260	0.99414				11.6326	0.00335	12.0872	0.000184248		6.48629	-0.000231218	7.08735	-0.00242
		25320	3.97595		25320	1.004				11.6483	0.00339	12.1041	-0.000410054		6.50208	-0.000121508	7.10418	-0.00285
		25380	3.79204		25380	0.98941				11.6641	0.00343	12.1209	-0.001		6.51787	-0.00020589	7.12102	-0.00328
		25440	3.94047		25440	0.98806				11.6799	0.00345	12.1377	-0.000770036		6.53366	-0.000290273	7.13785	-0.00368
		25500	3.90901		25500	0.99663				11.6957	0.00347	12.1546	-0.000978734		6.54945	-0.000406004	7.15469	-0.00201
		25560	3.77018		25560	1.01367				11.7115	0.00349	12.1714	-0.00119		6.56524	-0.00063244	7.17152	-0.00125
		25620	4.05372		25620	1.00226				11.7273	0.00348	12.1882	-0.00178		6.58103	-0.000858877	7.18836	-0.00214
		25680	4.03529		25680	1.00719				11.7431	0.00348	12.2051	-0.0016		6.59682	-0.000923699	7.20519	-0.00302
		25740	3.95424		25740	1.00144				11.7589	0.00351	12.2219	-0.00157		6.61261	-0.000988521	7.22203	-0.00368
		25800	3.69856		25800	1.01169				11.7746	0.00354	12.2387	-0.00154		6.6284	-0.001	7.23886	-0.00434
		25860	3.73267		25860	1.01603				11.7904	0.00375	12.2556	-0.000749555		6.64419	-0.00104	7.25569	-0.00768
		25920	4.20236		25920	1.02527				11.8062	0.00376	12.2724	0.00101		6.65998	-0.00108	7.27253	-0.0057
		25980	3.94667		25980	1.01314				11.822	0.00382	12.2892	0.000987351		6.67577	-0.001	7.28936	-0.00395
		26040	3.89484		26040	1.01327				11.8378	0.00382	12.3061	0.00096675		6.69155	-0.00103	7.3062	-0.00323
		26100	3.85923		26100	1.02017				11.8536	0.00379	12.3229	0.000644524		6.70734	-0.00112	7.32303	-0.00288
		26160	3.93861		26160	1.0203				11.8694	0.00377	12.3397	-0.000242976		6.72313	-0.00121	7.33987	-0.00286
		26220	4.27455		26220	1.0142				11.8852	0.00373	12.3566	0.000112777		6.73892	-0.000956475	7.3567	-0.00305
		26280	4.06046		26280	1.02724				11.901	0.0038	12.3734	0.000361465		6.75471	-0.000812528	7.37354	-0.00324
		26340	4.2649		26340	1.03045				11.9168	0.00388	12.3902	0.000180566		6.7705	-0.000833172	7.39037	-0.00366
		26400	4.1219		26400	1.01842				11.9326	0.00389	12.4071	-3.32139e-07		6.78629	-0.000936113	7.40721	-0.00528
		26460	3.93556		26460	1.0277				11.9483	0.00389	12.4239	-0.00131		6.80208	-0.00104	7.42404	-0.00611
		26520	4.23463		26520	1.02311				11.9641	0.00389	12.4407	-0.00076841		6.81787	-0.00123	7.44087	-0.00587
		26580	3.99045		26580	1.01999				11.9799	0.00377	12.4576	-6.74739e-05		6.83366	-0.00142	7.45771	-0.00517
		26640	4.1114		26640	1.02089				11.9957	0.00365	12.4744	-1.63926e-05		6.84945	-0.00132	7.47454	-0.0052
		26700	4.20301		26700	1.02824				12.0115	0.00359	12.4912	0.000333836		6.86524	-0.00128	7.49138	-0.00522
		26760	4.37432		26760	1.0483				12.0273	0.00352	12.5081	0.000434037		6.88103	-0.00129	7.50821	-0.00555
		26820	4.23415		26820	1.04755				12.0431	0.00354	12.5249	-0.000352531		6.89682	-0.00133	7.52505	-0.00508
		26880	4.01397		26880	1.0405				12.0589	0.00354	12.5418	-0.00114		6.91261	-0.00138	7.54188	-0.00461
		26940	4.21343		26940	1.04484				12.0747	0.00353	12.5586	-0.0012		6.9284	-0.00141	7.55872	-0.00387
		27000	4.28829		27000	1.03394				12.0905	0.00353	12.5754	-0.000513375		6.94419	-0.0015	7.57555	-0.00448
		27060	3.98693		27060	1.03821				12.1062	0.00351	12.5922	-0.000377821		6.95998	-0.00159	7.59239	-0.00508
		27120	3.87863		27120	1.05161				12.122	0.00357	12.6091	-0.000308656		6.97577	-0.00173	7.60922	-0.00694
		27180	4.05259		27180	1.04285				12.1378	0.00359	12.6259	-0.000239491		6.99156	-0.00198	7.62606	-0.006
					27240	1.04569				12.1536	0.00359	12.6427	0.00108		7.00735	-0.00205	7.64289	-0.00608
					27300	1.05357				12.1694	0.00353	12.6596	0.00141		7.02314	-0.00212	7.65972	-0.00616
					27360	1.04735				12.1852	0.00348	12.6764	0.00152		7.03893	-0.00212	7.67656	-0.00495
					27420	1.04515				12.201	0.00346	12.6933	0.00359		7.05472	-0.00213	7.69339	-0.0043
					27480	1.0624				12.2168	0.00331	12.7101	0.00365		7.07051	-0.00187	7.71023	-0.00398
					27540	1.05402				12.2325	0.00332	12.7269	0.0036		7.08629	-0.00141	7.72706	-0.00435
					27600	1.05952				12.2483	0.00332	12.7438	0.00354		7.10208	-0.00104	7.7439	-0.00471
					27660	1.06488				12.2641	0.0033	12.7606	0.0048		7.11787	-0.000860991	7.76073	-0.00492
					27720	1.05856				12.2799	0.00329	12.7774	0.00628		7.13366	-0.000685892	7.77757	-0.00439
					27780	1.05746				12.2957	0.00321	12.7943	0.00696		7.14945	-0.00068219	7.7944	-0.00406
					27840	1.05532				12.3115	0.0032	12.8111	0.00763		7.16524	-0.000725696	7.81124	-0.00392
					27900	1.06838				12.3273	0.00318	12.8279	0.00835		7.18103	-0.001	7.82807	-0.00394
					27960	1.05499				12.3431	0.00318	12.8448	0.00975		7.19682	-0.00128	7.8449	-0.00397
					28020	1.06094				12.3589	0.00317	12.8616	0.01182		7.21261	-0.0018	7.86174	-0.00422
					28080	1.05275				12.3747	0.00316	12.8784	0.01211		7.2284	-0.00198	7.87857	-0.00448
					28140	1.079				12.3904	0.00295	12.8953	0.01312		7.24419	-0.00251	7.89541	-0.00611
					28200	1.07414				12.4062	0.00285	12.9121	0.0148		7.25998	-0.00262	7.91224	-0.00969
					28260	1.05996				12.422	0.00284	12.9289	0.01745		7.27577	-0.00274	7.92908	-0.00558
					28320	1.07634				12.4378	0.00282	12.9458	0.01996		7.29156	-0.00305	7.94591	-0.00594
					28380	1.0784				12.4536	0.00275	12.9626	0.02216		7.30735	-0.00354	7.96275	-0.00631
					28440	1.08091				12.4694	0.00268	12.9794	0.02485		7.32314	-0.00394	7.97958	-0.00727
					28500	1.07778				12.4852	0.00269	12.9963	0.02721		7.33893	-0.00419	7.99642	-0.0063
					28560	1.07468				12.501	0.0027	13.0131	0.0301		7.35472	-0.00461	8.01325	-0.0046
					28620	1.08211				12.5168	0.00272	13.0299	0.03295		7.37051	-0.00437	8.03008	-0.00378
					28680	1.08606				12.5326	0.00272	13.0468	0.03495		7.3863	-0.00437	8.04692	-0.00298
					28740	1.09833				12.5483	0.00273	13.0636	0.03784		7.40209	-0.00428	8.06375	-0.00277
					28800	1.08802				12.5641	0.00289	13.0805	0.04168		7.41788	-0.00429	8.08059	-0.00255
					28860	1.08243				12.5799	0.00289	13.0973	0.04411		7.43367	-0.00439	8.09742	-0.00277
					28920	1.09288				12.5957	0.00312	13.1141	0.04861		7.44946	-0.0045	8.11426	-0.00298
					28980	1.0746				12.6115	0.0032	13.131	0.05473		7.46525	-0.00489	8.13109	-0.00352
					29040	1.09389				12.6273	0.00324	13.1478	0.05872		7.48104	-0.00503	8.14793	-0.00357
					29100	1.0865				12.6431	0.00336	13.1646	0.0654		7.49682	-0.00518	8.16476	-0.00361
					29160	1.11178				12.6589	0.00347	13.1815	0.07291		7.51261	-0.00478	8.1816	-0.00372
					29220	1.10241				12.6747	0.00376	13.1983	0.07931		7.5284	-0.00472	8.19843	-0.00405
					29280	1.10318				12.6905	0.00386	13.2151	0.08408		7.54419	-0.00453	8.21526	-0.00438
					29340	1.1122				12.7062	0.0042	13.232	0.09047		7.55998	-0.00412	8.2321	-0.00581
					29400	1.10006				12.722	0.00432	13.2488	0.1		7.57577	-0.004	8.24893	-0.0073
					29460	1.09947				12.7378	0.00452	13.2656	0.10872		7.59156	-0.00395	8.26577	-0.00494
					29520	1.1099				12.7536	0.00478	13.2825	0.11599		7.60735	-0.00404	8.2826	-0.00419
					29580	1.10281				12.7694	0.00495	13.2993	0.12448		7.62314	-0.00413	8.29944	-0.00383
					29640	1.11256				12.7852	0.00531	13.3161	0.13213		7.63893	-0.00431	8.31627	-0.00346
					29700	1.10945				12.801	0.00557	13.333	0.14302		7.65472	-0.00436	8.33311	-0.00277
					29760	1.10796				12.8168	0.00613	13.3498	0.15411		7.67051	-0.00442	8.34994	-0.00326
					29820	1.11981				12.8326	0.00642	13.3666	0.16709		7.6863	-0.00448	8.36678	-0.00376
					29880	1.11047				12.8483	0.00667	13.3835	0.17822		7.70209	-0.00469	8.38361	-0.00492
					29940	1.11051				12.8641	0.00691	13.4003	0.19052		7.71788	-0.00513	8.40044	-0.00684
					30000	1.10963				12.8799	0.00719	13.4171	0.20459		7.73367	-0.00481	8.41728	-0.00634
					30060	1.10193				12.8957	0.0076	13.434	0.21819		7.74946	-0.00482	8.43411	-0.00639
					30120	1.11935				12.9115	0.00782	13.4508	0.23343		7.76525	-0.00486	8.45095	-0.00645
					30180	1.12098				12.9273	0.00836	13.4677	0.24564		7.78104	-0.00499	8.46778	-0.0066
					30240	1.12283				12.9431	0.00885	13.4845	0.26109		7.79683	-0.00512	8.48462	-0.00662
					30300	1.1125				12.9589	0.0094	13.5013	0.27687		7.81262	-0.00535	8.50145	-0.00663
					30360	1.10858				12.9747	0.0099	13.5182	0.29158		7.82841	-0.0059	8.51829	-0.00725
					30420	1.11464				12.9904	0.01045	13.535	0.30941		7.8442	-0.00616	8.53512	-0.00648
					30480	1.12304				13.0062	0.01105	13.5518	0.32807		7.85999	-0.00669	8.55196	-0.00635
					30540	1.12278				13.022	0.01141	13.5686	0.34259		7.87578	-0.00678	8.56879	-0.00622
					30600	1.13898				13.0378	0.01201	13.5855	0.36029		7.89156	-0.00687	8.58562	-0.00541
					30660	1.13018				13.0536	0.01255	13.6023	0.37807		7.90735	-0.0069	8.60246	-0.00522
					30720	1.13023				13.0694	0.01341	13.6192	0.39524		7.92314	-0.00656	8.61929	-0.00504
					30780	1.12534				13.0852	0.01442	13.636	0.41718		7.93893	-0.00657	8.63613	-0.00231
					30840	1.13638				13.101	0.01556	13.6528	0.43608		7.95472	-0.00655	8.65296	-0.00216
					30900	1.14583				13.1168	0.01686	13.6697	0.4556		7.97051	-0.00652	8.6698	-0.0033
					30960	1.12583				13.1326	0.01801	13.6865	0.47732		7.9863	-0.0062	8.68663	-0.00443
					31020	1.14364				13.1484	0.01947	13.7033	0.49534		8.00209	-0.00609	8.70347	-0.00634
					31080	1.13677				13.1641	0.02095	13.7202	0.5151		8.01788	-0.00594	8.7203	-0.00486
					31140	1.14698				13.1799	0.02278	13.737	0.53703		8.03367	-0.00571	8.73714	-0.00444
					31200	1.13228				13.1957	0.02467	13.7538	0.5596		8.04946	-0.00574	8.75397	-0.00402
					31260	1.13494				13.2115	0.02665	13.7707	0.5822		8.06525	-0.00592	8.77081	-0.00362
					31320	1.13671				13.2273	0.02885	13.7875	0.60589		8.08104	-0.0061	8.78764	-0.00373
					31380	1.14396				13.2431	0.03103	13.8043	0.62605		8.09683	-0.0063	8.80447	-0.00385
					31440	1.14932				13.2589	0.03354	13.8212	0.64924		8.11262	-0.00635	8.82131	-0.00393
					31500	1.13586				13.2747	0.03598	13.838	0.67302		8.12841	-0.00627	8.83814	-0.00401
					31560	1.15091				13.2905	0.03872	13.8548	0.69759		8.1442	-0.00626	8.85498	-0.00432
					31620	1.14522				13.3062	0.04154	13.8717	0.72125		8.15999	-0.00635	8.87181	-0.00537
					31680	1.14392				13.322	0.04452	13.8885	0.74363		8.17578	-0.00645	8.88865	-0.00523
					31740	1.14906				13.3378	0.04782	13.9054	0.76576		8.19157	-0.00665	8.90548	-0.0054
					31800	1.15589				13.3536	0.0513	13.9222	0.7893		8.20736	-0.00627	8.92232	-0.00557
					31860	1.14803				13.3694	0.05509	13.939	0.8118		8.22315	-0.006	8.93915	-0.00512
					31920	1.14517				13.3852	0.05889	13.9558	0.83189		8.23894	-0.00573	8.95599	-0.00468
					31980	1.14609				13.401	0.06309	13.9727	0.85207		8.25473	-0.00522	8.97282	-0.00336
					32040	1.15438				13.4168	0.06733	13.9895	0.87082		8.27052	-0.00486	8.98965	-0.00306
					32100	1.1621				13.4326	0.07185	14.0063	0.89048		8.2863	-0.00417	9.00649	-0.00276
					32160	1.15841				13.4483	0.07659	14.0232	0.90917		8.30209	-0.00389	9.02332	-0.00299
					32220	1.14859				13.4641	0.08154	14.04	0.92372		8.31788	-0.00342	9.04016	-0.00323
					32280	1.16432				13.4799	0.08689	14.0569	0.93792		8.33367	-0.00336	9.05699	-0.00395
					32340	1.157				13.4957	0.09223	14.0737	0.95238		8.34946	-0.00302	9.07383	-0.00381
										13.5115	0.09795	14.0905	0.96406		8.36525	-0.00257	9.09066	-0.0038
										13.5273	0.1038	14.1074	0.97199		8.38104	-0.00239	9.1075	-0.0038
										13.5431	0.10997	14.1242	0.98363		8.39683	-0.00225	9.12433	-0.00225
										13.5589	0.11649	14.141	0.99013		8.41262	-0.00211	9.14117	-0.00264
										13.5747	0.1232	14.1579	0.99553		8.42841	-0.00178	9.158	-0.00303
										13.5905	0.13034	14.1747	0.99985		8.4442	-0.00168	9.17483	-0.00506
										13.6062	0.13771	14.1915	0.99999		8.45999	-0.00155	9.19167	-0.00333
										13.622	0.14558	14.2084	1		8.47578	-0.00142	9.2085	-0.00252
										13.6378	0.15367	14.2252	0.9989		8.49157	-0.0013	9.22534	-0.0022
										13.6536	0.16237	14.242	0.99781		8.50736	-0.000775841	9.24217	-0.00222
										13.6694	0.17128	14.2589	0.99363		8.52315	-0.000530656	9.25901	-0.00225
										13.6852	0.18039	14.2757	0.98882		8.53894	0.000131752	9.27584	-0.00242
										13.701	0.19003	14.2925	0.98277		8.55473	0.000395096	9.29268	-0.00281
										13.7168	0.19989	14.3094	0.97477		8.57052	0.000476512	9.30951	-0.00355
										13.7326	0.21035	14.3262	0.96333		8.58631	0.00045694	9.32635	-0.00471
										13.7484	0.22107	14.343	0.95278		8.6021	0.000399885	9.34318	-0.00357
										13.7641	0.23223	14.3599	0.94325		8.61789	0.000324089	9.36001	-0.00306
										13.7799	0.24361	14.3767	0.93289		8.63368	0.000248293	9.37685	-0.00295
										13.7957	0.25526	14.3935	0.91787		8.64947	0.000598978	9.39368	-0.00319
										13.8115	0.26722	14.4104	0.9028		8.66526	0.000673843	9.41052	-0.00344
										13.8273	0.27951	14.4272	0.88805		8.68105	0.00121	9.42735	-0.00403
										13.8431	0.29236	14.4441	0.87131		8.69683	0.00184	9.44419	-0.00449
										13.8589	0.30519	14.4609	0.85627		8.71262	0.00216	9.46102	-0.0047
										13.8747	0.31832	14.4777	0.83813		8.72841	0.00248	9.47786	-0.00268
										13.8905	0.33145	14.4946	0.82238		8.7442	0.00246	9.49469	-0.00228
										13.9062	0.34461	14.5114	0.80486		8.75999	0.00256	9.51153	-0.00227
										13.922	0.35787	14.5282	0.78551		8.77578	0.00266	9.52836	-0.00474
										13.9378	0.37093	14.5451	0.76615		8.79157	0.00308	9.54519	-0.00722
										13.9536	0.38408	14.5619	0.74719		8.80736	0.00338	9.56203	-0.00911
										13.9694	0.39699	14.5787	0.72625		8.82315	0.00348	9.57886	-0.00698
										13.9852	0.40992	14.5956	0.71051		8.83894	0.0035	9.5957	-0.00344
										14.001	0.42259	14.6124	0.69209		8.85473	0.00344	9.61253	-0.00316
										14.0168	0.43498	14.6292	0.67443		8.87052	0.00338	9.62937	-0.00296
										14.0326	0.44712	14.6461	0.65369		8.88631	0.00279	9.6462	-0.00303
										14.0484	0.45886	14.6629	0.63537		8.9021	0.00262	9.66304	-0.00311
										14.0641	0.47034	14.6797	0.61534		8.91789	0.00233	9.67987	-0.00564
										14.0799	0.48123	14.6966	0.59533		8.93368	0.00225	9.69671	-0.00464
										14.0957	0.49192	14.7134	0.57649		8.94947	0.00215	9.71354	-0.00445
										14.1115	0.50202	14.7302	0.55859		8.96526	0.00205	9.73037	-0.00427
										14.1273	0.51154	14.7471	0.54097		8.98105	0.00196	9.74721	-0.00368
										14.1431	0.52051	14.7639	0.52284		8.99684	0.00159	9.76404	-0.00381
										14.1589	0.52882	14.7807	0.50522		9.01263	0.0014	9.78088	-0.00394
										14.1747	0.53662	14.7976	0.48602		9.02842	0.0012	9.79771	-0.00458
										14.1905	0.54367	14.8144	0.47019		9.04421	0.00118	9.81455	-0.00406
										14.2063	0.55023	14.8313	0.45298		9.06	0.00129	9.83138	-0.00217
										14.222	0.55609	14.8481	0.43566		9.07579	0.00118	9.84822	-0.00215
										14.2378	0.56146	14.8649	0.41999		9.09157	0.00107	9.86505	-0.00212
										14.2536	0.56606	14.8818	0.40173		9.10736	0.000839727	9.88189	-0.0026
										14.2694	0.5697	14.8986	0.38505		9.12315	0.00062231	9.89872	-0.00307
										14.2852	0.57276	14.9154	0.36916		9.13894	0.00011424	9.91555	-0.00445
										14.301	0.57498	14.9322	0.35626		9.15473	9.45704e-05	9.93239	-0.0046
										14.3168	0.57675	14.9491	0.34137		9.17052	4.27507e-05	9.94922	-0.00476
										14.3326	0.57783	14.9659	0.32562		9.18631	-0.000117528	9.96606	-0.00477
										14.3484	0.57803	14.9828	0.31052		9.2021	-0.000277808	9.98289	-0.00274
										14.3642	0.578	14.9996	0.2969		9.21789	-0.000546546	9.99973	-0.00244
										14.3799	0.57797	15.0164	0.28296		9.23368	-0.000929728	10.0166	-0.00259
										14.3957	0.5769	15.0333	0.27325		9.24947	-0.00151	10.0334	-0.00274
										14.4115	0.57513	15.0501	0.26061		9.26526	-0.00156	10.0502	-0.00333
										14.4273	0.57297	15.0669	0.24947		9.28105	-0.00155	10.0671	-0.00274
										14.4431	0.57021	15.0838	0.23748		9.29684	-0.00153	10.0839	-0.00316
										14.4589	0.56719	15.1006	0.22518		9.31263	-0.000949695	10.1007	-0.00357
										14.4747	0.56373	15.1174	0.21446		9.32842	-0.000951286	10.1176	-0.00354
										14.4905	0.55972	15.1343	0.20341		9.34421	-0.000901162	10.1344	-0.00254
										14.5062	0.55539	15.1511	0.19371		9.36	-0.000851038	10.1512	-0.00207
										14.522	0.55051	15.1679	0.18315		9.37579	-0.000609259	10.1681	-0.00159
										14.5378	0.54548	15.1848	0.17394		9.39158	-0.000550484	10.1849	-0.00099971
										14.5536	0.54008	15.2016	0.16469		9.40737	-0.000574884	10.2017	-0.000848372
										14.5694	0.53437	15.2184	0.15595		9.42316	-0.000562081	10.2186	-0.00105
										14.5852	0.52818	15.2353	0.14801		9.43895	-0.000549278	10.2354	-0.00125
										14.601	0.52157	15.2521	0.13964		9.45474	-0.000534546	10.2523	-0.00201
										14.6168	0.51467	15.269	0.13192		9.47053	-0.000558471	10.2691	-0.00276
										14.6326	0.50731	15.2858	0.1256		9.48631	-0.000761382	10.2859	-0.00304
										14.6484	0.4999	15.3026	0.11755		9.5021	-0.000964293	10.3027	-0.00234
										14.6641	0.49214	15.3194	0.10699		9.51789	-0.00135	10.3196	-0.00246
										14.6799	0.48423	15.3363	0.10194		9.53368	-0.00152	10.3364	-0.00258
										14.6957	0.47608	15.3531	0.09839		9.54947	-0.00169	10.3532	-0.000765528
										14.7115	0.46794	15.3699	0.09292		9.56526	-0.00179	10.3701	-0.000186254
										14.7273	0.45976	15.3868	0.08722		9.58105	-0.00189	10.3869	-0.000429376
										14.7431	0.45131	15.4036	0.08217		9.59684	-0.00205	10.4038	-0.000672498
										14.7589	0.44294	15.4205	0.07662		9.61263	-0.00226	10.4206	-0.00131
										14.7747	0.43429	15.4373	0.07172		9.62842	-0.00233	10.4374	-0.00282
										14.7905	0.42566	15.4541	0.06883		9.64421	-0.00233	10.4543	-0.00171
										14.8063	0.41677	15.471	0.06372		9.66	-0.00237	10.4711	-0.0015
										14.8221	0.40778	15.4878	0.05969		9.67579	-0.00242	10.4879	-0.00163
										14.8378	0.39873	15.5046	0.05655		9.69158	-0.00248	10.5048	-0.00175
										14.8536	0.38945	15.5215	0.05361		9.70737	-0.00236	10.5216	-0.00335
										14.8694	0.38039	15.5383	0.04996		9.72316	-0.00241	10.5384	-0.00274
										14.8852	0.37123	15.5551	0.0472		9.73895	-0.00247	10.5553	-0.00214
										14.901	0.36223	15.572	0.04456		9.75474	-0.00253	10.5721	-0.00105
										14.9168	0.35308	15.5888	0.04159		9.77053	-0.00292	10.5889	-0.000589442
										14.9326	0.34392	15.6056	0.03792		9.78632	-0.00302	10.6058	-0.000127192
										14.9484	0.3348	15.6225	0.03629		9.80211	-0.00328	10.6226	-0.000649003
										14.9642	0.3256	15.6393	0.03426		9.8179	-0.00322	10.6394	-0.00117
										14.9799	0.31658	15.6561	0.02941		9.83369	-0.00327	10.6563	-0.00224
										14.9957	0.30751	15.673	0.02826		9.84948	-0.00341	10.6731	-0.00587
										15.0115	0.29875	15.6898	0.02805		9.86527	-0.00355	10.6899	-0.00577
										15.0273	0.28984	15.7066	0.02533		9.88106	-0.004	10.7068	-0.00596
										15.0431	0.28103	15.7235	0.02455		9.89684	-0.00408	10.7236	-0.00616
										15.0589	0.27233	15.7403	0.02372		9.91263	-0.00448	10.7404	-0.00506
										15.0747	0.2637	15.7571	0.02288		9.92842	-0.0045	10.7573	-0.00518
										15.0905	0.25541	15.774	0.0201		9.94421	-0.00453	10.7741	-0.00531
										15.1063	0.24705	15.7908	0.01756		9.96	-0.00445	10.791	-0.00598
										15.122	0.23898	15.8077	0.01693		9.97579	-0.00446	10.8078	-0.005
										15.1378	0.23087	15.8245	0.0163		9.99158	-0.0045	10.8246	-0.00461
										15.1536	0.22295	15.8413	0.0149		10.0074	-0.00455	10.8415	-0.00422
										15.1694	0.21519	15.8582	0.01394		10.0232	-0.00465	10.8583	-0.00107
										15.1852	0.20747	15.875	0.01388		10.0389	-0.00474	10.8751	-0.000480803
										15.201	0.20011	15.8918	0.01262		10.0547	-0.00489	10.892	-0.000251444
										15.2168	0.19284	15.9087	0.01224		10.0705	-0.00497	10.9088	-0.000181493
										15.2326	0.18597	15.9255	0.01186		10.0863	-0.00504	10.9256	-0.000434261
										15.2484	0.17912	15.9423	0.01067		10.1021	-0.00572	10.9425	-0.00068703
										15.2642	0.17243	15.9592	0.01047		10.1179	-0.00603	10.9593	-0.00126
										15.2799	0.1658	15.976	0.00959		10.1337	-0.00653	10.9761	-0.00131
										15.2957	0.15911	15.9928	0.00851		10.1495	-0.00675	10.993	0.00105
										15.3115	0.15276	16.0097	0.00777		10.1653	-0.00697	11.0098	0.000231107
										15.3273	0.14665	16.0265	0.0063		10.1811	-0.00711	11.0266	-0.000586297
										15.3431	0.14088	16.0433	0.0072		10.1968	-0.00737	11.0435	-0.00229
										15.3589	0.13506	16.0602	0.00704		10.2126	-0.00762	11.0603	-0.00129
										15.3747	0.12953	16.077	0.00687		10.2284	-0.00831	11.0771	-0.00142
										15.3905	0.12422	16.0938	0.00601		10.2442	-0.00938	11.094	-0.00154
										15.4063	0.11907	16.1107	0.00573		10.26	-0.0098	11.1108	-0.00406
										15.4221	0.11408	16.1275	0.0049		10.2758	-0.01016	11.1276	-0.00172
										15.4378	0.10903	16.1443	0.00392		10.2916	-0.0097	11.1445	2.13663e-05
										15.4536	0.10434	16.1612	0.00389		10.3074	-0.00973	11.1613	-0.000109631
										15.4694	0.0997	16.178	0.00387		10.3232	-0.0098	11.1782	-0.000240628
										15.4852	0.09534	16.1948	0.00348		10.339	-0.00987	11.195	-0.000662793
										15.501	0.09113	16.2117	0.00317		10.3547	-0.00996	11.2118	-0.000481774
										15.5168	0.08706	16.2285	0.00306		10.3705	-0.01008	11.2287	-0.00052835
										15.5326	0.08308	16.2453	0.00296		10.3863	-0.0102	11.2455	-0.000574926
										15.5484	0.07909	16.2622	0.00304		10.4021	-0.01008	11.2623	-0.001
										15.5642	0.07538	16.279	0.00302		10.4179	-0.00991	11.2791	-0.00131
										15.58	0.07163	16.2959	0.003		10.4337	-0.00997	11.296	-0.00233
										15.5957	0.06822	16.3127	0.00263		10.4495	-0.01004	11.3128	-0.00278
										15.6115	0.06486	16.3295	0.00275		10.4653	-0.0103	11.3297	-0.002
										15.6273	0.06184	16.3464	0.00255		10.4811	-0.01046	11.3465	-0.00181
										15.6431	0.05907	16.3632	0.00235		10.4969	-0.01062	11.3633	-0.00163
										15.6589	0.05622	16.38	0.00171		10.5126	-0.01078	11.3802	-0.000763142
										15.6747	0.05357	16.3969	0.00103		10.5284	-0.01094	11.397	0.000239648
										15.6905	0.05075	16.4137	7.08359e-05		10.5442	-0.01121	11.4138	0.000532468
										15.7063	0.04821	16.4305	0.000661908		10.56	-0.01139	11.4307	0.000277743
										15.722	0.04587	16.4474	0.00116		10.5758	-0.01158	11.4475	2.30181e-05
										15.7378	0.04385	16.4642	0.00134		10.5916	-0.01178	11.4643	-0.00214
										15.7536	0.04203	16.481	0.00153		10.6074	-0.01198	11.4812	-0.00132
										15.7694	0.0401	16.4979	0.00156		10.6232	-0.01215	11.498	-0.000388238
										15.7852	0.03834	16.5147	0.0014		10.639	-0.01232	11.5148	-0.00034133
										15.801	0.03657	16.5315	0.00124		10.6547	-0.01237	11.5317	-0.000294422
										15.8168	0.03507	16.5484	0.00129		10.6705	-0.01236	11.5485	-0.00139
										15.8326	0.03355	16.5652	0.00209		10.6863	-0.01235	11.5653	-0.0025
										15.8484	0.03227	16.582	0.00213		10.7021	-0.01217	11.5822	-0.0048
										15.8642	0.03114	16.5989	0.00203		10.7179	-0.01213	11.599	-0.00449
										15.8799	0.02999	16.6157	0.00193		10.7337	-0.01224	11.6159	-0.00208
										15.8957	0.02898	16.6325	0.00168		10.7495	-0.01235	11.6327	-0.00107
										15.9115	0.02779	16.6494	0.00167		10.7653	-0.01255	11.6495	-5.7202e-05
										15.9273	0.02679	16.6662	0.00155		10.7811	-0.01274	11.6663	8.22035e-05
										15.9431	0.02578	16.6831	0.00138		10.7968	-0.01293	11.6832	-8.31457e-05
										15.9589	0.02499	16.6999	0.0012		10.8126	-0.01259	11.7	-0.000248495
										15.9747	0.02417	16.7167	0.000289058		10.8284	-0.01257	11.7169	-0.00139
										15.9905	0.02333	16.7336	-0.00017536		10.8442	-0.01253	11.7337	-0.00187
										16.0063	0.02277	16.7504	-0.000639779		10.86	-0.01249	11.7505	-0.00262
										16.0221	0.02205	16.7672	-0.00114		10.8758	-0.01229	11.7674	-0.00337
										16.0378	0.02152	16.7841	-0.000496696		10.8916	-0.01191	11.7842	-0.00516
										16.0536	0.02083	16.8009	0.0001422		10.9074	-0.01173	11.801	-0.00317
										16.0694	0.02018	16.8177	0.000317308		10.9232	-0.01118	11.8179	-0.00308
										16.0852	0.01945	16.8346	0.00122		10.939	-0.01093	11.8347	-0.00323
										16.101	0.01862	16.8514	0.00166		10.9548	-0.01048	11.8515	-0.00337
										16.1168	0.01801	16.8682	6.04662e-05		10.9705	-0.01052	11.8684	-0.00151
										16.1326	0.01727	16.8851	-0.00154		10.9863	-0.01016	11.8852	-0.000936456
										16.1484	0.01667	16.9019	-0.00257		11.0021	-0.0101	11.902	-0.000383381
										16.1642	0.01588	16.9187	-0.00128		11.0179	-0.01018	11.9189	-0.000652488
										16.18	0.01523	16.9356	-0.000641939		11.0337	-0.01026	11.9357	-0.000921595
										16.1957	0.01453	16.9524	-3.02497e-06		11.0495	-0.01039	11.9525	-0.00156
										16.2115	0.0138	16.9692	0.000994427		11.0653	-0.00966	11.9694	0.00166
										16.2273	0.01329	16.9861	0.00147		11.0811	-0.0095	11.9862	0.0019
										16.2431	0.01275	17.0029	0.00121		11.0968	-0.00953	12.003	0.00133
										16.2589	0.01245	17.0197	0.000953347		11.1126	-0.00958	12.0199	0.000753318
										16.2747	0.01202	17.0366	-4.69552e-05		11.1284	-0.00963	12.0367	-0.00598
										16.2905	0.0117	17.0534	-0.000512639		11.1442	-0.00935	12.0535	-0.00479
										16.3063	0.01128	17.0702	-0.0017		11.16	-0.00933	12.0704	-0.00431
										16.3221	0.0109				11.1758	-0.00884	12.0872	-0.00383
										16.3378	0.01061				11.1916	-0.00879	12.1041	-0.00162
										16.3536	0.01015				11.2074	-0.00858	12.1209	-0.000885535
										16.3694	0.00989				11.2232	-0.0084	12.1377	-0.000681177
										16.3852	0.00954				11.239	-0.00846	12.1546	-0.000476818
										16.401	0.00933				11.2547	-0.00852	12.1714	-0.000534381
										16.4168	0.00904				11.2705	-0.00863	12.1882	-0.000591945
										16.4326	0.00877				11.2863	-0.00847	12.205	-0.00141
										16.4484	0.0086				11.3021	-0.00844	12.2219	-0.00159
										16.4642	0.00825				11.3179	-0.00817	12.2387	-0.00177
										16.4799	0.00803				11.3337	-0.00804	12.2556	-0.00213
										16.4957	0.00765				11.3495	-0.00776	12.2724	0.000141781
										16.5115	0.00743				11.3653	-0.0072	12.2892	-0.000438304
										16.5273	0.00718				11.3811	-0.00692	12.3061	-0.00102
										16.5431	0.00698				11.3969	-0.00645	12.3229	-0.0031
										16.5589	0.00688				11.4126	-0.00651	12.3397	-0.00282
										16.5747	0.00667				11.4284	-0.00602	12.3566	-0.00183
										16.5905	0.00659				11.4442	-0.00559	12.3734	-0.00166
										16.6063	0.00634				11.46	-0.0051	12.3902	-0.00207
										16.6221	0.00628				11.4758	-0.00435	12.4071	-0.00247
										16.6379	0.0061				11.4916	-0.00385	12.4239	-0.00111
										16.6536	0.00597				11.5074	-0.00291	12.4407	-0.000519337
										16.6694	0.00575				11.5232	-0.00224	12.4576	-0.000416677
										16.6852	0.00545				11.539	-0.00151	12.4744	-0.00191
										16.701	0.00505				11.5548	-0.0013	12.4912	-0.00341
										16.7168	0.00446				11.5705	-0.000791597	12.5081	-0.0037
										16.7326	0.0044				11.5863	-0.000200245	12.5249	-0.00361
										16.7484	0.00424				11.6021	0.000141007	12.5418	-0.00213
										16.7642	0.00416				11.6179	0.000243732	12.5586	-0.000659475
										16.78	0.00418				11.6337	0.000233326	12.5754	-0.000183985
										16.7958	0.00424				11.6495	0.000166354	12.5922	3.1947e-05
										16.8115	0.00424				11.6653	9.93821e-05	12.6091	0.000247879
										16.8273	0.00424				11.6811	-6.96634e-05	12.6259	0.00104
										16.8431	0.00418				11.6969	-0.000210689	12.6427	0.00212
										16.8589	0.00412				11.7127	-0.00041815	12.6596	0.00218
										16.8747	0.00414				11.7284	-0.000365908	12.6764	0.0011
										16.8905	0.00411				11.7442	-0.000403754	12.6933	3.29982e-05
										16.9063	0.00408				11.76	-0.000486644	12.7101	0.001
										16.9221	0.00403				11.7758	-0.000569535	12.7269	0.00457
										16.9379	0.00384				11.7916	-0.000670291	12.7438	0.00739
										16.9536	0.00379				11.8074	-0.000518728	12.7606	0.0075
										16.9694	0.00373				11.8232	-0.000380046	12.7774	0.00761
										16.9852	0.00383				11.839	-0.000245432	12.7943	0.01045
										17.001	0.00388				11.8548	-0.000253255	12.8111	0.01373
										17.0168	0.00401				11.8705	-0.000332296	12.8279	0.01384
										17.0326	0.00439				11.8863	-0.000411338	12.8448	0.01886
															11.9021	-0.000597507	12.8616	0.01906
															11.9179	-0.000798663	12.8784	0.01925
															11.9337	-0.00165	12.8953	0.02086
															11.9495	-0.00251	12.9121	0.02425
															11.9653	-0.00354	12.9289	0.03227
															11.9811	-0.00385	12.9458	0.03472
															11.9969	-0.00453	12.9626	0.0363
															12.0127	-0.00502	12.9794	0.04362
															12.0284	-0.00555	12.9963	0.04898
															12.0442	-0.00639	13.0131	0.05364
															12.06	-0.00726	13.0299	0.05742
															12.0758	-0.0081	13.0468	0.06398
															12.0916	-0.00822	13.0636	0.07324
															12.1074	-0.00835	13.0805	0.07842
															12.1232	-0.00846	13.0973	0.08879
															12.139	-0.00873	13.1141	0.09768
															12.1548	-0.00895	13.131	0.10946
															12.1706	-0.00913	13.1478	0.12579
															12.1863	-0.0093	13.1646	0.13989
															12.2021	-0.00926	13.1815	0.15414
															12.2179	-0.00922	13.1983	0.17411
															12.2337	-0.00893	13.2151	0.19018
															12.2495	-0.00886	13.232	0.20906
															12.2653	-0.0088	13.2488	0.23264
															12.2811	-0.00863	13.2656	0.25817
															12.2969	-0.0086	13.2825	0.28098
															12.3126	-0.00865	13.2993	0.30488
															12.3284	-0.00874	13.3161	0.33412
															12.3442	-0.00883	13.333	0.36507
															12.36	-0.00896	13.3498	0.39524
															12.3758	-0.00939	13.3666	0.42592
															12.3916	-0.00968	13.3835	0.46267
															12.4074	-0.00999	13.4003	0.49688
															12.4232	-0.01009	13.4171	0.53114
															12.439	-0.01019	13.434	0.57035
															12.4548	-0.01029	13.4508	0.6038
															12.4705	-0.01049	13.4677	0.64256
															12.4863	-0.01035	13.4845	0.67368
															12.5021	-0.01027	13.5013	0.70906
															12.5179	-0.01027	13.5182	0.74745
															12.5337	-0.01031	13.535	0.77561
															12.5495	-0.01035	13.5518	0.79783
															12.5653	-0.01033	13.5686	0.82406
															12.5811	-0.01031	13.5855	0.85255
															12.5969	-0.00997	13.6023	0.87504
															12.6127	-0.00989	13.6192	0.89329
															12.6285	-0.00981	13.636	0.91431
															12.6442	-0.00986	13.6528	0.92879
															12.66	-0.00992	13.6697	0.93926
															12.6758	-0.00939	13.6865	0.95343
															12.6916	-0.00921	13.7033	0.96555
															12.7074	-0.00871	13.7202	0.97491
															12.7232	-0.00836	13.737	0.98407
															12.739	-0.00812	13.7538	0.98763
															12.7548	-0.00748	13.7707	0.99145
															12.7706	-0.00709	13.7875	0.99453
															12.7863	-0.00636	13.8043	0.99517
															12.8021	-0.00591	13.8212	0.99964
															12.8179	-0.00474	13.838	1
															12.8337	-0.00362	13.8548	0.99974
															12.8495	-0.00276	13.8717	0.99948
															12.8653	-0.00203	13.8885	0.9969
															12.8811	-0.0018	13.9054	0.99625
															12.8969	-0.00107	13.9222	0.99559
															12.9127	-0.000720768	13.939	0.98673
															12.9284	-0.000131529	13.9558	0.97956
															12.9442	0.000530729	13.9727	0.97056
															12.96	0.00146	13.9895	0.95864
															12.9758	0.00276	14.0063	0.94685
															12.9916	0.0041	14.0232	0.93525
															13.0074	0.00632	14.04	0.91762
															13.0232	0.00855	14.0569	0.892
															13.039	0.01124	14.0737	0.86911
															13.0548	0.01372	14.0905	0.84279
															13.0706	0.0161	14.1074	0.81863
															13.0863	0.01878	14.1242	0.79127
															13.1021	0.02179	14.141	0.76131
															13.1179	0.02562	14.1579	0.73202
															13.1337	0.0294	14.1747	0.7018
															13.1495	0.03412	14.1915	0.67302
															13.1653	0.03922	14.2084	0.64025
															13.1811	0.0452	14.2252	0.60705
															13.1969	0.05193	14.242	0.57568
															13.2127	0.05895	14.2589	0.54317
															13.2285	0.067	14.2757	0.51825
															13.2442	0.07529	14.2925	0.49212
															13.26	0.08476	14.3094	0.46265
															13.2758	0.09463	14.3262	0.4354
															13.2916	0.10525	14.343	0.40879
															13.3074	0.11662	14.3599	0.38494
															13.3232	0.12821	14.3767	0.3639
															13.339	0.14063	14.3935	0.34897
															13.3548	0.15347	14.4104	0.32476
															13.3706	0.16814	14.4272	0.29801
															13.3864	0.18359	14.4441	0.28389
															13.4021	0.1989	14.4609	0.26851
															13.4179	0.21383	14.4777	0.25214
															13.4337	0.22912	14.4946	0.23661
															13.4495	0.24505	14.5114	0.22713
															13.4653	0.26042	14.5282	0.2138
															13.4811	0.27632	14.5451	0.20042
															13.4969	0.29161	14.5619	0.19271
															13.5127	0.30661	14.5787	0.18295
															13.5284	0.32119	14.5956	0.17695
															13.5442	0.3351	14.6124	0.1698
															13.56	0.34885	14.6292	0.159
															13.5758	0.36193	14.6461	0.14842
															13.5916	0.37506	14.6629	0.14362
															13.6074	0.38722	14.6797	0.13759
															13.6232	0.39922	14.6966	0.12916
															13.639	0.41094	14.7134	0.12235
															13.6548	0.42226	14.7302	0.11906
															13.6706	0.43351	14.7471	0.11779
															13.6863	0.44404	14.7639	0.11103
															13.7021	0.45456	14.7807	0.1063
															13.7179	0.46456	14.7976	0.10242
															13.7337	0.47485	14.8144	0.09768
															13.7495	0.48469	14.8313	0.09596
															13.7653	0.49447	14.8481	0.09257
															13.7811	0.5044	14.8649	0.08871
															13.7969	0.51361	14.8818	0.08715
															13.8127	0.52323	14.8986	0.08638
															13.8285	0.53225	14.9154	0.08339
															13.8443	0.54084	14.9322	0.08125
															13.86	0.54847	14.9491	0.07657
															13.8758	0.55561	14.9659	0.07628
															13.8916	0.56245	14.9828	0.07606
															13.9074	0.56802	14.9996	0.07299
															13.9232	0.57265	15.0164	0.07177
															13.939	0.57556	15.0333	0.07055
															13.9548	0.57647	15.0501	0.06806
															13.9706	0.57688	15.0669	0.06728
															13.9863	0.57601	15.0838	0.06362
															14.0021	0.57513	15.1006	0.06414
															14.0179	0.57094	15.1174	0.06458
															14.0337	0.56554	15.1343	0.06437
															14.0495	0.55824	15.1511	0.06415
															14.0653	0.54973	15.1679	0.06328
															14.0811	0.53964	15.1848	0.05824
															14.0969	0.52843	15.2016	0.05615
															14.1127	0.51611	15.2184	0.0551
															14.1285	0.50272	15.2353	0.05308
															14.1442	0.48866	15.2521	0.05269
															14.16	0.47316	15.2689	0.0523
															14.1758	0.4573	15.2858	0.05171
															14.1916	0.44055	15.3026	0.05117
															14.2074	0.42376	15.3194	0.05064
															14.2232	0.40689	15.3363	0.04896
															14.239	0.38988	15.3531	0.05001
															14.2548	0.37327	15.3699	0.04973
															14.2706	0.35655	15.3868	0.04945
															14.2864	0.34068	15.4036	0.04537
															14.3021	0.32476	15.4205	0.04578
															14.3179	0.309	15.4373	0.04728
															14.3337	0.29347	15.4541	0.0478
															14.3495	0.27834	15.471	0.0467
															14.3653	0.26393	15.4878	0.0456
															14.3811	0.24995	15.5046	0.04476
															14.3969	0.23698	15.5215	0.04392
															14.4127	0.22404	15.5383	0.04172
															14.4285	0.21189	15.5551	0.04172
															14.4443	0.20036	15.572	0.04126
															14.46	0.18931	15.5888	0.04079
															14.4758	0.17862	15.6056	0.0393
															14.4916	0.16789	15.6225	0.0398
															14.5074	0.1585	15.6393	0.04029
															14.5232	0.14984	15.6561	0.04018
															14.539	0.14213	15.673	0.04006
															14.5548	0.13477	15.6898	0.0396
															14.5706	0.12787	15.7066	0.03751
															14.5864	0.12136	15.7235	0.03668
															14.6021	0.11483	15.7403	0.03667
															14.6179	0.10908	15.7571	0.0363
															14.6337	0.10341	15.774	0.03593
															14.6495	0.09864	15.7908	0.03477
															14.6653	0.09383	15.8077	0.03472
															14.6811	0.08924	15.8245	0.03432
															14.6969	0.08502	15.8413	0.03438
															14.7127	0.08065	15.8582	0.03444
															14.7285	0.07708	15.875	0.03503
															14.7442	0.07356	15.8918	0.03519
															14.76	0.07054	15.9087	0.03525
															14.7758	0.0673	15.9255	0.03531
															14.7916	0.06445	15.9423	0.03491
															14.8074	0.06175	15.9592	0.03451
															14.8232	0.05866	15.976	0.03303
															14.839	0.05613	15.9928	0.02835
															14.8548	0.05349	16.0097	0.02978
															14.8706	0.0514	16.0265	0.03194
															14.8864	0.04909	16.0433	0.03242
															14.9022	0.0471	16.0602	0.03163
															14.9179	0.0452	16.077	0.03085
															14.9337	0.04317	16.0938	0.02919
															14.9495	0.04167	16.1107	0.02692
															14.9653	0.0397	16.1275	0.02864
															14.9811	0.03815	16.1443	0.02855
															14.9969	0.03655	16.1612	0.02845
															15.0127	0.03564	16.178	0.02605
															15.0285	0.03489	16.1948	0.02749
															15.0443	0.03393	16.2117	0.02848
															15.0601	0.03313	16.2285	0.02892
															15.0758	0.03167	16.2453	0.0291
															15.0916	0.0306	16.2622	0.0285
															15.1074	0.0293	16.279	0.0279
															15.1232	0.02863	16.2959	0.02799
															15.139	0.02808	16.3127	0.02781
															15.1548	0.02741	16.3295	0.02762
															15.1706	0.02706	16.3464	0.02693
															15.1864	0.02603	16.3632	0.02642
															15.2021	0.0254	16.38	0.02234
															15.2179	0.02459	16.3969	0.02421
															15.2337	0.02412	16.4137	0.02591
															15.2495	0.02347	16.4305	0.02615
															15.2653	0.02261	16.4474	0.02664
															15.2811	0.02187	16.4642	0.02688
															15.2969	0.02069	16.481	0.02583
															15.3127	0.02008	16.4979	0.02478
															15.3285	0.01912	16.5147	0.02483
															15.3443	0.01824	16.5315	0.02453
															15.36	0.01709	16.5484	0.02422
															15.3758	0.01618	16.5652	0.02332
															15.3916	0.01566	16.582	0.02356
															15.4074	0.01481	16.5989	0.0238
															15.4232	0.01464	16.6157	0.02493
															15.439	0.01417	16.6325	0.02536
															15.4548	0.01405	16.6494	0.02406
															15.4706	0.01374	16.6662	0.02276
															15.4864	0.01321	16.6831	0.023
															15.5022	0.01275	16.6999	0.02282
															15.5179	0.01224	16.7167	0.02264
															15.5337	0.01187	16.7336	0.02227
															15.5495	0.0115	16.7504	0.02255
															15.5653	0.01115	16.7672	0.02257
															15.5811	0.01056	16.7841	0.02086
															15.5969	0.00981	16.8009	0.01915
															15.6127	0.00908	16.8177	0.01911
															15.6285	0.00835	16.8346	0.01907
															15.6443	0.00806	16.8514	0.0187
															15.6601	0.00729	16.8682	0.0176
															15.6758	0.00717	16.8851	0.0184
															15.6916	0.00677	16.9019	0.02125
															15.7074	0.00628	16.9187	0.0221
															15.7232	0.00575	16.9356	0.0225
															15.739	0.00516	16.9524	0.0229
															15.7548	0.00506	16.9692	0.02228
															15.7706	0.00466	16.9861	0.02165
															15.7864	0.00448	17.0029	0.02007
															15.8022	0.0043	17.0197	0.01782
															15.8179	0.00417	17.0366	0.01701
															15.8337	0.00404	17.0534	0.0162
															15.8495	0.00381	17.0702	0.01452
															15.8653	0.00369	17.0871	0.0167
															15.8811	0.00325	17.1039	0.01961
															15.8969	0.00317	17.1208	0.02228
															15.9127	0.00257	17.1376	0.02181
															15.9285	0.0023	17.1544	0.02134
															15.9443	0.00229	17.1713	0.02022
															15.9601	0.00237	17.1881	0.01937
															15.9758	0.00245	17.2049	0.02074
															15.9916	0.00243	17.2218	0.0245
															16.0074	0.00237	17.2386	0.02489
															16.0232	0.0023	17.2554	0.02498
															16.039	0.00221	17.2723	0.02492
															16.0548	0.00181	17.2891	0.02486
															16.0706	0.00151	17.3059	0.02453
															16.0864	0.00129	17.3228	0.0242
															16.1022	0.00108	17.3396	0.02351
															16.118	0.000892957	17.3564	0.02326
															16.1337	0.000623941	17.3733	0.02113
															16.1495	0.00053211	17.3901	0.02017
															16.1653	0.000440279	17.4069	0.02376
															16.1811	0.00022959	17.4238	0.0241
															16.1969	0.000160158	17.4406	0.02416
															16.2127	-0.000252243	17.4574	0.02156
															16.2285	-0.00033418	17.4743	0.01896
															16.2443	-0.000416118	17.4911	0.01853
															16.2601	-0.000489459	17.5079	0.02077
															16.2758	-0.000727354	17.5248	0.02036
															16.2916	-0.000783518	17.5416	0.01994
															16.3074	-0.000544713	17.5584	0.01902
															16.3232	-0.000555415	17.5753	0.0207
															16.339	-0.000494008	17.5921	0.02097
															16.3548	-0.000594666	17.609	0.02105
															16.3706	-0.000695325	17.6258	0.01987
															16.3864	-0.000851474	17.6426	0.0187
															16.4022	-0.000880561	17.6594	0.01752
															16.418	-0.000752863	17.6763	0.01781
															16.4337	-0.000646331	17.6931	0.01771
															16.4495	-0.000135785	17.71	0.01761
															16.4653	-0.000189375	17.7268	0.01641
															16.4811	-0.000256689	17.7436	0.01367
															16.4969	-0.000324003	17.7605	0.01413
															16.5127	-0.000250376	17.7773	0.01547
															16.5285	-2.78418e-05	17.7941	0.01584
															16.5443	-4.40542e-05	17.811	0.01503
															16.5601	0.000114517	17.8278	0.01422
															16.5758	0.000135774	17.8446	0.01279
															16.5916	8.83738e-05	17.8615	0.01179
															16.6074	6.36697e-06	17.8783	0.01079
															16.6232	-7.56399e-05	17.8951	0.00725
															16.639	-0.000172051	17.912	0.00363
															16.6548	-0.000268461	17.9288	-0.00144
															16.6706	-0.000400943	17.9456	-0.00388
															16.6864	-0.00133	17.9625	-0.00463
															16.7022	-0.00204	17.9793	-0.00539
															16.7179	-0.00303	17.9961	-0.007
															16.7337	-0.00362	18.013	-0.01418
															16.7495	-0.0041	18.0298	-0.01847
															16.7653	-0.00477	18.0466	-0.01748
															16.7811	-0.00511	18.0635	-0.01739
															16.7969	-0.0058	18.0803	-0.01764
															16.8127	-0.00597	18.0971	-0.0179
															16.8285	-0.00614	18.114	-0.0127
															16.8443	-0.00631	18.1308	-0.00656
															16.8601	-0.00669	18.1476	-0.0065
															16.8758	-0.00721	18.1645	-0.00496
															16.8916	-0.00738	18.1813	-0.00187
															16.9074	-0.00769	18.1982	0.000537818
															16.9232	-0.00737	18.215	0.00462
															16.939	-0.00695	18.2318	0.00596
															16.9548	-0.00508	18.2487	0.00675
															16.9706	-0.0021	18.2655	0.00906
															16.9864	0.00243	18.2823	0.00987
															17.0022	0.00963	18.2992	0.01023
															17.018	0.02022	18.316	0.01037
															17.0338	0.03635	18.3328	0.00974
															17.0495	0.05934	18.3497	0.00912
															17.0653	0.09223	18.3665	0.01052
															17.0811	0.13698	18.3833	0.01105
															17.0969	0.19657	18.4002	0.01141
															17.1127	0.27192	18.417	0.0128
															17.1285	0.36313	18.4338	0.01584
															17.1443	0.47174	18.4507	0.01651
															17.1601	0.59545	18.4675	0.01722
															17.1759	0.73183	18.4843	0.01761
															17.1916	0.87547	18.5012	0.01801
															17.2074	1.02265	18.518	0.02154
															17.2232	1.16034	18.5348	0.02234
															17.239	1.27621	18.5517	0.02239
															17.2548	1.36682	18.5685	0.02245
															17.2706	1.42505	18.5853	0.0234
															17.2864	1.41443	18.6022	0.02882
															17.3022	1.40382	18.619	0.03012
															17.318	1.37942	18.6359	0.03097
															17.3337	1.29626	18.6527	0.03137
															17.3495	1.18864	18.6695	0.03121
															17.3653	1.0635	18.6864	0.03106
															17.3811	0.92861	18.7032	0.03011
															17.3969	0.79771	18.72	0.02943
															17.4127	0.68	18.7369	0.02391
