# Supplementary material for: Fast and selective organocatalytic ring-opening polymerization by fluorinated alcohol without a cocatalyst
Source: Nat Commun. 2019 Aug 9;10:3590. doi: 10.1038/s41467-019-11524-y (PMC6689068; doi:10.1038/s41467-019-11524-y)
Supplement: Supplementary file 3 — Source Data [file 41467_2019_11524_MOESM3_ESM.zip › 200747_2_data_set_3931942_p6g16n (1)/Source Data-R2/source data-Supplementary Figure 12.xlsx]

## Sheet: Sheet1
Supplementary Figure 12 (1H NMR, 1,3-Bis-HFAB)
	chemical shift(ppm)	intensity(a.u.)
	-4.11285	427017
	-4.11222	403803
	-4.1116	260584
	-4.11097	365567
	-4.11034	405115
	-4.10971	365808
	-4.10909	373010
	-4.10846	325225
	-4.10783	322201
	-4.10721	242064
	-4.10658	271175
	-4.10595	365103
	-4.10532	286210
	-4.1047	285526
	-4.10407	342920
	-4.10344	403959
	-4.10282	317181
	-4.10219	261001
	-4.10156	304230
	-4.10093	202357
	-4.10031	207365
	-4.09968	323083
	-4.09905	337760
	-4.09842	268715
	-4.0978	391815
	-4.09717	409702
	-4.09654	431857
	-4.09592	424668
	-4.09529	376227
	-4.09466	385627
	-4.09403	309649
	-4.09341	269898
	-4.09278	367739
	-4.09215	244448
	-4.09152	252127
	-4.0909	184250
	-4.09027	219530
	-4.08964	303947
	-4.08902	280983
	-4.08839	261801
	-4.08776	228612
	-4.08713	256014
	-4.08651	214532
	-4.08588	246112
	-4.08525	242130
	-4.08463	258044
	-4.084	222138
	-4.08337	324842
	-4.08274	358615
	-4.08212	355797
	-4.08149	282626
	-4.08086	355166
	-4.08023	293306
	-4.07961	330857
	-4.07898	206621
	-4.07835	176215
	-4.07773	104797
	-4.0771	130009
	-4.07647	195340
	-4.07584	227455
	-4.07522	191245
	-4.07459	259466
	-4.07396	270651
	-4.07334	212392
	-4.07271	158737
	-4.07208	77146.8
	-4.07145	115585
	-4.07083	243126
	-4.0702	278124
	-4.06957	242504
	-4.06894	245996
	-4.06832	138566
	-4.06769	107207
	-4.06706	119382
	-4.06644	250855
	-4.06581	276513
	-4.06518	266111
	-4.06455	296258
	-4.06393	235943
	-4.0633	230454
	-4.06267	301322
	-4.06205	285676
	-4.06142	215379
	-4.06079	215319
	-4.06016	318824
	-4.05954	314997
	-4.05891	311460
	-4.05828	239307
	-4.05765	150847
	-4.05703	161801
	-4.0564	170277
	-4.05577	191613
	-4.05515	207059
	-4.05452	333749
	-4.05389	320800
	-4.05326	251511
	-4.05264	225528
	-4.05201	180279
	-4.05138	184261
	-4.05075	171039
	-4.05013	205016
	-4.0495	134557
	-4.04887	203548
	-4.04825	236468
	-4.04762	206384
	-4.04699	171927
	-4.04636	204741
	-4.04574	237875
	-4.04511	292649
	-4.04448	191102
	-4.04386	137858
	-4.04323	137933
	-4.0426	216836
	-4.04197	239540
	-4.04135	160938
	-4.04072	185226
	-4.04009	253863
	-4.03946	245965
	-4.03884	255613
	-4.03821	150020
	-4.03758	138180
	-4.03696	180921
	-4.03633	109461
	-4.0357	103289
	-4.03507	112589
	-4.03445	107013
	-4.03382	182841
	-4.03319	114432
	-4.03257	81526.3
	-4.03194	10581.2
	-4.03131	112364
	-4.03068	237038
	-4.03006	216858
	-4.02943	187155
	-4.0288	171825
	-4.02817	41060.4
	-4.02755	23575.1
	-4.02692	87752.6
	-4.02629	148824
	-4.02567	169880
	-4.02504	120319
	-4.02441	192241
	-4.02378	155961
	-4.02316	136992
	-4.02253	114987
	-4.0219	202226
	-4.02127	114792
	-4.02065	23010
	-4.02002	-3150.06
	-4.01939	37629.3
	-4.01877	115359
	-4.01814	110398
	-4.01751	155926
	-4.01688	210397
	-4.01626	174214
	-4.01563	131280
	-4.015	176894
	-4.01438	95703.9
	-4.01375	173482
	-4.01312	119437
	-4.01249	125716
	-4.01187	187047
	-4.01124	198616
	-4.01061	195806
	-4.00998	175447
	-4.00936	56559.1
	-4.00873	45050.5
	-4.0081	-7705.25
	-4.00748	-53031.6
	-4.00685	43226.9
	-4.00622	196657
	-4.00559	152812
	-4.00497	86261.3
	-4.00434	58550.6
	-4.00371	109022
	-4.00309	169132
	-4.00246	222759
	-4.00183	226538
	-4.0012	146468
	-4.00058	58886
	-3.99995	122617
	-3.99932	94765
	-3.99869	44588.2
	-3.99807	31664.8
	-3.99744	140563
	-3.99681	68872.8
	-3.99619	92567
	-3.99556	79162.9
	-3.99493	46774.3
	-3.9943	24412.4
	-3.99368	59312.1
	-3.99305	160173
	-3.99242	117301
	-3.99179	73866.8
	-3.99117	-11694.1
	-3.99054	11459.9
	-3.98991	39961.5
	-3.98929	-37797.2
	-3.98866	-70177.5
	-3.98803	81755.7
	-3.9874	136170
	-3.98678	70668.7
	-3.98615	178354
	-3.98552	228850
	-3.9849	182365
	-3.98427	101321
	-3.98364	131729
	-3.98301	79878.3
	-3.98239	35675.3
	-3.98176	63002.5
	-3.98113	138511
	-3.9805	55290.7
	-3.97988	211557
	-3.97925	152313
	-3.97862	91547.3
	-3.978	-20224.5
	-3.97737	29622.6
	-3.97674	60980.8
	-3.97611	15379.9
	-3.97549	45573.4
	-3.97486	86253.3
	-3.97423	48716.4
	-3.97361	102563
	-3.97298	118619
	-3.97235	57302.4
	-3.97172	22012.3
	-3.9711	94325.3
	-3.97047	140976
	-3.96984	8800.88
	-3.96921	1552.94
	-3.96859	-15771.6
	-3.96796	24798.5
	-3.96733	44648.3
	-3.96671	-17126.1
	-3.96608	5524
	-3.96545	-8255.91
	-3.96482	-142663
	-3.9642	-70402.8
	-3.96357	-25081.4
	-3.96294	91256.5
	-3.96232	96983.6
	-3.96169	45935.9
	-3.96106	105969
	-3.96043	82855.6
	-3.95981	96018.3
	-3.95918	21103.3
	-3.95855	67520.2
	-3.95792	94077
	-3.9573	32295.4
	-3.95667	-13454.1
	-3.95604	57123.7
	-3.95542	21152.1
	-3.95479	83868.4
	-3.95416	116931
	-3.95353	57408.7
	-3.95291	-63080.9
	-3.95228	-61030.8
	-3.95165	60985.9
	-3.95102	5798.47
	-3.9504	67775.7
	-3.94977	65456.9
	-3.94914	28898.7
	-3.94852	88981.6
	-3.94789	100350
	-3.94726	27763.3
	-3.94663	8221.53
	-3.94601	83883.6
	-3.94538	120081
	-3.94475	77040.2
	-3.94413	102989
	-3.9435	103842
	-3.94287	54096.9
	-3.94224	89944.4
	-3.94162	80919.8
	-3.94099	114297
	-3.94036	-43374.5
	-3.93973	-122411
	-3.93911	-54637.8
	-3.93848	-72146
	-3.93785	102422
	-3.93723	82613.4
	-3.9366	12452.8
	-3.93597	7608
	-3.93534	-47782.1
	-3.93472	-83770.2
	-3.93409	-163697
	-3.93346	-128472
	-3.93284	-178536
	-3.93221	-69891.1
	-3.93158	-79025
	-3.93095	-162058
	-3.93033	-46356.1
	-3.9297	-24013
	-3.92907	-59816
	-3.92844	-51230.4
	-3.92782	35091
	-3.92719	-29492.6
	-3.92656	-46398.4
	-3.92594	66020.7
	-3.92531	20455
	-3.92468	-66070.8
	-3.92405	-99216.1
	-3.92343	-185557
	-3.9228	-182453
	-3.92217	-49954.2
	-3.92154	-25043.8
	-3.92092	605.5
	-3.92029	96331.8
	-3.91966	-18591.8
	-3.91904	-418.969
	-3.91841	122059
	-3.91778	59534.8
	-3.91715	19308
	-3.91653	-7717.19
	-3.9159	-40581.7
	-3.91527	-119084
	-3.91465	-30261.8
	-3.91402	-23930.1
	-3.91339	-44910.9
	-3.91276	-111341
	-3.91214	-46203.4
	-3.91151	-73083.8
	-3.91088	-96408.8
	-3.91025	-17168
	-3.90963	135557
	-3.909	15288.4
	-3.90837	-82360.7
	-3.90775	29290.3
	-3.90712	-11517.5
	-3.90649	79880.6
	-3.90586	102154
	-3.90524	-19774.6
	-3.90461	-27200.6
	-3.90398	-58839.4
	-3.90336	-142061
	-3.90273	-90238.2
	-3.9021	-10183.4
	-3.90147	-8167.97
	-3.90085	64363.3
	-3.90022	-42542.5
	-3.89959	-25268.6
	-3.89896	-64515.5
	-3.89834	8378.91
	-3.89771	7987.56
	-3.89708	-97332.3
	-3.89646	-11818.4
	-3.89583	101102
	-3.8952	62006
	-3.89457	-29318.5
	-3.89395	-134860
	-3.89332	-169443
	-3.89269	-107465
	-3.89207	-144265
	-3.89144	-195537
	-3.89081	-52521.9
	-3.89018	-51567.5
	-3.88956	-59066
	-3.88893	144787
	-3.8883	83092.4
	-3.88767	-53516.4
	-3.88705	42759.1
	-3.88642	58003.7
	-3.88579	98778.2
	-3.88517	20905.3
	-3.88454	-106545
	-3.88391	-93213.1
	-3.88328	-70237.9
	-3.88266	59211.8
	-3.88203	41420.9
	-3.8814	53358.8
	-3.88077	120550
	-3.88015	25487.5
	-3.87952	99686.3
	-3.87889	-54672.9
	-3.87827	-10246.6
	-3.87764	-63471.2
	-3.87701	-81096
	-3.87638	-49308.9
	-3.87576	-152702
	-3.87513	-61755.8
	-3.8745	49491.3
	-3.87388	-70801.3
	-3.87325	-77431.7
	-3.87262	-106084
	-3.87199	121721
	-3.87137	54048.2
	-3.87074	-25517.9
	-3.87011	-30603.4
	-3.86948	-175824
	-3.86886	-65132.5
	-3.86823	-98436.4
	-3.8676	-48920.1
	-3.86698	-95032
	-3.86635	-80622.9
	-3.86572	-69591.4
	-3.86509	-73980.4
	-3.86447	-57996.3
	-3.86384	-131446
	-3.86321	-144305
	-3.86259	-200814
	-3.86196	-149381
	-3.86133	-137881
	-3.8607	-247878
	-3.86008	-209477
	-3.85945	-191188
	-3.85882	-164144
	-3.85819	-50005.1
	-3.85757	-139923
	-3.85694	-228134
	-3.85631	-65684.4
	-3.85569	-162016
	-3.85506	-77529
	-3.85443	30231
	-3.8538	-17968.4
	-3.85318	20426.7
	-3.85255	-102448
	-3.85192	-49786.8
	-3.85129	-124528
	-3.85067	-132385
	-3.85004	-192969
	-3.84941	-100557
	-3.84879	-95232
	-3.84816	-160639
	-3.84753	-110418
	-3.8469	-193823
	-3.84628	-103186
	-3.84565	-85884.3
	-3.84502	-133566
	-3.8444	-134124
	-3.84377	-75712.1
	-3.84314	-18212.9
	-3.84251	57413.9
	-3.84189	39794.3
	-3.84126	-70467.8
	-3.84063	-77712.6
	-3.84	-162655
	-3.83938	-128675
	-3.83875	-40434.3
	-3.83812	-12495.8
	-3.8375	-21116
	-3.83687	-109329
	-3.83624	-54057.5
	-3.83561	80125.7
	-3.83499	20764.8
	-3.83436	15201.2
	-3.83373	17467.1
	-3.83311	-5070.09
	-3.83248	-64881.7
	-3.83185	-95513.6
	-3.83122	-115053
	-3.8306	-52852.9
	-3.82997	-54394.2
	-3.82934	-77674.7
	-3.82871	-91189.6
	-3.82809	-56408.6
	-3.82746	-43464.3
	-3.82683	-56477.4
	-3.82621	-1583.38
	-3.82558	-20107.9
	-3.82495	3256.91
	-3.82432	-127229
	-3.8237	-266579
	-3.82307	-181494
	-3.82244	-97405.2
	-3.82181	-12365
	-3.82119	29127.1
	-3.82056	23965.6
	-3.81993	-5945.12
	-3.81931	-18488.3
	-3.81868	-27587.5
	-3.81805	-28228.5
	-3.81742	-112509
	-3.8168	-100720
	-3.81617	-82108.9
	-3.81554	-87530
	-3.81492	-166275
	-3.81429	-104165
	-3.81366	-72713
	-3.81303	-16348.7
	-3.81241	-12176.3
	-3.81178	-126498
	-3.81115	-125467
	-3.81052	-142794
	-3.8099	-114314
	-3.80927	-105412
	-3.80864	-59399.4
	-3.80802	-116624
	-3.80739	-38235.4
	-3.80676	-120965
	-3.80613	-242512
	-3.80551	-133032
	-3.80488	-83545.8
	-3.80425	-176496
	-3.80363	-109050
	-3.803	-227947
	-3.80237	-4988.69
	-3.80174	4826.78
	-3.80112	-133568
	-3.80049	-169927
	-3.79986	-135539
	-3.79923	44492.5
	-3.79861	30465.5
	-3.79798	-204099
	-3.79735	-202452
	-3.79673	-132438
	-3.7961	-91074
	-3.79547	-139345
	-3.79484	-138129
	-3.79422	-109622
	-3.79359	-215096
	-3.79296	-354741
	-3.79234	-216283
	-3.79171	-206969
	-3.79108	-137484
	-3.79045	-114920
	-3.78983	-195569
	-3.7892	-129933
	-3.78857	-120650
	-3.78794	-61941.9
	-3.78732	-11133.9
	-3.78669	54621.2
	-3.78606	62587.4
	-3.78544	-51366.5
	-3.78481	-87408.7
	-3.78418	-96192.7
	-3.78355	-201249
	-3.78293	-56227.4
	-3.7823	-96248.9
	-3.78167	-95786.7
	-3.78104	-85164.1
	-3.78042	-106281
	-3.77979	43247.5
	-3.77916	31491
	-3.77854	32907.4
	-3.77791	53392.2
	-3.77728	9194.56
	-3.77665	-74537
	-3.77603	-104462
	-3.7754	-109502
	-3.77477	-68824
	-3.77415	-139169
	-3.77352	-166981
	-3.77289	-117962
	-3.77226	6726.16
	-3.77164	46598.7
	-3.77101	-74340.2
	-3.77038	-207859
	-3.76975	-108051
	-3.76913	-7626.28
	-3.7685	-79285.1
	-3.76787	-120779
	-3.76725	-177620
	-3.76662	-263951
	-3.76599	-116402
	-3.76536	4688.47
	-3.76474	-61188.3
	-3.76411	-51390.4
	-3.76348	-163857
	-3.76286	-236421
	-3.76223	-219272
	-3.7616	-172152
	-3.76097	-118362
	-3.76035	-114087
	-3.75972	-86685.1
	-3.75909	-105991
	-3.75846	-101097
	-3.75784	-51536
	-3.75721	-124904
	-3.75658	-177629
	-3.75596	-116698
	-3.75533	-93046.3
	-3.7547	-160587
	-3.75407	-136562
	-3.75345	-135848
	-3.75282	-82691.7
	-3.75219	-38786.3
	-3.75156	-43230.9
	-3.75094	-151171
	-3.75031	-60281.9
	-3.74968	56076.1
	-3.74906	109316
	-3.74843	-61965.5
	-3.7478	-34640.4
	-3.74717	-18987.8
	-3.74655	-60593.7
	-3.74592	-163639
	-3.74529	-245038
	-3.74467	-171185
	-3.74404	-183257
	-3.74341	-139915
	-3.74278	-226866
	-3.74216	-154642
	-3.74153	-22840.9
	-3.7409	-80078.1
	-3.74027	35927.7
	-3.73965	-32675.1
	-3.73902	-27630.6
	-3.73839	-47153.9
	-3.73777	-28976.2
	-3.73714	-100592
	-3.73651	-249113
	-3.73588	-108191
	-3.73526	-74734.6
	-3.73463	-187926
	-3.734	-42874.4
	-3.73338	-133308
	-3.73275	-164796
	-3.73212	-138669
	-3.73149	-128776
	-3.73087	-63941
	-3.73024	-20524.3
	-3.72961	-132205
	-3.72898	-59472.2
	-3.72836	-69038.9
	-3.72773	-123261
	-3.7271	-95130.8
	-3.72648	-47209.2
	-3.72585	-26643
	-3.72522	-39221.2
	-3.72459	-111216
	-3.72397	-99016.1
	-3.72334	-104456
	-3.72271	-26296.8
	-3.72208	-189137
	-3.72146	-203627
	-3.72083	-108214
	-3.7202	-55785.4
	-3.71958	-57353.1
	-3.71895	6795.47
	-3.71832	-85529.4
	-3.71769	-131196
	-3.71707	-217179
	-3.71644	-240451
	-3.71581	-139800
	-3.71519	-50152
	-3.71456	-159973
	-3.71393	-141008
	-3.7133	-147882
	-3.71268	-76558.7
	-3.71205	-20349.4
	-3.71142	17472.9
	-3.71079	-102546
	-3.71017	-48607.8
	-3.70954	-122083
	-3.70891	-15602.2
	-3.70829	77138.6
	-3.70766	38239.7
	-3.70703	-117677
	-3.7064	-53448
	-3.70578	-133176
	-3.70515	-106569
	-3.70452	-76278.1
	-3.7039	-41194.5
	-3.70327	-130910
	-3.70264	-143569
	-3.70201	-139917
	-3.70139	-150355
	-3.70076	-27916.9
	-3.70013	876.031
	-3.6995	-30990.9
	-3.69888	-108374
	-3.69825	-102527
	-3.69762	-74235.8
	-3.697	-90772.8
	-3.69637	-100213
	-3.69574	-91482.6
	-3.69511	-127178
	-3.69449	-165428
	-3.69386	-157085
	-3.69323	-66450.2
	-3.69261	-146017
	-3.69198	-90620.8
	-3.69135	-99236.4
	-3.69072	-97011.3
	-3.6901	-60095.5
	-3.68947	-55396.9
	-3.68884	-2682.53
	-3.68821	-19182.9
	-3.68759	89847.1
	-3.68696	17117
	-3.68633	-19027.7
	-3.68571	-21207.9
	-3.68508	-9519
	-3.68445	-147866
	-3.68382	-40269.9
	-3.6832	-72813.7
	-3.68257	-80615.7
	-3.68194	-46067.5
	-3.68131	-130232
	-3.68069	-153030
	-3.68006	-179147
	-3.67943	-148765
	-3.67881	-99654.9
	-3.67818	-91036.5
	-3.67755	-69527.3
	-3.67692	-73918
	-3.6763	-158980
	-3.67567	-211667
	-3.67504	-182867
	-3.67442	59141.3
	-3.67379	89871.9
	-3.67316	23779.1
	-3.67253	-26406.1
	-3.67191	-66198.6
	-3.67128	-111802
	-3.67065	-61068.3
	-3.67002	-131389
	-3.6694	-128146
	-3.66877	-131295
	-3.66814	-99231.7
	-3.66752	-88197.9
	-3.66689	-131347
	-3.66626	-162755
	-3.66563	-192171
	-3.66501	-200661
	-3.66438	-38126.4
	-3.66375	-130155
	-3.66313	-62568.5
	-3.6625	-33280.9
	-3.66187	15612.5
	-3.66124	-181199
	-3.66062	-157760
	-3.65999	-252151
	-3.65936	-268172
	-3.65873	-165872
	-3.65811	-53853.3
	-3.65748	-173134
	-3.65685	-158609
	-3.65623	-180239
	-3.6556	-201762
	-3.65497	-83614.8
	-3.65434	-89153.3
	-3.65372	-91488
	-3.65309	-42508.4
	-3.65246	80536.8
	-3.65183	53308.6
	-3.65121	-72094.5
	-3.65058	-81943.7
	-3.64995	-221804
	-3.64933	-180978
	-3.6487	-109477
	-3.64807	4134.62
	-3.64744	-18643.7
	-3.64682	-90376.8
	-3.64619	-153604
	-3.64556	-114361
	-3.64494	-217460
	-3.64431	-176509
	-3.64368	-152997
	-3.64305	-195323
	-3.64243	-234945
	-3.6418	-78874.7
	-3.64117	-47177.1
	-3.64054	-83623.7
	-3.63992	-47792.2
	-3.63929	-82836.7
	-3.63866	-42063.9
	-3.63804	-2921.97
	-3.63741	93077.4
	-3.63678	102419
	-3.63615	-5548.72
	-3.63553	-65181.5
	-3.6349	13773.1
	-3.63427	-98056.7
	-3.63365	-207074
	-3.63302	-81917
	-3.63239	-79095.8
	-3.63176	-143863
	-3.63114	-149484
	-3.63051	-157206
	-3.62988	-74178.8
	-3.62925	-179135
	-3.62863	-150435
	-3.628	-54937.3
	-3.62737	-33648
	-3.62675	-105539
	-3.62612	-165087
	-3.62549	-141150
	-3.62486	-192079
	-3.62424	-273067
	-3.62361	-296266
	-3.62298	-64239.2
	-3.62235	-42400.4
	-3.62173	-70225.7
	-3.6211	-115281
	-3.62047	-82876.4
	-3.61985	-72300.3
	-3.61922	-16100.5
	-3.61859	-184718
	-3.61796	-177173
	-3.61734	-96918.1
	-3.61671	-75339.8
	-3.61608	-49103.2
	-3.61546	4836.81
	-3.61483	-93464.9
	-3.6142	-74577
	-3.61357	16295.9
	-3.61295	-94573.8
	-3.61232	54820.4
	-3.61169	60125.6
	-3.61106	52931
	-3.61044	76753
	-3.60981	-84838.8
	-3.60918	-125274
	-3.60856	-232363
	-3.60793	-180202
	-3.6073	-279769
	-3.60667	-268968
	-3.60605	-178939
	-3.60542	-101569
	-3.60479	-15992.4
	-3.60417	82862.6
	-3.60354	41419.6
	-3.60291	7538.97
	-3.60228	-121696
	-3.60166	-150799
	-3.60103	-61251.8
	-3.6004	-38447.6
	-3.59977	-52673.5
	-3.59915	-55731.5
	-3.59852	-67091.6
	-3.59789	-82820.3
	-3.59727	-112208
	-3.59664	-81393.2
	-3.59601	-156118
	-3.59538	-92348.4
	-3.59476	-123827
	-3.59413	-44628.3
	-3.5935	-168957
	-3.59288	-160510
	-3.59225	-111563
	-3.59162	-42641
	-3.59099	-78621.7
	-3.59037	-79380.4
	-3.58974	-133219
	-3.58911	-185316
	-3.58848	-213333
	-3.58786	-246492
	-3.58723	-141253
	-3.5866	-153548
	-3.58598	-91626.9
	-3.58535	-207411
	-3.58472	-168996
	-3.58409	-71266.2
	-3.58347	-66443.3
	-3.58284	-51267.2
	-3.58221	-93787.6
	-3.58158	-143190
	-3.58096	-112863
	-3.58033	-30953.7
	-3.5797	-66765.5
	-3.57908	-111990
	-3.57845	-112879
	-3.57782	-68356.1
	-3.57719	-78930.7
	-3.57657	-60475.3
	-3.57594	-151960
	-3.57531	-164401
	-3.57469	-126898
	-3.57406	-201997
	-3.57343	-242359
	-3.5728	-83502
	-3.57218	-78419.8
	-3.57155	65547.7
	-3.57092	111218
	-3.57029	1388.28
	-3.56967	-87528.8
	-3.56904	-135441
	-3.56841	-141968
	-3.56779	-137782
	-3.56716	-292629
	-3.56653	-143863
	-3.5659	-72773.2
	-3.56528	-39120.5
	-3.56465	-56144.5
	-3.56402	19935
	-3.5634	-36970.7
	-3.56277	-25630
	-3.56214	-63792.2
	-3.56151	-71402.2
	-3.56089	-106744
	-3.56026	-160584
	-3.55963	-103390
	-3.559	-24280.2
	-3.55838	-4690.97
	-3.55775	-105546
	-3.55712	-190009
	-3.5565	-228841
	-3.55587	-213677
	-3.55524	-185541
	-3.55461	-136981
	-3.55399	-224735
	-3.55336	-215835
	-3.55273	-179823
	-3.5521	-196919
	-3.55148	-68142.3
	-3.55085	-44618.5
	-3.55022	-115170
	-3.5496	41858.9
	-3.54897	-97848.4
	-3.54834	-122504
	-3.54771	-209029
	-3.54709	-221199
	-3.54646	-156089
	-3.54583	-82499.3
	-3.54521	-186291
	-3.54458	-92761.4
	-3.54395	-8992
	-3.54332	-72379.5
	-3.5427	-161481
	-3.54207	-121142
	-3.54144	-47477
	-3.54081	33171.1
	-3.54019	-94580.4
	-3.53956	-168246
	-3.53893	-81628.6
	-3.53831	26629
	-3.53768	-104215
	-3.53705	-207199
	-3.53642	-94383.8
	-3.5358	-100921
	-3.53517	-61226.4
	-3.53454	-125508
	-3.53392	-169917
	-3.53329	-105008
	-3.53266	-32466
	-3.53203	-38638.7
	-3.53141	-51999.9
	-3.53078	-15035
	-3.53015	-86345.3
	-3.52952	-156832
	-3.5289	-87202.8
	-3.52827	128517
	-3.52764	122176
	-3.52702	135788
	-3.52639	91087.3
	-3.52576	75011.9
	-3.52513	48302
	-3.52451	-45733.1
	-3.52388	25194.7
	-3.52325	30168
	-3.52262	33262.6
	-3.522	-55394.5
	-3.52137	-36204.6
	-3.52074	-42758.5
	-3.52012	-75354.5
	-3.51949	-71213.5
	-3.51886	-13804.8
	-3.51823	-79281.3
	-3.51761	27067.5
	-3.51698	-63999
	-3.51635	-112473
	-3.51573	-37572.5
	-3.5151	-41882
	-3.51447	-27405.6
	-3.51384	-18082.9
	-3.51322	-48669.9
	-3.51259	-47266.4
	-3.51196	-87100.9
	-3.51133	-77499.8
	-3.51071	-236565
	-3.51008	-264267
	-3.50945	-116307
	-3.50883	-73350.1
	-3.5082	-105996
	-3.50757	-52997.8
	-3.50694	20406.4
	-3.50632	48099.7
	-3.50569	10735.5
	-3.50506	30762.7
	-3.50444	-97934.6
	-3.50381	71347.4
	-3.50318	5229.16
	-3.50255	-14575
	-3.50193	-60788.7
	-3.5013	-155939
	-3.50067	-191454
	-3.50004	-134507
	-3.49942	-72942.5
	-3.49879	-92400.1
	-3.49816	-114642
	-3.49754	83680.9
	-3.49691	22495.6
	-3.49628	-48026.1
	-3.49565	-78.3125
	-3.49503	-7430.41
	-3.4944	-132427
	-3.49377	-61219.8
	-3.49315	-137562
	-3.49252	-183810
	-3.49189	-276756
	-3.49126	-228762
	-3.49064	-205399
	-3.49001	-151600
	-3.48938	-122625
	-3.48875	-13447.9
	-3.48813	35453.1
	-3.4875	-72530.5
	-3.48687	-125551
	-3.48625	-116919
	-3.48562	-213758
	-3.48499	-139402
	-3.48436	-78049.3
	-3.48374	-140248
	-3.48311	-118710
	-3.48248	-236590
	-3.48185	-176533
	-3.48123	-40437.7
	-3.4806	-22337.5
	-3.47997	83038.6
	-3.47935	558.531
	-3.47872	-22495.6
	-3.47809	705.875
	-3.47746	-100123
	-3.47684	-11445.9
	-3.47621	19189.4
	-3.47558	64650
	-3.47496	95355
	-3.47433	105715
	-3.4737	92888
	-3.47307	34417.6
	-3.47245	7156.41
	-3.47182	-145156
	-3.47119	-46565.8
	-3.47056	226541
	-3.46994	136570
	-3.46931	42531.3
	-3.46868	36479.7
	-3.46806	-38257
	-3.46743	7728.91
	-3.4668	-128939
	-3.46617	-97426.4
	-3.46555	-221540
	-3.46492	-208949
	-3.46429	-268863
	-3.46367	-183933
	-3.46304	-88140.3
	-3.46241	-121847
	-3.46178	-3662.25
	-3.46116	-47080.2
	-3.46053	-79817.7
	-3.4599	-1594.84
	-3.45927	-96308
	-3.45865	-126298
	-3.45802	-135678
	-3.45739	-64637.4
	-3.45677	-33564.6
	-3.45614	-3099.09
	-3.45551	58809
	-3.45488	101113
	-3.45426	-74021.8
	-3.45363	-119037
	-3.453	-138451
	-3.45237	-131763
	-3.45175	-53801.6
	-3.45112	-74848.5
	-3.45049	-25676.3
	-3.44987	-66295.7
	-3.44924	-155687
	-3.44861	-197309
	-3.44798	-43828.4
	-3.44736	-41873.8
	-3.44673	-77236.3
	-3.4461	-114981
	-3.44548	-41387.5
	-3.44485	6363.81
	-3.44422	31024
	-3.44359	-132874
	-3.44297	-172061
	-3.44234	-99061.2
	-3.44171	-43958.5
	-3.44108	-21688.3
	-3.44046	87778.7
	-3.43983	23007.3
	-3.4392	43403
	-3.43858	80641.7
	-3.43795	87086.6
	-3.43732	58747.9
	-3.43669	-80164.3
	-3.43607	78166.7
	-3.43544	-57093.8
	-3.43481	-140207
	-3.43419	88072.7
	-3.43356	142611
	-3.43293	120567
	-3.4323	-16191.6
	-3.43168	2139.53
	-3.43105	-3701.37
	-3.43042	105612
	-3.42979	-59070.1
	-3.42917	-28242.8
	-3.42854	47672.6
	-3.42791	-150714
	-3.42729	-90771.6
	-3.42666	-4816.25
	-3.42603	37266
	-3.4254	19894.6
	-3.42478	-44418.1
	-3.42415	42472.4
	-3.42352	-54963.7
	-3.4229	-140487
	-3.42227	-99028
	-3.42164	-4521.63
	-3.42101	-9759.81
	-3.42039	-10447.1
	-3.41976	-35516.8
	-3.41913	-97724.2
	-3.4185	-3886.06
	-3.41788	-10237.7
	-3.41725	-5464.47
	-3.41662	68599
	-3.416	46055.5
	-3.41537	-110639
	-3.41474	16583.8
	-3.41411	20489.6
	-3.41349	-5034.03
	-3.41286	3226.97
	-3.41223	-52154.9
	-3.4116	-63211.5
	-3.41098	-109227
	-3.41035	-146590
	-3.40972	-123800
	-3.4091	7302.75
	-3.40847	-36128.9
	-3.40784	55995
	-3.40721	100370
	-3.40659	-104828
	-3.40596	-158857
	-3.40533	5290.78
	-3.40471	-19320.1
	-3.40408	4526.5
	-3.40345	-14416.8
	-3.40282	-66951.2
	-3.4022	-98161.3
	-3.40157	-34482.3
	-3.40094	-90493.4
	-3.40031	-122729
	-3.39969	-58106.6
	-3.39906	22775.1
	-3.39843	715.594
	-3.39781	-164323
	-3.39718	-171067
	-3.39655	-72302.9
	-3.39592	120695
	-3.3953	67095.7
	-3.39467	8017.25
	-3.39404	-166105
	-3.39342	-161831
	-3.39279	-131954
	-3.39216	-160970
	-3.39153	-134883
	-3.39091	-85115.8
	-3.39028	-54465
	-3.38965	-39153
	-3.38902	-143119
	-3.3884	-137089
	-3.38777	-94882.1
	-3.38714	101075
	-3.38652	177022
	-3.38589	-40576.1
	-3.38526	-32908.8
	-3.38463	-20145
	-3.38401	87971.9
	-3.38338	-87581.9
	-3.38275	-127581
	-3.38212	-200868
	-3.3815	-110805
	-3.38087	-82750.2
	-3.38024	-39536.1
	-3.37962	56140.2
	-3.37899	81575.4
	-3.37836	84082
	-3.37773	-27641.3
	-3.37711	-161348
	-3.37648	-99710.6
	-3.37585	-75313.9
	-3.37523	-75918.5
	-3.3746	64852.7
	-3.37397	-37285.5
	-3.37334	-105579
	-3.37272	-7872.06
	-3.37209	82743.3
	-3.37146	120202
	-3.37083	-69380.7
	-3.37021	-300358
	-3.36958	-347542
	-3.36895	-236332
	-3.36833	-152346
	-3.3677	-52867.3
	-3.36707	-78025.9
	-3.36644	2026.44
	-3.36582	-128426
	-3.36519	-113388
	-3.36456	-128825
	-3.36394	-113881
	-3.36331	-173118
	-3.36268	-193832
	-3.36205	-82428.5
	-3.36143	-114849
	-3.3608	-36002.3
	-3.36017	-57497.1
	-3.35954	-4403.69
	-3.35892	-47270.9
	-3.35829	-55322.9
	-3.35766	-70349.6
	-3.35704	-103422
	-3.35641	-74022.2
	-3.35578	-129706
	-3.35515	-136749
	-3.35453	-200650
	-3.3539	-69340.2
	-3.35327	-81833.7
	-3.35264	-64394.3
	-3.35202	-129010
	-3.35139	-67607.1
	-3.35076	-38337.5
	-3.35014	-12305.7
	-3.34951	-55898.9
	-3.34888	-173859
	-3.34825	-96903.1
	-3.34763	-128579
	-3.347	-230460
	-3.34637	-277838
	-3.34575	-34970
	-3.34512	30478.2
	-3.34449	-61592.7
	-3.34386	-116119
	-3.34324	-76476.5
	-3.34261	-50295.1
	-3.34198	-10259.7
	-3.34135	-44538
	-3.34073	-111228
	-3.3401	-59263.2
	-3.33947	-93580.7
	-3.33885	-82467.2
	-3.33822	32880.5
	-3.33759	129984
	-3.33696	63378
	-3.33634	-4070.56
	-3.33571	-114773
	-3.33508	-63113.3
	-3.33446	4168.31
	-3.33383	-6365.56
	-3.3332	-98708.2
	-3.33257	-58373.3
	-3.33195	-67254
	-3.33132	42168.2
	-3.33069	9907.81
	-3.33006	5587.91
	-3.32944	11410.4
	-3.32881	-105664
	-3.32818	-61769.9
	-3.32756	-190997
	-3.32693	-116807
	-3.3263	-99449.5
	-3.32567	-39374.8
	-3.32505	-97191
	-3.32442	98994.8
	-3.32379	-98189.7
	-3.32317	-131303
	-3.32254	-5924.59
	-3.32191	-20113.2
	-3.32128	62879.3
	-3.32066	-48585.7
	-3.32003	-96117.1
	-3.3194	-65848.8
	-3.31877	-95260.1
	-3.31815	-48690.3
	-3.31752	-6320.69
	-3.31689	26726.1
	-3.31627	-59978.7
	-3.31564	-89453.2
	-3.31501	-156318
	-3.31438	-197795
	-3.31376	-39251
	-3.31313	64633.4
	-3.3125	-80101.6
	-3.31187	-352.063
	-3.31125	20506.4
	-3.31062	32235.4
	-3.30999	-139022
	-3.30937	17192
	-3.30874	-129227
	-3.30811	-175555
	-3.30748	-136275
	-3.30686	-31398.2
	-3.30623	-11323.9
	-3.3056	62088.1
	-3.30498	-23416.7
	-3.30435	-135395
	-3.30372	-43707.1
	-3.30309	-1581.28
	-3.30247	49309.2
	-3.30184	-86131.4
	-3.30121	-95037.2
	-3.30058	-135511
	-3.29996	-23873.9
	-3.29933	-71365.9
	-3.2987	75405.7
	-3.29808	29432.2
	-3.29745	-85644
	-3.29682	-79258.9
	-3.29619	-60226.1
	-3.29557	-56948.8
	-3.29494	-60439.2
	-3.29431	-53452.9
	-3.29369	-48234.6
	-3.29306	-126346
	-3.29243	-85992.7
	-3.2918	-35214.9
	-3.29118	-131672
	-3.29055	-152587
	-3.28992	-43374.3
	-3.28929	-37654.9
	-3.28867	-35399.7
	-3.28804	-47697.6
	-3.28741	75609.1
	-3.28679	177880
	-3.28616	132210
	-3.28553	-6569.87
	-3.2849	-60376.2
	-3.28428	-90422.8
	-3.28365	1673.09
	-3.28302	-146331
	-3.28239	-125987
	-3.28177	-125271
	-3.28114	-185893
	-3.28051	-208247
	-3.27989	-156127
	-3.27926	-26015.7
	-3.27863	-174232
	-3.278	-173141
	-3.27738	-208130
	-3.27675	-190585
	-3.27612	-71665.1
	-3.2755	-114314
	-3.27487	-146105
	-3.27424	-108452
	-3.27361	-63387.2
	-3.27299	-45571.7
	-3.27236	-99180.3
	-3.27173	-76098.3
	-3.2711	-152405
	-3.27048	-71439.3
	-3.26985	-197914
	-3.26922	-51084.7
	-3.2686	-44110.8
	-3.26797	-23195.6
	-3.26734	12701.9
	-3.26671	-56811.2
	-3.26609	-35360.7
	-3.26546	-37736.1
	-3.26483	-53004.5
	-3.26421	-24195.6
	-3.26358	-17357.8
	-3.26295	-87292.4
	-3.26232	-100085
	-3.2617	-96499.4
	-3.26107	-69341.7
	-3.26044	-100783
	-3.25981	-20310.3
	-3.25919	-15789.6
	-3.25856	-74021.7
	-3.25793	-29785.2
	-3.25731	75580.3
	-3.25668	-1612.72
	-3.25605	124924
	-3.25542	25029.2
	-3.2548	-63107.7
	-3.25417	-30404.8
	-3.25354	-64740.5
	-3.25291	13973.5
	-3.25229	-44565.4
	-3.25166	-179345
	-3.25103	-174918
	-3.25041	-103520
	-3.24978	1388.69
	-3.24915	-93857.9
	-3.24852	-171739
	-3.2479	-259025
	-3.24727	-41890.8
	-3.24664	1596.91
	-3.24602	18610.9
	-3.24539	-26664.4
	-3.24476	21078.8
	-3.24413	100685
	-3.24351	-13634.1
	-3.24288	-90564.7
	-3.24225	-241462
	-3.24162	-195979
	-3.241	-229009
	-3.24037	-300701
	-3.23974	-197005
	-3.23912	-49049.8
	-3.23849	-154732
	-3.23786	-38737.1
	-3.23723	-36457
	-3.23661	-13489.1
	-3.23598	26368.1
	-3.23535	-38332.1
	-3.23473	72462.2
	-3.2341	141555
	-3.23347	-893.062
	-3.23284	-77694.1
	-3.23222	-117602
	-3.23159	11792.7
	-3.23096	45407.7
	-3.23033	-115455
	-3.22971	-189846
	-3.22908	-201364
	-3.22845	-163795
	-3.22783	-170840
	-3.2272	-270157
	-3.22657	-197719
	-3.22594	-104362
	-3.22532	28531.4
	-3.22469	-66533.9
	-3.22406	-85603.5
	-3.22344	-117171
	-3.22281	-111490
	-3.22218	-171375
	-3.22155	-75081.3
	-3.22093	-38602.8
	-3.2203	5150.25
	-3.21967	-124724
	-3.21904	-51405.3
	-3.21842	-107361
	-3.21779	-62272.6
	-3.21716	-146448
	-3.21654	-119988
	-3.21591	-150555
	-3.21528	-255654
	-3.21465	-258545
	-3.21403	-213338
	-3.2134	-176103
	-3.21277	27884
	-3.21214	8004.28
	-3.21152	-1728.81
	-3.21089	10504
	-3.21026	-88624
	-3.20964	-61893.8
	-3.20901	-1536.75
	-3.20838	-9524.62
	-3.20775	-73377.6
	-3.20713	-161000
	-3.2065	-132719
	-3.20587	-22362.1
	-3.20525	-135987
	-3.20462	-90760.6
	-3.20399	-16849.5
	-3.20336	-12459.5
	-3.20274	-68210.4
	-3.20211	-102684
	-3.20148	20612.8
	-3.20085	14922.2
	-3.20023	-12331.2
	-3.1996	-110356
	-3.19897	-51906.8
	-3.19835	-112708
	-3.19772	-156475
	-3.19709	-177436
	-3.19646	-218038
	-3.19584	-199903
	-3.19521	-51983.1
	-3.19458	60001.1
	-3.19396	-64956.2
	-3.19333	-28881.5
	-3.1927	14.0312
	-3.19207	-63620.4
	-3.19145	-30566.6
	-3.19082	84392.5
	-3.19019	116004
	-3.18956	25602.7
	-3.18894	111251
	-3.18831	21398
	-3.18768	-14916.6
	-3.18706	-80687.2
	-3.18643	-171073
	-3.1858	-142082
	-3.18517	-202370
	-3.18455	-169347
	-3.18392	-24973.1
	-3.18329	103007
	-3.18266	-41963.7
	-3.18204	-61632.5
	-3.18141	-64299.6
	-3.18078	-8511.66
	-3.18016	-50200.6
	-3.17953	-45002.6
	-3.1789	-10615.2
	-3.17827	7696.34
	-3.17765	15342.5
	-3.17702	-33330.3
	-3.17639	-165057
	-3.17577	-11094.4
	-3.17514	53452.3
	-3.17451	35296.2
	-3.17388	88945.2
	-3.17326	32619.7
	-3.17263	-55507.3
	-3.172	-61622.6
	-3.17137	-124904
	-3.17075	-87261
	-3.17012	-80245.1
	-3.16949	23533.2
	-3.16887	60726.9
	-3.16824	9641.56
	-3.16761	-89869.2
	-3.16698	-111037
	-3.16636	-67340.8
	-3.16573	10187
	-3.1651	-34806.6
	-3.16448	-79951.8
	-3.16385	27548.9
	-3.16322	-43352.2
	-3.16259	-29160.4
	-3.16197	2029.94
	-3.16134	-41007.4
	-3.16071	89369.5
	-3.16008	52444.7
	-3.15946	154789
	-3.15883	209472
	-3.1582	88839.3
	-3.15758	90161.6
	-3.15695	185619
	-3.15632	199777
	-3.15569	81249.5
	-3.15507	54027.3
	-3.15444	178058
	-3.15381	18283.7
	-3.15318	38487.4
	-3.15256	70113.2
	-3.15193	47984.3
	-3.1513	92276.4
	-3.15068	107121
	-3.15005	-4953.06
	-3.14942	-17705
	-3.14879	-204430
	-3.14817	-167434
	-3.14754	45550.2
	-3.14691	95310.7
	-3.14629	3352.78
	-3.14566	41546.6
	-3.14503	55511.7
	-3.1444	-47230.1
	-3.14378	-83675.4
	-3.14315	-44524.8
	-3.14252	-108298
	-3.14189	-34284.8
	-3.14127	-112691
	-3.14064	-103983
	-3.14001	-173064
	-3.13939	36957.2
	-3.13876	39300.5
	-3.13813	94729.7
	-3.1375	147734
	-3.13688	87771.7
	-3.13625	49721.3
	-3.13562	70051.4
	-3.135	71662.2
	-3.13437	34713.2
	-3.13374	68072.3
	-3.13311	-7082.75
	-3.13249	-71998.8
	-3.13186	-198199
	-3.13123	-72018.2
	-3.1306	-29814.9
	-3.12998	49864.2
	-3.12935	184349
	-3.12872	60607.3
	-3.1281	102386
	-3.12747	50863.1
	-3.12684	-129827
	-3.12621	-154135
	-3.12559	-20641.3
	-3.12496	-17039.9
	-3.12433	-146508
	-3.12371	21337.4
	-3.12308	25741.6
	-3.12245	39410.8
	-3.12182	44329.4
	-3.1212	13126.3
	-3.12057	-69935.6
	-3.11994	3765.53
	-3.11931	-11687.8
	-3.11869	30536.9
	-3.11806	19646.9
	-3.11743	1725.75
	-3.11681	-2165.97
	-3.11618	-53334.1
	-3.11555	5856.78
	-3.11492	33707.5
	-3.1143	-7498.34
	-3.11367	-49713.6
	-3.11304	36827.2
	-3.11241	85714.8
	-3.11179	7911.63
	-3.11116	-31408
	-3.11053	85190.9
	-3.10991	36044.4
	-3.10928	648.313
	-3.10865	-14465.2
	-3.10802	-84167.4
	-3.1074	31352.9
	-3.10677	-6111.31
	-3.10614	-129591
	-3.10552	-23949.2
	-3.10489	147351
	-3.10426	133295
	-3.10363	48534.4
	-3.10301	120971
	-3.10238	171286
	-3.10175	92641.3
	-3.10112	140367
	-3.1005	265256
	-3.09987	137616
	-3.09924	-143415
	-3.09862	-39589.3
	-3.09799	80311.3
	-3.09736	97375.3
	-3.09673	128763
	-3.09611	101530
	-3.09548	54925.1
	-3.09485	144030
	-3.09423	15749.4
	-3.0936	-162602
	-3.09297	-171676
	-3.09234	-113076
	-3.09172	-128687
	-3.09109	-54123.2
	-3.09046	-97974.8
	-3.08983	-42337.7
	-3.08921	-106200
	-3.08858	-80255
	-3.08795	-135626
	-3.08733	-135620
	-3.0867	-26374.5
	-3.08607	117602
	-3.08544	237162
	-3.08482	94706.7
	-3.08419	-7652.28
	-3.08356	-59812.3
	-3.08293	-107948
	-3.08231	21440.8
	-3.08168	86568.5
	-3.08105	118206
	-3.08043	42466.7
	-3.0798	-25292.1
	-3.07917	-29403.7
	-3.07854	-103968
	-3.07792	-71133.5
	-3.07729	-45213.2
	-3.07666	-85312.4
	-3.07604	-67175.8
	-3.07541	49739.8
	-3.07478	18892.5
	-3.07415	-63184.4
	-3.07353	-60964.3
	-3.0729	37237.3
	-3.07227	95946.4
	-3.07164	181714
	-3.07102	137838
	-3.07039	43736.7
	-3.06976	-10994.9
	-3.06914	56574.2
	-3.06851	63854.3
	-3.06788	55723.7
	-3.06725	-36870.6
	-3.06663	-32101.2
	-3.066	79638.8
	-3.06537	36405.6
	-3.06475	-19799.9
	-3.06412	-159800
	-3.06349	-28659.2
	-3.06286	-97143.7
	-3.06224	-112535
	-3.06161	42116.3
	-3.06098	-28569.5
	-3.06035	-37590.2
	-3.05973	-23017.2
	-3.0591	106554
	-3.05847	151148
	-3.05785	19258
	-3.05722	-78955.2
	-3.05659	-78040.9
	-3.05596	-45249.7
	-3.05534	-98073.2
	-3.05471	-11445.8
	-3.05408	3628
	-3.05345	20193.1
	-3.05283	-145721
	-3.0522	-206518
	-3.05157	-28663.6
	-3.05095	-1679.16
	-3.05032	-119587
	-3.04969	-98879.6
	-3.04906	49023.2
	-3.04844	-135000
	-3.04781	-53426.8
	-3.04718	36286.7
	-3.04656	79640.1
	-3.04593	72485.5
	-3.0453	-39183
	-3.04467	3285.69
	-3.04405	-65761.3
	-3.04342	79359.1
	-3.04279	-18249.1
	-3.04216	-58214.4
	-3.04154	-44406.3
	-3.04091	-146584
	-3.04028	-112644
	-3.03966	-68357
	-3.03903	-57657
	-3.0384	-159262
	-3.03777	-103935
	-3.03715	-139521
	-3.03652	-62044.3
	-3.03589	24740.6
	-3.03527	3269.94
	-3.03464	-15610.8
	-3.03401	-37647
	-3.03338	-64993.4
	-3.03276	-117624
	-3.03213	-108621
	-3.0315	29947.3
	-3.03087	28973.3
	-3.03025	-37314.3
	-3.02962	-59181.7
	-3.02899	-29065.6
	-3.02837	-85136.3
	-3.02774	-2576.03
	-3.02711	72041.1
	-3.02648	856.594
	-3.02586	-6903.81
	-3.02523	62838.2
	-3.0246	-74544.9
	-3.02398	-108507
	-3.02335	-116183
	-3.02272	-117842
	-3.02209	7470.28
	-3.02147	123937
	-3.02084	81023
	-3.02021	5904.22
	-3.01958	-114881
	-3.01896	-102416
	-3.01833	-117579
	-3.0177	-6840.41
	-3.01708	98446.2
	-3.01645	2322.88
	-3.01582	42666.4
	-3.01519	-36043
	-3.01457	-103003
	-3.01394	7657.84
	-3.01331	-17762.7
	-3.01268	22739.1
	-3.01206	-97984.2
	-3.01143	-100126
	-3.0108	-43761.8
	-3.01018	-77943.3
	-3.00955	-23971.3
	-3.00892	-69018.7
	-3.00829	-78154.5
	-3.00767	-30780.6
	-3.00704	-43500.8
	-3.00641	-118624
	-3.00579	-89410.5
	-3.00516	10912.2
	-3.00453	-28064.7
	-3.0039	-65750.7
	-3.00328	2530.44
	-3.00265	59090.2
	-3.00202	113293
	-3.00139	25693.4
	-3.00077	71857.3
	-3.00014	116049
	-2.99951	38280.3
	-2.99889	90427.3
	-2.99826	33027.7
	-2.99763	-31930.6
	-2.997	-5881.22
	-2.99638	-25207.6
	-2.99575	1894.56
	-2.99512	32496.3
	-2.9945	-136443
	-2.99387	-143754
	-2.99324	-157582
	-2.99261	-127111
	-2.99199	-164401
	-2.99136	-25885.1
	-2.99073	-94735.5
	-2.9901	-132507
	-2.98948	-99633.9
	-2.98885	-117206
	-2.98822	-40902.7
	-2.9876	-54645.8
	-2.98697	-75475.8
	-2.98634	-14119.8
	-2.98571	19787.9
	-2.98509	-62733.6
	-2.98446	-94543
	-2.98383	37670.7
	-2.9832	67197.3
	-2.98258	-2591.25
	-2.98195	84912.9
	-2.98132	14072.5
	-2.9807	15016.1
	-2.98007	-51048.1
	-2.97944	78465.4
	-2.97881	-52247
	-2.97819	-103195
	-2.97756	-37416.8
	-2.97693	68287.3
	-2.97631	55676.5
	-2.97568	51064.3
	-2.97505	19491.5
	-2.97442	148170
	-2.9738	25223.6
	-2.97317	-123642
	-2.97254	-173400
	-2.97191	-48184.5
	-2.97129	37939.6
	-2.97066	67977.5
	-2.97003	68931.6
	-2.96941	-76644.5
	-2.96878	-122757
	-2.96815	-114237
	-2.96752	-59335.7
	-2.9669	56392.2
	-2.96627	4054.56
	-2.96564	-30182
	-2.96502	-72844.1
	-2.96439	-152514
	-2.96376	-96262.5
	-2.96313	-110373
	-2.96251	-59229.3
	-2.96188	-48354.7
	-2.96125	38812.1
	-2.96062	98300.8
	-2.96	57302.2
	-2.95937	118351
	-2.95874	43319.6
	-2.95812	70666.2
	-2.95749	39921.1
	-2.95686	-19517.1
	-2.95623	100055
	-2.95561	77227.5
	-2.95498	-3689.97
	-2.95435	-33119
	-2.95372	-154181
	-2.9531	-33497.6
	-2.95247	22956.1
	-2.95184	-130666
	-2.95122	-68276.8
	-2.95059	-36476.9
	-2.94996	-145648
	-2.94933	-82140.8
	-2.94871	14211.4
	-2.94808	-92740.6
	-2.94745	-138907
	-2.94683	-116393
	-2.9462	-28392
	-2.94557	176204
	-2.94494	76062
	-2.94432	-103983
	-2.94369	-163050
	-2.94306	-46825.9
	-2.94243	9411.09
	-2.94181	-52884.4
	-2.94118	-148399
	-2.94055	-89908.3
	-2.93993	13202.5
	-2.9393	-6718.53
	-2.93867	-28168.8
	-2.93804	-43189.9
	-2.93742	-54411.4
	-2.93679	46353.7
	-2.93616	40356.7
	-2.93554	-24557.4
	-2.93491	440.75
	-2.93428	-46103
	-2.93365	-133911
	-2.93303	-113011
	-2.9324	74893.2
	-2.93177	-87043.7
	-2.93114	-161314
	-2.93052	-194509
	-2.92989	-209740
	-2.92926	-100566
	-2.92864	43926.7
	-2.92801	3639.56
	-2.92738	-194745
	-2.92675	-118784
	-2.92613	-32724.9
	-2.9255	-10838.6
	-2.92487	-55313.3
	-2.92425	-28135.3
	-2.92362	-8235.75
	-2.92299	10874
	-2.92236	-28132.8
	-2.92174	-190625
	-2.92111	-122143
	-2.92048	-27050.1
	-2.91985	29171.2
	-2.91923	48789.1
	-2.9186	-12250.2
	-2.91797	59298.3
	-2.91735	-38400.9
	-2.91672	-68923.2
	-2.91609	-125695
	-2.91546	-93163.5
	-2.91484	-17275.3
	-2.91421	-91725.7
	-2.91358	30304.2
	-2.91295	-106308
	-2.91233	-178664
	-2.9117	-200661
	-2.91107	-115573
	-2.91045	-106132
	-2.90982	-46386.2
	-2.90919	-26152.8
	-2.90856	25810.2
	-2.90794	-25277.7
	-2.90731	-42617.2
	-2.90668	-33711.3
	-2.90606	1093.94
	-2.90543	59436
	-2.9048	-14022.4
	-2.90417	66861.4
	-2.90355	178718
	-2.90292	74638.1
	-2.90229	71240.8
	-2.90166	44863.3
	-2.90104	144628
	-2.90041	109223
	-2.89978	-69701.4
	-2.89916	8400.81
	-2.89853	-60415.3
	-2.8979	-56933.8
	-2.89727	-142613
	-2.89665	-143750
	-2.89602	-102754
	-2.89539	-123495
	-2.89477	-143395
	-2.89414	-105836
	-2.89351	34449.2
	-2.89288	465.094
	-2.89226	-2192.31
	-2.89163	63967.6
	-2.891	81633.3
	-2.89037	55357.1
	-2.88975	69077.1
	-2.88912	62804.7
	-2.88849	6355.13
	-2.88787	-30045.1
	-2.88724	8683.81
	-2.88661	68893.2
	-2.88598	67199.6
	-2.88536	26515.8
	-2.88473	45679.9
	-2.8841	-31423.3
	-2.88347	-12861.9
	-2.88285	-61538.9
	-2.88222	-106570
	-2.88159	-169296
	-2.88097	-149972
	-2.88034	-112214
	-2.87971	-39949.2
	-2.87908	-8284.81
	-2.87846	-72297.9
	-2.87783	-74133.6
	-2.8772	72233.2
	-2.87658	58936.9
	-2.87595	105307
	-2.87532	116175
	-2.87469	101084
	-2.87407	36250.2
	-2.87344	39425.2
	-2.87281	-54847.3
	-2.87218	-184620
	-2.87156	-170740
	-2.87093	2045.75
	-2.8703	-131724
	-2.86968	-113890
	-2.86905	-71614.1
	-2.86842	-95953.5
	-2.86779	-10510.7
	-2.86717	-94664.8
	-2.86654	-192965
	-2.86591	-106760
	-2.86529	-79377.1
	-2.86466	-90343.7
	-2.86403	-215140
	-2.8634	-16039.9
	-2.86278	69764.1
	-2.86215	-12183.7
	-2.86152	-147773
	-2.86089	-57591.4
	-2.86027	30233.8
[truncated: 30,770 more rows]
