# Supplementary material for: Fast and selective organocatalytic ring-opening polymerization by fluorinated alcohol without a cocatalyst
Source: Nat Commun. 2019 Aug 9;10:3590. doi: 10.1038/s41467-019-11524-y (PMC6689068; doi:10.1038/s41467-019-11524-y)
Supplement: Supplementary file 3 — Source Data [file 41467_2019_11524_MOESM3_ESM.zip › 200747_2_data_set_3931942_p6g16n (1)/Source Data-R2/source data-Supplementary Figure 13.xlsx]

## Sheet: Sheet1
Supplementary Figure 13 (1H NMR, polypeptide before precipitation)
	chemical shift(ppm)	intensity(a.u.)
	-4.11585	682832
	-4.11522	651696
	-4.1146	689783
	-4.11397	696464
	-4.11334	589076
	-4.11271	679040
	-4.11209	738600
	-4.11146	745017
	-4.11083	769834
	-4.11021	735142
	-4.10958	717668
	-4.10895	659416
	-4.10832	695651
	-4.1077	655873
	-4.10707	621726
	-4.10644	651763
	-4.10582	689767
	-4.10519	716317
	-4.10456	698623
	-4.10393	765391
	-4.10331	699093
	-4.10268	633678
	-4.10205	597627
	-4.10142	673316
	-4.1008	674574
	-4.10017	703223
	-4.09954	746652
	-4.09892	714666
	-4.09829	664256
	-4.09766	729769
	-4.09703	771209
	-4.09641	739660
	-4.09578	772325
	-4.09515	791699
	-4.09453	692065
	-4.0939	646301
	-4.09327	548017
	-4.09264	557847
	-4.09202	651583
	-4.09139	624288
	-4.09076	686944
	-4.09013	699898
	-4.08951	552559
	-4.08888	560203
	-4.08825	640192
	-4.08763	673896
	-4.087	605503
	-4.08637	639879
	-4.08574	649711
	-4.08512	539950
	-4.08449	506625
	-4.08386	617957
	-4.08323	644772
	-4.08261	762911
	-4.08198	771987
	-4.08135	758060
	-4.08073	681803
	-4.0801	769650
	-4.07947	745925
	-4.07884	702528
	-4.07822	639902
	-4.07759	663374
	-4.07696	722119
	-4.07634	633526
	-4.07571	688532
	-4.07508	713424
	-4.07445	656859
	-4.07383	569045
	-4.0732	577045
	-4.07257	576877
	-4.07194	532196
	-4.07132	592915
	-4.07069	704287
	-4.07006	628562
	-4.06944	669818
	-4.06881	696073
	-4.06818	642611
	-4.06755	652800
	-4.06693	617153
	-4.0663	672823
	-4.06567	617795
	-4.06505	637666
	-4.06442	601497
	-4.06379	569187
	-4.06316	627509
	-4.06254	569222
	-4.06191	527920
	-4.06128	524199
	-4.06065	578263
	-4.06003	553968
	-4.0594	643079
	-4.05877	624121
	-4.05815	631355
	-4.05752	621990
	-4.05689	649856
	-4.05626	590160
	-4.05564	687327
	-4.05501	673292
	-4.05438	673702
	-4.05375	675692
	-4.05313	604376
	-4.0525	655874
	-4.05187	658886
	-4.05125	599033
	-4.05062	636506
	-4.04999	612732
	-4.04936	625100
	-4.04874	594482
	-4.04811	580325
	-4.04748	631444
	-4.04686	665108
	-4.04623	637943
	-4.0456	626924
	-4.04497	625274
	-4.04435	583596
	-4.04372	588698
	-4.04309	542650
	-4.04246	588435
	-4.04184	601376
	-4.04121	577652
	-4.04058	702634
	-4.03996	724962
	-4.03933	595362
	-4.0387	647226
	-4.03807	729350
	-4.03745	676671
	-4.03682	583462
	-4.03619	568294
	-4.03557	559254
	-4.03494	580539
	-4.03431	537168
	-4.03368	742725
	-4.03306	658662
	-4.03243	538668
	-4.0318	551760
	-4.03117	581813
	-4.03055	618130
	-4.02992	660040
	-4.02929	676721
	-4.02867	586479
	-4.02804	519899
	-4.02741	564984
	-4.02678	533619
	-4.02616	569770
	-4.02553	601765
	-4.0249	590449
	-4.02428	583341
	-4.02365	542554
	-4.02302	607234
	-4.02239	556533
	-4.02177	522658
	-4.02114	512341
	-4.02051	483131
	-4.01988	420918
	-4.01926	443532
	-4.01863	516397
	-4.018	638565
	-4.01738	666011
	-4.01675	573602
	-4.01612	529823
	-4.01549	557941
	-4.01487	555017
	-4.01424	488329
	-4.01361	601129
	-4.01298	566920
	-4.01236	549018
	-4.01173	594551
	-4.0111	561478
	-4.01048	603616
	-4.00985	502290
	-4.00922	535434
	-4.00859	533807
	-4.00797	546428
	-4.00734	507961
	-4.00671	577570
	-4.00609	661610
	-4.00546	588056
	-4.00483	592268
	-4.0042	543517
	-4.00358	437726
	-4.00295	523496
	-4.00232	569985
	-4.00169	644248
	-4.00107	678596
	-4.00044	548158
	-3.99981	519847
	-3.99919	632965
	-3.99856	540691
	-3.99793	597517
	-3.9973	601967
	-3.99668	590671
	-3.99605	645790
	-3.99542	620346
	-3.9948	547782
	-3.99417	509834
	-3.99354	533222
	-3.99291	588802
	-3.99229	573768
	-3.99166	486668
	-3.99103	577702
	-3.9904	523267
	-3.98978	551456
	-3.98915	541709
	-3.98852	591905
	-3.9879	531750
	-3.98727	539639
	-3.98664	554470
	-3.98601	479549
	-3.98539	509175
	-3.98476	498159
	-3.98413	496250
	-3.9835	474031
	-3.98288	458581
	-3.98225	504939
	-3.98162	531934
	-3.981	423470
	-3.98037	385553
	-3.97974	393735
	-3.97911	469434
	-3.97849	433657
	-3.97786	366284
	-3.97723	604625
	-3.97661	596261
	-3.97598	463037
	-3.97535	403264
	-3.97472	479401
	-3.9741	558247
	-3.97347	473328
	-3.97284	476658
	-3.97221	451457
	-3.97159	529446
	-3.97096	643090
	-3.97033	496789
	-3.96971	470927
	-3.96908	473740
	-3.96845	389665
	-3.96782	429818
	-3.9672	409821
	-3.96657	442752
	-3.96594	602687
	-3.96532	575548
	-3.96469	497062
	-3.96406	478810
	-3.96343	511619
	-3.96281	496821
	-3.96218	433144
	-3.96155	426640
	-3.96092	455410
	-3.9603	460666
	-3.95967	442994
	-3.95904	488504
	-3.95842	482592
	-3.95779	536207
	-3.95716	519711
	-3.95653	504322
	-3.95591	462433
	-3.95528	476607
	-3.95465	515155
	-3.95403	473300
	-3.9534	522074
	-3.95277	458130
	-3.95214	514637
	-3.95152	495318
	-3.95089	426487
	-3.95026	460947
	-3.94963	523704
	-3.94901	388652
	-3.94838	383124
	-3.94775	440278
	-3.94713	606806
	-3.9465	614411
	-3.94587	576933
	-3.94524	477619
	-3.94462	449994
	-3.94399	462070
	-3.94336	446414
	-3.94273	506576
	-3.94211	476418
	-3.94148	411555
	-3.94085	490734
	-3.94023	360136
	-3.9396	343615
	-3.93897	479090
	-3.93834	535104
	-3.93772	505534
	-3.93709	476809
	-3.93646	530330
	-3.93584	619838
	-3.93521	567657
	-3.93458	518893
	-3.93395	472078
	-3.93333	595773
	-3.9327	579068
	-3.93207	432311
	-3.93144	440978
	-3.93082	482148
	-3.93019	515365
	-3.92956	533148
	-3.92894	372878
	-3.92831	408325
	-3.92768	409132
	-3.92705	439074
	-3.92643	442817
	-3.9258	388022
	-3.92517	365130
	-3.92455	451813
	-3.92392	371189
	-3.92329	444553
	-3.92266	533417
	-3.92204	555762
	-3.92141	464152
	-3.92078	449300
	-3.92015	515502
	-3.91953	563200
	-3.9189	297320
	-3.91827	393154
	-3.91765	503552
	-3.91702	496107
	-3.91639	449550
	-3.91576	301030
	-3.91514	308021
	-3.91451	343884
	-3.91388	355626
	-3.91325	358513
	-3.91263	290968
	-3.912	361979
	-3.91137	382105
	-3.91075	387983
	-3.91012	436649
	-3.90949	529146
	-3.90886	433913
	-3.90824	451051
	-3.90761	395478
	-3.90698	365474
	-3.90636	330900
	-3.90573	483006
	-3.9051	425200
	-3.90447	483948
	-3.90385	437737
	-3.90322	455617
	-3.90259	444709
	-3.90196	411548
	-3.90134	492410
	-3.90071	397046
	-3.90008	364237
	-3.89946	398815
	-3.89883	476309
	-3.8982	405880
	-3.89757	394852
	-3.89695	548697
	-3.89632	639667
	-3.89569	455300
	-3.89507	317113
	-3.89444	328623
	-3.89381	406737
	-3.89318	347490
	-3.89256	420333
	-3.89193	488743
	-3.8913	542904
	-3.89067	531057
	-3.89005	584852
	-3.88942	504264
	-3.88879	538900
	-3.88817	489659
	-3.88754	460001
	-3.88691	398616
	-3.88628	427018
	-3.88566	467980
	-3.88503	465226
	-3.8844	597878
	-3.88377	516762
	-3.88315	516868
	-3.88252	418498
	-3.88189	397973
	-3.88127	385708
	-3.88064	448721
	-3.88001	382672
	-3.87938	403956
	-3.87876	498084
	-3.87813	536342
	-3.8775	619889
	-3.87688	558340
	-3.87625	512965
	-3.87562	548453
	-3.87499	469874
	-3.87437	578516
	-3.87374	530567
	-3.87311	565413
	-3.87248	591809
	-3.87186	568909
	-3.87123	516556
	-3.8706	617544
	-3.86998	597411
	-3.86935	498334
	-3.86872	453378
	-3.86809	577929
	-3.86747	462855
	-3.86684	367439
	-3.86621	442548
	-3.86559	460552
	-3.86496	376071
	-3.86433	301618
	-3.8637	344336
	-3.86308	397291
	-3.86245	451891
	-3.86182	447025
	-3.86119	445832
	-3.86057	377660
	-3.85994	446754
	-3.85931	473421
	-3.85869	604200
	-3.85806	677402
	-3.85743	575534
	-3.8568	525141
	-3.85618	561770
	-3.85555	576138
	-3.85492	512936
	-3.8543	469369
	-3.85367	483170
	-3.85304	408110
	-3.85241	380362
	-3.85179	445480
	-3.85116	399104
	-3.85053	426403
	-3.8499	441114
	-3.84928	515788
	-3.84865	451376
	-3.84802	298915
	-3.8474	388669
	-3.84677	366068
	-3.84614	380479
	-3.84551	577985
	-3.84489	495939
	-3.84426	451538
	-3.84363	379576
	-3.843	432644
	-3.84238	407015
	-3.84175	423105
	-3.84112	423995
	-3.8405	499170
	-3.83987	523834
	-3.83924	550408
	-3.83861	566363
	-3.83799	474497
	-3.83736	485053
	-3.83673	459323
	-3.83611	464535
	-3.83548	384533
	-3.83485	343607
	-3.83422	384370
	-3.8336	383237
	-3.83297	391877
	-3.83234	366926
	-3.83171	300975
	-3.83109	306361
	-3.83046	249997
	-3.82983	265134
	-3.82921	434167
	-3.82858	519427
	-3.82795	391186
	-3.82732	348172
	-3.8267	379917
	-3.82607	409121
	-3.82544	363613
	-3.82482	468700
	-3.82419	531815
	-3.82356	488269
	-3.82293	410572
	-3.82231	445709
	-3.82168	567776
	-3.82105	493612
	-3.82042	473275
	-3.8198	449614
	-3.81917	461047
	-3.81854	395365
	-3.81792	441681
	-3.81729	489294
	-3.81666	412943
	-3.81603	424111
	-3.81541	433772
	-3.81478	517901
	-3.81415	527010
	-3.81352	541196
	-3.8129	447274
	-3.81227	428708
	-3.81164	425590
	-3.81102	355141
	-3.81039	318773
	-3.80976	417749
	-3.80913	426159
	-3.80851	481210
	-3.80788	456602
	-3.80725	356430
	-3.80663	270123
	-3.806	417080
	-3.80537	477262
	-3.80474	500134
	-3.80412	569475
	-3.80349	542149
	-3.80286	431884
	-3.80223	559682
	-3.80161	570628
	-3.80098	550727
	-3.80035	581261
	-3.79973	585730
	-3.7991	487957
	-3.79847	387794
	-3.79784	398971
	-3.79722	500834
	-3.79659	635090
	-3.79596	677875
	-3.79534	552385
	-3.79471	558264
	-3.79408	463339
	-3.79345	318034
	-3.79283	329952
	-3.7922	462485
	-3.79157	386467
	-3.79094	477813
	-3.79032	592739
	-3.78969	501092
	-3.78906	434487
	-3.78844	378821
	-3.78781	368200
	-3.78718	496759
	-3.78655	459570
	-3.78593	649018
	-3.7853	581980
	-3.78467	506304
	-3.78404	451443
	-3.78342	512046
	-3.78279	535497
	-3.78216	485008
	-3.78154	515760
	-3.78091	466894
	-3.78028	491710
	-3.77965	483973
	-3.77903	478837
	-3.7784	415343
	-3.77777	416092
	-3.77715	574791
	-3.77652	489659
	-3.77589	306182
	-3.77526	348356
	-3.77464	410495
	-3.77401	499650
	-3.77338	420716
	-3.77275	368005
	-3.77213	370805
	-3.7715	420968
	-3.77087	419818
	-3.77025	481929
	-3.76962	437646
	-3.76899	380276
	-3.76836	421646
	-3.76774	513740
	-3.76711	592545
	-3.76648	570515
	-3.76586	571875
	-3.76523	521329
	-3.7646	511155
	-3.76397	370505
	-3.76335	480974
	-3.76272	444483
	-3.76209	509877
	-3.76146	462314
	-3.76084	493228
	-3.76021	445577
	-3.75958	457868
	-3.75896	352730
	-3.75833	405142
	-3.7577	400389
	-3.75707	452887
	-3.75645	538871
	-3.75582	538790
	-3.75519	461565
	-3.75457	445304
	-3.75394	526442
	-3.75331	548500
	-3.75268	583592
	-3.75206	448531
	-3.75143	329921
	-3.7508	331512
	-3.75017	425520
	-3.74955	433936
	-3.74892	505504
	-3.74829	480564
	-3.74767	537932
	-3.74704	538425
	-3.74641	489277
	-3.74578	520187
	-3.74516	444231
	-3.74453	430965
	-3.7439	351370
	-3.74327	386999
	-3.74265	434323
	-3.74202	393215
	-3.74139	431473
	-3.74077	517009
	-3.74014	544295
	-3.73951	513147
	-3.73888	373592
	-3.73826	446904
	-3.73763	461713
	-3.737	415511
	-3.73638	399497
	-3.73575	342479
	-3.73512	371566
	-3.73449	463183
	-3.73387	473356
	-3.73324	495381
	-3.73261	429198
	-3.73198	468535
	-3.73136	436868
	-3.73073	531465
	-3.7301	439331
	-3.72948	403954
	-3.72885	405590
	-3.72822	344608
	-3.72759	360147
	-3.72697	342373
	-3.72634	436711
	-3.72571	441495
	-3.72509	525781
	-3.72446	531427
	-3.72383	323641
	-3.7232	346603
	-3.72258	390988
	-3.72195	430688
	-3.72132	351764
	-3.72069	374195
	-3.72007	400370
	-3.71944	358504
	-3.71881	513745
	-3.71819	492383
	-3.71756	531077
	-3.71693	437477
	-3.7163	447124
	-3.71568	561053
	-3.71505	530957
	-3.71442	448528
	-3.71379	431884
	-3.71317	386713
	-3.71254	426196
	-3.71191	497045
	-3.71129	400935
	-3.71066	397493
	-3.71003	432224
	-3.7094	483325
	-3.70878	646125
	-3.70815	552784
	-3.70752	443306
	-3.7069	481330
	-3.70627	343146
	-3.70564	531058
	-3.70501	412428
	-3.70439	557408
	-3.70376	442234
	-3.70313	369300
	-3.7025	299744
	-3.70188	263563
	-3.70125	430351
	-3.70062	448161
	-3.7	392474
	-3.69937	419059
	-3.69874	336975
	-3.69811	428870
	-3.69749	406510
	-3.69686	402100
	-3.69623	492136
	-3.69561	479844
	-3.69498	326215
	-3.69435	359070
	-3.69372	431166
	-3.6931	538023
	-3.69247	490238
	-3.69184	507122
	-3.69121	578596
	-3.69059	475923
	-3.68996	499749
	-3.68933	519124
	-3.68871	520020
	-3.68808	505911
	-3.68745	404027
	-3.68682	567801
	-3.6862	607027
	-3.68557	365583
	-3.68494	306913
	-3.68431	403736
	-3.68369	414969
	-3.68306	422705
	-3.68243	359389
	-3.68181	369479
	-3.68118	440932
	-3.68055	483526
	-3.67992	363954
	-3.6793	373426
	-3.67867	313401
	-3.67804	362909
	-3.67742	395574
	-3.67679	292379
	-3.67616	363463
	-3.67553	435396
	-3.67491	439243
	-3.67428	433613
	-3.67365	541348
	-3.67302	570467
	-3.6724	431095
	-3.67177	378563
	-3.67114	461067
	-3.67052	492543
	-3.66989	350630
	-3.66926	391125
	-3.66863	369944
	-3.66801	416016
	-3.66738	458606
	-3.66675	468917
	-3.66613	527796
	-3.6655	489385
	-3.66487	371067
	-3.66424	441518
	-3.66362	466759
	-3.66299	327805
	-3.66236	350010
	-3.66173	378356
	-3.66111	411742
	-3.66048	476201
	-3.65985	407165
	-3.65923	419600
	-3.6586	510285
	-3.65797	557851
	-3.65734	411730
	-3.65672	401375
	-3.65609	484663
	-3.65546	372885
	-3.65484	348126
	-3.65421	290959
	-3.65358	337650
	-3.65295	535242
	-3.65233	420710
	-3.6517	483055
	-3.65107	433051
	-3.65044	419033
	-3.64982	431273
	-3.64919	463601
	-3.64856	398857
	-3.64794	378819
	-3.64731	332299
	-3.64668	361918
	-3.64605	326428
	-3.64543	375079
	-3.6448	430887
	-3.64417	398053
	-3.64354	347790
	-3.64292	304174
	-3.64229	347167
	-3.64166	504076
	-3.64104	408027
	-3.64041	356647
	-3.63978	283702
	-3.63915	378200
	-3.63853	470935
	-3.6379	432306
	-3.63727	375874
	-3.63665	407404
	-3.63602	444332
	-3.63539	507468
	-3.63476	480655
	-3.63414	431864
	-3.63351	354662
	-3.63288	378197
	-3.63225	433630
	-3.63163	471241
	-3.631	454209
	-3.63037	370623
	-3.62975	417821
	-3.62912	487669
	-3.62849	443810
	-3.62786	400980
	-3.62724	351663
	-3.62661	351493
	-3.62598	461692
	-3.62536	381150
	-3.62473	355906
	-3.6241	379358
	-3.62347	415324
	-3.62285	458020
	-3.62222	466270
	-3.62159	508877
	-3.62096	429324
	-3.62034	420688
	-3.61971	528805
	-3.61908	470552
	-3.61846	506736
	-3.61783	473054
	-3.6172	608528
	-3.61657	480696
	-3.61595	546932
	-3.61532	552613
	-3.61469	530317
	-3.61406	604195
	-3.61344	549146
	-3.61281	519427
	-3.61218	521998
	-3.61156	553514
	-3.61093	541731
	-3.6103	458541
	-3.60967	386448
	-3.60905	353217
	-3.60842	354550
	-3.60779	260455
	-3.60717	329144
	-3.60654	334186
	-3.60591	392812
	-3.60528	358612
	-3.60466	387397
	-3.60403	404057
	-3.6034	398438
	-3.60277	522554
	-3.60215	536177
	-3.60152	414028
	-3.60089	505305
	-3.60027	450560
	-3.59964	495937
	-3.59901	407725
	-3.59838	355667
	-3.59776	284365
	-3.59713	539490
	-3.5965	506145
	-3.59588	479007
	-3.59525	367154
	-3.59462	338977
	-3.59399	404329
	-3.59337	418367
	-3.59274	435768
	-3.59211	579215
	-3.59148	492657
	-3.59086	490369
	-3.59023	587963
	-3.5896	541239
	-3.58898	446818
	-3.58835	425779
	-3.58772	565306
	-3.58709	593543
	-3.58647	420493
	-3.58584	395302
	-3.58521	463024
	-3.58458	297203
	-3.58396	320058
	-3.58333	424655
	-3.5827	432216
	-3.58208	376966
	-3.58145	328780
	-3.58082	400974
	-3.58019	427642
	-3.57957	391669
	-3.57894	492277
	-3.57831	493257
	-3.57769	465270
	-3.57706	603267
	-3.57643	487586
	-3.5758	410123
	-3.57518	459851
	-3.57455	277655
	-3.57392	296283
	-3.57329	324945
	-3.57267	327509
	-3.57204	359743
	-3.57141	410398
	-3.57079	424672
	-3.57016	523474
	-3.56953	465577
	-3.5689	496355
	-3.56828	550125
	-3.56765	447076
	-3.56702	315240
	-3.5664	346098
	-3.56577	373709
	-3.56514	262833
	-3.56451	382237
	-3.56389	445008
	-3.56326	444190
	-3.56263	453188
	-3.562	461565
	-3.56138	332270
	-3.56075	255024
	-3.56012	357713
	-3.5595	475346
	-3.55887	506981
	-3.55824	395772
	-3.55761	277635
	-3.55699	304577
	-3.55636	355460
	-3.55573	478293
	-3.55511	423562
	-3.55448	485577
	-3.55385	381258
	-3.55322	261324
	-3.5526	344054
	-3.55197	400171
	-3.55134	378640
	-3.55071	397407
	-3.55009	350532
	-3.54946	293781
	-3.54883	274432
	-3.54821	459344
	-3.54758	444893
	-3.54695	465960
	-3.54632	521660
	-3.5457	555914
	-3.54507	548743
	-3.54444	457183
	-3.54381	356780
	-3.54319	367905
	-3.54256	405047
	-3.54193	434536
	-3.54131	406448
	-3.54068	460282
	-3.54005	471327
	-3.53942	497226
	-3.5388	636075
	-3.53817	543184
	-3.53754	499905
	-3.53692	423537
	-3.53629	391814
	-3.53566	512930
	-3.53503	579331
	-3.53441	513697
	-3.53378	534089
	-3.53315	599842
	-3.53252	486121
	-3.5319	397737
	-3.53127	351458
	-3.53064	425822
	-3.53002	483616
	-3.52939	459976
	-3.52876	339325
	-3.52813	431461
	-3.52751	481707
	-3.52688	512599
	-3.52625	416344
	-3.52563	370176
	-3.525	222827
	-3.52437	273550
	-3.52374	440077
	-3.52312	317150
	-3.52249	356458
	-3.52186	489155
	-3.52123	421906
	-3.52061	478845
	-3.51998	548286
	-3.51935	423733
	-3.51873	379861
	-3.5181	449970
	-3.51747	490758
	-3.51684	301001
	-3.51622	452449
	-3.51559	322999
	-3.51496	440588
	-3.51433	594385
	-3.51371	445139
	-3.51308	467812
	-3.51245	336798
	-3.51183	392293
	-3.5112	455150
	-3.51057	366758
	-3.50994	429956
	-3.50932	372725
	-3.50869	266945
	-3.50806	319033
	-3.50744	351750
	-3.50681	317437
	-3.50618	444124
	-3.50555	593652
	-3.50493	511910
	-3.5043	386128
	-3.50367	506574
	-3.50304	457927
	-3.50242	398750
	-3.50179	437432
	-3.50116	518673
	-3.50054	582069
	-3.49991	593188
	-3.49928	483391
	-3.49865	394948
	-3.49803	278155
	-3.4974	308026
	-3.49677	267287
	-3.49615	439127
	-3.49552	419698
	-3.49489	414525
	-3.49426	502123
	-3.49364	517720
	-3.49301	528913
	-3.49238	491471
	-3.49175	410665
	-3.49113	324478
	-3.4905	318513
	-3.48987	466514
	-3.48925	479748
	-3.48862	459416
	-3.48799	334279
	-3.48736	383431
	-3.48674	480888
	-3.48611	388944
	-3.48548	459274
	-3.48485	480102
	-3.48423	419025
	-3.4836	500218
	-3.48297	503267
	-3.48235	515880
	-3.48172	535776
	-3.48109	496949
	-3.48046	487084
	-3.47984	465100
	-3.47921	467147
	-3.47858	424426
	-3.47796	421222
	-3.47733	436342
	-3.4767	405463
	-3.47607	357366
	-3.47545	433004
	-3.47482	337938
	-3.47419	329243
	-3.47356	304070
	-3.47294	322787
	-3.47231	383700
	-3.47168	350697
	-3.47106	490377
	-3.47043	567516
	-3.4698	440300
	-3.46917	388494
	-3.46855	346950
	-3.46792	406814
	-3.46729	317461
	-3.46667	362272
	-3.46604	377674
	-3.46541	412067
	-3.46478	382271
	-3.46416	411943
	-3.46353	388425
	-3.4629	356388
	-3.46227	456092
	-3.46165	325303
	-3.46102	240450
	-3.46039	323790
	-3.45977	331764
	-3.45914	448101
	-3.45851	464955
	-3.45788	480277
	-3.45726	452115
	-3.45663	547579
	-3.456	584357
	-3.45538	543532
	-3.45475	567112
	-3.45412	357897
	-3.45349	388833
	-3.45287	340458
	-3.45224	382837
	-3.45161	516559
	-3.45098	326411
	-3.45036	344134
	-3.44973	457942
	-3.4491	488419
	-3.44848	459311
	-3.44785	465917
	-3.44722	525906
	-3.44659	415441
	-3.44597	465385
	-3.44534	591335
	-3.44471	439981
	-3.44408	366122
	-3.44346	447296
	-3.44283	407861
	-3.4422	484557
	-3.44158	512336
	-3.44095	342135
	-3.44032	318975
	-3.43969	239797
	-3.43907	396937
	-3.43844	524592
	-3.43781	498050
	-3.43719	532268
	-3.43656	532003
	-3.43593	400411
	-3.4353	469751
	-3.43468	537766
	-3.43405	433698
	-3.43342	365666
	-3.43279	460641
	-3.43217	413038
	-3.43154	372928
	-3.43091	431840
	-3.43029	377113
	-3.42966	410931
	-3.42903	538046
	-3.4284	431599
	-3.42778	454124
	-3.42715	494661
	-3.42652	621887
	-3.4259	618626
	-3.42527	509814
	-3.42464	482683
	-3.42401	598395
	-3.42339	615423
	-3.42276	527411
	-3.42213	432123
	-3.4215	325336
	-3.42088	252497
	-3.42025	401198
	-3.41962	389514
	-3.419	398476
	-3.41837	516666
	-3.41774	537981
	-3.41711	497533
	-3.41649	488967
	-3.41586	353610
	-3.41523	342256
	-3.4146	518137
	-3.41398	609139
	-3.41335	575044
	-3.41272	302946
	-3.4121	386617
	-3.41147	521205
	-3.41084	453656
	-3.41021	469282
	-3.40959	563376
	-3.40896	472635
	-3.40833	330855
	-3.40771	264037
	-3.40708	460968
	-3.40645	579577
	-3.40582	477835
	-3.4052	607199
	-3.40457	486236
	-3.40394	400323
	-3.40331	507576
	-3.40269	490686
	-3.40206	269091
	-3.40143	259646
	-3.40081	433180
	-3.40018	340033
	-3.39955	297834
	-3.39892	329282
	-3.3983	404010
	-3.39767	337646
	-3.39704	428509
	-3.39642	590483
	-3.39579	485924
	-3.39516	440375
	-3.39453	414401
	-3.39391	445771
	-3.39328	508584
	-3.39265	540219
	-3.39202	545748
	-3.3914	453601
	-3.39077	574159
	-3.39014	563343
	-3.38952	500763
	-3.38889	470757
	-3.38826	573628
	-3.38763	571592
	-3.38701	530375
	-3.38638	488144
	-3.38575	512915
	-3.38513	494082
	-3.3845	371366
	-3.38387	378005
	-3.38324	288835
	-3.38262	381928
	-3.38199	324262
	-3.38136	287839
	-3.38073	286978
	-3.38011	326015
	-3.37948	353028
	-3.37885	453873
	-3.37823	457873
	-3.3776	389519
	-3.37697	397014
	-3.37634	329460
	-3.37572	320108
	-3.37509	540753
	-3.37446	619132
	-3.37383	495610
	-3.37321	557045
	-3.37258	519669
	-3.37195	557670
	-3.37133	584779
	-3.3707	457656
	-3.37007	650691
	-3.36944	588262
	-3.36882	471599
	-3.36819	532652
	-3.36756	441519
	-3.36694	498826
	-3.36631	474851
	-3.36568	569234
	-3.36505	622519
	-3.36443	603354
	-3.3638	605023
	-3.36317	457182
	-3.36254	529095
	-3.36192	548297
	-3.36129	580994
	-3.36066	559424
	-3.36004	496819
	-3.35941	600727
	-3.35878	512451
	-3.35815	533282
	-3.35753	684287
	-3.3569	537673
	-3.35627	534351
	-3.35565	569792
	-3.35502	602731
	-3.35439	488679
	-3.35376	523080
	-3.35314	514243
	-3.35251	492949
	-3.35188	493256
	-3.35125	340099
	-3.35063	459775
	-3.35	480941
	-3.34937	444252
	-3.34875	422235
	-3.34812	460895
	-3.34749	363858
	-3.34686	339037
	-3.34624	440152
	-3.34561	426045
	-3.34498	473716
	-3.34435	416003
	-3.34373	294314
	-3.3431	240284
	-3.34247	480370
	-3.34185	518881
	-3.34122	536949
	-3.34059	485181
	-3.33996	291923
	-3.33934	285405
	-3.33871	366464
	-3.33808	361902
	-3.33746	485410
	-3.33683	456155
	-3.3362	507884
	-3.33557	374242
	-3.33495	271939
	-3.33432	282269
	-3.33369	334241
	-3.33306	310053
	-3.33244	310978
	-3.33181	292203
	-3.33118	341049
	-3.33056	301273
	-3.32993	489715
	-3.3293	485881
	-3.32867	406856
	-3.32805	448020
	-3.32742	364681
	-3.32679	422254
	-3.32617	450470
	-3.32554	497644
	-3.32491	388236
	-3.32428	291670
	-3.32366	411762
	-3.32303	464966
	-3.3224	467799
	-3.32177	500019
	-3.32115	380200
	-3.32052	497204
	-3.31989	486415
	-3.31927	339282
	-3.31864	215378
	-3.31801	291798
	-3.31738	415411
	-3.31676	473988
	-3.31613	345541
	-3.3155	295957
	-3.31487	293337
	-3.31425	384194
	-3.31362	411287
	-3.31299	284537
	-3.31237	374509
	-3.31174	417869
	-3.31111	387764
	-3.31048	411044
	-3.30986	292620
	-3.30923	306038
	-3.3086	278421
	-3.30798	473541
	-3.30735	395744
	-3.30672	513937
	-3.30609	569920
	-3.30547	489063
	-3.30484	409438
	-3.30421	414403
	-3.30358	478964
	-3.30296	647589
	-3.30233	610497
	-3.3017	473620
	-3.30108	387270
	-3.30045	443206
	-3.29982	565296
	-3.29919	568995
	-3.29857	489910
	-3.29794	497831
	-3.29731	612457
	-3.29669	532674
	-3.29606	393128
	-3.29543	393631
	-3.2948	363342
	-3.29418	373924
	-3.29355	368168
	-3.29292	527705
	-3.29229	625121
	-3.29167	472352
	-3.29104	506416
	-3.29041	543078
	-3.28979	578089
	-3.28916	525249
	-3.28853	400064
	-3.2879	269027
	-3.28728	359413
	-3.28665	466315
	-3.28602	414638
	-3.2854	465249
	-3.28477	429028
	-3.28414	319216
	-3.28351	324129
	-3.28289	345221
	-3.28226	364803
	-3.28163	458775
	-3.281	557958
	-3.28038	628667
	-3.27975	421804
	-3.27912	412296
	-3.2785	441971
	-3.27787	467389
	-3.27724	627941
	-3.27661	677195
	-3.27599	636800
	-3.27536	571367
	-3.27473	604575
	-3.2741	545823
	-3.27348	473215
	-3.27285	365582
	-3.27222	372211
	-3.2716	444398
	-3.27097	481179
	-3.27034	344798
	-3.26971	317138
	-3.26909	370912
	-3.26846	418464
	-3.26783	425940
	-3.26721	440753
	-3.26658	453436
	-3.26595	354267
	-3.26532	305075
	-3.2647	432601
	-3.26407	413431
	-3.26344	420926
	-3.26281	441864
	-3.26219	574800
	-3.26156	543822
	-3.26093	331815
	-3.26031	378350
	-3.25968	607326
	-3.25905	434484
	-3.25842	398048
	-3.2578	456055
	-3.25717	361012
	-3.25654	515571
	-3.25592	567945
	-3.25529	483318
	-3.25466	438054
	-3.25403	379397
	-3.25341	434221
	-3.25278	421234
	-3.25215	460595
	-3.25152	448489
	-3.2509	485918
	-3.25027	476251
	-3.24964	446273
	-3.24902	475784
	-3.24839	519303
	-3.24776	403505
	-3.24713	418452
	-3.24651	436381
	-3.24588	379035
	-3.24525	367039
	-3.24462	335685
	-3.244	372711
	-3.24337	389674
	-3.24274	431611
	-3.24212	347748
	-3.24149	370703
	-3.24086	344928
	-3.24023	198892
	-3.23961	350573
	-3.23898	433696
	-3.23835	500438
	-3.23773	487806
	-3.2371	466580
	-3.23647	599278
	-3.23584	666244
	-3.23522	586855
	-3.23459	593278
	-3.23396	466538
	-3.23333	337853
	-3.23271	431532
	-3.23208	377370
	-3.23145	334754
	-3.23083	392582
	-3.2302	511484
	-3.22957	491345
	-3.22894	459298
	-3.22832	506519
	-3.22769	397697
	-3.22706	407604
	-3.22644	393587
	-3.22581	484916
	-3.22518	360624
	-3.22455	394654
	-3.22393	368690
	-3.2233	493657
	-3.22267	454571
	-3.22204	443465
	-3.22142	436793
	-3.22079	393005
	-3.22016	440070
	-3.21954	387299
	-3.21891	443023
	-3.21828	392508
	-3.21765	470416
	-3.21703	494443
	-3.2164	491209
	-3.21577	520658
	-3.21514	313123
	-3.21452	488562
	-3.21389	611876
	-3.21326	474564
	-3.21264	406144
	-3.21201	326229
	-3.21138	416113
	-3.21075	469593
	-3.21013	419312
	-3.2095	317477
	-3.20887	359048
	-3.20825	357465
	-3.20762	363155
	-3.20699	445508
	-3.20636	361697
	-3.20574	272884
	-3.20511	379727
	-3.20448	445140
	-3.20385	446489
	-3.20323	452665
	-3.2026	430156
	-3.20197	484377
	-3.20135	419221
	-3.20072	431936
	-3.20009	539385
	-3.19946	570807
	-3.19884	552435
	-3.19821	624010
	-3.19758	491660
	-3.19696	465918
	-3.19633	488133
	-3.1957	490261
	-3.19507	506250
	-3.19445	640818
	-3.19382	475472
	-3.19319	472114
	-3.19256	267078
	-3.19194	374714
	-3.19131	405861
	-3.19068	384763
	-3.19006	487924
	-3.18943	417295
	-3.1888	424644
	-3.18817	374372
	-3.18755	419864
	-3.18692	531245
	-3.18629	544036
	-3.18567	577018
	-3.18504	647044
	-3.18441	568616
	-3.18378	433016
	-3.18316	424635
	-3.18253	466004
	-3.1819	440830
	-3.18127	352635
	-3.18065	442686
	-3.18002	456071
	-3.17939	491864
	-3.17877	521998
	-3.17814	593321
	-3.17751	693086
	-3.17688	684175
	-3.17626	606741
	-3.17563	512696
	-3.175	489307
	-3.17437	509029
	-3.17375	377148
	-3.17312	405735
	-3.17249	450140
	-3.17187	513875
	-3.17124	480446
	-3.17061	372848
	-3.16998	466210
	-3.16936	441293
	-3.16873	473759
	-3.1681	514908
	-3.16748	493452
	-3.16685	463392
	-3.16622	478200
	-3.16559	531004
	-3.16497	573961
	-3.16434	490813
	-3.16371	498498
	-3.16308	449581
	-3.16246	554057
	-3.16183	580696
	-3.1612	580331
	-3.16058	596483
	-3.15995	508699
	-3.15932	427796
	-3.15869	457921
	-3.15807	458805
	-3.15744	359181
	-3.15681	410154
	-3.15619	483999
	-3.15556	474396
	-3.15493	355868
	-3.1543	337000
	-3.15368	298349
	-3.15305	296364
	-3.15242	497566
	-3.15179	416326
	-3.15117	441226
	-3.15054	420361
	-3.14991	434802
	-3.14929	381469
	-3.14866	342086
	-3.14803	407421
	-3.1474	434100
	-3.14678	401770
	-3.14615	310168
	-3.14552	268293
	-3.14489	384162
	-3.14427	449119
	-3.14364	524781
	-3.14301	459960
	-3.14239	452228
	-3.14176	491877
	-3.14113	400267
	-3.1405	251097
	-3.13988	371014
	-3.13925	460151
	-3.13862	475650
	-3.138	476083
	-3.13737	359074
	-3.13674	376194
	-3.13611	399407
	-3.13549	476944
	-3.13486	511081
	-3.13423	644566
	-3.1336	550448
	-3.13298	566708
	-3.13235	488385
	-3.13172	567423
	-3.1311	571533
	-3.13047	517147
	-3.12984	531389
	-3.12921	449340
	-3.12859	397932
	-3.12796	457675
	-3.12733	502071
	-3.12671	503926
	-3.12608	545946
	-3.12545	469234
	-3.12482	422328
	-3.1242	450046
	-3.12357	534183
	-3.12294	590942
	-3.12231	484716
	-3.12169	500266
	-3.12106	597434
	-3.12043	630610
	-3.11981	551537
	-3.11918	404958
	-3.11855	416194
	-3.11792	365451
	-3.1173	552860
	-3.11667	538033
	-3.11604	407476
	-3.11541	509888
	-3.11479	446560
	-3.11416	490597
	-3.11353	486104
	-3.11291	498803
	-3.11228	471676
	-3.11165	530075
	-3.11102	529080
	-3.1104	603415
	-3.10977	637711
	-3.10914	604313
	-3.10852	516793
	-3.10789	510270
	-3.10726	398375
	-3.10663	464847
	-3.10601	355553
	-3.10538	307695
	-3.10475	456077
	-3.10412	531744
	-3.1035	506932
	-3.10287	506341
	-3.10224	549643
	-3.10162	435287
	-3.10099	547659
	-3.10036	499726
	-3.09973	591181
	-3.09911	545931
	-3.09848	544286
	-3.09785	446913
	-3.09723	368993
	-3.0966	437527
	-3.09597	507870
	-3.09534	543223
	-3.09472	555117
	-3.09409	409403
	-3.09346	467826
	-3.09283	502573
	-3.09221	429413
	-3.09158	289540
	-3.09095	325269
	-3.09033	360804
	-3.0897	400206
	-3.08907	314565
	-3.08844	354945
	-3.08782	417067
	-3.08719	409286
	-3.08656	307624
	-3.08594	370201
	-3.08531	379734
	-3.08468	447058
	-3.08405	509136
	-3.08343	588873
	-3.0828	402521
	-3.08217	447948
	-3.08154	496666
	-3.08092	528416
	-3.08029	589721
	-3.07966	657566
	-3.07904	620350
	-3.07841	539843
	-3.07778	355870
	-3.07715	399116
	-3.07653	447193
	-3.0759	347871
	-3.07527	393450
	-3.07464	423525
	-3.07402	380319
	-3.07339	369144
	-3.07276	374701
	-3.07214	353814
	-3.07151	481212
	-3.07088	637672
	-3.07025	563975
	-3.06963	504007
	-3.069	516386
	-3.06837	585914
	-3.06775	528405
	-3.06712	408574
	-3.06649	362031
	-3.06586	401024
	-3.06524	320907
	-3.06461	326738
	-3.06398	448510
	-3.06335	521795
	-3.06273	728005
	-3.0621	642570
	-3.06147	527625
	-3.06085	404154
	-3.06022	357038
	-3.05959	456702
	-3.05896	377499
	-3.05834	500344
	-3.05771	475925
	-3.05708	447401
	-3.05646	423760
	-3.05583	419722
	-3.0552	349132
	-3.05457	297349
	-3.05395	432201
	-3.05332	460685
	-3.05269	534399
	-3.05206	518335
	-3.05144	444154
	-3.05081	457901
	-3.05018	403415
	-3.04956	374950
	-3.04893	298932
	-3.0483	351942
	-3.04767	389543
	-3.04705	486886
	-3.04642	408247
	-3.04579	382169
	-3.04516	431024
	-3.04454	423030
	-3.04391	448347
	-3.04328	352185
	-3.04266	448622
	-3.04203	588415
	-3.0414	631721
	-3.04077	584834
	-3.04015	503253
	-3.03952	393161
	-3.03889	439926
	-3.03827	481947
	-3.03764	427931
	-3.03701	343881
	-3.03638	378572
	-3.03576	391173
	-3.03513	503151
	-3.0345	495219
	-3.03387	491938
	-3.03325	587117
	-3.03262	536490
	-3.03199	551091
	-3.03137	532965
	-3.03074	533551
	-3.03011	459689
	-3.02948	535043
	-3.02886	426331
	-3.02823	417963
	-3.0276	402496
	-3.02698	547963
	-3.02635	521203
	-3.02572	485219
	-3.02509	396352
	-3.02447	300235
	-3.02384	411898
	-3.02321	493394
	-3.02258	405941
	-3.02196	472662
	-3.02133	420607
	-3.0207	394041
	-3.02008	455647
	-3.01945	498163
	-3.01882	447744
	-3.01819	431866
	-3.01757	317427
	-3.01694	425161
	-3.01631	445007
	-3.01568	437450
	-3.01506	556640
	-3.01443	487565
	-3.0138	425049
	-3.01318	380050
	-3.01255	487526
	-3.01192	541463
	-3.01129	492763
	-3.01067	471848
	-3.01004	498254
	-3.00941	430494
	-3.00879	463080
	-3.00816	504186
	-3.00753	582247
	-3.0069	610543
	-3.00628	589948
	-3.00565	487490
	-3.00502	582127
	-3.00439	484787
	-3.00377	472608
	-3.00314	443683
	-3.00251	352962
	-3.00189	366782
	-3.00126	363337
	-3.00063	360586
	-3	387021
	-2.99938	505549
	-2.99875	478132
	-2.99812	443285
	-2.9975	393719
	-2.99687	428927
	-2.99624	426126
	-2.99561	428261
	-2.99499	437690
	-2.99436	507062
	-2.99373	399535
	-2.9931	468546
	-2.99248	417968
	-2.99185	374628
	-2.99122	455671
	-2.9906	518979
	-2.98997	556171
	-2.98934	594882
	-2.98871	519167
	-2.98809	472860
	-2.98746	403248
	-2.98683	256418
	-2.98621	308723
	-2.98558	283821
	-2.98495	338196
	-2.98432	360346
	-2.9837	484144
	-2.98307	482731
	-2.98244	503950
	-2.98181	445714
	-2.98119	491510
	-2.98056	561789
	-2.97993	562142
	-2.97931	498909
	-2.97868	431677
	-2.97805	529630
	-2.97742	517427
	-2.9768	473404
	-2.97617	539407
	-2.97554	553374
	-2.97491	488825
	-2.97429	527398
	-2.97366	470701
	-2.97303	472465
	-2.97241	512916
	-2.97178	514518
	-2.97115	397289
	-2.97052	354350
	-2.9699	403988
	-2.96927	402408
	-2.96864	518915
	-2.96802	448005
	-2.96739	494856
	-2.96676	514920
	-2.96613	516974
	-2.96551	465898
	-2.96488	347955
	-2.96425	399701
	-2.96362	484444
	-2.963	480554
	-2.96237	527703
	-2.96174	574342
	-2.96112	583975
	-2.96049	524655
	-2.95986	495889
	-2.95923	380439
	-2.95861	431514
	-2.95798	369240
	-2.95735	313619
	-2.95673	271296
	-2.9561	416240
	-2.95547	472897
	-2.95484	571224
	-2.95422	485185
	-2.95359	442815
	-2.95296	377598
	-2.95233	512159
	-2.95171	473855
	-2.95108	434818
	-2.95045	403852
	-2.94983	482533
	-2.9492	517017
	-2.94857	496231
	-2.94794	456405
	-2.94732	495867
	-2.94669	440755
	-2.94606	498804
	-2.94543	550391
	-2.94481	541688
	-2.94418	525555
	-2.94355	544179
	-2.94293	618857
	-2.9423	536674
	-2.94167	642395
	-2.94104	495312
	-2.94042	471813
	-2.93979	488820
	-2.93916	529185
	-2.93854	484315
	-2.93791	512145
	-2.93728	355816
	-2.93665	363715
	-2.93603	519578
	-2.9354	457469
	-2.93477	478034
	-2.93414	492258
	-2.93352	422011
	-2.93289	496054
	-2.93226	468897
	-2.93164	346307
	-2.93101	432473
	-2.93038	449055
	-2.92975	408075
	-2.92913	420870
	-2.9285	353961
	-2.92787	353654
	-2.92725	380906
	-2.92662	395407
	-2.92599	409591
	-2.92536	423337
	-2.92474	424169
	-2.92411	435343
	-2.92348	337694
	-2.92285	274118
	-2.92223	370893
	-2.9216	283650
	-2.92097	374342
	-2.92035	416613
	-2.91972	463296
	-2.91909	489332
	-2.91846	569980
	-2.91784	565271
	-2.91721	504837
	-2.91658	467929
	-2.91595	320905
	-2.91533	284664
	-2.9147	428945
	-2.91407	550514
	-2.91345	544374
	-2.91282	592150
	-2.91219	563254
	-2.91156	377497
	-2.91094	369403
	-2.91031	408341
	-2.90968	469323
	-2.90906	391999
	-2.90843	313114
	-2.9078	343588
	-2.90717	403468
	-2.90655	447058
	-2.90592	474977
	-2.90529	693326
	-2.90466	709957
	-2.90404	567475
	-2.90341	597814
	-2.90278	522020
	-2.90216	520382
	-2.90153	618224
	-2.9009	560580
	-2.90027	453678
	-2.89965	505766
	-2.89902	545641
	-2.89839	400954
	-2.89777	488930
	-2.89714	588116
	-2.89651	567286
	-2.89588	531176
	-2.89526	392003
	-2.89463	413480
	-2.894	522177
	-2.89337	539672
	-2.89275	568046
	-2.89212	395346
	-2.89149	350964
	-2.89087	323132
	-2.89024	257614
	-2.88961	325050
	-2.88898	374263
	-2.88836	501287
	-2.88773	573427
	-2.8871	633295
	-2.88648	596294
	-2.88585	669944
	-2.88522	598382
	-2.88459	520171
	-2.88397	467918
	-2.88334	370703
	-2.88271	292532
	-2.88208	379460
	-2.88146	367905
	-2.88083	391290
	-2.8802	409845
	-2.87958	387329
	-2.87895	501814
	-2.87832	482579
	-2.87769	495319
	-2.87707	504505
	-2.87644	368289
	-2.87581	449739
	-2.87518	534560
	-2.87456	504322
	-2.87393	571600
	-2.8733	531776
	-2.87268	434247
	-2.87205	411945
	-2.87142	415457
	-2.87079	497925
	-2.87017	391282
	-2.86954	404167
	-2.86891	538617
	-2.86829	501033
	-2.86766	604376
	-2.86703	680898
	-2.8664	604947
	-2.86578	567758
	-2.86515	477265
	-2.86452	526570
	-2.86389	473493
	-2.86327	420820
[truncated: 30,770 more rows]
