# Supplementary material for: Fast and selective organocatalytic ring-opening polymerization by fluorinated alcohol without a cocatalyst
Source: Nat Commun. 2019 Aug 9;10:3590. doi: 10.1038/s41467-019-11524-y (PMC6689068; doi:10.1038/s41467-019-11524-y)
Supplement: Supplementary file 3 — Source Data [file 41467_2019_11524_MOESM3_ESM.zip › 200747_2_data_set_3931942_p6g16n (1)/Source Data-R2/source data-Supplementary Figure 14.xlsx]

## Sheet: Sheet1
Supplementary Figure 14 (1H NMR, polypeptide after washing)
	chemical shift(ppm)	intensity(a.u.)
	-4.11285	315864
	-4.11222	320940
	-4.1116	326046
	-4.11097	339306
	-4.11034	342790
	-4.10971	328974
	-4.10909	296332
	-4.10846	337433
	-4.10783	327475
	-4.10721	346827
	-4.10658	334628
	-4.10595	332957
	-4.10532	319912
	-4.1047	335590
	-4.10407	327472
	-4.10344	303833
	-4.10282	323233
	-4.10219	354368
	-4.10156	361697
	-4.10093	328127
	-4.10031	316860
	-4.09968	374004
	-4.09905	374002
	-4.09842	353472
	-4.0978	371602
	-4.09717	369809
	-4.09654	366619
	-4.09592	375647
	-4.09529	343340
	-4.09466	300566
	-4.09403	287832
	-4.09341	341646
	-4.09278	333740
	-4.09215	323168
	-4.09152	321165
	-4.0909	326035
	-4.09027	286971
	-4.08964	254513
	-4.08902	265518
	-4.08839	322971
	-4.08776	292462
	-4.08713	341371
	-4.08651	303386
	-4.08588	350682
	-4.08525	322112
	-4.08463	328055
	-4.084	341283
	-4.08337	332057
	-4.08274	332406
	-4.08212	282935
	-4.08149	303940
	-4.08086	357477
	-4.08023	358978
	-4.07961	321892
	-4.07898	322216
	-4.07835	369391
	-4.07773	359780
	-4.0771	328290
	-4.07647	338804
	-4.07584	295806
	-4.07522	298476
	-4.07459	309380
	-4.07396	299109
	-4.07334	307148
	-4.07271	297561
	-4.07208	302772
	-4.07145	315365
	-4.07083	355970
	-4.0702	344696
	-4.06957	291684
	-4.06894	268136
	-4.06832	308402
	-4.06769	272527
	-4.06706	336946
	-4.06644	341549
	-4.06581	325027
	-4.06518	355710
	-4.06455	319190
	-4.06393	287169
	-4.0633	263126
	-4.06267	279939
	-4.06205	310237
	-4.06142	352906
	-4.06079	350909
	-4.06016	356793
	-4.05954	361231
	-4.05891	298597
	-4.05828	305738
	-4.05765	290810
	-4.05703	304519
	-4.0564	312223
	-4.05577	289040
	-4.05515	308391
	-4.05452	313633
	-4.05389	300990
	-4.05326	295859
	-4.05264	332310
	-4.05201	361685
	-4.05138	276364
	-4.05075	272238
	-4.05013	297854
	-4.0495	288996
	-4.04887	325950
	-4.04825	316882
	-4.04762	287333
	-4.04699	340619
	-4.04636	307863
	-4.04574	319094
	-4.04511	339858
	-4.04448	320448
	-4.04386	314370
	-4.04323	332365
	-4.0426	383949
	-4.04197	327788
	-4.04135	276521
	-4.04072	289300
	-4.04009	327208
	-4.03946	320282
	-4.03884	344991
	-4.03821	368640
	-4.03758	374032
	-4.03696	342822
	-4.03633	307845
	-4.0357	290026
	-4.03507	290901
	-4.03445	311812
	-4.03382	290600
	-4.03319	258754
	-4.03257	226782
	-4.03194	253404
	-4.03131	279739
	-4.03068	276428
	-4.03006	260486
	-4.02943	293372
	-4.0288	355172
	-4.02817	320237
	-4.02755	296442
	-4.02692	284113
	-4.02629	319782
	-4.02567	316959
	-4.02504	282469
	-4.02441	319716
	-4.02378	315358
	-4.02316	324266
	-4.02253	327707
	-4.0219	263641
	-4.02127	308026
	-4.02065	296883
	-4.02002	291370
	-4.01939	329993
	-4.01877	291757
	-4.01814	283653
	-4.01751	226388
	-4.01688	231899
	-4.01626	228066
	-4.01563	298878
	-4.015	276801
	-4.01438	274190
	-4.01375	273522
	-4.01312	241414
	-4.01249	292100
	-4.01187	294415
	-4.01124	282677
	-4.01061	280900
	-4.00998	293424
	-4.00936	316960
	-4.00873	299138
	-4.0081	280689
	-4.00748	235340
	-4.00685	251474
	-4.00622	305580
	-4.00559	334489
	-4.00497	308342
	-4.00434	284947
	-4.00371	320944
	-4.00309	327294
	-4.00246	251324
	-4.00183	192645
	-4.0012	173357
	-4.00058	237319
	-3.99995	317578
	-3.99932	339721
	-3.99869	321526
	-3.99807	257199
	-3.99744	280465
	-3.99681	309575
	-3.99619	298809
	-3.99556	331057
	-3.99493	333147
	-3.9943	316375
	-3.99368	327525
	-3.99305	301046
	-3.99242	291188
	-3.99179	252726
	-3.99117	274209
	-3.99054	307721
	-3.98991	313381
	-3.98929	298475
	-3.98866	327005
	-3.98803	281110
	-3.9874	269045
	-3.98678	288524
	-3.98615	298345
	-3.98552	293519
	-3.9849	300016
	-3.98427	294393
	-3.98364	329109
	-3.98301	291513
	-3.98239	252758
	-3.98176	291326
	-3.98113	277718
	-3.9805	246353
	-3.97988	248898
	-3.97925	255458
	-3.97862	248848
	-3.978	299604
	-3.97737	251198
	-3.97674	241217
	-3.97611	250714
	-3.97549	268706
	-3.97486	307595
	-3.97423	252506
	-3.97361	258627
	-3.97298	282525
	-3.97235	246331
	-3.97172	264662
	-3.9711	236615
	-3.97047	287008
	-3.96984	269800
	-3.96921	313997
	-3.96859	326163
	-3.96796	328828
	-3.96733	310094
	-3.96671	315095
	-3.96608	275349
	-3.96545	290550
	-3.96482	284372
	-3.9642	254276
	-3.96357	280150
	-3.96294	300591
	-3.96232	286331
	-3.96169	234459
	-3.96106	258836
	-3.96043	288188
	-3.95981	264902
	-3.95918	291699
	-3.95855	348995
	-3.95792	341982
	-3.9573	358882
	-3.95667	344078
	-3.95604	270874
	-3.95542	257895
	-3.95479	231701
	-3.95416	231864
	-3.95353	244488
	-3.95291	254882
	-3.95228	315357
	-3.95165	346672
	-3.95102	309501
	-3.9504	321648
	-3.94977	364300
	-3.94914	373288
	-3.94852	311293
	-3.94789	297308
	-3.94726	282380
	-3.94663	312697
	-3.94601	326555
	-3.94538	294311
	-3.94475	254205
	-3.94413	255920
	-3.9435	239632
	-3.94287	241426
	-3.94224	283395
	-3.94162	268439
	-3.94099	199062
	-3.94036	256034
	-3.93973	281031
	-3.93911	279063
	-3.93848	257933
	-3.93785	201750
	-3.93723	224051
	-3.9366	212007
	-3.93597	222552
	-3.93534	233907
	-3.93472	214611
	-3.93409	263488
	-3.93346	273248
	-3.93284	296474
	-3.93221	265765
	-3.93158	229791
	-3.93095	290112
	-3.93033	206704
	-3.9297	159701
	-3.92907	207521
	-3.92844	214797
	-3.92782	213044
	-3.92719	244031
	-3.92656	314990
	-3.92594	269886
	-3.92531	288395
	-3.92468	261685
	-3.92405	284354
	-3.92343	303914
	-3.9228	308966
	-3.92217	274725
	-3.92154	224314
	-3.92092	253247
	-3.92029	254303
	-3.91966	318506
	-3.91904	251427
	-3.91841	287307
	-3.91778	304302
	-3.91715	331515
	-3.91653	282749
	-3.9159	199726
	-3.91527	203618
	-3.91465	251833
	-3.91402	235943
	-3.91339	269732
	-3.91276	257876
	-3.91214	241306
	-3.91151	222701
	-3.91088	225286
	-3.91025	239979
	-3.90963	302833
	-3.909	269557
	-3.90837	277492
	-3.90775	290865
	-3.90712	268980
	-3.90649	269856
	-3.90586	288727
	-3.90524	255510
	-3.90461	239738
	-3.90398	227731
	-3.90336	284435
	-3.90273	236310
	-3.9021	210677
	-3.90147	215148
	-3.90085	245494
	-3.90022	243094
	-3.89959	305376
	-3.89896	297226
	-3.89834	274708
	-3.89771	256623
	-3.89708	212750
	-3.89646	241666
	-3.89583	306684
	-3.8952	274169
	-3.89457	277882
	-3.89395	266522
	-3.89332	237912
	-3.89269	295852
	-3.89207	252097
	-3.89144	206065
	-3.89081	249564
	-3.89018	221986
	-3.88956	207483
	-3.88893	232076
	-3.8883	228968
	-3.88767	264418
	-3.88705	226106
	-3.88642	215584
	-3.88579	243572
	-3.88517	269959
	-3.88454	282905
	-3.88391	259047
	-3.88328	289085
	-3.88266	265212
	-3.88203	219273
	-3.8814	169306
	-3.88077	181734
	-3.88015	163565
	-3.87952	249511
	-3.87889	242326
	-3.87827	241928
	-3.87764	265210
	-3.87701	239747
	-3.87638	212590
	-3.87576	186532
	-3.87513	174364
	-3.8745	240756
	-3.87388	258332
	-3.87325	255728
	-3.87262	226701
	-3.87199	256320
	-3.87137	221739
	-3.87074	240177
	-3.87011	277546
	-3.86948	257430
	-3.86886	202814
	-3.86823	192886
	-3.8676	240678
	-3.86698	255633
	-3.86635	217947
	-3.86572	217892
	-3.86509	220264
	-3.86447	199914
	-3.86384	164299
	-3.86321	249861
	-3.86259	221727
	-3.86196	231846
	-3.86133	259334
	-3.8607	299403
	-3.86008	341053
	-3.85945	290004
	-3.85882	293240
	-3.85819	238448
	-3.85757	173339
	-3.85694	208280
	-3.85631	254996
	-3.85569	231199
	-3.85506	206458
	-3.85443	207880
	-3.8538	202664
	-3.85318	238299
	-3.85255	265159
	-3.85192	242336
	-3.85129	284565
	-3.85067	234695
	-3.85004	256761
	-3.84941	233303
	-3.84879	219710
	-3.84816	200956
	-3.84753	214940
	-3.8469	249303
	-3.84628	223177
	-3.84565	259602
	-3.84502	237981
	-3.8444	292883
	-3.84377	253206
	-3.84314	253023
	-3.84251	241393
	-3.84189	201029
	-3.84126	259729
	-3.84063	249334
	-3.84	288855
	-3.83938	280470
	-3.83875	267175
	-3.83812	232998
	-3.8375	246875
	-3.83687	196211
	-3.83624	203304
	-3.83561	222826
	-3.83499	198348
	-3.83436	171298
	-3.83373	193360
	-3.83311	188412
	-3.83248	211861
	-3.83185	238166
	-3.83122	217214
	-3.8306	203095
	-3.82997	270703
	-3.82934	189525
	-3.82871	171330
	-3.82809	232885
	-3.82746	224355
	-3.82683	212677
	-3.82621	211236
	-3.82558	259463
	-3.82495	282078
	-3.82432	254396
	-3.8237	278820
	-3.82307	329524
	-3.82244	255965
	-3.82181	320946
	-3.82119	311976
	-3.82056	231932
	-3.81993	311517
	-3.81931	225990
	-3.81868	202279
	-3.81805	227195
	-3.81742	207868
	-3.8168	175142
	-3.81617	277656
	-3.81554	287247
	-3.81492	203470
	-3.81429	202013
	-3.81366	193379
	-3.81303	251330
	-3.81241	293491
	-3.81178	285178
	-3.81115	241931
	-3.81052	261734
	-3.8099	273308
	-3.80927	276404
	-3.80864	287288
	-3.80802	299096
	-3.80739	242739
	-3.80676	239118
	-3.80613	218695
	-3.80551	249800
	-3.80488	253489
	-3.80425	201928
	-3.80363	252448
	-3.803	343207
	-3.80237	269073
	-3.80174	258835
	-3.80112	272154
	-3.80049	236388
	-3.79986	196138
	-3.79923	181866
	-3.79861	274304
	-3.79798	240394
	-3.79735	232760
	-3.79673	231168
	-3.7961	261877
	-3.79547	211333
	-3.79484	240006
	-3.79422	284020
	-3.79359	245203
	-3.79296	215636
	-3.79234	149654
	-3.79171	166573
	-3.79108	224981
	-3.79045	223507
	-3.78983	239870
	-3.7892	311147
	-3.78857	343222
	-3.78794	287448
	-3.78732	249181
	-3.78669	252611
	-3.78606	230425
	-3.78544	220525
	-3.78481	238768
	-3.78418	221585
	-3.78355	192719
	-3.78293	174262
	-3.7823	217256
	-3.78167	194753
	-3.78104	218806
	-3.78042	259379
	-3.77979	267828
	-3.77916	253412
	-3.77854	260574
	-3.77791	237534
	-3.77728	214824
	-3.77665	141469
	-3.77603	83577
	-3.7754	130692
	-3.77477	133237
	-3.77415	152512
	-3.77352	176042
	-3.77289	230846
	-3.77226	249342
	-3.77164	230719
	-3.77101	225157
	-3.77038	159215
	-3.76975	204377
	-3.76913	191000
	-3.7685	205580
	-3.76787	208091
	-3.76725	224894
	-3.76662	237958
	-3.76599	245605
	-3.76536	229104
	-3.76474	254982
	-3.76411	258466
	-3.76348	289096
	-3.76286	288342
	-3.76223	229842
	-3.7616	221625
	-3.76097	250811
	-3.76035	284484
	-3.75972	290075
	-3.75909	301008
	-3.75846	263199
	-3.75784	262800
	-3.75721	240384
	-3.75658	231013
	-3.75596	258415
	-3.75533	247831
	-3.7547	268055
	-3.75407	245312
	-3.75345	200923
	-3.75282	229874
	-3.75219	266681
	-3.75156	281303
	-3.75094	156716
	-3.75031	143832
	-3.74968	234234
	-3.74906	222943
	-3.74843	231790
	-3.7478	269593
	-3.74717	250813
	-3.74655	264211
	-3.74592	228234
	-3.74529	278768
	-3.74467	305689
	-3.74404	340955
	-3.74341	364696
	-3.74278	302364
	-3.74216	290780
	-3.74153	338508
	-3.7409	250653
	-3.74027	260986
	-3.73965	313639
	-3.73902	356908
	-3.73839	272833
	-3.73777	240493
	-3.73714	254521
	-3.73651	218235
	-3.73588	241783
	-3.73526	202687
	-3.73463	195682
	-3.734	208245
	-3.73338	258559
	-3.73275	258188
	-3.73212	229291
	-3.73149	191510
	-3.73087	215377
	-3.73024	208767
	-3.72961	235644
	-3.72898	229809
	-3.72836	274789
	-3.72773	219339
	-3.7271	202077
	-3.72648	213495
	-3.72585	311336
	-3.72522	305333
	-3.72459	215562
	-3.72397	199856
	-3.72334	197237
	-3.72271	237077
	-3.72208	212142
	-3.72146	157621
	-3.72083	246316
	-3.7202	231923
	-3.71958	246477
	-3.71895	265055
	-3.71832	186397
	-3.71769	258037
	-3.71707	278076
	-3.71644	320035
	-3.71581	337046
	-3.71519	296546
	-3.71456	362263
	-3.71393	349328
	-3.7133	289098
	-3.71268	200825
	-3.71205	163298
	-3.71142	179271
	-3.71079	230939
	-3.71017	236469
	-3.70954	186437
	-3.70891	204684
	-3.70829	247114
	-3.70766	297580
	-3.70703	290753
	-3.7064	260000
	-3.70578	258329
	-3.70515	215266
	-3.70452	243680
	-3.7039	234092
	-3.70327	319244
	-3.70264	270835
	-3.70201	272303
	-3.70139	224952
	-3.70076	208363
	-3.70013	246775
	-3.6995	261463
	-3.69888	270507
	-3.69825	209027
	-3.69762	190504
	-3.697	183799
	-3.69637	186668
	-3.69574	223528
	-3.69511	287256
	-3.69449	306852
	-3.69386	290294
	-3.69323	277610
	-3.69261	245802
	-3.69198	247781
	-3.69135	186010
	-3.69072	221192
	-3.6901	270746
	-3.68947	309652
	-3.68884	263838
	-3.68821	188057
	-3.68759	195954
	-3.68696	238706
	-3.68633	241799
	-3.68571	260404
	-3.68508	274426
	-3.68445	210383
	-3.68382	212730
	-3.6832	159388
	-3.68257	125478
	-3.68194	137423
	-3.68131	241363
	-3.68069	237620
	-3.68006	217260
	-3.67943	209400
	-3.67881	240483
	-3.67818	252560
	-3.67755	258839
	-3.67692	262615
	-3.6763	218677
	-3.67567	200339
	-3.67504	215462
	-3.67442	250122
	-3.67379	298511
	-3.67316	269450
	-3.67253	219389
	-3.67191	212525
	-3.67128	271300
	-3.67065	318525
	-3.67002	247370
	-3.6694	252254
	-3.66877	249156
	-3.66814	295134
	-3.66752	282065
	-3.66689	272314
	-3.66626	282428
	-3.66563	253101
	-3.66501	171065
	-3.66438	211531
	-3.66375	214004
	-3.66313	224613
	-3.6625	226037
	-3.66187	310479
	-3.66124	284063
	-3.66062	258395
	-3.65999	280323
	-3.65936	217571
	-3.65873	283510
	-3.65811	256009
	-3.65748	289573
	-3.65685	293357
	-3.65623	273873
	-3.6556	287374
	-3.65497	200170
	-3.65434	209243
	-3.65372	276943
	-3.65309	262295
	-3.65246	219430
	-3.65183	224135
	-3.65121	232217
	-3.65058	233492
	-3.64995	236479
	-3.64933	217352
	-3.6487	186673
	-3.64807	195593
	-3.64744	220905
	-3.64682	241350
	-3.64619	270241
	-3.64556	311512
	-3.64494	294267
	-3.64431	183667
	-3.64368	203929
	-3.64305	263399
	-3.64243	287185
	-3.6418	278615
	-3.64117	201377
	-3.64054	200069
	-3.63992	237126
	-3.63929	276555
	-3.63866	206751
	-3.63804	250148
	-3.63741	284843
	-3.63678	248132
	-3.63615	189309
	-3.63553	215487
	-3.6349	214453
	-3.63427	228406
	-3.63365	240115
	-3.63302	254934
	-3.63239	242035
	-3.63176	235051
	-3.63114	259438
	-3.63051	260484
	-3.62988	278517
	-3.62925	231756
	-3.62863	236402
	-3.628	305244
	-3.62737	301151
	-3.62675	242469
	-3.62612	263735
	-3.62549	314914
	-3.62486	334093
	-3.62424	314128
	-3.62361	276431
	-3.62298	279872
	-3.62235	271704
	-3.62173	315773
	-3.6211	272950
	-3.62047	289923
	-3.61985	268664
	-3.61922	200862
	-3.61859	172802
	-3.61796	224141
	-3.61734	241435
	-3.61671	257446
	-3.61608	242244
	-3.61546	270094
	-3.61483	270671
	-3.6142	214509
	-3.61357	157535
	-3.61295	195824
	-3.61232	189473
	-3.61169	173098
	-3.61106	179522
	-3.61044	175366
	-3.60981	229012
	-3.60918	183078
	-3.60856	256275
	-3.60793	269723
	-3.6073	285105
	-3.60667	239713
	-3.60605	305026
	-3.60542	265204
	-3.60479	211810
	-3.60417	222552
	-3.60354	239688
	-3.60291	272161
	-3.60228	228038
	-3.60166	249867
	-3.60103	272624
	-3.6004	281823
	-3.59977	295974
	-3.59915	287748
	-3.59852	187619
	-3.59789	192130
	-3.59727	238910
	-3.59664	280759
	-3.59601	281217
	-3.59538	255092
	-3.59476	221796
	-3.59413	197022
	-3.5935	206894
	-3.59288	243600
	-3.59225	293961
	-3.59162	290284
	-3.59099	212724
	-3.59037	249400
	-3.58974	245169
	-3.58911	222718
	-3.58848	173608
	-3.58786	153268
	-3.58723	239313
	-3.5866	224380
	-3.58598	226575
	-3.58535	224843
	-3.58472	243325
	-3.58409	183318
	-3.58347	122488
	-3.58284	187360
	-3.58221	187661
	-3.58158	266290
	-3.58096	279000
	-3.58033	207156
	-3.5797	229697
	-3.57908	222547
	-3.57845	205274
	-3.57782	175363
	-3.57719	240328
	-3.57657	243762
	-3.57594	222927
	-3.57531	249486
	-3.57469	232925
	-3.57406	260018
	-3.57343	165776
	-3.5728	187163
	-3.57218	187253
	-3.57155	214195
	-3.57092	198832
	-3.57029	215638
	-3.56967	262950
	-3.56904	230789
	-3.56841	173350
	-3.56779	132545
	-3.56716	158410
	-3.56653	226780
	-3.5659	254768
	-3.56528	262833
	-3.56465	261148
	-3.56402	279219
	-3.5634	240183
	-3.56277	232553
	-3.56214	240429
	-3.56151	215279
	-3.56089	214688
	-3.56026	211136
	-3.55963	267109
	-3.559	253866
	-3.55838	233619
	-3.55775	301481
	-3.55712	312128
	-3.5565	247166
	-3.55587	197560
	-3.55524	194194
	-3.55461	167767
	-3.55399	236767
	-3.55336	241376
	-3.55273	222389
	-3.5521	193048
	-3.55148	243844
	-3.55085	232352
	-3.55022	260970
	-3.5496	243420
	-3.54897	212481
	-3.54834	266127
	-3.54771	237765
	-3.54709	229222
	-3.54646	201231
	-3.54583	269863
	-3.54521	268494
	-3.54458	199414
	-3.54395	278322
	-3.54332	279771
	-3.5427	288135
	-3.54207	252975
	-3.54144	255595
	-3.54081	296128
	-3.54019	291266
	-3.53956	244107
	-3.53893	257521
	-3.53831	213377
	-3.53768	210078
	-3.53705	253506
	-3.53642	243324
	-3.5358	282214
	-3.53517	309689
	-3.53454	243085
	-3.53392	288399
	-3.53329	336713
	-3.53266	297197
	-3.53203	312562
	-3.53141	289346
	-3.53078	218015
	-3.53015	249387
	-3.52952	234357
	-3.5289	225810
	-3.52827	200626
	-3.52764	249366
	-3.52702	285655
	-3.52639	295350
	-3.52576	271225
	-3.52513	203093
	-3.52451	219306
	-3.52388	223343
	-3.52325	286550
	-3.52262	259284
	-3.522	248135
	-3.52137	256520
	-3.52074	218487
	-3.52012	215104
	-3.51949	226175
	-3.51886	258950
	-3.51823	273598
	-3.51761	341530
	-3.51698	251015
	-3.51635	199419
	-3.51573	204681
	-3.5151	212653
	-3.51447	221964
	-3.51384	279194
	-3.51322	235914
	-3.51259	238567
	-3.51196	252979
	-3.51133	271396
	-3.51071	334653
	-3.51008	273509
	-3.50945	286104
	-3.50883	239340
	-3.5082	217233
	-3.50757	209492
	-3.50694	253555
	-3.50632	302539
	-3.50569	261450
	-3.50506	262167
	-3.50444	244422
	-3.50381	253705
	-3.50318	247034
	-3.50255	272338
	-3.50193	244288
	-3.5013	232695
	-3.50067	187632
	-3.50004	184944
	-3.49942	255730
	-3.49879	316085
	-3.49816	301852
	-3.49754	248783
	-3.49691	247810
	-3.49628	287029
	-3.49565	253238
	-3.49503	178462
	-3.4944	217126
	-3.49377	254421
	-3.49315	227556
	-3.49252	240788
	-3.49189	208051
	-3.49126	182620
	-3.49064	173214
	-3.49001	214024
	-3.48938	251901
	-3.48875	237594
	-3.48813	217357
	-3.4875	257396
	-3.48687	220662
	-3.48625	206180
	-3.48562	260605
	-3.48499	242927
	-3.48436	221398
	-3.48374	250834
	-3.48311	250247
	-3.48248	276448
	-3.48185	241780
	-3.48123	242433
	-3.4806	277876
	-3.47997	255373
	-3.47935	271542
	-3.47872	239142
	-3.47809	233382
	-3.47746	275038
	-3.47684	271290
	-3.47621	253945
	-3.47558	211767
	-3.47496	216335
	-3.47433	183900
	-3.4737	206299
	-3.47307	230538
	-3.47245	205681
	-3.47182	232416
	-3.47119	269336
	-3.47056	234509
	-3.46994	267348
	-3.46931	246296
	-3.46868	282883
	-3.46806	239179
	-3.46743	271139
	-3.4668	267950
	-3.46617	243724
	-3.46555	278977
	-3.46492	270513
	-3.46429	315903
	-3.46367	318076
	-3.46304	250288
	-3.46241	231656
	-3.46178	239173
	-3.46116	215498
	-3.46053	226649
	-3.4599	155534
	-3.45927	167337
	-3.45865	221282
	-3.45802	217029
	-3.45739	221615
	-3.45677	269533
	-3.45614	243497
	-3.45551	187826
	-3.45488	135013
	-3.45426	135888
	-3.45363	186740
	-3.453	163042
	-3.45237	239470
	-3.45175	332144
	-3.45112	328912
	-3.45049	310952
	-3.44987	319332
	-3.44924	243216
	-3.44861	208202
	-3.44798	221886
	-3.44736	241848
	-3.44673	302893
	-3.4461	262592
	-3.44548	255507
	-3.44485	260325
	-3.44422	233060
	-3.44359	199522
	-3.44297	239913
	-3.44234	227337
	-3.44171	166610
	-3.44108	230767
	-3.44046	212624
	-3.43983	209484
	-3.4392	292578
	-3.43858	261693
	-3.43795	217030
	-3.43732	236864
	-3.43669	250678
	-3.43607	264525
	-3.43544	302165
	-3.43481	249013
	-3.43419	198733
	-3.43356	209645
	-3.43293	201306
	-3.4323	282994
	-3.43168	233176
	-3.43105	152430
	-3.43042	245275
	-3.42979	330236
	-3.42917	319466
	-3.42854	250954
	-3.42791	293388
	-3.42729	219924
	-3.42666	243446
	-3.42603	237937
	-3.4254	262790
	-3.42478	314598
	-3.42415	329575
	-3.42352	304449
	-3.4229	330801
	-3.42227	282242
	-3.42164	235655
	-3.42101	259432
	-3.42039	310110
	-3.41976	288207
	-3.41913	234669
	-3.4185	310668
	-3.41788	335128
	-3.41725	309953
	-3.41662	271828
	-3.416	227997
	-3.41537	250973
	-3.41474	319526
	-3.41411	305873
	-3.41349	334054
	-3.41286	345167
	-3.41223	302453
	-3.4116	166808
	-3.41098	172273
	-3.41035	248581
	-3.40972	268568
	-3.4091	211080
	-3.40847	220286
	-3.40784	203819
	-3.40721	192503
	-3.40659	244439
	-3.40596	210409
	-3.40533	229147
	-3.40471	199226
	-3.40408	231643
	-3.40345	200213
	-3.40282	231780
	-3.4022	239228
	-3.40157	190868
	-3.40094	209817
	-3.40031	203707
	-3.39969	211053
	-3.39906	241281
	-3.39843	254473
	-3.39781	277205
	-3.39718	234610
	-3.39655	186553
	-3.39592	168247
	-3.3953	210362
	-3.39467	248534
	-3.39404	308838
	-3.39342	317107
	-3.39279	304213
	-3.39216	327545
	-3.39153	289851
	-3.39091	284472
	-3.39028	232935
	-3.38965	258316
	-3.38902	314196
	-3.3884	333833
	-3.38777	257945
	-3.38714	180748
	-3.38652	182563
	-3.38589	180470
	-3.38526	202573
	-3.38463	202897
	-3.38401	214864
	-3.38338	245777
	-3.38275	279750
	-3.38212	259032
	-3.3815	191270
	-3.38087	178923
	-3.38024	231815
	-3.37962	261885
	-3.37899	142815
	-3.37836	240821
	-3.37773	247093
	-3.37711	234979
	-3.37648	250320
	-3.37585	217907
	-3.37523	230875
	-3.3746	294102
	-3.37397	286600
	-3.37334	230577
	-3.37272	208660
	-3.37209	202796
	-3.37146	279365
	-3.37083	257654
	-3.37021	223399
	-3.36958	288032
	-3.36895	260015
	-3.36833	246195
	-3.3677	215936
	-3.36707	193900
	-3.36644	257547
	-3.36582	239080
	-3.36519	348922
	-3.36456	290503
	-3.36394	239173
	-3.36331	219486
	-3.36268	235224
	-3.36205	220539
	-3.36143	247091
	-3.3608	176999
	-3.36017	182548
	-3.35954	140798
	-3.35892	295682
	-3.35829	260566
	-3.35766	254905
	-3.35704	217719
	-3.35641	250317
	-3.35578	244202
	-3.35515	263291
	-3.35453	278828
	-3.3539	270412
	-3.35327	261860
	-3.35264	247798
	-3.35202	199901
	-3.35139	222538
	-3.35076	226138
	-3.35014	251315
	-3.34951	308616
	-3.34888	268355
	-3.34825	215114
	-3.34763	231953
	-3.347	275558
	-3.34637	284320
	-3.34575	288231
	-3.34512	265201
	-3.34449	277827
	-3.34386	278427
	-3.34324	231358
	-3.34261	238403
	-3.34198	226286
	-3.34135	203850
	-3.34073	268192
	-3.3401	217189
	-3.33947	286112
	-3.33885	285534
	-3.33822	304943
	-3.33759	292206
	-3.33696	296942
	-3.33634	282650
	-3.33571	241653
	-3.33508	230352
	-3.33446	228134
	-3.33383	270388
	-3.3332	227419
	-3.33257	249079
	-3.33195	256968
	-3.33132	230522
	-3.33069	200113
	-3.33006	262403
	-3.32944	273843
	-3.32881	331866
	-3.32818	273986
	-3.32756	282046
	-3.32693	260103
	-3.3263	301836
	-3.32567	255710
	-3.32505	243454
	-3.32442	213994
	-3.32379	254893
	-3.32317	270877
	-3.32254	270798
	-3.32191	209947
	-3.32128	215202
	-3.32066	198781
	-3.32003	207955
	-3.3194	257626
	-3.31877	242594
	-3.31815	253047
	-3.31752	200868
	-3.31689	254248
	-3.31627	280531
	-3.31564	240718
	-3.31501	257680
	-3.31438	247269
	-3.31376	186176
	-3.31313	190985
	-3.3125	221579
	-3.31187	275705
	-3.31125	325738
	-3.31062	232104
	-3.30999	194515
	-3.30937	230471
	-3.30874	227228
	-3.30811	118923
	-3.30748	181144
	-3.30686	229809
	-3.30623	218319
	-3.3056	254853
	-3.30498	292843
	-3.30435	195635
	-3.30372	217809
	-3.30309	226218
	-3.30247	258767
	-3.30184	263440
	-3.30121	235140
	-3.30058	207655
	-3.29996	248880
	-3.29933	239496
	-3.2987	269896
	-3.29808	219871
	-3.29745	248998
	-3.29682	228403
	-3.29619	230755
	-3.29557	246778
	-3.29494	283124
	-3.29431	301145
	-3.29369	221212
	-3.29306	215792
	-3.29243	157661
	-3.2918	179681
	-3.29118	153994
	-3.29055	211937
	-3.28992	278443
	-3.28929	267137
	-3.28867	238932
	-3.28804	263184
	-3.28741	229539
	-3.28679	247543
	-3.28616	279441
	-3.28553	264325
	-3.2849	275688
	-3.28428	306380
	-3.28365	201041
	-3.28302	157480
	-3.28239	209887
	-3.28177	229378
	-3.28114	200469
	-3.28051	242920
	-3.27989	298454
	-3.27926	318848
	-3.27863	328436
	-3.278	301202
	-3.27738	259525
	-3.27675	263226
	-3.27612	259066
	-3.2755	229971
	-3.27487	234888
	-3.27424	269525
	-3.27361	271023
	-3.27299	254609
	-3.27236	297754
	-3.27173	265762
	-3.2711	276131
	-3.27048	245051
	-3.26985	194663
	-3.26922	273701
	-3.2686	278756
	-3.26797	231471
	-3.26734	236241
	-3.26671	167794
	-3.26609	227505
	-3.26546	282509
	-3.26483	233570
	-3.26421	222331
	-3.26358	252733
	-3.26295	250050
	-3.26232	177020
	-3.2617	245697
	-3.26107	322371
	-3.26044	313495
	-3.25981	254220
	-3.25919	172155
	-3.25856	205938
	-3.25793	244676
	-3.25731	264217
	-3.25668	228397
	-3.25605	278107
	-3.25542	215075
	-3.2548	251067
	-3.25417	221989
	-3.25354	188784
	-3.25291	173554
	-3.25229	259304
	-3.25166	320912
	-3.25103	382639
	-3.25041	328724
	-3.24978	289131
	-3.24915	289618
	-3.24852	206641
	-3.2479	284436
	-3.24727	289353
	-3.24664	311329
	-3.24602	325152
	-3.24539	345236
	-3.24476	283865
	-3.24413	241976
	-3.24351	259121
	-3.24288	229570
	-3.24225	231168
	-3.24162	233038
	-3.241	178146
	-3.24037	189414
	-3.23974	266988
	-3.23912	226660
	-3.23849	248087
	-3.23786	225866
	-3.23723	244649
	-3.23661	284757
	-3.23598	287654
	-3.23535	289653
	-3.23473	220346
	-3.2341	251924
	-3.23347	327662
	-3.23284	325947
	-3.23222	242975
	-3.23159	181503
	-3.23096	164161
	-3.23033	226768
	-3.22971	291045
	-3.22908	260313
	-3.22845	179624
	-3.22783	203246
	-3.2272	211829
	-3.22657	239359
	-3.22594	234856
	-3.22532	199475
	-3.22469	282981
	-3.22406	316576
	-3.22344	291015
	-3.22281	291776
	-3.22218	250216
	-3.22155	225919
	-3.22093	192678
	-3.2203	216713
	-3.21967	229800
	-3.21904	227633
	-3.21842	250144
	-3.21779	236880
	-3.21716	263900
	-3.21654	243472
	-3.21591	213530
	-3.21528	188925
	-3.21465	219012
	-3.21403	281636
	-3.2134	259298
	-3.21277	316310
	-3.21214	322682
	-3.21152	295890
	-3.21089	302400
	-3.21026	286930
	-3.20964	290820
	-3.20901	237327
	-3.20838	259871
	-3.20775	274711
	-3.20713	287641
	-3.2065	279695
	-3.20587	308962
	-3.20525	303429
	-3.20462	302733
	-3.20399	296194
	-3.20336	282473
	-3.20274	316589
	-3.20211	346742
	-3.20148	264219
	-3.20085	295712
	-3.20023	290324
	-3.1996	295258
	-3.19897	300135
	-3.19835	282182
	-3.19772	230799
	-3.19709	223318
	-3.19646	273081
	-3.19584	248990
	-3.19521	355411
	-3.19458	352038
	-3.19396	319492
	-3.19333	268008
	-3.1927	299998
	-3.19207	285687
	-3.19145	274850
	-3.19082	286841
	-3.19019	261980
	-3.18956	219384
	-3.18894	224684
	-3.18831	227833
	-3.18768	302035
	-3.18706	317529
	-3.18643	299393
	-3.1858	309255
	-3.18517	241086
	-3.18455	271169
	-3.18392	236944
	-3.18329	274540
	-3.18266	264415
	-3.18204	219515
	-3.18141	229598
	-3.18078	272024
	-3.18016	216083
	-3.17953	218711
	-3.1789	219930
	-3.17827	185357
	-3.17765	171947
	-3.17702	154305
	-3.17639	138939
	-3.17577	214276
	-3.17514	241802
	-3.17451	214693
	-3.17388	202543
	-3.17326	271219
	-3.17263	226340
	-3.172	221237
	-3.17137	229000
	-3.17075	214596
	-3.17012	230861
	-3.16949	233264
	-3.16887	263869
	-3.16824	258089
	-3.16761	242955
	-3.16698	240271
	-3.16636	295848
	-3.16573	271761
	-3.1651	239204
	-3.16448	241415
	-3.16385	239384
	-3.16322	183532
	-3.16259	190796
	-3.16197	197896
	-3.16134	223340
	-3.16071	226903
	-3.16008	287854
	-3.15946	203450
	-3.15883	193998
	-3.1582	188116
	-3.15758	142428
	-3.15695	187909
	-3.15632	213676
	-3.15569	308982
	-3.15507	322703
	-3.15444	286348
	-3.15381	322527
	-3.15318	295347
	-3.15256	320231
	-3.15193	294184
	-3.1513	287912
	-3.15068	276327
	-3.15005	294655
	-3.14942	256707
	-3.14879	288122
	-3.14817	319560
	-3.14754	279349
	-3.14691	264661
	-3.14629	266016
	-3.14566	291834
	-3.14503	273506
	-3.1444	247084
	-3.14378	224801
	-3.14315	251847
	-3.14252	236870
	-3.14189	236042
	-3.14127	240129
	-3.14064	298501
	-3.14001	231156
	-3.13939	210128
	-3.13876	276965
	-3.13813	229307
	-3.1375	225645
	-3.13688	295696
	-3.13625	301666
	-3.13562	290987
	-3.135	244354
	-3.13437	313483
	-3.13374	299064
	-3.13311	255382
	-3.13249	218856
	-3.13186	244001
	-3.13123	232953
	-3.1306	251803
	-3.12998	210293
	-3.12935	270457
	-3.12872	310114
	-3.1281	261556
	-3.12747	308599
	-3.12684	340531
	-3.12621	288863
	-3.12559	256366
	-3.12496	216181
	-3.12433	178250
	-3.12371	185788
	-3.12308	198188
	-3.12245	214012
	-3.12182	271190
	-3.1212	290004
	-3.12057	288754
	-3.11994	260317
	-3.11931	245915
	-3.11869	199998
	-3.11806	186599
	-3.11743	186068
	-3.11681	245061
	-3.11618	276951
	-3.11555	301723
	-3.11492	329145
	-3.1143	337614
	-3.11367	281467
	-3.11304	270697
	-3.11241	269851
	-3.11179	250430
	-3.11116	231878
	-3.11053	170805
	-3.10991	195273
	-3.10928	236801
	-3.10865	218727
	-3.10802	209974
	-3.1074	265879
	-3.10677	238620
	-3.10614	220192
	-3.10552	246463
	-3.10489	252849
	-3.10426	268768
	-3.10363	238133
	-3.10301	229101
	-3.10238	257296
	-3.10175	282762
	-3.10112	268825
	-3.1005	320362
	-3.09987	304059
	-3.09924	210654
	-3.09862	175092
	-3.09799	230262
	-3.09736	218900
	-3.09673	232070
	-3.09611	212228
	-3.09548	285996
	-3.09485	338858
	-3.09423	344753
	-3.0936	294550
	-3.09297	288473
	-3.09234	278713
	-3.09172	316269
	-3.09109	294574
	-3.09046	254658
	-3.08983	222369
	-3.08921	217655
	-3.08858	231255
	-3.08795	246188
	-3.08733	235865
	-3.0867	244125
	-3.08607	303960
	-3.08544	283534
	-3.08482	287803
	-3.08419	257549
	-3.08356	258402
	-3.08293	191328
	-3.08231	213010
	-3.08168	231964
	-3.08105	196530
	-3.08043	235697
	-3.0798	271057
	-3.07917	222203
	-3.07854	226891
	-3.07792	262107
	-3.07729	254543
	-3.07666	206269
	-3.07604	244651
	-3.07541	301130
	-3.07478	284245
	-3.07415	250413
	-3.07353	238245
	-3.0729	231637
	-3.07227	270830
	-3.07164	224188
	-3.07102	239267
	-3.07039	281825
	-3.06976	250475
	-3.06914	232808
	-3.06851	244522
	-3.06788	256667
	-3.06725	247485
	-3.06663	216178
	-3.066	216514
	-3.06537	273040
	-3.06475	270639
	-3.06412	273274
	-3.06349	247564
	-3.06286	264520
	-3.06224	256625
	-3.06161	234540
	-3.06098	251500
	-3.06035	286630
	-3.05973	293174
	-3.0591	317173
	-3.05847	320867
	-3.05785	320795
	-3.05722	297284
	-3.05659	329548
	-3.05596	313420
	-3.05534	257500
	-3.05471	275951
	-3.05408	266209
	-3.05345	190005
	-3.05283	204190
	-3.0522	188527
	-3.05157	220302
	-3.05095	247674
	-3.05032	239822
	-3.04969	304104
	-3.04906	245386
	-3.04844	244387
	-3.04781	247611
	-3.04718	251782
	-3.04656	316749
	-3.04593	288398
	-3.0453	310670
	-3.04467	304264
	-3.04405	289234
	-3.04342	274935
	-3.04279	240408
	-3.04216	272863
	-3.04154	253556
	-3.04091	244036
	-3.04028	244039
	-3.03966	253825
	-3.03903	303242
	-3.0384	267387
	-3.03777	333414
	-3.03715	234757
	-3.03652	263723
	-3.03589	328176
	-3.03527	330975
	-3.03464	370234
	-3.03401	337141
	-3.03338	294055
	-3.03276	281074
	-3.03213	257556
	-3.0315	253837
	-3.03087	218386
	-3.03025	237892
	-3.02962	278499
	-3.02899	322208
	-3.02837	293010
	-3.02774	292283
	-3.02711	271895
	-3.02648	186917
	-3.02586	232945
	-3.02523	268157
	-3.0246	202612
	-3.02398	263163
	-3.02335	272230
	-3.02272	215254
	-3.02209	210554
	-3.02147	255807
	-3.02084	241064
	-3.02021	325384
	-3.01958	319072
	-3.01896	267794
	-3.01833	258607
	-3.0177	306023
	-3.01708	322198
	-3.01645	264978
	-3.01582	286349
	-3.01519	235396
	-3.01457	245415
	-3.01394	256707
	-3.01331	220662
	-3.01268	220273
	-3.01206	209090
	-3.01143	241924
	-3.0108	280742
	-3.01018	234509
	-3.00955	216546
	-3.00892	218800
	-3.00829	162166
	-3.00767	180043
	-3.00704	197830
	-3.00641	298779
	-3.00579	281797
	-3.00516	296768
	-3.00453	289671
	-3.0039	230345
	-3.00328	229886
	-3.00265	277723
	-3.00202	286608
	-3.00139	295923
	-3.00077	248322
	-3.00014	253852
	-2.99951	258658
	-2.99889	226972
	-2.99826	262421
	-2.99763	334448
	-2.997	282978
	-2.99638	219352
	-2.99575	217643
	-2.99512	227687
	-2.9945	228764
	-2.99387	220795
	-2.99324	225953
	-2.99261	268444
	-2.99199	257338
	-2.99136	243249
	-2.99073	253060
	-2.9901	245028
	-2.98948	224617
	-2.98885	258032
	-2.98822	272042
	-2.9876	313752
	-2.98697	293181
	-2.98634	291005
	-2.98571	291661
	-2.98509	310415
	-2.98446	243722
	-2.98383	237017
	-2.9832	219329
	-2.98258	258958
	-2.98195	279468
	-2.98132	254669
	-2.9807	205030
	-2.98007	223996
	-2.97944	278802
	-2.97881	271543
	-2.97819	263878
	-2.97756	289651
	-2.97693	352643
	-2.97631	302050
	-2.97568	242852
	-2.97505	280810
	-2.97442	287876
	-2.9738	304582
	-2.97317	308064
	-2.97254	317516
	-2.97191	235197
	-2.97129	269747
	-2.97066	244882
	-2.97003	240672
	-2.96941	290620
	-2.96878	256766
	-2.96815	242076
	-2.96752	250820
	-2.9669	336533
	-2.96627	316332
	-2.96564	277882
	-2.96502	260840
	-2.96439	274064
	-2.96376	264098
	-2.96313	265594
	-2.96251	296786
	-2.96188	252327
	-2.96125	258704
	-2.96062	269208
	-2.96	291964
	-2.95937	297123
	-2.95874	211538
	-2.95812	271019
	-2.95749	312999
	-2.95686	275662
	-2.95623	266552
	-2.95561	224195
	-2.95498	194328
	-2.95435	218131
	-2.95372	189947
	-2.9531	294982
	-2.95247	282825
	-2.95184	285148
	-2.95122	299599
	-2.95059	273457
	-2.94996	252724
	-2.94933	250969
	-2.94871	240402
	-2.94808	211857
	-2.94745	229227
	-2.94683	256596
	-2.9462	280009
	-2.94557	265485
	-2.94494	272904
	-2.94432	276532
	-2.94369	264211
	-2.94306	274007
	-2.94243	226268
	-2.94181	245857
	-2.94118	245004
	-2.94055	257447
	-2.93993	266601
	-2.9393	281813
	-2.93867	265861
	-2.93804	272507
	-2.93742	244423
	-2.93679	230456
	-2.93616	272245
	-2.93554	235713
	-2.93491	221856
	-2.93428	221271
	-2.93365	257896
	-2.93303	257928
	-2.9324	246181
	-2.93177	230639
	-2.93114	262069
	-2.93052	242076
	-2.92989	221757
	-2.92926	244588
	-2.92864	325641
	-2.92801	313236
	-2.92738	254737
	-2.92675	248119
	-2.92613	261430
	-2.9255	255503
	-2.92487	217942
	-2.92425	207157
	-2.92362	235504
	-2.92299	241011
	-2.92236	309604
	-2.92174	311990
	-2.92111	311612
	-2.92048	262609
	-2.91985	260050
	-2.91923	296762
	-2.9186	251416
	-2.91797	257578
	-2.91735	273864
	-2.91672	276439
	-2.91609	273767
	-2.91546	270729
	-2.91484	263200
	-2.91421	286857
	-2.91358	308175
	-2.91295	256265
	-2.91233	274227
	-2.9117	289515
	-2.91107	279476
	-2.91045	219120
	-2.90982	246764
	-2.90919	264859
	-2.90856	304780
	-2.90794	261525
	-2.90731	260687
	-2.90668	197874
	-2.90606	169625
	-2.90543	161679
	-2.9048	256364
	-2.90417	262639
	-2.90355	262105
	-2.90292	240923
	-2.90229	229260
	-2.90166	208526
	-2.90104	223411
	-2.90041	255343
	-2.89978	298595
	-2.89916	304492
	-2.89853	302751
	-2.8979	329958
	-2.89727	319612
	-2.89665	222135
	-2.89602	249308
	-2.89539	234885
	-2.89477	193252
	-2.89414	210337
	-2.89351	216702
	-2.89288	203789
	-2.89226	265694
	-2.89163	296337
	-2.891	272400
	-2.89037	270676
	-2.88975	273216
	-2.88912	343840
	-2.88849	324459
	-2.88787	266136
	-2.88724	197276
	-2.88661	166257
	-2.88598	152865
	-2.88536	109374
	-2.88473	121768
	-2.8841	188703
	-2.88347	255807
	-2.88285	246300
	-2.88222	257178
	-2.88159	256425
	-2.88097	204636
	-2.88034	234069
	-2.87971	194514
	-2.87908	204952
	-2.87846	222014
	-2.87783	291460
	-2.8772	272851
	-2.87658	225093
	-2.87595	272275
	-2.87532	273452
	-2.87469	270991
	-2.87407	263899
	-2.87344	237350
	-2.87281	237786
	-2.87218	198161
	-2.87156	208658
	-2.87093	266520
	-2.8703	260497
	-2.86968	164628
	-2.86905	233460
	-2.86842	269042
	-2.86779	259975
	-2.86717	294605
	-2.86654	299189
	-2.86591	318830
	-2.86529	349172
	-2.86466	238392
	-2.86403	265586
	-2.8634	266628
	-2.86278	307322
	-2.86215	370653
	-2.86152	307749
	-2.86089	272822
	-2.86027	278071
[truncated: 30,770 more rows]
