# Supplementary material for: Fast and selective organocatalytic ring-opening polymerization by fluorinated alcohol without a cocatalyst
Source: Nat Commun. 2019 Aug 9;10:3590. doi: 10.1038/s41467-019-11524-y (PMC6689068; doi:10.1038/s41467-019-11524-y)
Supplement: Supplementary file 3 — Source Data [file 41467_2019_11524_MOESM3_ESM.zip › 200747_2_data_set_3931942_p6g16n (1)/Source Data-R2/source data-Supplementary Figure 15.xlsx]

## Sheet: Sheet1
Supplementary Figure 15
		1,3-Bis-HFAB			polypeptide before precipitation			polypeptide after washing
	chemical shift(ppm)	intensity(a.u.)		chemical shift(ppm)	intensity(a.u.)		chemical shift(ppm)	intensity(a.u.)
	-4.11285	427017		-4.11585	682832		-4.11285	315864
	-4.11222	403803		-4.11522	651696		-4.11222	320940
	-4.1116	260584		-4.1146	689783		-4.1116	326046
	-4.11097	365567		-4.11397	696464		-4.11097	339306
	-4.11034	405115		-4.11334	589076		-4.11034	342790
	-4.10971	365808		-4.11271	679040		-4.10971	328974
	-4.10909	373010		-4.11209	738600		-4.10909	296332
	-4.10846	325225		-4.11146	745017		-4.10846	337433
	-4.10783	322201		-4.11083	769834		-4.10783	327475
	-4.10721	242064		-4.11021	735142		-4.10721	346827
	-4.10658	271175		-4.10958	717668		-4.10658	334628
	-4.10595	365103		-4.10895	659416		-4.10595	332957
	-4.10532	286210		-4.10832	695651		-4.10532	319912
	-4.1047	285526		-4.1077	655873		-4.1047	335590
	-4.10407	342920		-4.10707	621726		-4.10407	327472
	-4.10344	403959		-4.10644	651763		-4.10344	303833
	-4.10282	317181		-4.10582	689767		-4.10282	323233
	-4.10219	261001		-4.10519	716317		-4.10219	354368
	-4.10156	304230		-4.10456	698623		-4.10156	361697
	-4.10093	202357		-4.10393	765391		-4.10093	328127
	-4.10031	207365		-4.10331	699093		-4.10031	316860
	-4.09968	323083		-4.10268	633678		-4.09968	374004
	-4.09905	337760		-4.10205	597627		-4.09905	374002
	-4.09842	268715		-4.10142	673316		-4.09842	353472
	-4.0978	391815		-4.1008	674574		-4.0978	371602
	-4.09717	409702		-4.10017	703223		-4.09717	369809
	-4.09654	431857		-4.09954	746652		-4.09654	366619
	-4.09592	424668		-4.09892	714666		-4.09592	375647
	-4.09529	376227		-4.09829	664256		-4.09529	343340
	-4.09466	385627		-4.09766	729769		-4.09466	300566
	-4.09403	309649		-4.09703	771209		-4.09403	287832
	-4.09341	269898		-4.09641	739660		-4.09341	341646
	-4.09278	367739		-4.09578	772325		-4.09278	333740
	-4.09215	244448		-4.09515	791699		-4.09215	323168
	-4.09152	252127		-4.09453	692065		-4.09152	321165
	-4.0909	184250		-4.0939	646301		-4.0909	326035
	-4.09027	219530		-4.09327	548017		-4.09027	286971
	-4.08964	303947		-4.09264	557847		-4.08964	254513
	-4.08902	280983		-4.09202	651583		-4.08902	265518
	-4.08839	261801		-4.09139	624288		-4.08839	322971
	-4.08776	228612		-4.09076	686944		-4.08776	292462
	-4.08713	256014		-4.09013	699898		-4.08713	341371
	-4.08651	214532		-4.08951	552559		-4.08651	303386
	-4.08588	246112		-4.08888	560203		-4.08588	350682
	-4.08525	242130		-4.08825	640192		-4.08525	322112
	-4.08463	258044		-4.08763	673896		-4.08463	328055
	-4.084	222138		-4.087	605503		-4.084	341283
	-4.08337	324842		-4.08637	639879		-4.08337	332057
	-4.08274	358615		-4.08574	649711		-4.08274	332406
	-4.08212	355797		-4.08512	539950		-4.08212	282935
	-4.08149	282626		-4.08449	506625		-4.08149	303940
	-4.08086	355166		-4.08386	617957		-4.08086	357477
	-4.08023	293306		-4.08323	644772		-4.08023	358978
	-4.07961	330857		-4.08261	762911		-4.07961	321892
	-4.07898	206621		-4.08198	771987		-4.07898	322216
	-4.07835	176215		-4.08135	758060		-4.07835	369391
	-4.07773	104797		-4.08073	681803		-4.07773	359780
	-4.0771	130009		-4.0801	769650		-4.0771	328290
	-4.07647	195340		-4.07947	745925		-4.07647	338804
	-4.07584	227455		-4.07884	702528		-4.07584	295806
	-4.07522	191245		-4.07822	639902		-4.07522	298476
	-4.07459	259466		-4.07759	663374		-4.07459	309380
	-4.07396	270651		-4.07696	722119		-4.07396	299109
	-4.07334	212392		-4.07634	633526		-4.07334	307148
	-4.07271	158737		-4.07571	688532		-4.07271	297561
	-4.07208	77146.8		-4.07508	713424		-4.07208	302772
	-4.07145	115585		-4.07445	656859		-4.07145	315365
	-4.07083	243126		-4.07383	569045		-4.07083	355970
	-4.0702	278124		-4.0732	577045		-4.0702	344696
	-4.06957	242504		-4.07257	576877		-4.06957	291684
	-4.06894	245996		-4.07194	532196		-4.06894	268136
	-4.06832	138566		-4.07132	592915		-4.06832	308402
	-4.06769	107207		-4.07069	704287		-4.06769	272527
	-4.06706	119382		-4.07006	628562		-4.06706	336946
	-4.06644	250855		-4.06944	669818		-4.06644	341549
	-4.06581	276513		-4.06881	696073		-4.06581	325027
	-4.06518	266111		-4.06818	642611		-4.06518	355710
	-4.06455	296258		-4.06755	652800		-4.06455	319190
	-4.06393	235943		-4.06693	617153		-4.06393	287169
	-4.0633	230454		-4.0663	672823		-4.0633	263126
	-4.06267	301322		-4.06567	617795		-4.06267	279939
	-4.06205	285676		-4.06505	637666		-4.06205	310237
	-4.06142	215379		-4.06442	601497		-4.06142	352906
	-4.06079	215319		-4.06379	569187		-4.06079	350909
	-4.06016	318824		-4.06316	627509		-4.06016	356793
	-4.05954	314997		-4.06254	569222		-4.05954	361231
	-4.05891	311460		-4.06191	527920		-4.05891	298597
	-4.05828	239307		-4.06128	524199		-4.05828	305738
	-4.05765	150847		-4.06065	578263		-4.05765	290810
	-4.05703	161801		-4.06003	553968		-4.05703	304519
	-4.0564	170277		-4.0594	643079		-4.0564	312223
	-4.05577	191613		-4.05877	624121		-4.05577	289040
	-4.05515	207059		-4.05815	631355		-4.05515	308391
	-4.05452	333749		-4.05752	621990		-4.05452	313633
	-4.05389	320800		-4.05689	649856		-4.05389	300990
	-4.05326	251511		-4.05626	590160		-4.05326	295859
	-4.05264	225528		-4.05564	687327		-4.05264	332310
	-4.05201	180279		-4.05501	673292		-4.05201	361685
	-4.05138	184261		-4.05438	673702		-4.05138	276364
	-4.05075	171039		-4.05375	675692		-4.05075	272238
	-4.05013	205016		-4.05313	604376		-4.05013	297854
	-4.0495	134557		-4.0525	655874		-4.0495	288996
	-4.04887	203548		-4.05187	658886		-4.04887	325950
	-4.04825	236468		-4.05125	599033		-4.04825	316882
	-4.04762	206384		-4.05062	636506		-4.04762	287333
	-4.04699	171927		-4.04999	612732		-4.04699	340619
	-4.04636	204741		-4.04936	625100		-4.04636	307863
	-4.04574	237875		-4.04874	594482		-4.04574	319094
	-4.04511	292649		-4.04811	580325		-4.04511	339858
	-4.04448	191102		-4.04748	631444		-4.04448	320448
	-4.04386	137858		-4.04686	665108		-4.04386	314370
	-4.04323	137933		-4.04623	637943		-4.04323	332365
	-4.0426	216836		-4.0456	626924		-4.0426	383949
	-4.04197	239540		-4.04497	625274		-4.04197	327788
	-4.04135	160938		-4.04435	583596		-4.04135	276521
	-4.04072	185226		-4.04372	588698		-4.04072	289300
	-4.04009	253863		-4.04309	542650		-4.04009	327208
	-4.03946	245965		-4.04246	588435		-4.03946	320282
	-4.03884	255613		-4.04184	601376		-4.03884	344991
	-4.03821	150020		-4.04121	577652		-4.03821	368640
	-4.03758	138180		-4.04058	702634		-4.03758	374032
	-4.03696	180921		-4.03996	724962		-4.03696	342822
	-4.03633	109461		-4.03933	595362		-4.03633	307845
	-4.0357	103289		-4.0387	647226		-4.0357	290026
	-4.03507	112589		-4.03807	729350		-4.03507	290901
	-4.03445	107013		-4.03745	676671		-4.03445	311812
	-4.03382	182841		-4.03682	583462		-4.03382	290600
	-4.03319	114432		-4.03619	568294		-4.03319	258754
	-4.03257	81526.3		-4.03557	559254		-4.03257	226782
	-4.03194	10581.2		-4.03494	580539		-4.03194	253404
	-4.03131	112364		-4.03431	537168		-4.03131	279739
	-4.03068	237038		-4.03368	742725		-4.03068	276428
	-4.03006	216858		-4.03306	658662		-4.03006	260486
	-4.02943	187155		-4.03243	538668		-4.02943	293372
	-4.0288	171825		-4.0318	551760		-4.0288	355172
	-4.02817	41060.4		-4.03117	581813		-4.02817	320237
	-4.02755	23575.1		-4.03055	618130		-4.02755	296442
	-4.02692	87752.6		-4.02992	660040		-4.02692	284113
	-4.02629	148824		-4.02929	676721		-4.02629	319782
	-4.02567	169880		-4.02867	586479		-4.02567	316959
	-4.02504	120319		-4.02804	519899		-4.02504	282469
	-4.02441	192241		-4.02741	564984		-4.02441	319716
	-4.02378	155961		-4.02678	533619		-4.02378	315358
	-4.02316	136992		-4.02616	569770		-4.02316	324266
	-4.02253	114987		-4.02553	601765		-4.02253	327707
	-4.0219	202226		-4.0249	590449		-4.0219	263641
	-4.02127	114792		-4.02428	583341		-4.02127	308026
	-4.02065	23010		-4.02365	542554		-4.02065	296883
	-4.02002	-3150.06		-4.02302	607234		-4.02002	291370
	-4.01939	37629.3		-4.02239	556533		-4.01939	329993
	-4.01877	115359		-4.02177	522658		-4.01877	291757
	-4.01814	110398		-4.02114	512341		-4.01814	283653
	-4.01751	155926		-4.02051	483131		-4.01751	226388
	-4.01688	210397		-4.01988	420918		-4.01688	231899
	-4.01626	174214		-4.01926	443532		-4.01626	228066
	-4.01563	131280		-4.01863	516397		-4.01563	298878
	-4.015	176894		-4.018	638565		-4.015	276801
	-4.01438	95703.9		-4.01738	666011		-4.01438	274190
	-4.01375	173482		-4.01675	573602		-4.01375	273522
	-4.01312	119437		-4.01612	529823		-4.01312	241414
	-4.01249	125716		-4.01549	557941		-4.01249	292100
	-4.01187	187047		-4.01487	555017		-4.01187	294415
	-4.01124	198616		-4.01424	488329		-4.01124	282677
	-4.01061	195806		-4.01361	601129		-4.01061	280900
	-4.00998	175447		-4.01298	566920		-4.00998	293424
	-4.00936	56559.1		-4.01236	549018		-4.00936	316960
	-4.00873	45050.5		-4.01173	594551		-4.00873	299138
	-4.0081	-7705.25		-4.0111	561478		-4.0081	280689
	-4.00748	-53031.6		-4.01048	603616		-4.00748	235340
	-4.00685	43226.9		-4.00985	502290		-4.00685	251474
	-4.00622	196657		-4.00922	535434		-4.00622	305580
	-4.00559	152812		-4.00859	533807		-4.00559	334489
	-4.00497	86261.3		-4.00797	546428		-4.00497	308342
	-4.00434	58550.6		-4.00734	507961		-4.00434	284947
	-4.00371	109022		-4.00671	577570		-4.00371	320944
	-4.00309	169132		-4.00609	661610		-4.00309	327294
	-4.00246	222759		-4.00546	588056		-4.00246	251324
	-4.00183	226538		-4.00483	592268		-4.00183	192645
	-4.0012	146468		-4.0042	543517		-4.0012	173357
	-4.00058	58886		-4.00358	437726		-4.00058	237319
	-3.99995	122617		-4.00295	523496		-3.99995	317578
	-3.99932	94765		-4.00232	569985		-3.99932	339721
	-3.99869	44588.2		-4.00169	644248		-3.99869	321526
	-3.99807	31664.8		-4.00107	678596		-3.99807	257199
	-3.99744	140563		-4.00044	548158		-3.99744	280465
	-3.99681	68872.8		-3.99981	519847		-3.99681	309575
	-3.99619	92567		-3.99919	632965		-3.99619	298809
	-3.99556	79162.9		-3.99856	540691		-3.99556	331057
	-3.99493	46774.3		-3.99793	597517		-3.99493	333147
	-3.9943	24412.4		-3.9973	601967		-3.9943	316375
	-3.99368	59312.1		-3.99668	590671		-3.99368	327525
	-3.99305	160173		-3.99605	645790		-3.99305	301046
	-3.99242	117301		-3.99542	620346		-3.99242	291188
	-3.99179	73866.8		-3.9948	547782		-3.99179	252726
	-3.99117	-11694.1		-3.99417	509834		-3.99117	274209
	-3.99054	11459.9		-3.99354	533222		-3.99054	307721
	-3.98991	39961.5		-3.99291	588802		-3.98991	313381
	-3.98929	-37797.2		-3.99229	573768		-3.98929	298475
	-3.98866	-70177.5		-3.99166	486668		-3.98866	327005
	-3.98803	81755.7		-3.99103	577702		-3.98803	281110
	-3.9874	136170		-3.9904	523267		-3.9874	269045
	-3.98678	70668.7		-3.98978	551456		-3.98678	288524
	-3.98615	178354		-3.98915	541709		-3.98615	298345
	-3.98552	228850		-3.98852	591905		-3.98552	293519
	-3.9849	182365		-3.9879	531750		-3.9849	300016
	-3.98427	101321		-3.98727	539639		-3.98427	294393
	-3.98364	131729		-3.98664	554470		-3.98364	329109
	-3.98301	79878.3		-3.98601	479549		-3.98301	291513
	-3.98239	35675.3		-3.98539	509175		-3.98239	252758
	-3.98176	63002.5		-3.98476	498159		-3.98176	291326
	-3.98113	138511		-3.98413	496250		-3.98113	277718
	-3.9805	55290.7		-3.9835	474031		-3.9805	246353
	-3.97988	211557		-3.98288	458581		-3.97988	248898
	-3.97925	152313		-3.98225	504939		-3.97925	255458
	-3.97862	91547.3		-3.98162	531934		-3.97862	248848
	-3.978	-20224.5		-3.981	423470		-3.978	299604
	-3.97737	29622.6		-3.98037	385553		-3.97737	251198
	-3.97674	60980.8		-3.97974	393735		-3.97674	241217
	-3.97611	15379.9		-3.97911	469434		-3.97611	250714
	-3.97549	45573.4		-3.97849	433657		-3.97549	268706
	-3.97486	86253.3		-3.97786	366284		-3.97486	307595
	-3.97423	48716.4		-3.97723	604625		-3.97423	252506
	-3.97361	102563		-3.97661	596261		-3.97361	258627
	-3.97298	118619		-3.97598	463037		-3.97298	282525
	-3.97235	57302.4		-3.97535	403264		-3.97235	246331
	-3.97172	22012.3		-3.97472	479401		-3.97172	264662
	-3.9711	94325.3		-3.9741	558247		-3.9711	236615
	-3.97047	140976		-3.97347	473328		-3.97047	287008
	-3.96984	8800.88		-3.97284	476658		-3.96984	269800
	-3.96921	1552.94		-3.97221	451457		-3.96921	313997
	-3.96859	-15771.6		-3.97159	529446		-3.96859	326163
	-3.96796	24798.5		-3.97096	643090		-3.96796	328828
	-3.96733	44648.3		-3.97033	496789		-3.96733	310094
	-3.96671	-17126.1		-3.96971	470927		-3.96671	315095
	-3.96608	5524		-3.96908	473740		-3.96608	275349
	-3.96545	-8255.91		-3.96845	389665		-3.96545	290550
	-3.96482	-142663		-3.96782	429818		-3.96482	284372
	-3.9642	-70402.8		-3.9672	409821		-3.9642	254276
	-3.96357	-25081.4		-3.96657	442752		-3.96357	280150
	-3.96294	91256.5		-3.96594	602687		-3.96294	300591
	-3.96232	96983.6		-3.96532	575548		-3.96232	286331
	-3.96169	45935.9		-3.96469	497062		-3.96169	234459
	-3.96106	105969		-3.96406	478810		-3.96106	258836
	-3.96043	82855.6		-3.96343	511619		-3.96043	288188
	-3.95981	96018.3		-3.96281	496821		-3.95981	264902
	-3.95918	21103.3		-3.96218	433144		-3.95918	291699
	-3.95855	67520.2		-3.96155	426640		-3.95855	348995
	-3.95792	94077		-3.96092	455410		-3.95792	341982
	-3.9573	32295.4		-3.9603	460666		-3.9573	358882
	-3.95667	-13454.1		-3.95967	442994		-3.95667	344078
	-3.95604	57123.7		-3.95904	488504		-3.95604	270874
	-3.95542	21152.1		-3.95842	482592		-3.95542	257895
	-3.95479	83868.4		-3.95779	536207		-3.95479	231701
	-3.95416	116931		-3.95716	519711		-3.95416	231864
	-3.95353	57408.7		-3.95653	504322		-3.95353	244488
	-3.95291	-63080.9		-3.95591	462433		-3.95291	254882
	-3.95228	-61030.8		-3.95528	476607		-3.95228	315357
	-3.95165	60985.9		-3.95465	515155		-3.95165	346672
	-3.95102	5798.47		-3.95403	473300		-3.95102	309501
	-3.9504	67775.7		-3.9534	522074		-3.9504	321648
	-3.94977	65456.9		-3.95277	458130		-3.94977	364300
	-3.94914	28898.7		-3.95214	514637		-3.94914	373288
	-3.94852	88981.6		-3.95152	495318		-3.94852	311293
	-3.94789	100350		-3.95089	426487		-3.94789	297308
	-3.94726	27763.3		-3.95026	460947		-3.94726	282380
	-3.94663	8221.53		-3.94963	523704		-3.94663	312697
	-3.94601	83883.6		-3.94901	388652		-3.94601	326555
	-3.94538	120081		-3.94838	383124		-3.94538	294311
	-3.94475	77040.2		-3.94775	440278		-3.94475	254205
	-3.94413	102989		-3.94713	606806		-3.94413	255920
	-3.9435	103842		-3.9465	614411		-3.9435	239632
	-3.94287	54096.9		-3.94587	576933		-3.94287	241426
	-3.94224	89944.4		-3.94524	477619		-3.94224	283395
	-3.94162	80919.8		-3.94462	449994		-3.94162	268439
	-3.94099	114297		-3.94399	462070		-3.94099	199062
	-3.94036	-43374.5		-3.94336	446414		-3.94036	256034
	-3.93973	-122411		-3.94273	506576		-3.93973	281031
	-3.93911	-54637.8		-3.94211	476418		-3.93911	279063
	-3.93848	-72146		-3.94148	411555		-3.93848	257933
	-3.93785	102422		-3.94085	490734		-3.93785	201750
	-3.93723	82613.4		-3.94023	360136		-3.93723	224051
	-3.9366	12452.8		-3.9396	343615		-3.9366	212007
	-3.93597	7608		-3.93897	479090		-3.93597	222552
	-3.93534	-47782.1		-3.93834	535104		-3.93534	233907
	-3.93472	-83770.2		-3.93772	505534		-3.93472	214611
	-3.93409	-163697		-3.93709	476809		-3.93409	263488
	-3.93346	-128472		-3.93646	530330		-3.93346	273248
	-3.93284	-178536		-3.93584	619838		-3.93284	296474
	-3.93221	-69891.1		-3.93521	567657		-3.93221	265765
	-3.93158	-79025		-3.93458	518893		-3.93158	229791
	-3.93095	-162058		-3.93395	472078		-3.93095	290112
	-3.93033	-46356.1		-3.93333	595773		-3.93033	206704
	-3.9297	-24013		-3.9327	579068		-3.9297	159701
	-3.92907	-59816		-3.93207	432311		-3.92907	207521
	-3.92844	-51230.4		-3.93144	440978		-3.92844	214797
	-3.92782	35091		-3.93082	482148		-3.92782	213044
	-3.92719	-29492.6		-3.93019	515365		-3.92719	244031
	-3.92656	-46398.4		-3.92956	533148		-3.92656	314990
	-3.92594	66020.7		-3.92894	372878		-3.92594	269886
	-3.92531	20455		-3.92831	408325		-3.92531	288395
	-3.92468	-66070.8		-3.92768	409132		-3.92468	261685
	-3.92405	-99216.1		-3.92705	439074		-3.92405	284354
	-3.92343	-185557		-3.92643	442817		-3.92343	303914
	-3.9228	-182453		-3.9258	388022		-3.9228	308966
	-3.92217	-49954.2		-3.92517	365130		-3.92217	274725
	-3.92154	-25043.8		-3.92455	451813		-3.92154	224314
	-3.92092	605.5		-3.92392	371189		-3.92092	253247
	-3.92029	96331.8		-3.92329	444553		-3.92029	254303
	-3.91966	-18591.8		-3.92266	533417		-3.91966	318506
	-3.91904	-418.969		-3.92204	555762		-3.91904	251427
	-3.91841	122059		-3.92141	464152		-3.91841	287307
	-3.91778	59534.8		-3.92078	449300		-3.91778	304302
	-3.91715	19308		-3.92015	515502		-3.91715	331515
	-3.91653	-7717.19		-3.91953	563200		-3.91653	282749
	-3.9159	-40581.7		-3.9189	297320		-3.9159	199726
	-3.91527	-119084		-3.91827	393154		-3.91527	203618
	-3.91465	-30261.8		-3.91765	503552		-3.91465	251833
	-3.91402	-23930.1		-3.91702	496107		-3.91402	235943
	-3.91339	-44910.9		-3.91639	449550		-3.91339	269732
	-3.91276	-111341		-3.91576	301030		-3.91276	257876
	-3.91214	-46203.4		-3.91514	308021		-3.91214	241306
	-3.91151	-73083.8		-3.91451	343884		-3.91151	222701
	-3.91088	-96408.8		-3.91388	355626		-3.91088	225286
	-3.91025	-17168		-3.91325	358513		-3.91025	239979
	-3.90963	135557		-3.91263	290968		-3.90963	302833
	-3.909	15288.4		-3.912	361979		-3.909	269557
	-3.90837	-82360.7		-3.91137	382105		-3.90837	277492
	-3.90775	29290.3		-3.91075	387983		-3.90775	290865
	-3.90712	-11517.5		-3.91012	436649		-3.90712	268980
	-3.90649	79880.6		-3.90949	529146		-3.90649	269856
	-3.90586	102154		-3.90886	433913		-3.90586	288727
	-3.90524	-19774.6		-3.90824	451051		-3.90524	255510
	-3.90461	-27200.6		-3.90761	395478		-3.90461	239738
	-3.90398	-58839.4		-3.90698	365474		-3.90398	227731
	-3.90336	-142061		-3.90636	330900		-3.90336	284435
	-3.90273	-90238.2		-3.90573	483006		-3.90273	236310
	-3.9021	-10183.4		-3.9051	425200		-3.9021	210677
	-3.90147	-8167.97		-3.90447	483948		-3.90147	215148
	-3.90085	64363.3		-3.90385	437737		-3.90085	245494
	-3.90022	-42542.5		-3.90322	455617		-3.90022	243094
	-3.89959	-25268.6		-3.90259	444709		-3.89959	305376
	-3.89896	-64515.5		-3.90196	411548		-3.89896	297226
	-3.89834	8378.91		-3.90134	492410		-3.89834	274708
	-3.89771	7987.56		-3.90071	397046		-3.89771	256623
	-3.89708	-97332.3		-3.90008	364237		-3.89708	212750
	-3.89646	-11818.4		-3.89946	398815		-3.89646	241666
	-3.89583	101102		-3.89883	476309		-3.89583	306684
	-3.8952	62006		-3.8982	405880		-3.8952	274169
	-3.89457	-29318.5		-3.89757	394852		-3.89457	277882
	-3.89395	-134860		-3.89695	548697		-3.89395	266522
	-3.89332	-169443		-3.89632	639667		-3.89332	237912
	-3.89269	-107465		-3.89569	455300		-3.89269	295852
	-3.89207	-144265		-3.89507	317113		-3.89207	252097
	-3.89144	-195537		-3.89444	328623		-3.89144	206065
	-3.89081	-52521.9		-3.89381	406737		-3.89081	249564
	-3.89018	-51567.5		-3.89318	347490		-3.89018	221986
	-3.88956	-59066		-3.89256	420333		-3.88956	207483
	-3.88893	144787		-3.89193	488743		-3.88893	232076
	-3.8883	83092.4		-3.8913	542904		-3.8883	228968
	-3.88767	-53516.4		-3.89067	531057		-3.88767	264418
	-3.88705	42759.1		-3.89005	584852		-3.88705	226106
	-3.88642	58003.7		-3.88942	504264		-3.88642	215584
	-3.88579	98778.2		-3.88879	538900		-3.88579	243572
	-3.88517	20905.3		-3.88817	489659		-3.88517	269959
	-3.88454	-106545		-3.88754	460001		-3.88454	282905
	-3.88391	-93213.1		-3.88691	398616		-3.88391	259047
	-3.88328	-70237.9		-3.88628	427018		-3.88328	289085
	-3.88266	59211.8		-3.88566	467980		-3.88266	265212
	-3.88203	41420.9		-3.88503	465226		-3.88203	219273
	-3.8814	53358.8		-3.8844	597878		-3.8814	169306
	-3.88077	120550		-3.88377	516762		-3.88077	181734
	-3.88015	25487.5		-3.88315	516868		-3.88015	163565
	-3.87952	99686.3		-3.88252	418498		-3.87952	249511
	-3.87889	-54672.9		-3.88189	397973		-3.87889	242326
	-3.87827	-10246.6		-3.88127	385708		-3.87827	241928
	-3.87764	-63471.2		-3.88064	448721		-3.87764	265210
	-3.87701	-81096		-3.88001	382672		-3.87701	239747
	-3.87638	-49308.9		-3.87938	403956		-3.87638	212590
	-3.87576	-152702		-3.87876	498084		-3.87576	186532
	-3.87513	-61755.8		-3.87813	536342		-3.87513	174364
	-3.8745	49491.3		-3.8775	619889		-3.8745	240756
	-3.87388	-70801.3		-3.87688	558340		-3.87388	258332
	-3.87325	-77431.7		-3.87625	512965		-3.87325	255728
	-3.87262	-106084		-3.87562	548453		-3.87262	226701
	-3.87199	121721		-3.87499	469874		-3.87199	256320
	-3.87137	54048.2		-3.87437	578516		-3.87137	221739
	-3.87074	-25517.9		-3.87374	530567		-3.87074	240177
	-3.87011	-30603.4		-3.87311	565413		-3.87011	277546
	-3.86948	-175824		-3.87248	591809		-3.86948	257430
	-3.86886	-65132.5		-3.87186	568909		-3.86886	202814
	-3.86823	-98436.4		-3.87123	516556		-3.86823	192886
	-3.8676	-48920.1		-3.8706	617544		-3.8676	240678
	-3.86698	-95032		-3.86998	597411		-3.86698	255633
	-3.86635	-80622.9		-3.86935	498334		-3.86635	217947
	-3.86572	-69591.4		-3.86872	453378		-3.86572	217892
	-3.86509	-73980.4		-3.86809	577929		-3.86509	220264
	-3.86447	-57996.3		-3.86747	462855		-3.86447	199914
	-3.86384	-131446		-3.86684	367439		-3.86384	164299
	-3.86321	-144305		-3.86621	442548		-3.86321	249861
	-3.86259	-200814		-3.86559	460552		-3.86259	221727
	-3.86196	-149381		-3.86496	376071		-3.86196	231846
	-3.86133	-137881		-3.86433	301618		-3.86133	259334
	-3.8607	-247878		-3.8637	344336		-3.8607	299403
	-3.86008	-209477		-3.86308	397291		-3.86008	341053
	-3.85945	-191188		-3.86245	451891		-3.85945	290004
	-3.85882	-164144		-3.86182	447025		-3.85882	293240
	-3.85819	-50005.1		-3.86119	445832		-3.85819	238448
	-3.85757	-139923		-3.86057	377660		-3.85757	173339
	-3.85694	-228134		-3.85994	446754		-3.85694	208280
	-3.85631	-65684.4		-3.85931	473421		-3.85631	254996
	-3.85569	-162016		-3.85869	604200		-3.85569	231199
	-3.85506	-77529		-3.85806	677402		-3.85506	206458
	-3.85443	30231		-3.85743	575534		-3.85443	207880
	-3.8538	-17968.4		-3.8568	525141		-3.8538	202664
	-3.85318	20426.7		-3.85618	561770		-3.85318	238299
	-3.85255	-102448		-3.85555	576138		-3.85255	265159
	-3.85192	-49786.8		-3.85492	512936		-3.85192	242336
	-3.85129	-124528		-3.8543	469369		-3.85129	284565
	-3.85067	-132385		-3.85367	483170		-3.85067	234695
	-3.85004	-192969		-3.85304	408110		-3.85004	256761
	-3.84941	-100557		-3.85241	380362		-3.84941	233303
	-3.84879	-95232		-3.85179	445480		-3.84879	219710
	-3.84816	-160639		-3.85116	399104		-3.84816	200956
	-3.84753	-110418		-3.85053	426403		-3.84753	214940
	-3.8469	-193823		-3.8499	441114		-3.8469	249303
	-3.84628	-103186		-3.84928	515788		-3.84628	223177
	-3.84565	-85884.3		-3.84865	451376		-3.84565	259602
	-3.84502	-133566		-3.84802	298915		-3.84502	237981
	-3.8444	-134124		-3.8474	388669		-3.8444	292883
	-3.84377	-75712.1		-3.84677	366068		-3.84377	253206
	-3.84314	-18212.9		-3.84614	380479		-3.84314	253023
	-3.84251	57413.9		-3.84551	577985		-3.84251	241393
	-3.84189	39794.3		-3.84489	495939		-3.84189	201029
	-3.84126	-70467.8		-3.84426	451538		-3.84126	259729
	-3.84063	-77712.6		-3.84363	379576		-3.84063	249334
	-3.84	-162655		-3.843	432644		-3.84	288855
	-3.83938	-128675		-3.84238	407015		-3.83938	280470
	-3.83875	-40434.3		-3.84175	423105		-3.83875	267175
	-3.83812	-12495.8		-3.84112	423995		-3.83812	232998
	-3.8375	-21116		-3.8405	499170		-3.8375	246875
	-3.83687	-109329		-3.83987	523834		-3.83687	196211
	-3.83624	-54057.5		-3.83924	550408		-3.83624	203304
	-3.83561	80125.7		-3.83861	566363		-3.83561	222826
	-3.83499	20764.8		-3.83799	474497		-3.83499	198348
	-3.83436	15201.2		-3.83736	485053		-3.83436	171298
	-3.83373	17467.1		-3.83673	459323		-3.83373	193360
	-3.83311	-5070.09		-3.83611	464535		-3.83311	188412
	-3.83248	-64881.7		-3.83548	384533		-3.83248	211861
	-3.83185	-95513.6		-3.83485	343607		-3.83185	238166
	-3.83122	-115053		-3.83422	384370		-3.83122	217214
	-3.8306	-52852.9		-3.8336	383237		-3.8306	203095
	-3.82997	-54394.2		-3.83297	391877		-3.82997	270703
	-3.82934	-77674.7		-3.83234	366926		-3.82934	189525
	-3.82871	-91189.6		-3.83171	300975		-3.82871	171330
	-3.82809	-56408.6		-3.83109	306361		-3.82809	232885
	-3.82746	-43464.3		-3.83046	249997		-3.82746	224355
	-3.82683	-56477.4		-3.82983	265134		-3.82683	212677
	-3.82621	-1583.38		-3.82921	434167		-3.82621	211236
	-3.82558	-20107.9		-3.82858	519427		-3.82558	259463
	-3.82495	3256.91		-3.82795	391186		-3.82495	282078
	-3.82432	-127229		-3.82732	348172		-3.82432	254396
	-3.8237	-266579		-3.8267	379917		-3.8237	278820
	-3.82307	-181494		-3.82607	409121		-3.82307	329524
	-3.82244	-97405.2		-3.82544	363613		-3.82244	255965
	-3.82181	-12365		-3.82482	468700		-3.82181	320946
	-3.82119	29127.1		-3.82419	531815		-3.82119	311976
	-3.82056	23965.6		-3.82356	488269		-3.82056	231932
	-3.81993	-5945.12		-3.82293	410572		-3.81993	311517
	-3.81931	-18488.3		-3.82231	445709		-3.81931	225990
	-3.81868	-27587.5		-3.82168	567776		-3.81868	202279
	-3.81805	-28228.5		-3.82105	493612		-3.81805	227195
	-3.81742	-112509		-3.82042	473275		-3.81742	207868
	-3.8168	-100720		-3.8198	449614		-3.8168	175142
	-3.81617	-82108.9		-3.81917	461047		-3.81617	277656
	-3.81554	-87530		-3.81854	395365		-3.81554	287247
	-3.81492	-166275		-3.81792	441681		-3.81492	203470
	-3.81429	-104165		-3.81729	489294		-3.81429	202013
	-3.81366	-72713		-3.81666	412943		-3.81366	193379
	-3.81303	-16348.7		-3.81603	424111		-3.81303	251330
	-3.81241	-12176.3		-3.81541	433772		-3.81241	293491
	-3.81178	-126498		-3.81478	517901		-3.81178	285178
	-3.81115	-125467		-3.81415	527010		-3.81115	241931
	-3.81052	-142794		-3.81352	541196		-3.81052	261734
	-3.8099	-114314		-3.8129	447274		-3.8099	273308
	-3.80927	-105412		-3.81227	428708		-3.80927	276404
	-3.80864	-59399.4		-3.81164	425590		-3.80864	287288
	-3.80802	-116624		-3.81102	355141		-3.80802	299096
	-3.80739	-38235.4		-3.81039	318773		-3.80739	242739
	-3.80676	-120965		-3.80976	417749		-3.80676	239118
	-3.80613	-242512		-3.80913	426159		-3.80613	218695
	-3.80551	-133032		-3.80851	481210		-3.80551	249800
	-3.80488	-83545.8		-3.80788	456602		-3.80488	253489
	-3.80425	-176496		-3.80725	356430		-3.80425	201928
	-3.80363	-109050		-3.80663	270123		-3.80363	252448
	-3.803	-227947		-3.806	417080		-3.803	343207
	-3.80237	-4988.69		-3.80537	477262		-3.80237	269073
	-3.80174	4826.78		-3.80474	500134		-3.80174	258835
	-3.80112	-133568		-3.80412	569475		-3.80112	272154
	-3.80049	-169927		-3.80349	542149		-3.80049	236388
	-3.79986	-135539		-3.80286	431884		-3.79986	196138
	-3.79923	44492.5		-3.80223	559682		-3.79923	181866
	-3.79861	30465.5		-3.80161	570628		-3.79861	274304
	-3.79798	-204099		-3.80098	550727		-3.79798	240394
	-3.79735	-202452		-3.80035	581261		-3.79735	232760
	-3.79673	-132438		-3.79973	585730		-3.79673	231168
	-3.7961	-91074		-3.7991	487957		-3.7961	261877
	-3.79547	-139345		-3.79847	387794		-3.79547	211333
	-3.79484	-138129		-3.79784	398971		-3.79484	240006
	-3.79422	-109622		-3.79722	500834		-3.79422	284020
	-3.79359	-215096		-3.79659	635090		-3.79359	245203
	-3.79296	-354741		-3.79596	677875		-3.79296	215636
	-3.79234	-216283		-3.79534	552385		-3.79234	149654
	-3.79171	-206969		-3.79471	558264		-3.79171	166573
	-3.79108	-137484		-3.79408	463339		-3.79108	224981
	-3.79045	-114920		-3.79345	318034		-3.79045	223507
	-3.78983	-195569		-3.79283	329952		-3.78983	239870
	-3.7892	-129933		-3.7922	462485		-3.7892	311147
	-3.78857	-120650		-3.79157	386467		-3.78857	343222
	-3.78794	-61941.9		-3.79094	477813		-3.78794	287448
	-3.78732	-11133.9		-3.79032	592739		-3.78732	249181
	-3.78669	54621.2		-3.78969	501092		-3.78669	252611
	-3.78606	62587.4		-3.78906	434487		-3.78606	230425
	-3.78544	-51366.5		-3.78844	378821		-3.78544	220525
	-3.78481	-87408.7		-3.78781	368200		-3.78481	238768
	-3.78418	-96192.7		-3.78718	496759		-3.78418	221585
	-3.78355	-201249		-3.78655	459570		-3.78355	192719
	-3.78293	-56227.4		-3.78593	649018		-3.78293	174262
	-3.7823	-96248.9		-3.7853	581980		-3.7823	217256
	-3.78167	-95786.7		-3.78467	506304		-3.78167	194753
	-3.78104	-85164.1		-3.78404	451443		-3.78104	218806
	-3.78042	-106281		-3.78342	512046		-3.78042	259379
	-3.77979	43247.5		-3.78279	535497		-3.77979	267828
	-3.77916	31491		-3.78216	485008		-3.77916	253412
	-3.77854	32907.4		-3.78154	515760		-3.77854	260574
	-3.77791	53392.2		-3.78091	466894		-3.77791	237534
	-3.77728	9194.56		-3.78028	491710		-3.77728	214824
	-3.77665	-74537		-3.77965	483973		-3.77665	141469
	-3.77603	-104462		-3.77903	478837		-3.77603	83577
	-3.7754	-109502		-3.7784	415343		-3.7754	130692
	-3.77477	-68824		-3.77777	416092		-3.77477	133237
	-3.77415	-139169		-3.77715	574791		-3.77415	152512
	-3.77352	-166981		-3.77652	489659		-3.77352	176042
	-3.77289	-117962		-3.77589	306182		-3.77289	230846
	-3.77226	6726.16		-3.77526	348356		-3.77226	249342
	-3.77164	46598.7		-3.77464	410495		-3.77164	230719
	-3.77101	-74340.2		-3.77401	499650		-3.77101	225157
	-3.77038	-207859		-3.77338	420716		-3.77038	159215
	-3.76975	-108051		-3.77275	368005		-3.76975	204377
	-3.76913	-7626.28		-3.77213	370805		-3.76913	191000
	-3.7685	-79285.1		-3.7715	420968		-3.7685	205580
	-3.76787	-120779		-3.77087	419818		-3.76787	208091
	-3.76725	-177620		-3.77025	481929		-3.76725	224894
	-3.76662	-263951		-3.76962	437646		-3.76662	237958
	-3.76599	-116402		-3.76899	380276		-3.76599	245605
	-3.76536	4688.47		-3.76836	421646		-3.76536	229104
	-3.76474	-61188.3		-3.76774	513740		-3.76474	254982
	-3.76411	-51390.4		-3.76711	592545		-3.76411	258466
	-3.76348	-163857		-3.76648	570515		-3.76348	289096
	-3.76286	-236421		-3.76586	571875		-3.76286	288342
	-3.76223	-219272		-3.76523	521329		-3.76223	229842
	-3.7616	-172152		-3.7646	511155		-3.7616	221625
	-3.76097	-118362		-3.76397	370505		-3.76097	250811
	-3.76035	-114087		-3.76335	480974		-3.76035	284484
	-3.75972	-86685.1		-3.76272	444483		-3.75972	290075
	-3.75909	-105991		-3.76209	509877		-3.75909	301008
	-3.75846	-101097		-3.76146	462314		-3.75846	263199
	-3.75784	-51536		-3.76084	493228		-3.75784	262800
	-3.75721	-124904		-3.76021	445577		-3.75721	240384
	-3.75658	-177629		-3.75958	457868		-3.75658	231013
	-3.75596	-116698		-3.75896	352730		-3.75596	258415
	-3.75533	-93046.3		-3.75833	405142		-3.75533	247831
	-3.7547	-160587		-3.7577	400389		-3.7547	268055
	-3.75407	-136562		-3.75707	452887		-3.75407	245312
	-3.75345	-135848		-3.75645	538871		-3.75345	200923
	-3.75282	-82691.7		-3.75582	538790		-3.75282	229874
	-3.75219	-38786.3		-3.75519	461565		-3.75219	266681
	-3.75156	-43230.9		-3.75457	445304		-3.75156	281303
	-3.75094	-151171		-3.75394	526442		-3.75094	156716
	-3.75031	-60281.9		-3.75331	548500		-3.75031	143832
	-3.74968	56076.1		-3.75268	583592		-3.74968	234234
	-3.74906	109316		-3.75206	448531		-3.74906	222943
	-3.74843	-61965.5		-3.75143	329921		-3.74843	231790
	-3.7478	-34640.4		-3.7508	331512		-3.7478	269593
	-3.74717	-18987.8		-3.75017	425520		-3.74717	250813
	-3.74655	-60593.7		-3.74955	433936		-3.74655	264211
	-3.74592	-163639		-3.74892	505504		-3.74592	228234
	-3.74529	-245038		-3.74829	480564		-3.74529	278768
	-3.74467	-171185		-3.74767	537932		-3.74467	305689
	-3.74404	-183257		-3.74704	538425		-3.74404	340955
	-3.74341	-139915		-3.74641	489277		-3.74341	364696
	-3.74278	-226866		-3.74578	520187		-3.74278	302364
	-3.74216	-154642		-3.74516	444231		-3.74216	290780
	-3.74153	-22840.9		-3.74453	430965		-3.74153	338508
	-3.7409	-80078.1		-3.7439	351370		-3.7409	250653
	-3.74027	35927.7		-3.74327	386999		-3.74027	260986
	-3.73965	-32675.1		-3.74265	434323		-3.73965	313639
	-3.73902	-27630.6		-3.74202	393215		-3.73902	356908
	-3.73839	-47153.9		-3.74139	431473		-3.73839	272833
	-3.73777	-28976.2		-3.74077	517009		-3.73777	240493
	-3.73714	-100592		-3.74014	544295		-3.73714	254521
	-3.73651	-249113		-3.73951	513147		-3.73651	218235
	-3.73588	-108191		-3.73888	373592		-3.73588	241783
	-3.73526	-74734.6		-3.73826	446904		-3.73526	202687
	-3.73463	-187926		-3.73763	461713		-3.73463	195682
	-3.734	-42874.4		-3.737	415511		-3.734	208245
	-3.73338	-133308		-3.73638	399497		-3.73338	258559
	-3.73275	-164796		-3.73575	342479		-3.73275	258188
	-3.73212	-138669		-3.73512	371566		-3.73212	229291
	-3.73149	-128776		-3.73449	463183		-3.73149	191510
	-3.73087	-63941		-3.73387	473356		-3.73087	215377
	-3.73024	-20524.3		-3.73324	495381		-3.73024	208767
	-3.72961	-132205		-3.73261	429198		-3.72961	235644
	-3.72898	-59472.2		-3.73198	468535		-3.72898	229809
	-3.72836	-69038.9		-3.73136	436868		-3.72836	274789
	-3.72773	-123261		-3.73073	531465		-3.72773	219339
	-3.7271	-95130.8		-3.7301	439331		-3.7271	202077
	-3.72648	-47209.2		-3.72948	403954		-3.72648	213495
	-3.72585	-26643		-3.72885	405590		-3.72585	311336
	-3.72522	-39221.2		-3.72822	344608		-3.72522	305333
	-3.72459	-111216		-3.72759	360147		-3.72459	215562
	-3.72397	-99016.1		-3.72697	342373		-3.72397	199856
	-3.72334	-104456		-3.72634	436711		-3.72334	197237
	-3.72271	-26296.8		-3.72571	441495		-3.72271	237077
	-3.72208	-189137		-3.72509	525781		-3.72208	212142
	-3.72146	-203627		-3.72446	531427		-3.72146	157621
	-3.72083	-108214		-3.72383	323641		-3.72083	246316
	-3.7202	-55785.4		-3.7232	346603		-3.7202	231923
	-3.71958	-57353.1		-3.72258	390988		-3.71958	246477
	-3.71895	6795.47		-3.72195	430688		-3.71895	265055
	-3.71832	-85529.4		-3.72132	351764		-3.71832	186397
	-3.71769	-131196		-3.72069	374195		-3.71769	258037
	-3.71707	-217179		-3.72007	400370		-3.71707	278076
	-3.71644	-240451		-3.71944	358504		-3.71644	320035
	-3.71581	-139800		-3.71881	513745		-3.71581	337046
	-3.71519	-50152		-3.71819	492383		-3.71519	296546
	-3.71456	-159973		-3.71756	531077		-3.71456	362263
	-3.71393	-141008		-3.71693	437477		-3.71393	349328
	-3.7133	-147882		-3.7163	447124		-3.7133	289098
	-3.71268	-76558.7		-3.71568	561053		-3.71268	200825
	-3.71205	-20349.4		-3.71505	530957		-3.71205	163298
	-3.71142	17472.9		-3.71442	448528		-3.71142	179271
	-3.71079	-102546		-3.71379	431884		-3.71079	230939
	-3.71017	-48607.8		-3.71317	386713		-3.71017	236469
	-3.70954	-122083		-3.71254	426196		-3.70954	186437
	-3.70891	-15602.2		-3.71191	497045		-3.70891	204684
	-3.70829	77138.6		-3.71129	400935		-3.70829	247114
	-3.70766	38239.7		-3.71066	397493		-3.70766	297580
	-3.70703	-117677		-3.71003	432224		-3.70703	290753
	-3.7064	-53448		-3.7094	483325		-3.7064	260000
	-3.70578	-133176		-3.70878	646125		-3.70578	258329
	-3.70515	-106569		-3.70815	552784		-3.70515	215266
	-3.70452	-76278.1		-3.70752	443306		-3.70452	243680
	-3.7039	-41194.5		-3.7069	481330		-3.7039	234092
	-3.70327	-130910		-3.70627	343146		-3.70327	319244
	-3.70264	-143569		-3.70564	531058		-3.70264	270835
	-3.70201	-139917		-3.70501	412428		-3.70201	272303
	-3.70139	-150355		-3.70439	557408		-3.70139	224952
	-3.70076	-27916.9		-3.70376	442234		-3.70076	208363
	-3.70013	876.031		-3.70313	369300		-3.70013	246775
	-3.6995	-30990.9		-3.7025	299744		-3.6995	261463
	-3.69888	-108374		-3.70188	263563		-3.69888	270507
	-3.69825	-102527		-3.70125	430351		-3.69825	209027
	-3.69762	-74235.8		-3.70062	448161		-3.69762	190504
	-3.697	-90772.8		-3.7	392474		-3.697	183799
	-3.69637	-100213		-3.69937	419059		-3.69637	186668
	-3.69574	-91482.6		-3.69874	336975		-3.69574	223528
	-3.69511	-127178		-3.69811	428870		-3.69511	287256
	-3.69449	-165428		-3.69749	406510		-3.69449	306852
	-3.69386	-157085		-3.69686	402100		-3.69386	290294
	-3.69323	-66450.2		-3.69623	492136		-3.69323	277610
	-3.69261	-146017		-3.69561	479844		-3.69261	245802
	-3.69198	-90620.8		-3.69498	326215		-3.69198	247781
	-3.69135	-99236.4		-3.69435	359070		-3.69135	186010
	-3.69072	-97011.3		-3.69372	431166		-3.69072	221192
	-3.6901	-60095.5		-3.6931	538023		-3.6901	270746
	-3.68947	-55396.9		-3.69247	490238		-3.68947	309652
	-3.68884	-2682.53		-3.69184	507122		-3.68884	263838
	-3.68821	-19182.9		-3.69121	578596		-3.68821	188057
	-3.68759	89847.1		-3.69059	475923		-3.68759	195954
	-3.68696	17117		-3.68996	499749		-3.68696	238706
	-3.68633	-19027.7		-3.68933	519124		-3.68633	241799
	-3.68571	-21207.9		-3.68871	520020		-3.68571	260404
	-3.68508	-9519		-3.68808	505911		-3.68508	274426
	-3.68445	-147866		-3.68745	404027		-3.68445	210383
	-3.68382	-40269.9		-3.68682	567801		-3.68382	212730
	-3.6832	-72813.7		-3.6862	607027		-3.6832	159388
	-3.68257	-80615.7		-3.68557	365583		-3.68257	125478
	-3.68194	-46067.5		-3.68494	306913		-3.68194	137423
	-3.68131	-130232		-3.68431	403736		-3.68131	241363
	-3.68069	-153030		-3.68369	414969		-3.68069	237620
	-3.68006	-179147		-3.68306	422705		-3.68006	217260
	-3.67943	-148765		-3.68243	359389		-3.67943	209400
	-3.67881	-99654.9		-3.68181	369479		-3.67881	240483
	-3.67818	-91036.5		-3.68118	440932		-3.67818	252560
	-3.67755	-69527.3		-3.68055	483526		-3.67755	258839
	-3.67692	-73918		-3.67992	363954		-3.67692	262615
	-3.6763	-158980		-3.6793	373426		-3.6763	218677
	-3.67567	-211667		-3.67867	313401		-3.67567	200339
	-3.67504	-182867		-3.67804	362909		-3.67504	215462
	-3.67442	59141.3		-3.67742	395574		-3.67442	250122
	-3.67379	89871.9		-3.67679	292379		-3.67379	298511
	-3.67316	23779.1		-3.67616	363463		-3.67316	269450
	-3.67253	-26406.1		-3.67553	435396		-3.67253	219389
	-3.67191	-66198.6		-3.67491	439243		-3.67191	212525
	-3.67128	-111802		-3.67428	433613		-3.67128	271300
	-3.67065	-61068.3		-3.67365	541348		-3.67065	318525
	-3.67002	-131389		-3.67302	570467		-3.67002	247370
	-3.6694	-128146		-3.6724	431095		-3.6694	252254
	-3.66877	-131295		-3.67177	378563		-3.66877	249156
	-3.66814	-99231.7		-3.67114	461067		-3.66814	295134
	-3.66752	-88197.9		-3.67052	492543		-3.66752	282065
	-3.66689	-131347		-3.66989	350630		-3.66689	272314
	-3.66626	-162755		-3.66926	391125		-3.66626	282428
	-3.66563	-192171		-3.66863	369944		-3.66563	253101
	-3.66501	-200661		-3.66801	416016		-3.66501	171065
	-3.66438	-38126.4		-3.66738	458606		-3.66438	211531
	-3.66375	-130155		-3.66675	468917		-3.66375	214004
	-3.66313	-62568.5		-3.66613	527796		-3.66313	224613
	-3.6625	-33280.9		-3.6655	489385		-3.6625	226037
	-3.66187	15612.5		-3.66487	371067		-3.66187	310479
	-3.66124	-181199		-3.66424	441518		-3.66124	284063
	-3.66062	-157760		-3.66362	466759		-3.66062	258395
	-3.65999	-252151		-3.66299	327805		-3.65999	280323
	-3.65936	-268172		-3.66236	350010		-3.65936	217571
	-3.65873	-165872		-3.66173	378356		-3.65873	283510
	-3.65811	-53853.3		-3.66111	411742		-3.65811	256009
	-3.65748	-173134		-3.66048	476201		-3.65748	289573
	-3.65685	-158609		-3.65985	407165		-3.65685	293357
	-3.65623	-180239		-3.65923	419600		-3.65623	273873
	-3.6556	-201762		-3.6586	510285		-3.6556	287374
	-3.65497	-83614.8		-3.65797	557851		-3.65497	200170
	-3.65434	-89153.3		-3.65734	411730		-3.65434	209243
	-3.65372	-91488		-3.65672	401375		-3.65372	276943
	-3.65309	-42508.4		-3.65609	484663		-3.65309	262295
	-3.65246	80536.8		-3.65546	372885		-3.65246	219430
	-3.65183	53308.6		-3.65484	348126		-3.65183	224135
	-3.65121	-72094.5		-3.65421	290959		-3.65121	232217
	-3.65058	-81943.7		-3.65358	337650		-3.65058	233492
	-3.64995	-221804		-3.65295	535242		-3.64995	236479
	-3.64933	-180978		-3.65233	420710		-3.64933	217352
	-3.6487	-109477		-3.6517	483055		-3.6487	186673
	-3.64807	4134.62		-3.65107	433051		-3.64807	195593
	-3.64744	-18643.7		-3.65044	419033		-3.64744	220905
	-3.64682	-90376.8		-3.64982	431273		-3.64682	241350
	-3.64619	-153604		-3.64919	463601		-3.64619	270241
	-3.64556	-114361		-3.64856	398857		-3.64556	311512
	-3.64494	-217460		-3.64794	378819		-3.64494	294267
	-3.64431	-176509		-3.64731	332299		-3.64431	183667
	-3.64368	-152997		-3.64668	361918		-3.64368	203929
	-3.64305	-195323		-3.64605	326428		-3.64305	263399
	-3.64243	-234945		-3.64543	375079		-3.64243	287185
	-3.6418	-78874.7		-3.6448	430887		-3.6418	278615
	-3.64117	-47177.1		-3.64417	398053		-3.64117	201377
	-3.64054	-83623.7		-3.64354	347790		-3.64054	200069
	-3.63992	-47792.2		-3.64292	304174		-3.63992	237126
	-3.63929	-82836.7		-3.64229	347167		-3.63929	276555
	-3.63866	-42063.9		-3.64166	504076		-3.63866	206751
	-3.63804	-2921.97		-3.64104	408027		-3.63804	250148
	-3.63741	93077.4		-3.64041	356647		-3.63741	284843
	-3.63678	102419		-3.63978	283702		-3.63678	248132
	-3.63615	-5548.72		-3.63915	378200		-3.63615	189309
	-3.63553	-65181.5		-3.63853	470935		-3.63553	215487
	-3.6349	13773.1		-3.6379	432306		-3.6349	214453
	-3.63427	-98056.7		-3.63727	375874		-3.63427	228406
	-3.63365	-207074		-3.63665	407404		-3.63365	240115
	-3.63302	-81917		-3.63602	444332		-3.63302	254934
	-3.63239	-79095.8		-3.63539	507468		-3.63239	242035
	-3.63176	-143863		-3.63476	480655		-3.63176	235051
	-3.63114	-149484		-3.63414	431864		-3.63114	259438
	-3.63051	-157206		-3.63351	354662		-3.63051	260484
	-3.62988	-74178.8		-3.63288	378197		-3.62988	278517
	-3.62925	-179135		-3.63225	433630		-3.62925	231756
	-3.62863	-150435		-3.63163	471241		-3.62863	236402
	-3.628	-54937.3		-3.631	454209		-3.628	305244
	-3.62737	-33648		-3.63037	370623		-3.62737	301151
	-3.62675	-105539		-3.62975	417821		-3.62675	242469
	-3.62612	-165087		-3.62912	487669		-3.62612	263735
	-3.62549	-141150		-3.62849	443810		-3.62549	314914
	-3.62486	-192079		-3.62786	400980		-3.62486	334093
	-3.62424	-273067		-3.62724	351663		-3.62424	314128
	-3.62361	-296266		-3.62661	351493		-3.62361	276431
	-3.62298	-64239.2		-3.62598	461692		-3.62298	279872
	-3.62235	-42400.4		-3.62536	381150		-3.62235	271704
	-3.62173	-70225.7		-3.62473	355906		-3.62173	315773
	-3.6211	-115281		-3.6241	379358		-3.6211	272950
	-3.62047	-82876.4		-3.62347	415324		-3.62047	289923
	-3.61985	-72300.3		-3.62285	458020		-3.61985	268664
	-3.61922	-16100.5		-3.62222	466270		-3.61922	200862
	-3.61859	-184718		-3.62159	508877		-3.61859	172802
	-3.61796	-177173		-3.62096	429324		-3.61796	224141
	-3.61734	-96918.1		-3.62034	420688		-3.61734	241435
	-3.61671	-75339.8		-3.61971	528805		-3.61671	257446
	-3.61608	-49103.2		-3.61908	470552		-3.61608	242244
	-3.61546	4836.81		-3.61846	506736		-3.61546	270094
	-3.61483	-93464.9		-3.61783	473054		-3.61483	270671
	-3.6142	-74577		-3.6172	608528		-3.6142	214509
	-3.61357	16295.9		-3.61657	480696		-3.61357	157535
	-3.61295	-94573.8		-3.61595	546932		-3.61295	195824
	-3.61232	54820.4		-3.61532	552613		-3.61232	189473
	-3.61169	60125.6		-3.61469	530317		-3.61169	173098
	-3.61106	52931		-3.61406	604195		-3.61106	179522
	-3.61044	76753		-3.61344	549146		-3.61044	175366
	-3.60981	-84838.8		-3.61281	519427		-3.60981	229012
	-3.60918	-125274		-3.61218	521998		-3.60918	183078
	-3.60856	-232363		-3.61156	553514		-3.60856	256275
	-3.60793	-180202		-3.61093	541731		-3.60793	269723
	-3.6073	-279769		-3.6103	458541		-3.6073	285105
	-3.60667	-268968		-3.60967	386448		-3.60667	239713
	-3.60605	-178939		-3.60905	353217		-3.60605	305026
	-3.60542	-101569		-3.60842	354550		-3.60542	265204
	-3.60479	-15992.4		-3.60779	260455		-3.60479	211810
	-3.60417	82862.6		-3.60717	329144		-3.60417	222552
	-3.60354	41419.6		-3.60654	334186		-3.60354	239688
	-3.60291	7538.97		-3.60591	392812		-3.60291	272161
	-3.60228	-121696		-3.60528	358612		-3.60228	228038
	-3.60166	-150799		-3.60466	387397		-3.60166	249867
	-3.60103	-61251.8		-3.60403	404057		-3.60103	272624
	-3.6004	-38447.6		-3.6034	398438		-3.6004	281823
	-3.59977	-52673.5		-3.60277	522554		-3.59977	295974
	-3.59915	-55731.5		-3.60215	536177		-3.59915	287748
	-3.59852	-67091.6		-3.60152	414028		-3.59852	187619
	-3.59789	-82820.3		-3.60089	505305		-3.59789	192130
	-3.59727	-112208		-3.60027	450560		-3.59727	238910
	-3.59664	-81393.2		-3.59964	495937		-3.59664	280759
	-3.59601	-156118		-3.59901	407725		-3.59601	281217
	-3.59538	-92348.4		-3.59838	355667		-3.59538	255092
	-3.59476	-123827		-3.59776	284365		-3.59476	221796
	-3.59413	-44628.3		-3.59713	539490		-3.59413	197022
	-3.5935	-168957		-3.5965	506145		-3.5935	206894
	-3.59288	-160510		-3.59588	479007		-3.59288	243600
	-3.59225	-111563		-3.59525	367154		-3.59225	293961
	-3.59162	-42641		-3.59462	338977		-3.59162	290284
	-3.59099	-78621.7		-3.59399	404329		-3.59099	212724
	-3.59037	-79380.4		-3.59337	418367		-3.59037	249400
	-3.58974	-133219		-3.59274	435768		-3.58974	245169
	-3.58911	-185316		-3.59211	579215		-3.58911	222718
	-3.58848	-213333		-3.59148	492657		-3.58848	173608
	-3.58786	-246492		-3.59086	490369		-3.58786	153268
	-3.58723	-141253		-3.59023	587963		-3.58723	239313
	-3.5866	-153548		-3.5896	541239		-3.5866	224380
	-3.58598	-91626.9		-3.58898	446818		-3.58598	226575
	-3.58535	-207411		-3.58835	425779		-3.58535	224843
	-3.58472	-168996		-3.58772	565306		-3.58472	243325
	-3.58409	-71266.2		-3.58709	593543		-3.58409	183318
	-3.58347	-66443.3		-3.58647	420493		-3.58347	122488
	-3.58284	-51267.2		-3.58584	395302		-3.58284	187360
	-3.58221	-93787.6		-3.58521	463024		-3.58221	187661
	-3.58158	-143190		-3.58458	297203		-3.58158	266290
	-3.58096	-112863		-3.58396	320058		-3.58096	279000
	-3.58033	-30953.7		-3.58333	424655		-3.58033	207156
	-3.5797	-66765.5		-3.5827	432216		-3.5797	229697
	-3.57908	-111990		-3.58208	376966		-3.57908	222547
	-3.57845	-112879		-3.58145	328780		-3.57845	205274
	-3.57782	-68356.1		-3.58082	400974		-3.57782	175363
	-3.57719	-78930.7		-3.58019	427642		-3.57719	240328
	-3.57657	-60475.3		-3.57957	391669		-3.57657	243762
	-3.57594	-151960		-3.57894	492277		-3.57594	222927
	-3.57531	-164401		-3.57831	493257		-3.57531	249486
	-3.57469	-126898		-3.57769	465270		-3.57469	232925
	-3.57406	-201997		-3.57706	603267		-3.57406	260018
	-3.57343	-242359		-3.57643	487586		-3.57343	165776
	-3.5728	-83502		-3.5758	410123		-3.5728	187163
	-3.57218	-78419.8		-3.57518	459851		-3.57218	187253
	-3.57155	65547.7		-3.57455	277655		-3.57155	214195
	-3.57092	111218		-3.57392	296283		-3.57092	198832
	-3.57029	1388.28		-3.57329	324945		-3.57029	215638
	-3.56967	-87528.8		-3.57267	327509		-3.56967	262950
	-3.56904	-135441		-3.57204	359743		-3.56904	230789
	-3.56841	-141968		-3.57141	410398		-3.56841	173350
	-3.56779	-137782		-3.57079	424672		-3.56779	132545
	-3.56716	-292629		-3.57016	523474		-3.56716	158410
	-3.56653	-143863		-3.56953	465577		-3.56653	226780
	-3.5659	-72773.2		-3.5689	496355		-3.5659	254768
	-3.56528	-39120.5		-3.56828	550125		-3.56528	262833
	-3.56465	-56144.5		-3.56765	447076		-3.56465	261148
	-3.56402	19935		-3.56702	315240		-3.56402	279219
	-3.5634	-36970.7		-3.5664	346098		-3.5634	240183
	-3.56277	-25630		-3.56577	373709		-3.56277	232553
	-3.56214	-63792.2		-3.56514	262833		-3.56214	240429
	-3.56151	-71402.2		-3.56451	382237		-3.56151	215279
	-3.56089	-106744		-3.56389	445008		-3.56089	214688
	-3.56026	-160584		-3.56326	444190		-3.56026	211136
	-3.55963	-103390		-3.56263	453188		-3.55963	267109
	-3.559	-24280.2		-3.562	461565		-3.559	253866
	-3.55838	-4690.97		-3.56138	332270		-3.55838	233619
	-3.55775	-105546		-3.56075	255024		-3.55775	301481
	-3.55712	-190009		-3.56012	357713		-3.55712	312128
	-3.5565	-228841		-3.5595	475346		-3.5565	247166
	-3.55587	-213677		-3.55887	506981		-3.55587	197560
	-3.55524	-185541		-3.55824	395772		-3.55524	194194
	-3.55461	-136981		-3.55761	277635		-3.55461	167767
	-3.55399	-224735		-3.55699	304577		-3.55399	236767
	-3.55336	-215835		-3.55636	355460		-3.55336	241376
	-3.55273	-179823		-3.55573	478293		-3.55273	222389
	-3.5521	-196919		-3.55511	423562		-3.5521	193048
	-3.55148	-68142.3		-3.55448	485577		-3.55148	243844
	-3.55085	-44618.5		-3.55385	381258		-3.55085	232352
	-3.55022	-115170		-3.55322	261324		-3.55022	260970
	-3.5496	41858.9		-3.5526	344054		-3.5496	243420
	-3.54897	-97848.4		-3.55197	400171		-3.54897	212481
	-3.54834	-122504		-3.55134	378640		-3.54834	266127
	-3.54771	-209029		-3.55071	397407		-3.54771	237765
	-3.54709	-221199		-3.55009	350532		-3.54709	229222
	-3.54646	-156089		-3.54946	293781		-3.54646	201231
	-3.54583	-82499.3		-3.54883	274432		-3.54583	269863
	-3.54521	-186291		-3.54821	459344		-3.54521	268494
	-3.54458	-92761.4		-3.54758	444893		-3.54458	199414
	-3.54395	-8992		-3.54695	465960		-3.54395	278322
	-3.54332	-72379.5		-3.54632	521660		-3.54332	279771
	-3.5427	-161481		-3.5457	555914		-3.5427	288135
	-3.54207	-121142		-3.54507	548743		-3.54207	252975
	-3.54144	-47477		-3.54444	457183		-3.54144	255595
	-3.54081	33171.1		-3.54381	356780		-3.54081	296128
	-3.54019	-94580.4		-3.54319	367905		-3.54019	291266
	-3.53956	-168246		-3.54256	405047		-3.53956	244107
	-3.53893	-81628.6		-3.54193	434536		-3.53893	257521
	-3.53831	26629		-3.54131	406448		-3.53831	213377
	-3.53768	-104215		-3.54068	460282		-3.53768	210078
	-3.53705	-207199		-3.54005	471327		-3.53705	253506
	-3.53642	-94383.8		-3.53942	497226		-3.53642	243324
	-3.5358	-100921		-3.5388	636075		-3.5358	282214
	-3.53517	-61226.4		-3.53817	543184		-3.53517	309689
	-3.53454	-125508		-3.53754	499905		-3.53454	243085
	-3.53392	-169917		-3.53692	423537		-3.53392	288399
	-3.53329	-105008		-3.53629	391814		-3.53329	336713
	-3.53266	-32466		-3.53566	512930		-3.53266	297197
	-3.53203	-38638.7		-3.53503	579331		-3.53203	312562
	-3.53141	-51999.9		-3.53441	513697		-3.53141	289346
	-3.53078	-15035		-3.53378	534089		-3.53078	218015
	-3.53015	-86345.3		-3.53315	599842		-3.53015	249387
	-3.52952	-156832		-3.53252	486121		-3.52952	234357
	-3.5289	-87202.8		-3.5319	397737		-3.5289	225810
	-3.52827	128517		-3.53127	351458		-3.52827	200626
	-3.52764	122176		-3.53064	425822		-3.52764	249366
	-3.52702	135788		-3.53002	483616		-3.52702	285655
	-3.52639	91087.3		-3.52939	459976		-3.52639	295350
	-3.52576	75011.9		-3.52876	339325		-3.52576	271225
	-3.52513	48302		-3.52813	431461		-3.52513	203093
	-3.52451	-45733.1		-3.52751	481707		-3.52451	219306
	-3.52388	25194.7		-3.52688	512599		-3.52388	223343
	-3.52325	30168		-3.52625	416344		-3.52325	286550
	-3.52262	33262.6		-3.52563	370176		-3.52262	259284
	-3.522	-55394.5		-3.525	222827		-3.522	248135
	-3.52137	-36204.6		-3.52437	273550		-3.52137	256520
	-3.52074	-42758.5		-3.52374	440077		-3.52074	218487
	-3.52012	-75354.5		-3.52312	317150		-3.52012	215104
	-3.51949	-71213.5		-3.52249	356458		-3.51949	226175
	-3.51886	-13804.8		-3.52186	489155		-3.51886	258950
	-3.51823	-79281.3		-3.52123	421906		-3.51823	273598
	-3.51761	27067.5		-3.52061	478845		-3.51761	341530
	-3.51698	-63999		-3.51998	548286		-3.51698	251015
	-3.51635	-112473		-3.51935	423733		-3.51635	199419
	-3.51573	-37572.5		-3.51873	379861		-3.51573	204681
	-3.5151	-41882		-3.5181	449970		-3.5151	212653
	-3.51447	-27405.6		-3.51747	490758		-3.51447	221964
	-3.51384	-18082.9		-3.51684	301001		-3.51384	279194
	-3.51322	-48669.9		-3.51622	452449		-3.51322	235914
	-3.51259	-47266.4		-3.51559	322999		-3.51259	238567
	-3.51196	-87100.9		-3.51496	440588		-3.51196	252979
	-3.51133	-77499.8		-3.51433	594385		-3.51133	271396
	-3.51071	-236565		-3.51371	445139		-3.51071	334653
	-3.51008	-264267		-3.51308	467812		-3.51008	273509
	-3.50945	-116307		-3.51245	336798		-3.50945	286104
	-3.50883	-73350.1		-3.51183	392293		-3.50883	239340
	-3.5082	-105996		-3.5112	455150		-3.5082	217233
	-3.50757	-52997.8		-3.51057	366758		-3.50757	209492
	-3.50694	20406.4		-3.50994	429956		-3.50694	253555
	-3.50632	48099.7		-3.50932	372725		-3.50632	302539
	-3.50569	10735.5		-3.50869	266945		-3.50569	261450
	-3.50506	30762.7		-3.50806	319033		-3.50506	262167
	-3.50444	-97934.6		-3.50744	351750		-3.50444	244422
	-3.50381	71347.4		-3.50681	317437		-3.50381	253705
	-3.50318	5229.16		-3.50618	444124		-3.50318	247034
	-3.50255	-14575		-3.50555	593652		-3.50255	272338
	-3.50193	-60788.7		-3.50493	511910		-3.50193	244288
	-3.5013	-155939		-3.5043	386128		-3.5013	232695
	-3.50067	-191454		-3.50367	506574		-3.50067	187632
	-3.50004	-134507		-3.50304	457927		-3.50004	184944
	-3.49942	-72942.5		-3.50242	398750		-3.49942	255730
	-3.49879	-92400.1		-3.50179	437432		-3.49879	316085
	-3.49816	-114642		-3.50116	518673		-3.49816	301852
	-3.49754	83680.9		-3.50054	582069		-3.49754	248783
	-3.49691	22495.6		-3.49991	593188		-3.49691	247810
	-3.49628	-48026.1		-3.49928	483391		-3.49628	287029
	-3.49565	-78.3125		-3.49865	394948		-3.49565	253238
	-3.49503	-7430.41		-3.49803	278155		-3.49503	178462
	-3.4944	-132427		-3.4974	308026		-3.4944	217126
	-3.49377	-61219.8		-3.49677	267287		-3.49377	254421
	-3.49315	-137562		-3.49615	439127		-3.49315	227556
	-3.49252	-183810		-3.49552	419698		-3.49252	240788
	-3.49189	-276756		-3.49489	414525		-3.49189	208051
	-3.49126	-228762		-3.49426	502123		-3.49126	182620
	-3.49064	-205399		-3.49364	517720		-3.49064	173214
	-3.49001	-151600		-3.49301	528913		-3.49001	214024
	-3.48938	-122625		-3.49238	491471		-3.48938	251901
	-3.48875	-13447.9		-3.49175	410665		-3.48875	237594
	-3.48813	35453.1		-3.49113	324478		-3.48813	217357
	-3.4875	-72530.5		-3.4905	318513		-3.4875	257396
	-3.48687	-125551		-3.48987	466514		-3.48687	220662
	-3.48625	-116919		-3.48925	479748		-3.48625	206180
	-3.48562	-213758		-3.48862	459416		-3.48562	260605
	-3.48499	-139402		-3.48799	334279		-3.48499	242927
	-3.48436	-78049.3		-3.48736	383431		-3.48436	221398
	-3.48374	-140248		-3.48674	480888		-3.48374	250834
	-3.48311	-118710		-3.48611	388944		-3.48311	250247
	-3.48248	-236590		-3.48548	459274		-3.48248	276448
	-3.48185	-176533		-3.48485	480102		-3.48185	241780
	-3.48123	-40437.7		-3.48423	419025		-3.48123	242433
	-3.4806	-22337.5		-3.4836	500218		-3.4806	277876
	-3.47997	83038.6		-3.48297	503267		-3.47997	255373
	-3.47935	558.531		-3.48235	515880		-3.47935	271542
	-3.47872	-22495.6		-3.48172	535776		-3.47872	239142
	-3.47809	705.875		-3.48109	496949		-3.47809	233382
	-3.47746	-100123		-3.48046	487084		-3.47746	275038
	-3.47684	-11445.9		-3.47984	465100		-3.47684	271290
	-3.47621	19189.4		-3.47921	467147		-3.47621	253945
	-3.47558	64650		-3.47858	424426		-3.47558	211767
	-3.47496	95355		-3.47796	421222		-3.47496	216335
	-3.47433	105715		-3.47733	436342		-3.47433	183900
	-3.4737	92888		-3.4767	405463		-3.4737	206299
	-3.47307	34417.6		-3.47607	357366		-3.47307	230538
	-3.47245	7156.41		-3.47545	433004		-3.47245	205681
	-3.47182	-145156		-3.47482	337938		-3.47182	232416
	-3.47119	-46565.8		-3.47419	329243		-3.47119	269336
	-3.47056	226541		-3.47356	304070		-3.47056	234509
	-3.46994	136570		-3.47294	322787		-3.46994	267348
	-3.46931	42531.3		-3.47231	383700		-3.46931	246296
	-3.46868	36479.7		-3.47168	350697		-3.46868	282883
	-3.46806	-38257		-3.47106	490377		-3.46806	239179
	-3.46743	7728.91		-3.47043	567516		-3.46743	271139
	-3.4668	-128939		-3.4698	440300		-3.4668	267950
	-3.46617	-97426.4		-3.46917	388494		-3.46617	243724
	-3.46555	-221540		-3.46855	346950		-3.46555	278977
	-3.46492	-208949		-3.46792	406814		-3.46492	270513
	-3.46429	-268863		-3.46729	317461		-3.46429	315903
	-3.46367	-183933		-3.46667	362272		-3.46367	318076
	-3.46304	-88140.3		-3.46604	377674		-3.46304	250288
	-3.46241	-121847		-3.46541	412067		-3.46241	231656
	-3.46178	-3662.25		-3.46478	382271		-3.46178	239173
	-3.46116	-47080.2		-3.46416	411943		-3.46116	215498
	-3.46053	-79817.7		-3.46353	388425		-3.46053	226649
	-3.4599	-1594.84		-3.4629	356388		-3.4599	155534
	-3.45927	-96308		-3.46227	456092		-3.45927	167337
	-3.45865	-126298		-3.46165	325303		-3.45865	221282
	-3.45802	-135678		-3.46102	240450		-3.45802	217029
	-3.45739	-64637.4		-3.46039	323790		-3.45739	221615
	-3.45677	-33564.6		-3.45977	331764		-3.45677	269533
	-3.45614	-3099.09		-3.45914	448101		-3.45614	243497
	-3.45551	58809		-3.45851	464955		-3.45551	187826
	-3.45488	101113		-3.45788	480277		-3.45488	135013
	-3.45426	-74021.8		-3.45726	452115		-3.45426	135888
	-3.45363	-119037		-3.45663	547579		-3.45363	186740
	-3.453	-138451		-3.456	584357		-3.453	163042
	-3.45237	-131763		-3.45538	543532		-3.45237	239470
	-3.45175	-53801.6		-3.45475	567112		-3.45175	332144
	-3.45112	-74848.5		-3.45412	357897		-3.45112	328912
	-3.45049	-25676.3		-3.45349	388833		-3.45049	310952
	-3.44987	-66295.7		-3.45287	340458		-3.44987	319332
	-3.44924	-155687		-3.45224	382837		-3.44924	243216
	-3.44861	-197309		-3.45161	516559		-3.44861	208202
	-3.44798	-43828.4		-3.45098	326411		-3.44798	221886
	-3.44736	-41873.8		-3.45036	344134		-3.44736	241848
	-3.44673	-77236.3		-3.44973	457942		-3.44673	302893
	-3.4461	-114981		-3.4491	488419		-3.4461	262592
	-3.44548	-41387.5		-3.44848	459311		-3.44548	255507
	-3.44485	6363.81		-3.44785	465917		-3.44485	260325
	-3.44422	31024		-3.44722	525906		-3.44422	233060
	-3.44359	-132874		-3.44659	415441		-3.44359	199522
	-3.44297	-172061		-3.44597	465385		-3.44297	239913
	-3.44234	-99061.2		-3.44534	591335		-3.44234	227337
	-3.44171	-43958.5		-3.44471	439981		-3.44171	166610
	-3.44108	-21688.3		-3.44408	366122		-3.44108	230767
	-3.44046	87778.7		-3.44346	447296		-3.44046	212624
	-3.43983	23007.3		-3.44283	407861		-3.43983	209484
	-3.4392	43403		-3.4422	484557		-3.4392	292578
	-3.43858	80641.7		-3.44158	512336		-3.43858	261693
	-3.43795	87086.6		-3.44095	342135		-3.43795	217030
	-3.43732	58747.9		-3.44032	318975		-3.43732	236864
	-3.43669	-80164.3		-3.43969	239797		-3.43669	250678
	-3.43607	78166.7		-3.43907	396937		-3.43607	264525
	-3.43544	-57093.8		-3.43844	524592		-3.43544	302165
	-3.43481	-140207		-3.43781	498050		-3.43481	249013
	-3.43419	88072.7		-3.43719	532268		-3.43419	198733
	-3.43356	142611		-3.43656	532003		-3.43356	209645
	-3.43293	120567		-3.43593	400411		-3.43293	201306
	-3.4323	-16191.6		-3.4353	469751		-3.4323	282994
	-3.43168	2139.53		-3.43468	537766		-3.43168	233176
	-3.43105	-3701.37		-3.43405	433698		-3.43105	152430
	-3.43042	105612		-3.43342	365666		-3.43042	245275
	-3.42979	-59070.1		-3.43279	460641		-3.42979	330236
	-3.42917	-28242.8		-3.43217	413038		-3.42917	319466
	-3.42854	47672.6		-3.43154	372928		-3.42854	250954
	-3.42791	-150714		-3.43091	431840		-3.42791	293388
	-3.42729	-90771.6		-3.43029	377113		-3.42729	219924
	-3.42666	-4816.25		-3.42966	410931		-3.42666	243446
	-3.42603	37266		-3.42903	538046		-3.42603	237937
	-3.4254	19894.6		-3.4284	431599		-3.4254	262790
	-3.42478	-44418.1		-3.42778	454124		-3.42478	314598
	-3.42415	42472.4		-3.42715	494661		-3.42415	329575
	-3.42352	-54963.7		-3.42652	621887		-3.42352	304449
	-3.4229	-140487		-3.4259	618626		-3.4229	330801
	-3.42227	-99028		-3.42527	509814		-3.42227	282242
	-3.42164	-4521.63		-3.42464	482683		-3.42164	235655
	-3.42101	-9759.81		-3.42401	598395		-3.42101	259432
	-3.42039	-10447.1		-3.42339	615423		-3.42039	310110
	-3.41976	-35516.8		-3.42276	527411		-3.41976	288207
	-3.41913	-97724.2		-3.42213	432123		-3.41913	234669
	-3.4185	-3886.06		-3.4215	325336		-3.4185	310668
	-3.41788	-10237.7		-3.42088	252497		-3.41788	335128
	-3.41725	-5464.47		-3.42025	401198		-3.41725	309953
	-3.41662	68599		-3.41962	389514		-3.41662	271828
	-3.416	46055.5		-3.419	398476		-3.416	227997
	-3.41537	-110639		-3.41837	516666		-3.41537	250973
	-3.41474	16583.8		-3.41774	537981		-3.41474	319526
	-3.41411	20489.6		-3.41711	497533		-3.41411	305873
	-3.41349	-5034.03		-3.41649	488967		-3.41349	334054
	-3.41286	3226.97		-3.41586	353610		-3.41286	345167
	-3.41223	-52154.9		-3.41523	342256		-3.41223	302453
	-3.4116	-63211.5		-3.4146	518137		-3.4116	166808
	-3.41098	-109227		-3.41398	609139		-3.41098	172273
	-3.41035	-146590		-3.41335	575044		-3.41035	248581
	-3.40972	-123800		-3.41272	302946		-3.40972	268568
	-3.4091	7302.75		-3.4121	386617		-3.4091	211080
	-3.40847	-36128.9		-3.41147	521205		-3.40847	220286
	-3.40784	55995		-3.41084	453656		-3.40784	203819
	-3.40721	100370		-3.41021	469282		-3.40721	192503
	-3.40659	-104828		-3.40959	563376		-3.40659	244439
	-3.40596	-158857		-3.40896	472635		-3.40596	210409
	-3.40533	5290.78		-3.40833	330855		-3.40533	229147
	-3.40471	-19320.1		-3.40771	264037		-3.40471	199226
	-3.40408	4526.5		-3.40708	460968		-3.40408	231643
	-3.40345	-14416.8		-3.40645	579577		-3.40345	200213
	-3.40282	-66951.2		-3.40582	477835		-3.40282	231780
	-3.4022	-98161.3		-3.4052	607199		-3.4022	239228
	-3.40157	-34482.3		-3.40457	486236		-3.40157	190868
	-3.40094	-90493.4		-3.40394	400323		-3.40094	209817
	-3.40031	-122729		-3.40331	507576		-3.40031	203707
	-3.39969	-58106.6		-3.40269	490686		-3.39969	211053
	-3.39906	22775.1		-3.40206	269091		-3.39906	241281
	-3.39843	715.594		-3.40143	259646		-3.39843	254473
	-3.39781	-164323		-3.40081	433180		-3.39781	277205
	-3.39718	-171067		-3.40018	340033		-3.39718	234610
	-3.39655	-72302.9		-3.39955	297834		-3.39655	186553
	-3.39592	120695		-3.39892	329282		-3.39592	168247
	-3.3953	67095.7		-3.3983	404010		-3.3953	210362
	-3.39467	8017.25		-3.39767	337646		-3.39467	248534
	-3.39404	-166105		-3.39704	428509		-3.39404	308838
	-3.39342	-161831		-3.39642	590483		-3.39342	317107
	-3.39279	-131954		-3.39579	485924		-3.39279	304213
	-3.39216	-160970		-3.39516	440375		-3.39216	327545
	-3.39153	-134883		-3.39453	414401		-3.39153	289851
	-3.39091	-85115.8		-3.39391	445771		-3.39091	284472
	-3.39028	-54465		-3.39328	508584		-3.39028	232935
	-3.38965	-39153		-3.39265	540219		-3.38965	258316
	-3.38902	-143119		-3.39202	545748		-3.38902	314196
	-3.3884	-137089		-3.3914	453601		-3.3884	333833
	-3.38777	-94882.1		-3.39077	574159		-3.38777	257945
	-3.38714	101075		-3.39014	563343		-3.38714	180748
	-3.38652	177022		-3.38952	500763		-3.38652	182563
	-3.38589	-40576.1		-3.38889	470757		-3.38589	180470
	-3.38526	-32908.8		-3.38826	573628		-3.38526	202573
	-3.38463	-20145		-3.38763	571592		-3.38463	202897
	-3.38401	87971.9		-3.38701	530375		-3.38401	214864
	-3.38338	-87581.9		-3.38638	488144		-3.38338	245777
	-3.38275	-127581		-3.38575	512915		-3.38275	279750
	-3.38212	-200868		-3.38513	494082		-3.38212	259032
	-3.3815	-110805		-3.3845	371366		-3.3815	191270
	-3.38087	-82750.2		-3.38387	378005		-3.38087	178923
	-3.38024	-39536.1		-3.38324	288835		-3.38024	231815
	-3.37962	56140.2		-3.38262	381928		-3.37962	261885
	-3.37899	81575.4		-3.38199	324262		-3.37899	142815
	-3.37836	84082		-3.38136	287839		-3.37836	240821
	-3.37773	-27641.3		-3.38073	286978		-3.37773	247093
	-3.37711	-161348		-3.38011	326015		-3.37711	234979
	-3.37648	-99710.6		-3.37948	353028		-3.37648	250320
	-3.37585	-75313.9		-3.37885	453873		-3.37585	217907
	-3.37523	-75918.5		-3.37823	457873		-3.37523	230875
	-3.3746	64852.7		-3.3776	389519		-3.3746	294102
	-3.37397	-37285.5		-3.37697	397014		-3.37397	286600
	-3.37334	-105579		-3.37634	329460		-3.37334	230577
	-3.37272	-7872.06		-3.37572	320108		-3.37272	208660
	-3.37209	82743.3		-3.37509	540753		-3.37209	202796
	-3.37146	120202		-3.37446	619132		-3.37146	279365
	-3.37083	-69380.7		-3.37383	495610		-3.37083	257654
	-3.37021	-300358		-3.37321	557045		-3.37021	223399
	-3.36958	-347542		-3.37258	519669		-3.36958	288032
	-3.36895	-236332		-3.37195	557670		-3.36895	260015
	-3.36833	-152346		-3.37133	584779		-3.36833	246195
	-3.3677	-52867.3		-3.3707	457656		-3.3677	215936
	-3.36707	-78025.9		-3.37007	650691		-3.36707	193900
	-3.36644	2026.44		-3.36944	588262		-3.36644	257547
	-3.36582	-128426		-3.36882	471599		-3.36582	239080
	-3.36519	-113388		-3.36819	532652		-3.36519	348922
	-3.36456	-128825		-3.36756	441519		-3.36456	290503
	-3.36394	-113881		-3.36694	498826		-3.36394	239173
	-3.36331	-173118		-3.36631	474851		-3.36331	219486
	-3.36268	-193832		-3.36568	569234		-3.36268	235224
	-3.36205	-82428.5		-3.36505	622519		-3.36205	220539
	-3.36143	-114849		-3.36443	603354		-3.36143	247091
	-3.3608	-36002.3		-3.3638	605023		-3.3608	176999
	-3.36017	-57497.1		-3.36317	457182		-3.36017	182548
	-3.35954	-4403.69		-3.36254	529095		-3.35954	140798
	-3.35892	-47270.9		-3.36192	548297		-3.35892	295682
	-3.35829	-55322.9		-3.36129	580994		-3.35829	260566
	-3.35766	-70349.6		-3.36066	559424		-3.35766	254905
	-3.35704	-103422		-3.36004	496819		-3.35704	217719
	-3.35641	-74022.2		-3.35941	600727		-3.35641	250317
	-3.35578	-129706		-3.35878	512451		-3.35578	244202
	-3.35515	-136749		-3.35815	533282		-3.35515	263291
	-3.35453	-200650		-3.35753	684287		-3.35453	278828
	-3.3539	-69340.2		-3.3569	537673		-3.3539	270412
	-3.35327	-81833.7		-3.35627	534351		-3.35327	261860
	-3.35264	-64394.3		-3.35565	569792		-3.35264	247798
	-3.35202	-129010		-3.35502	602731		-3.35202	199901
	-3.35139	-67607.1		-3.35439	488679		-3.35139	222538
	-3.35076	-38337.5		-3.35376	523080		-3.35076	226138
	-3.35014	-12305.7		-3.35314	514243		-3.35014	251315
	-3.34951	-55898.9		-3.35251	492949		-3.34951	308616
	-3.34888	-173859		-3.35188	493256		-3.34888	268355
	-3.34825	-96903.1		-3.35125	340099		-3.34825	215114
	-3.34763	-128579		-3.35063	459775		-3.34763	231953
	-3.347	-230460		-3.35	480941		-3.347	275558
	-3.34637	-277838		-3.34937	444252		-3.34637	284320
	-3.34575	-34970		-3.34875	422235		-3.34575	288231
	-3.34512	30478.2		-3.34812	460895		-3.34512	265201
	-3.34449	-61592.7		-3.34749	363858		-3.34449	277827
	-3.34386	-116119		-3.34686	339037		-3.34386	278427
	-3.34324	-76476.5		-3.34624	440152		-3.34324	231358
	-3.34261	-50295.1		-3.34561	426045		-3.34261	238403
	-3.34198	-10259.7		-3.34498	473716		-3.34198	226286
	-3.34135	-44538		-3.34435	416003		-3.34135	203850
	-3.34073	-111228		-3.34373	294314		-3.34073	268192
	-3.3401	-59263.2		-3.3431	240284		-3.3401	217189
	-3.33947	-93580.7		-3.34247	480370		-3.33947	286112
	-3.33885	-82467.2		-3.34185	518881		-3.33885	285534
	-3.33822	32880.5		-3.34122	536949		-3.33822	304943
	-3.33759	129984		-3.34059	485181		-3.33759	292206
	-3.33696	63378		-3.33996	291923		-3.33696	296942
	-3.33634	-4070.56		-3.33934	285405		-3.33634	282650
	-3.33571	-114773		-3.33871	366464		-3.33571	241653
	-3.33508	-63113.3		-3.33808	361902		-3.33508	230352
	-3.33446	4168.31		-3.33746	485410		-3.33446	228134
	-3.33383	-6365.56		-3.33683	456155		-3.33383	270388
	-3.3332	-98708.2		-3.3362	507884		-3.3332	227419
	-3.33257	-58373.3		-3.33557	374242		-3.33257	249079
	-3.33195	-67254		-3.33495	271939		-3.33195	256968
	-3.33132	42168.2		-3.33432	282269		-3.33132	230522
	-3.33069	9907.81		-3.33369	334241		-3.33069	200113
	-3.33006	5587.91		-3.33306	310053		-3.33006	262403
	-3.32944	11410.4		-3.33244	310978		-3.32944	273843
	-3.32881	-105664		-3.33181	292203		-3.32881	331866
	-3.32818	-61769.9		-3.33118	341049		-3.32818	273986
	-3.32756	-190997		-3.33056	301273		-3.32756	282046
	-3.32693	-116807		-3.32993	489715		-3.32693	260103
	-3.3263	-99449.5		-3.3293	485881		-3.3263	301836
	-3.32567	-39374.8		-3.32867	406856		-3.32567	255710
	-3.32505	-97191		-3.32805	448020		-3.32505	243454
	-3.32442	98994.8		-3.32742	364681		-3.32442	213994
	-3.32379	-98189.7		-3.32679	422254		-3.32379	254893
	-3.32317	-131303		-3.32617	450470		-3.32317	270877
	-3.32254	-5924.59		-3.32554	497644		-3.32254	270798
	-3.32191	-20113.2		-3.32491	388236		-3.32191	209947
	-3.32128	62879.3		-3.32428	291670		-3.32128	215202
	-3.32066	-48585.7		-3.32366	411762		-3.32066	198781
	-3.32003	-96117.1		-3.32303	464966		-3.32003	207955
	-3.3194	-65848.8		-3.3224	467799		-3.3194	257626
	-3.31877	-95260.1		-3.32177	500019		-3.31877	242594
	-3.31815	-48690.3		-3.32115	380200		-3.31815	253047
	-3.31752	-6320.69		-3.32052	497204		-3.31752	200868
	-3.31689	26726.1		-3.31989	486415		-3.31689	254248
	-3.31627	-59978.7		-3.31927	339282		-3.31627	280531
	-3.31564	-89453.2		-3.31864	215378		-3.31564	240718
	-3.31501	-156318		-3.31801	291798		-3.31501	257680
	-3.31438	-197795		-3.31738	415411		-3.31438	247269
	-3.31376	-39251		-3.31676	473988		-3.31376	186176
	-3.31313	64633.4		-3.31613	345541		-3.31313	190985
	-3.3125	-80101.6		-3.3155	295957		-3.3125	221579
	-3.31187	-352.063		-3.31487	293337		-3.31187	275705
	-3.31125	20506.4		-3.31425	384194		-3.31125	325738
	-3.31062	32235.4		-3.31362	411287		-3.31062	232104
	-3.30999	-139022		-3.31299	284537		-3.30999	194515
	-3.30937	17192		-3.31237	374509		-3.30937	230471
	-3.30874	-129227		-3.31174	417869		-3.30874	227228
	-3.30811	-175555		-3.31111	387764		-3.30811	118923
	-3.30748	-136275		-3.31048	411044		-3.30748	181144
	-3.30686	-31398.2		-3.30986	292620		-3.30686	229809
	-3.30623	-11323.9		-3.30923	306038		-3.30623	218319
	-3.3056	62088.1		-3.3086	278421		-3.3056	254853
	-3.30498	-23416.7		-3.30798	473541		-3.30498	292843
	-3.30435	-135395		-3.30735	395744		-3.30435	195635
	-3.30372	-43707.1		-3.30672	513937		-3.30372	217809
	-3.30309	-1581.28		-3.30609	569920		-3.30309	226218
	-3.30247	49309.2		-3.30547	489063		-3.30247	258767
	-3.30184	-86131.4		-3.30484	409438		-3.30184	263440
	-3.30121	-95037.2		-3.30421	414403		-3.30121	235140
	-3.30058	-135511		-3.30358	478964		-3.30058	207655
	-3.29996	-23873.9		-3.30296	647589		-3.29996	248880
	-3.29933	-71365.9		-3.30233	610497		-3.29933	239496
	-3.2987	75405.7		-3.3017	473620		-3.2987	269896
	-3.29808	29432.2		-3.30108	387270		-3.29808	219871
	-3.29745	-85644		-3.30045	443206		-3.29745	248998
	-3.29682	-79258.9		-3.29982	565296		-3.29682	228403
	-3.29619	-60226.1		-3.29919	568995		-3.29619	230755
	-3.29557	-56948.8		-3.29857	489910		-3.29557	246778
	-3.29494	-60439.2		-3.29794	497831		-3.29494	283124
	-3.29431	-53452.9		-3.29731	612457		-3.29431	301145
	-3.29369	-48234.6		-3.29669	532674		-3.29369	221212
	-3.29306	-126346		-3.29606	393128		-3.29306	215792
	-3.29243	-85992.7		-3.29543	393631		-3.29243	157661
	-3.2918	-35214.9		-3.2948	363342		-3.2918	179681
	-3.29118	-131672		-3.29418	373924		-3.29118	153994
	-3.29055	-152587		-3.29355	368168		-3.29055	211937
	-3.28992	-43374.3		-3.29292	527705		-3.28992	278443
	-3.28929	-37654.9		-3.29229	625121		-3.28929	267137
	-3.28867	-35399.7		-3.29167	472352		-3.28867	238932
	-3.28804	-47697.6		-3.29104	506416		-3.28804	263184
	-3.28741	75609.1		-3.29041	543078		-3.28741	229539
	-3.28679	177880		-3.28979	578089		-3.28679	247543
	-3.28616	132210		-3.28916	525249		-3.28616	279441
	-3.28553	-6569.87		-3.28853	400064		-3.28553	264325
	-3.2849	-60376.2		-3.2879	269027		-3.2849	275688
	-3.28428	-90422.8		-3.28728	359413		-3.28428	306380
	-3.28365	1673.09		-3.28665	466315		-3.28365	201041
	-3.28302	-146331		-3.28602	414638		-3.28302	157480
	-3.28239	-125987		-3.2854	465249		-3.28239	209887
	-3.28177	-125271		-3.28477	429028		-3.28177	229378
	-3.28114	-185893		-3.28414	319216		-3.28114	200469
	-3.28051	-208247		-3.28351	324129		-3.28051	242920
	-3.27989	-156127		-3.28289	345221		-3.27989	298454
	-3.27926	-26015.7		-3.28226	364803		-3.27926	318848
	-3.27863	-174232		-3.28163	458775		-3.27863	328436
	-3.278	-173141		-3.281	557958		-3.278	301202
	-3.27738	-208130		-3.28038	628667		-3.27738	259525
	-3.27675	-190585		-3.27975	421804		-3.27675	263226
	-3.27612	-71665.1		-3.27912	412296		-3.27612	259066
	-3.2755	-114314		-3.2785	441971		-3.2755	229971
	-3.27487	-146105		-3.27787	467389		-3.27487	234888
	-3.27424	-108452		-3.27724	627941		-3.27424	269525
	-3.27361	-63387.2		-3.27661	677195		-3.27361	271023
	-3.27299	-45571.7		-3.27599	636800		-3.27299	254609
	-3.27236	-99180.3		-3.27536	571367		-3.27236	297754
	-3.27173	-76098.3		-3.27473	604575		-3.27173	265762
	-3.2711	-152405		-3.2741	545823		-3.2711	276131
	-3.27048	-71439.3		-3.27348	473215		-3.27048	245051
	-3.26985	-197914		-3.27285	365582		-3.26985	194663
	-3.26922	-51084.7		-3.27222	372211		-3.26922	273701
	-3.2686	-44110.8		-3.2716	444398		-3.2686	278756
	-3.26797	-23195.6		-3.27097	481179		-3.26797	231471
	-3.26734	12701.9		-3.27034	344798		-3.26734	236241
	-3.26671	-56811.2		-3.26971	317138		-3.26671	167794
	-3.26609	-35360.7		-3.26909	370912		-3.26609	227505
	-3.26546	-37736.1		-3.26846	418464		-3.26546	282509
	-3.26483	-53004.5		-3.26783	425940		-3.26483	233570
	-3.26421	-24195.6		-3.26721	440753		-3.26421	222331
	-3.26358	-17357.8		-3.26658	453436		-3.26358	252733
	-3.26295	-87292.4		-3.26595	354267		-3.26295	250050
	-3.26232	-100085		-3.26532	305075		-3.26232	177020
	-3.2617	-96499.4		-3.2647	432601		-3.2617	245697
	-3.26107	-69341.7		-3.26407	413431		-3.26107	322371
	-3.26044	-100783		-3.26344	420926		-3.26044	313495
	-3.25981	-20310.3		-3.26281	441864		-3.25981	254220
	-3.25919	-15789.6		-3.26219	574800		-3.25919	172155
	-3.25856	-74021.7		-3.26156	543822		-3.25856	205938
	-3.25793	-29785.2		-3.26093	331815		-3.25793	244676
	-3.25731	75580.3		-3.26031	378350		-3.25731	264217
	-3.25668	-1612.72		-3.25968	607326		-3.25668	228397
	-3.25605	124924		-3.25905	434484		-3.25605	278107
	-3.25542	25029.2		-3.25842	398048		-3.25542	215075
	-3.2548	-63107.7		-3.2578	456055		-3.2548	251067
	-3.25417	-30404.8		-3.25717	361012		-3.25417	221989
	-3.25354	-64740.5		-3.25654	515571		-3.25354	188784
	-3.25291	13973.5		-3.25592	567945		-3.25291	173554
	-3.25229	-44565.4		-3.25529	483318		-3.25229	259304
	-3.25166	-179345		-3.25466	438054		-3.25166	320912
	-3.25103	-174918		-3.25403	379397		-3.25103	382639
	-3.25041	-103520		-3.25341	434221		-3.25041	328724
	-3.24978	1388.69		-3.25278	421234		-3.24978	289131
	-3.24915	-93857.9		-3.25215	460595		-3.24915	289618
	-3.24852	-171739		-3.25152	448489		-3.24852	206641
	-3.2479	-259025		-3.2509	485918		-3.2479	284436
	-3.24727	-41890.8		-3.25027	476251		-3.24727	289353
	-3.24664	1596.91		-3.24964	446273		-3.24664	311329
	-3.24602	18610.9		-3.24902	475784		-3.24602	325152
	-3.24539	-26664.4		-3.24839	519303		-3.24539	345236
	-3.24476	21078.8		-3.24776	403505		-3.24476	283865
	-3.24413	100685		-3.24713	418452		-3.24413	241976
	-3.24351	-13634.1		-3.24651	436381		-3.24351	259121
	-3.24288	-90564.7		-3.24588	379035		-3.24288	229570
	-3.24225	-241462		-3.24525	367039		-3.24225	231168
	-3.24162	-195979		-3.24462	335685		-3.24162	233038
	-3.241	-229009		-3.244	372711		-3.241	178146
	-3.24037	-300701		-3.24337	389674		-3.24037	189414
	-3.23974	-197005		-3.24274	431611		-3.23974	266988
	-3.23912	-49049.8		-3.24212	347748		-3.23912	226660
	-3.23849	-154732		-3.24149	370703		-3.23849	248087
	-3.23786	-38737.1		-3.24086	344928		-3.23786	225866
	-3.23723	-36457		-3.24023	198892		-3.23723	244649
	-3.23661	-13489.1		-3.23961	350573		-3.23661	284757
	-3.23598	26368.1		-3.23898	433696		-3.23598	287654
	-3.23535	-38332.1		-3.23835	500438		-3.23535	289653
	-3.23473	72462.2		-3.23773	487806		-3.23473	220346
	-3.2341	141555		-3.2371	466580		-3.2341	251924
	-3.23347	-893.062		-3.23647	599278		-3.23347	327662
	-3.23284	-77694.1		-3.23584	666244		-3.23284	325947
	-3.23222	-117602		-3.23522	586855		-3.23222	242975
	-3.23159	11792.7		-3.23459	593278		-3.23159	181503
	-3.23096	45407.7		-3.23396	466538		-3.23096	164161
	-3.23033	-115455		-3.23333	337853		-3.23033	226768
	-3.22971	-189846		-3.23271	431532		-3.22971	291045
	-3.22908	-201364		-3.23208	377370		-3.22908	260313
	-3.22845	-163795		-3.23145	334754		-3.22845	179624
	-3.22783	-170840		-3.23083	392582		-3.22783	203246
	-3.2272	-270157		-3.2302	511484		-3.2272	211829
	-3.22657	-197719		-3.22957	491345		-3.22657	239359
	-3.22594	-104362		-3.22894	459298		-3.22594	234856
	-3.22532	28531.4		-3.22832	506519		-3.22532	199475
	-3.22469	-66533.9		-3.22769	397697		-3.22469	282981
	-3.22406	-85603.5		-3.22706	407604		-3.22406	316576
	-3.22344	-117171		-3.22644	393587		-3.22344	291015
	-3.22281	-111490		-3.22581	484916		-3.22281	291776
	-3.22218	-171375		-3.22518	360624		-3.22218	250216
	-3.22155	-75081.3		-3.22455	394654		-3.22155	225919
	-3.22093	-38602.8		-3.22393	368690		-3.22093	192678
	-3.2203	5150.25		-3.2233	493657		-3.2203	216713
	-3.21967	-124724		-3.22267	454571		-3.21967	229800
	-3.21904	-51405.3		-3.22204	443465		-3.21904	227633
	-3.21842	-107361		-3.22142	436793		-3.21842	250144
	-3.21779	-62272.6		-3.22079	393005		-3.21779	236880
	-3.21716	-146448		-3.22016	440070		-3.21716	263900
	-3.21654	-119988		-3.21954	387299		-3.21654	243472
	-3.21591	-150555		-3.21891	443023		-3.21591	213530
	-3.21528	-255654		-3.21828	392508		-3.21528	188925
	-3.21465	-258545		-3.21765	470416		-3.21465	219012
	-3.21403	-213338		-3.21703	494443		-3.21403	281636
	-3.2134	-176103		-3.2164	491209		-3.2134	259298
	-3.21277	27884		-3.21577	520658		-3.21277	316310
	-3.21214	8004.28		-3.21514	313123		-3.21214	322682
	-3.21152	-1728.81		-3.21452	488562		-3.21152	295890
	-3.21089	10504		-3.21389	611876		-3.21089	302400
	-3.21026	-88624		-3.21326	474564		-3.21026	286930
	-3.20964	-61893.8		-3.21264	406144		-3.20964	290820
	-3.20901	-1536.75		-3.21201	326229		-3.20901	237327
	-3.20838	-9524.62		-3.21138	416113		-3.20838	259871
	-3.20775	-73377.6		-3.21075	469593		-3.20775	274711
	-3.20713	-161000		-3.21013	419312		-3.20713	287641
	-3.2065	-132719		-3.2095	317477		-3.2065	279695
	-3.20587	-22362.1		-3.20887	359048		-3.20587	308962
	-3.20525	-135987		-3.20825	357465		-3.20525	303429
	-3.20462	-90760.6		-3.20762	363155		-3.20462	302733
	-3.20399	-16849.5		-3.20699	445508		-3.20399	296194
	-3.20336	-12459.5		-3.20636	361697		-3.20336	282473
	-3.20274	-68210.4		-3.20574	272884		-3.20274	316589
	-3.20211	-102684		-3.20511	379727		-3.20211	346742
	-3.20148	20612.8		-3.20448	445140		-3.20148	264219
	-3.20085	14922.2		-3.20385	446489		-3.20085	295712
	-3.20023	-12331.2		-3.20323	452665		-3.20023	290324
	-3.1996	-110356		-3.2026	430156		-3.1996	295258
	-3.19897	-51906.8		-3.20197	484377		-3.19897	300135
	-3.19835	-112708		-3.20135	419221		-3.19835	282182
	-3.19772	-156475		-3.20072	431936		-3.19772	230799
	-3.19709	-177436		-3.20009	539385		-3.19709	223318
	-3.19646	-218038		-3.19946	570807		-3.19646	273081
	-3.19584	-199903		-3.19884	552435		-3.19584	248990
	-3.19521	-51983.1		-3.19821	624010		-3.19521	355411
	-3.19458	60001.1		-3.19758	491660		-3.19458	352038
	-3.19396	-64956.2		-3.19696	465918		-3.19396	319492
	-3.19333	-28881.5		-3.19633	488133		-3.19333	268008
	-3.1927	14.0312		-3.1957	490261		-3.1927	299998
	-3.19207	-63620.4		-3.19507	506250		-3.19207	285687
	-3.19145	-30566.6		-3.19445	640818		-3.19145	274850
	-3.19082	84392.5		-3.19382	475472		-3.19082	286841
	-3.19019	116004		-3.19319	472114		-3.19019	261980
	-3.18956	25602.7		-3.19256	267078		-3.18956	219384
	-3.18894	111251		-3.19194	374714		-3.18894	224684
	-3.18831	21398		-3.19131	405861		-3.18831	227833
	-3.18768	-14916.6		-3.19068	384763		-3.18768	302035
	-3.18706	-80687.2		-3.19006	487924		-3.18706	317529
	-3.18643	-171073		-3.18943	417295		-3.18643	299393
	-3.1858	-142082		-3.1888	424644		-3.1858	309255
	-3.18517	-202370		-3.18817	374372		-3.18517	241086
	-3.18455	-169347		-3.18755	419864		-3.18455	271169
	-3.18392	-24973.1		-3.18692	531245		-3.18392	236944
	-3.18329	103007		-3.18629	544036		-3.18329	274540
	-3.18266	-41963.7		-3.18567	577018		-3.18266	264415
	-3.18204	-61632.5		-3.18504	647044		-3.18204	219515
	-3.18141	-64299.6		-3.18441	568616		-3.18141	229598
	-3.18078	-8511.66		-3.18378	433016		-3.18078	272024
	-3.18016	-50200.6		-3.18316	424635		-3.18016	216083
	-3.17953	-45002.6		-3.18253	466004		-3.17953	218711
	-3.1789	-10615.2		-3.1819	440830		-3.1789	219930
	-3.17827	7696.34		-3.18127	352635		-3.17827	185357
	-3.17765	15342.5		-3.18065	442686		-3.17765	171947
	-3.17702	-33330.3		-3.18002	456071		-3.17702	154305
	-3.17639	-165057		-3.17939	491864		-3.17639	138939
	-3.17577	-11094.4		-3.17877	521998		-3.17577	214276
	-3.17514	53452.3		-3.17814	593321		-3.17514	241802
	-3.17451	35296.2		-3.17751	693086		-3.17451	214693
	-3.17388	88945.2		-3.17688	684175		-3.17388	202543
	-3.17326	32619.7		-3.17626	606741		-3.17326	271219
	-3.17263	-55507.3		-3.17563	512696		-3.17263	226340
	-3.172	-61622.6		-3.175	489307		-3.172	221237
	-3.17137	-124904		-3.17437	509029		-3.17137	229000
	-3.17075	-87261		-3.17375	377148		-3.17075	214596
	-3.17012	-80245.1		-3.17312	405735		-3.17012	230861
	-3.16949	23533.2		-3.17249	450140		-3.16949	233264
	-3.16887	60726.9		-3.17187	513875		-3.16887	263869
	-3.16824	9641.56		-3.17124	480446		-3.16824	258089
	-3.16761	-89869.2		-3.17061	372848		-3.16761	242955
	-3.16698	-111037		-3.16998	466210		-3.16698	240271
	-3.16636	-67340.8		-3.16936	441293		-3.16636	295848
	-3.16573	10187		-3.16873	473759		-3.16573	271761
	-3.1651	-34806.6		-3.1681	514908		-3.1651	239204
	-3.16448	-79951.8		-3.16748	493452		-3.16448	241415
	-3.16385	27548.9		-3.16685	463392		-3.16385	239384
	-3.16322	-43352.2		-3.16622	478200		-3.16322	183532
	-3.16259	-29160.4		-3.16559	531004		-3.16259	190796
	-3.16197	2029.94		-3.16497	573961		-3.16197	197896
	-3.16134	-41007.4		-3.16434	490813		-3.16134	223340
	-3.16071	89369.5		-3.16371	498498		-3.16071	226903
	-3.16008	52444.7		-3.16308	449581		-3.16008	287854
	-3.15946	154789		-3.16246	554057		-3.15946	203450
	-3.15883	209472		-3.16183	580696		-3.15883	193998
	-3.1582	88839.3		-3.1612	580331		-3.1582	188116
	-3.15758	90161.6		-3.16058	596483		-3.15758	142428
	-3.15695	185619		-3.15995	508699		-3.15695	187909
	-3.15632	199777		-3.15932	427796		-3.15632	213676
	-3.15569	81249.5		-3.15869	457921		-3.15569	308982
	-3.15507	54027.3		-3.15807	458805		-3.15507	322703
	-3.15444	178058		-3.15744	359181		-3.15444	286348
	-3.15381	18283.7		-3.15681	410154		-3.15381	322527
	-3.15318	38487.4		-3.15619	483999		-3.15318	295347
	-3.15256	70113.2		-3.15556	474396		-3.15256	320231
	-3.15193	47984.3		-3.15493	355868		-3.15193	294184
	-3.1513	92276.4		-3.1543	337000		-3.1513	287912
	-3.15068	107121		-3.15368	298349		-3.15068	276327
	-3.15005	-4953.06		-3.15305	296364		-3.15005	294655
	-3.14942	-17705		-3.15242	497566		-3.14942	256707
	-3.14879	-204430		-3.15179	416326		-3.14879	288122
	-3.14817	-167434		-3.15117	441226		-3.14817	319560
	-3.14754	45550.2		-3.15054	420361		-3.14754	279349
	-3.14691	95310.7		-3.14991	434802		-3.14691	264661
	-3.14629	3352.78		-3.14929	381469		-3.14629	266016
	-3.14566	41546.6		-3.14866	342086		-3.14566	291834
	-3.14503	55511.7		-3.14803	407421		-3.14503	273506
	-3.1444	-47230.1		-3.1474	434100		-3.1444	247084
	-3.14378	-83675.4		-3.14678	401770		-3.14378	224801
	-3.14315	-44524.8		-3.14615	310168		-3.14315	251847
	-3.14252	-108298		-3.14552	268293		-3.14252	236870
	-3.14189	-34284.8		-3.14489	384162		-3.14189	236042
	-3.14127	-112691		-3.14427	449119		-3.14127	240129
	-3.14064	-103983		-3.14364	524781		-3.14064	298501
	-3.14001	-173064		-3.14301	459960		-3.14001	231156
	-3.13939	36957.2		-3.14239	452228		-3.13939	210128
	-3.13876	39300.5		-3.14176	491877		-3.13876	276965
	-3.13813	94729.7		-3.14113	400267		-3.13813	229307
	-3.1375	147734		-3.1405	251097		-3.1375	225645
	-3.13688	87771.7		-3.13988	371014		-3.13688	295696
	-3.13625	49721.3		-3.13925	460151		-3.13625	301666
	-3.13562	70051.4		-3.13862	475650		-3.13562	290987
	-3.135	71662.2		-3.138	476083		-3.135	244354
	-3.13437	34713.2		-3.13737	359074		-3.13437	313483
	-3.13374	68072.3		-3.13674	376194		-3.13374	299064
	-3.13311	-7082.75		-3.13611	399407		-3.13311	255382
	-3.13249	-71998.8		-3.13549	476944		-3.13249	218856
	-3.13186	-198199		-3.13486	511081		-3.13186	244001
	-3.13123	-72018.2		-3.13423	644566		-3.13123	232953
	-3.1306	-29814.9		-3.1336	550448		-3.1306	251803
	-3.12998	49864.2		-3.13298	566708		-3.12998	210293
	-3.12935	184349		-3.13235	488385		-3.12935	270457
	-3.12872	60607.3		-3.13172	567423		-3.12872	310114
	-3.1281	102386		-3.1311	571533		-3.1281	261556
	-3.12747	50863.1		-3.13047	517147		-3.12747	308599
	-3.12684	-129827		-3.12984	531389		-3.12684	340531
	-3.12621	-154135		-3.12921	449340		-3.12621	288863
	-3.12559	-20641.3		-3.12859	397932		-3.12559	256366
	-3.12496	-17039.9		-3.12796	457675		-3.12496	216181
	-3.12433	-146508		-3.12733	502071		-3.12433	178250
	-3.12371	21337.4		-3.12671	503926		-3.12371	185788
	-3.12308	25741.6		-3.12608	545946		-3.12308	198188
	-3.12245	39410.8		-3.12545	469234		-3.12245	214012
	-3.12182	44329.4		-3.12482	422328		-3.12182	271190
	-3.1212	13126.3		-3.1242	450046		-3.1212	290004
	-3.12057	-69935.6		-3.12357	534183		-3.12057	288754
	-3.11994	3765.53		-3.12294	590942		-3.11994	260317
	-3.11931	-11687.8		-3.12231	484716		-3.11931	245915
	-3.11869	30536.9		-3.12169	500266		-3.11869	199998
	-3.11806	19646.9		-3.12106	597434		-3.11806	186599
	-3.11743	1725.75		-3.12043	630610		-3.11743	186068
	-3.11681	-2165.97		-3.11981	551537		-3.11681	245061
	-3.11618	-53334.1		-3.11918	404958		-3.11618	276951
	-3.11555	5856.78		-3.11855	416194		-3.11555	301723
	-3.11492	33707.5		-3.11792	365451		-3.11492	329145
	-3.1143	-7498.34		-3.1173	552860		-3.1143	337614
	-3.11367	-49713.6		-3.11667	538033		-3.11367	281467
	-3.11304	36827.2		-3.11604	407476		-3.11304	270697
	-3.11241	85714.8		-3.11541	509888		-3.11241	269851
	-3.11179	7911.63		-3.11479	446560		-3.11179	250430
	-3.11116	-31408		-3.11416	490597		-3.11116	231878
	-3.11053	85190.9		-3.11353	486104		-3.11053	170805
	-3.10991	36044.4		-3.11291	498803		-3.10991	195273
	-3.10928	648.313		-3.11228	471676		-3.10928	236801
	-3.10865	-14465.2		-3.11165	530075		-3.10865	218727
	-3.10802	-84167.4		-3.11102	529080		-3.10802	209974
	-3.1074	31352.9		-3.1104	603415		-3.1074	265879
	-3.10677	-6111.31		-3.10977	637711		-3.10677	238620
	-3.10614	-129591		-3.10914	604313		-3.10614	220192
	-3.10552	-23949.2		-3.10852	516793		-3.10552	246463
	-3.10489	147351		-3.10789	510270		-3.10489	252849
	-3.10426	133295		-3.10726	398375		-3.10426	268768
	-3.10363	48534.4		-3.10663	464847		-3.10363	238133
	-3.10301	120971		-3.10601	355553		-3.10301	229101
	-3.10238	171286		-3.10538	307695		-3.10238	257296
	-3.10175	92641.3		-3.10475	456077		-3.10175	282762
	-3.10112	140367		-3.10412	531744		-3.10112	268825
	-3.1005	265256		-3.1035	506932		-3.1005	320362
	-3.09987	137616		-3.10287	506341		-3.09987	304059
	-3.09924	-143415		-3.10224	549643		-3.09924	210654
	-3.09862	-39589.3		-3.10162	435287		-3.09862	175092
	-3.09799	80311.3		-3.10099	547659		-3.09799	230262
	-3.09736	97375.3		-3.10036	499726		-3.09736	218900
	-3.09673	128763		-3.09973	591181		-3.09673	232070
	-3.09611	101530		-3.09911	545931		-3.09611	212228
	-3.09548	54925.1		-3.09848	544286		-3.09548	285996
	-3.09485	144030		-3.09785	446913		-3.09485	338858
	-3.09423	15749.4		-3.09723	368993		-3.09423	344753
	-3.0936	-162602		-3.0966	437527		-3.0936	294550
	-3.09297	-171676		-3.09597	507870		-3.09297	288473
	-3.09234	-113076		-3.09534	543223		-3.09234	278713
	-3.09172	-128687		-3.09472	555117		-3.09172	316269
	-3.09109	-54123.2		-3.09409	409403		-3.09109	294574
	-3.09046	-97974.8		-3.09346	467826		-3.09046	254658
	-3.08983	-42337.7		-3.09283	502573		-3.08983	222369
	-3.08921	-106200		-3.09221	429413		-3.08921	217655
	-3.08858	-80255		-3.09158	289540		-3.08858	231255
	-3.08795	-135626		-3.09095	325269		-3.08795	246188
	-3.08733	-135620		-3.09033	360804		-3.08733	235865
	-3.0867	-26374.5		-3.0897	400206		-3.0867	244125
	-3.08607	117602		-3.08907	314565		-3.08607	303960
	-3.08544	237162		-3.08844	354945		-3.08544	283534
	-3.08482	94706.7		-3.08782	417067		-3.08482	287803
	-3.08419	-7652.28		-3.08719	409286		-3.08419	257549
	-3.08356	-59812.3		-3.08656	307624		-3.08356	258402
	-3.08293	-107948		-3.08594	370201		-3.08293	191328
	-3.08231	21440.8		-3.08531	379734		-3.08231	213010
	-3.08168	86568.5		-3.08468	447058		-3.08168	231964
	-3.08105	118206		-3.08405	509136		-3.08105	196530
	-3.08043	42466.7		-3.08343	588873		-3.08043	235697
	-3.0798	-25292.1		-3.0828	402521		-3.0798	271057
	-3.07917	-29403.7		-3.08217	447948		-3.07917	222203
	-3.07854	-103968		-3.08154	496666		-3.07854	226891
	-3.07792	-71133.5		-3.08092	528416		-3.07792	262107
	-3.07729	-45213.2		-3.08029	589721		-3.07729	254543
	-3.07666	-85312.4		-3.07966	657566		-3.07666	206269
	-3.07604	-67175.8		-3.07904	620350		-3.07604	244651
	-3.07541	49739.8		-3.07841	539843		-3.07541	301130
	-3.07478	18892.5		-3.07778	355870		-3.07478	284245
	-3.07415	-63184.4		-3.07715	399116		-3.07415	250413
	-3.07353	-60964.3		-3.07653	447193		-3.07353	238245
	-3.0729	37237.3		-3.0759	347871		-3.0729	231637
	-3.07227	95946.4		-3.07527	393450		-3.07227	270830
	-3.07164	181714		-3.07464	423525		-3.07164	224188
	-3.07102	137838		-3.07402	380319		-3.07102	239267
	-3.07039	43736.7		-3.07339	369144		-3.07039	281825
	-3.06976	-10994.9		-3.07276	374701		-3.06976	250475
	-3.06914	56574.2		-3.07214	353814		-3.06914	232808
	-3.06851	63854.3		-3.07151	481212		-3.06851	244522
	-3.06788	55723.7		-3.07088	637672		-3.06788	256667
	-3.06725	-36870.6		-3.07025	563975		-3.06725	247485
	-3.06663	-32101.2		-3.06963	504007		-3.06663	216178
	-3.066	79638.8		-3.069	516386		-3.066	216514
	-3.06537	36405.6		-3.06837	585914		-3.06537	273040
	-3.06475	-19799.9		-3.06775	528405		-3.06475	270639
	-3.06412	-159800		-3.06712	408574		-3.06412	273274
	-3.06349	-28659.2		-3.06649	362031		-3.06349	247564
	-3.06286	-97143.7		-3.06586	401024		-3.06286	264520
	-3.06224	-112535		-3.06524	320907		-3.06224	256625
	-3.06161	42116.3		-3.06461	326738		-3.06161	234540
	-3.06098	-28569.5		-3.06398	448510		-3.06098	251500
	-3.06035	-37590.2		-3.06335	521795		-3.06035	286630
	-3.05973	-23017.2		-3.06273	728005		-3.05973	293174
	-3.0591	106554		-3.0621	642570		-3.0591	317173
	-3.05847	151148		-3.06147	527625		-3.05847	320867
	-3.05785	19258		-3.06085	404154		-3.05785	320795
	-3.05722	-78955.2		-3.06022	357038		-3.05722	297284
	-3.05659	-78040.9		-3.05959	456702		-3.05659	329548
	-3.05596	-45249.7		-3.05896	377499		-3.05596	313420
	-3.05534	-98073.2		-3.05834	500344		-3.05534	257500
	-3.05471	-11445.8		-3.05771	475925		-3.05471	275951
	-3.05408	3628		-3.05708	447401		-3.05408	266209
	-3.05345	20193.1		-3.05646	423760		-3.05345	190005
	-3.05283	-145721		-3.05583	419722		-3.05283	204190
	-3.0522	-206518		-3.0552	349132		-3.0522	188527
	-3.05157	-28663.6		-3.05457	297349		-3.05157	220302
	-3.05095	-1679.16		-3.05395	432201		-3.05095	247674
	-3.05032	-119587		-3.05332	460685		-3.05032	239822
	-3.04969	-98879.6		-3.05269	534399		-3.04969	304104
	-3.04906	49023.2		-3.05206	518335		-3.04906	245386
	-3.04844	-135000		-3.05144	444154		-3.04844	244387
	-3.04781	-53426.8		-3.05081	457901		-3.04781	247611
	-3.04718	36286.7		-3.05018	403415		-3.04718	251782
	-3.04656	79640.1		-3.04956	374950		-3.04656	316749
	-3.04593	72485.5		-3.04893	298932		-3.04593	288398
	-3.0453	-39183		-3.0483	351942		-3.0453	310670
	-3.04467	3285.69		-3.04767	389543		-3.04467	304264
	-3.04405	-65761.3		-3.04705	486886		-3.04405	289234
	-3.04342	79359.1		-3.04642	408247		-3.04342	274935
	-3.04279	-18249.1		-3.04579	382169		-3.04279	240408
	-3.04216	-58214.4		-3.04516	431024		-3.04216	272863
	-3.04154	-44406.3		-3.04454	423030		-3.04154	253556
	-3.04091	-146584		-3.04391	448347		-3.04091	244036
	-3.04028	-112644		-3.04328	352185		-3.04028	244039
	-3.03966	-68357		-3.04266	448622		-3.03966	253825
	-3.03903	-57657		-3.04203	588415		-3.03903	303242
	-3.0384	-159262		-3.0414	631721		-3.0384	267387
	-3.03777	-103935		-3.04077	584834		-3.03777	333414
	-3.03715	-139521		-3.04015	503253		-3.03715	234757
	-3.03652	-62044.3		-3.03952	393161		-3.03652	263723
	-3.03589	24740.6		-3.03889	439926		-3.03589	328176
	-3.03527	3269.94		-3.03827	481947		-3.03527	330975
	-3.03464	-15610.8		-3.03764	427931		-3.03464	370234
	-3.03401	-37647		-3.03701	343881		-3.03401	337141
	-3.03338	-64993.4		-3.03638	378572		-3.03338	294055
	-3.03276	-117624		-3.03576	391173		-3.03276	281074
	-3.03213	-108621		-3.03513	503151		-3.03213	257556
	-3.0315	29947.3		-3.0345	495219		-3.0315	253837
	-3.03087	28973.3		-3.03387	491938		-3.03087	218386
	-3.03025	-37314.3		-3.03325	587117		-3.03025	237892
	-3.02962	-59181.7		-3.03262	536490		-3.02962	278499
	-3.02899	-29065.6		-3.03199	551091		-3.02899	322208
	-3.02837	-85136.3		-3.03137	532965		-3.02837	293010
	-3.02774	-2576.03		-3.03074	533551		-3.02774	292283
	-3.02711	72041.1		-3.03011	459689		-3.02711	271895
	-3.02648	856.594		-3.02948	535043		-3.02648	186917
	-3.02586	-6903.81		-3.02886	426331		-3.02586	232945
	-3.02523	62838.2		-3.02823	417963		-3.02523	268157
	-3.0246	-74544.9		-3.0276	402496		-3.0246	202612
	-3.02398	-108507		-3.02698	547963		-3.02398	263163
	-3.02335	-116183		-3.02635	521203		-3.02335	272230
	-3.02272	-117842		-3.02572	485219		-3.02272	215254
	-3.02209	7470.28		-3.02509	396352		-3.02209	210554
	-3.02147	123937		-3.02447	300235		-3.02147	255807
	-3.02084	81023		-3.02384	411898		-3.02084	241064
	-3.02021	5904.22		-3.02321	493394		-3.02021	325384
	-3.01958	-114881		-3.02258	405941		-3.01958	319072
	-3.01896	-102416		-3.02196	472662		-3.01896	267794
	-3.01833	-117579		-3.02133	420607		-3.01833	258607
	-3.0177	-6840.41		-3.0207	394041		-3.0177	306023
	-3.01708	98446.2		-3.02008	455647		-3.01708	322198
	-3.01645	2322.88		-3.01945	498163		-3.01645	264978
	-3.01582	42666.4		-3.01882	447744		-3.01582	286349
	-3.01519	-36043		-3.01819	431866		-3.01519	235396
	-3.01457	-103003		-3.01757	317427		-3.01457	245415
	-3.01394	7657.84		-3.01694	425161		-3.01394	256707
	-3.01331	-17762.7		-3.01631	445007		-3.01331	220662
	-3.01268	22739.1		-3.01568	437450		-3.01268	220273
	-3.01206	-97984.2		-3.01506	556640		-3.01206	209090
	-3.01143	-100126		-3.01443	487565		-3.01143	241924
	-3.0108	-43761.8		-3.0138	425049		-3.0108	280742
	-3.01018	-77943.3		-3.01318	380050		-3.01018	234509
	-3.00955	-23971.3		-3.01255	487526		-3.00955	216546
	-3.00892	-69018.7		-3.01192	541463		-3.00892	218800
	-3.00829	-78154.5		-3.01129	492763		-3.00829	162166
	-3.00767	-30780.6		-3.01067	471848		-3.00767	180043
	-3.00704	-43500.8		-3.01004	498254		-3.00704	197830
	-3.00641	-118624		-3.00941	430494		-3.00641	298779
	-3.00579	-89410.5		-3.00879	463080		-3.00579	281797
	-3.00516	10912.2		-3.00816	504186		-3.00516	296768
	-3.00453	-28064.7		-3.00753	582247		-3.00453	289671
	-3.0039	-65750.7		-3.0069	610543		-3.0039	230345
	-3.00328	2530.44		-3.00628	589948		-3.00328	229886
	-3.00265	59090.2		-3.00565	487490		-3.00265	277723
	-3.00202	113293		-3.00502	582127		-3.00202	286608
	-3.00139	25693.4		-3.00439	484787		-3.00139	295923
	-3.00077	71857.3		-3.00377	472608		-3.00077	248322
	-3.00014	116049		-3.00314	443683		-3.00014	253852
	-2.99951	38280.3		-3.00251	352962		-2.99951	258658
	-2.99889	90427.3		-3.00189	366782		-2.99889	226972
	-2.99826	33027.7		-3.00126	363337		-2.99826	262421
	-2.99763	-31930.6		-3.00063	360586		-2.99763	334448
	-2.997	-5881.22		-3	387021		-2.997	282978
	-2.99638	-25207.6		-2.99938	505549		-2.99638	219352
	-2.99575	1894.56		-2.99875	478132		-2.99575	217643
	-2.99512	32496.3		-2.99812	443285		-2.99512	227687
	-2.9945	-136443		-2.9975	393719		-2.9945	228764
	-2.99387	-143754		-2.99687	428927		-2.99387	220795
	-2.99324	-157582		-2.99624	426126		-2.99324	225953
	-2.99261	-127111		-2.99561	428261		-2.99261	268444
	-2.99199	-164401		-2.99499	437690		-2.99199	257338
	-2.99136	-25885.1		-2.99436	507062		-2.99136	243249
	-2.99073	-94735.5		-2.99373	399535		-2.99073	253060
	-2.9901	-132507		-2.9931	468546		-2.9901	245028
	-2.98948	-99633.9		-2.99248	417968		-2.98948	224617
	-2.98885	-117206		-2.99185	374628		-2.98885	258032
	-2.98822	-40902.7		-2.99122	455671		-2.98822	272042
	-2.9876	-54645.8		-2.9906	518979		-2.9876	313752
	-2.98697	-75475.8		-2.98997	556171		-2.98697	293181
	-2.98634	-14119.8		-2.98934	594882		-2.98634	291005
	-2.98571	19787.9		-2.98871	519167		-2.98571	291661
	-2.98509	-62733.6		-2.98809	472860		-2.98509	310415
	-2.98446	-94543		-2.98746	403248		-2.98446	243722
	-2.98383	37670.7		-2.98683	256418		-2.98383	237017
	-2.9832	67197.3		-2.98621	308723		-2.9832	219329
	-2.98258	-2591.25		-2.98558	283821		-2.98258	258958
	-2.98195	84912.9		-2.98495	338196		-2.98195	279468
	-2.98132	14072.5		-2.98432	360346		-2.98132	254669
	-2.9807	15016.1		-2.9837	484144		-2.9807	205030
	-2.98007	-51048.1		-2.98307	482731		-2.98007	223996
	-2.97944	78465.4		-2.98244	503950		-2.97944	278802
	-2.97881	-52247		-2.98181	445714		-2.97881	271543
	-2.97819	-103195		-2.98119	491510		-2.97819	263878
	-2.97756	-37416.8		-2.98056	561789		-2.97756	289651
	-2.97693	68287.3		-2.97993	562142		-2.97693	352643
	-2.97631	55676.5		-2.97931	498909		-2.97631	302050
	-2.97568	51064.3		-2.97868	431677		-2.97568	242852
	-2.97505	19491.5		-2.97805	529630		-2.97505	280810
	-2.97442	148170		-2.97742	517427		-2.97442	287876
	-2.9738	25223.6		-2.9768	473404		-2.9738	304582
	-2.97317	-123642		-2.97617	539407		-2.97317	308064
	-2.97254	-173400		-2.97554	553374		-2.97254	317516
	-2.97191	-48184.5		-2.97491	488825		-2.97191	235197
	-2.97129	37939.6		-2.97429	527398		-2.97129	269747
	-2.97066	67977.5		-2.97366	470701		-2.97066	244882
	-2.97003	68931.6		-2.97303	472465		-2.97003	240672
	-2.96941	-76644.5		-2.97241	512916		-2.96941	290620
	-2.96878	-122757		-2.97178	514518		-2.96878	256766
	-2.96815	-114237		-2.97115	397289		-2.96815	242076
	-2.96752	-59335.7		-2.97052	354350		-2.96752	250820
	-2.9669	56392.2		-2.9699	403988		-2.9669	336533
	-2.96627	4054.56		-2.96927	402408		-2.96627	316332
	-2.96564	-30182		-2.96864	518915		-2.96564	277882
	-2.96502	-72844.1		-2.96802	448005		-2.96502	260840
	-2.96439	-152514		-2.96739	494856		-2.96439	274064
	-2.96376	-96262.5		-2.96676	514920		-2.96376	264098
	-2.96313	-110373		-2.96613	516974		-2.96313	265594
	-2.96251	-59229.3		-2.96551	465898		-2.96251	296786
	-2.96188	-48354.7		-2.96488	347955		-2.96188	252327
	-2.96125	38812.1		-2.96425	399701		-2.96125	258704
	-2.96062	98300.8		-2.96362	484444		-2.96062	269208
	-2.96	57302.2		-2.963	480554		-2.96	291964
	-2.95937	118351		-2.96237	527703		-2.95937	297123
	-2.95874	43319.6		-2.96174	574342		-2.95874	211538
	-2.95812	70666.2		-2.96112	583975		-2.95812	271019
	-2.95749	39921.1		-2.96049	524655		-2.95749	312999
	-2.95686	-19517.1		-2.95986	495889		-2.95686	275662
	-2.95623	100055		-2.95923	380439		-2.95623	266552
	-2.95561	77227.5		-2.95861	431514		-2.95561	224195
	-2.95498	-3689.97		-2.95798	369240		-2.95498	194328
	-2.95435	-33119		-2.95735	313619		-2.95435	218131
	-2.95372	-154181		-2.95673	271296		-2.95372	189947
	-2.9531	-33497.6		-2.9561	416240		-2.9531	294982
	-2.95247	22956.1		-2.95547	472897		-2.95247	282825
	-2.95184	-130666		-2.95484	571224		-2.95184	285148
	-2.95122	-68276.8		-2.95422	485185		-2.95122	299599
	-2.95059	-36476.9		-2.95359	442815		-2.95059	273457
	-2.94996	-145648		-2.95296	377598		-2.94996	252724
	-2.94933	-82140.8		-2.95233	512159		-2.94933	250969
	-2.94871	14211.4		-2.95171	473855		-2.94871	240402
	-2.94808	-92740.6		-2.95108	434818		-2.94808	211857
	-2.94745	-138907		-2.95045	403852		-2.94745	229227
	-2.94683	-116393		-2.94983	482533		-2.94683	256596
	-2.9462	-28392		-2.9492	517017		-2.9462	280009
	-2.94557	176204		-2.94857	496231		-2.94557	265485
	-2.94494	76062		-2.94794	456405		-2.94494	272904
	-2.94432	-103983		-2.94732	495867		-2.94432	276532
	-2.94369	-163050		-2.94669	440755		-2.94369	264211
	-2.94306	-46825.9		-2.94606	498804		-2.94306	274007
	-2.94243	9411.09		-2.94543	550391		-2.94243	226268
	-2.94181	-52884.4		-2.94481	541688		-2.94181	245857
	-2.94118	-148399		-2.94418	525555		-2.94118	245004
	-2.94055	-89908.3		-2.94355	544179		-2.94055	257447
	-2.93993	13202.5		-2.94293	618857		-2.93993	266601
	-2.9393	-6718.53		-2.9423	536674		-2.9393	281813
	-2.93867	-28168.8		-2.94167	642395		-2.93867	265861
	-2.93804	-43189.9		-2.94104	495312		-2.93804	272507
	-2.93742	-54411.4		-2.94042	471813		-2.93742	244423
	-2.93679	46353.7		-2.93979	488820		-2.93679	230456
	-2.93616	40356.7		-2.93916	529185		-2.93616	272245
	-2.93554	-24557.4		-2.93854	484315		-2.93554	235713
	-2.93491	440.75		-2.93791	512145		-2.93491	221856
	-2.93428	-46103		-2.93728	355816		-2.93428	221271
	-2.93365	-133911		-2.93665	363715		-2.93365	257896
	-2.93303	-113011		-2.93603	519578		-2.93303	257928
	-2.9324	74893.2		-2.9354	457469		-2.9324	246181
	-2.93177	-87043.7		-2.93477	478034		-2.93177	230639
	-2.93114	-161314		-2.93414	492258		-2.93114	262069
	-2.93052	-194509		-2.93352	422011		-2.93052	242076
	-2.92989	-209740		-2.93289	496054		-2.92989	221757
	-2.92926	-100566		-2.93226	468897		-2.92926	244588
	-2.92864	43926.7		-2.93164	346307		-2.92864	325641
	-2.92801	3639.56		-2.93101	432473		-2.92801	313236
	-2.92738	-194745		-2.93038	449055		-2.92738	254737
	-2.92675	-118784		-2.92975	408075		-2.92675	248119
	-2.92613	-32724.9		-2.92913	420870		-2.92613	261430
	-2.9255	-10838.6		-2.9285	353961		-2.9255	255503
	-2.92487	-55313.3		-2.92787	353654		-2.92487	217942
	-2.92425	-28135.3		-2.92725	380906		-2.92425	207157
	-2.92362	-8235.75		-2.92662	395407		-2.92362	235504
	-2.92299	10874		-2.92599	409591		-2.92299	241011
	-2.92236	-28132.8		-2.92536	423337		-2.92236	309604
	-2.92174	-190625		-2.92474	424169		-2.92174	311990
	-2.92111	-122143		-2.92411	435343		-2.92111	311612
	-2.92048	-27050.1		-2.92348	337694		-2.92048	262609
	-2.91985	29171.2		-2.92285	274118		-2.91985	260050
	-2.91923	48789.1		-2.92223	370893		-2.91923	296762
	-2.9186	-12250.2		-2.9216	283650		-2.9186	251416
	-2.91797	59298.3		-2.92097	374342		-2.91797	257578
	-2.91735	-38400.9		-2.92035	416613		-2.91735	273864
	-2.91672	-68923.2		-2.91972	463296		-2.91672	276439
	-2.91609	-125695		-2.91909	489332		-2.91609	273767
	-2.91546	-93163.5		-2.91846	569980		-2.91546	270729
	-2.91484	-17275.3		-2.91784	565271		-2.91484	263200
	-2.91421	-91725.7		-2.91721	504837		-2.91421	286857
	-2.91358	30304.2		-2.91658	467929		-2.91358	308175
	-2.91295	-106308		-2.91595	320905		-2.91295	256265
	-2.91233	-178664		-2.91533	284664		-2.91233	274227
	-2.9117	-200661		-2.9147	428945		-2.9117	289515
	-2.91107	-115573		-2.91407	550514		-2.91107	279476
	-2.91045	-106132		-2.91345	544374		-2.91045	219120
	-2.90982	-46386.2		-2.91282	592150		-2.90982	246764
	-2.90919	-26152.8		-2.91219	563254		-2.90919	264859
	-2.90856	25810.2		-2.91156	377497		-2.90856	304780
	-2.90794	-25277.7		-2.91094	369403		-2.90794	261525
	-2.90731	-42617.2		-2.91031	408341		-2.90731	260687
	-2.90668	-33711.3		-2.90968	469323		-2.90668	197874
	-2.90606	1093.94		-2.90906	391999		-2.90606	169625
	-2.90543	59436		-2.90843	313114		-2.90543	161679
	-2.9048	-14022.4		-2.9078	343588		-2.9048	256364
	-2.90417	66861.4		-2.90717	403468		-2.90417	262639
	-2.90355	178718		-2.90655	447058		-2.90355	262105
	-2.90292	74638.1		-2.90592	474977		-2.90292	240923
	-2.90229	71240.8		-2.90529	693326		-2.90229	229260
	-2.90166	44863.3		-2.90466	709957		-2.90166	208526
	-2.90104	144628		-2.90404	567475		-2.90104	223411
	-2.90041	109223		-2.90341	597814		-2.90041	255343
	-2.89978	-69701.4		-2.90278	522020		-2.89978	298595
	-2.89916	8400.81		-2.90216	520382		-2.89916	304492
	-2.89853	-60415.3		-2.90153	618224		-2.89853	302751
	-2.8979	-56933.8		-2.9009	560580		-2.8979	329958
	-2.89727	-142613		-2.90027	453678		-2.89727	319612
	-2.89665	-143750		-2.89965	505766		-2.89665	222135
	-2.89602	-102754		-2.89902	545641		-2.89602	249308
	-2.89539	-123495		-2.89839	400954		-2.89539	234885
	-2.89477	-143395		-2.89777	488930		-2.89477	193252
	-2.89414	-105836		-2.89714	588116		-2.89414	210337
	-2.89351	34449.2		-2.89651	567286		-2.89351	216702
	-2.89288	465.094		-2.89588	531176		-2.89288	203789
	-2.89226	-2192.31		-2.89526	392003		-2.89226	265694
	-2.89163	63967.6		-2.89463	413480		-2.89163	296337
	-2.891	81633.3		-2.894	522177		-2.891	272400
	-2.89037	55357.1		-2.89337	539672		-2.89037	270676
	-2.88975	69077.1		-2.89275	568046		-2.88975	273216
	-2.88912	62804.7		-2.89212	395346		-2.88912	343840
	-2.88849	6355.13		-2.89149	350964		-2.88849	324459
	-2.88787	-30045.1		-2.89087	323132		-2.88787	266136
	-2.88724	8683.81		-2.89024	257614		-2.88724	197276
	-2.88661	68893.2		-2.88961	325050		-2.88661	166257
	-2.88598	67199.6		-2.88898	374263		-2.88598	152865
	-2.88536	26515.8		-2.88836	501287		-2.88536	109374
	-2.88473	45679.9		-2.88773	573427		-2.88473	121768
	-2.8841	-31423.3		-2.8871	633295		-2.8841	188703
	-2.88347	-12861.9		-2.88648	596294		-2.88347	255807
	-2.88285	-61538.9		-2.88585	669944		-2.88285	246300
	-2.88222	-106570		-2.88522	598382		-2.88222	257178
	-2.88159	-169296		-2.88459	520171		-2.88159	256425
	-2.88097	-149972		-2.88397	467918		-2.88097	204636
	-2.88034	-112214		-2.88334	370703		-2.88034	234069
	-2.87971	-39949.2		-2.88271	292532		-2.87971	194514
	-2.87908	-8284.81		-2.88208	379460		-2.87908	204952
	-2.87846	-72297.9		-2.88146	367905		-2.87846	222014
	-2.87783	-74133.6		-2.88083	391290		-2.87783	291460
	-2.8772	72233.2		-2.8802	409845		-2.8772	272851
	-2.87658	58936.9		-2.87958	387329		-2.87658	225093
	-2.87595	105307		-2.87895	501814		-2.87595	272275
	-2.87532	116175		-2.87832	482579		-2.87532	273452
	-2.87469	101084		-2.87769	495319		-2.87469	270991
	-2.87407	36250.2		-2.87707	504505		-2.87407	263899
	-2.87344	39425.2		-2.87644	368289		-2.87344	237350
	-2.87281	-54847.3		-2.87581	449739		-2.87281	237786
	-2.87218	-184620		-2.87518	534560		-2.87218	198161
	-2.87156	-170740		-2.87456	504322		-2.87156	208658
	-2.87093	2045.75		-2.87393	571600		-2.87093	266520
	-2.8703	-131724		-2.8733	531776		-2.8703	260497
	-2.86968	-113890		-2.87268	434247		-2.86968	164628
	-2.86905	-71614.1		-2.87205	411945		-2.86905	233460
	-2.86842	-95953.5		-2.87142	415457		-2.86842	269042
	-2.86779	-10510.7		-2.87079	497925		-2.86779	259975
	-2.86717	-94664.8		-2.87017	391282		-2.86717	294605
	-2.86654	-192965		-2.86954	404167		-2.86654	299189
	-2.86591	-106760		-2.86891	538617		-2.86591	318830
	-2.86529	-79377.1		-2.86829	501033		-2.86529	349172
	-2.86466	-90343.7		-2.86766	604376		-2.86466	238392
	-2.86403	-215140		-2.86703	680898		-2.86403	265586
	-2.8634	-16039.9		-2.8664	604947		-2.8634	266628
	-2.86278	69764.1		-2.86578	567758		-2.86278	307322
	-2.86215	-12183.7		-2.86515	477265		-2.86215	370653
	-2.86152	-147773		-2.86452	526570		-2.86152	307749
	-2.86089	-57591.4		-2.86389	473493		-2.86089	272822
[truncated: 30,771 more rows]
