# Supplementary material for: Fast and selective organocatalytic ring-opening polymerization by fluorinated alcohol without a cocatalyst
Source: Nat Commun. 2019 Aug 9;10:3590. doi: 10.1038/s41467-019-11524-y (PMC6689068; doi:10.1038/s41467-019-11524-y)
Supplement: Supplementary file 3 — Source Data [file 41467_2019_11524_MOESM3_ESM.zip › 200747_2_data_set_3931942_p6g16n (1)/Source Data-R2/source data-Supplementary Figure 16.xlsx]

## Sheet: Sheet1
Supplementary Figure 16 (19F NMR)
		1,3-Bis-HFAB
	chemical shift(ppm)	intensity(a.u.)
	-218.574	-2.84701
	-218.572	-3.06802
	-218.57	-2.17028
	-218.568	-3.67001
	-218.567	-2.92901
	-218.565	-2.0323
	-218.563	-0.827497
	-218.561	-3.256
	-218.559	-3.14924
	-218.558	-4.39622
	-218.556	-5.70892
	-218.554	-3.70908
	-218.552	-2.36379
	-218.55	-2.68782
	-218.549	-2.56061
	-218.547	-2.44185
	-218.545	-4.47662
	-218.543	-3.6629
	-218.541	-2.63931
	-218.539	-4.33918
	-218.538	-4.17303
	-218.536	-3.07772
	-218.534	-3.61538
	-218.532	-4.38234
	-218.53	-4.52871
	-218.529	-5.17382
	-218.527	-3.9611
	-218.525	-3.64822
	-218.523	-1.84912
	-218.521	-0.406869
	-218.52	-2.46453
	-218.518	-3.29459
	-218.516	-3.58132
	-218.514	-4.60672
	-218.512	-3.3199
	-218.511	-4.07029
	-218.509	-3.21111
	-218.507	-4.33047
	-218.505	-5.15907
	-218.503	-3.78764
	-218.501	-4.92044
	-218.5	-3.70228
	-218.498	-3.58798
	-218.496	-3.08485
	-218.494	-3.15813
	-218.492	-4.14704
	-218.491	-1.90226
	-218.489	-3.63834
	-218.487	-4.52056
	-218.485	-4.89943
	-218.483	-3.55854
	-218.482	-3.82346
	-218.48	-4.15225
	-218.478	-1.85561
	-218.476	-3.21995
	-218.474	-4.42434
	-218.473	-3.8352
	-218.471	-4.68579
	-218.469	-3.36233
	-218.467	-2.27896
	-218.465	-3.85794
	-218.463	-3.80421
	-218.462	-2.1181
	-218.46	-4.60257
	-218.458	-1.77913
	-218.456	-2.18182
	-218.454	-4.93314
	-218.453	-2.63844
	-218.451	-3.73558
	-218.449	-4.59757
	-218.447	-2.12889
	-218.445	-4.27793
	-218.444	-3.60595
	-218.442	-0.749729
	-218.44	-3.66784
	-218.438	-3.05353
	-218.436	-3.86752
	-218.435	-3.0018
	-218.433	-1.90993
	-218.431	-2.77873
	-218.429	-3.03081
	-218.427	-2.51115
	-218.425	-3.43825
	-218.424	-2.65378
	-218.422	-3.8064
	-218.42	-4.23276
	-218.418	-3.25548
	-218.416	-3.79765
	-218.415	-3.95097
	-218.413	-3.56692
	-218.411	0.397538
	-218.409	-2.76679
	-218.407	-2.74764
	-218.406	-3.52487
	-218.404	-4.04604
	-218.402	-3.41054
	-218.4	-3.16045
	-218.398	-1.70297
	-218.397	-4.04912
	-218.395	-5.3766
	-218.393	-4.19416
	-218.391	-4.8028
	-218.389	-4.11083
	-218.387	-3.63769
	-218.386	-3.2917
	-218.384	-4.21163
	-218.382	-4.44235
	-218.38	-4.59239
	-218.378	-3.64488
	-218.377	-3.91129
	-218.375	-2.49346
	-218.373	-1.27044
	-218.371	-4.41636
	-218.369	-3.3524
	-218.368	-3.56775
	-218.366	-4.0038
	-218.364	-3.70914
	-218.362	-2.18544
	-218.36	-2.07443
	-218.359	-2.35565
	-218.357	-2.942
	-218.355	-3.68078
	-218.353	-1.27488
	-218.351	-2.01484
	-218.349	-2.59132
	-218.348	-2.90183
	-218.346	-4.43385
	-218.344	-2.57705
	-218.342	-2.75695
	-218.34	-2.92608
	-218.339	-1.37516
	-218.337	-3.87625
	-218.335	-4.06822
	-218.333	-2.40496
	-218.331	-3.83697
	-218.33	-3.75079
	-218.328	-2.91055
	-218.326	-1.5182
	-218.324	-3.51587
	-218.322	-1.02942
	-218.321	-2.97171
	-218.319	-3.20586
	-218.317	-3.92039
	-218.315	-5.40767
	-218.313	-5.31218
	-218.312	-4.67474
	-218.31	-3.83111
	-218.308	-5.50375
	-218.306	-5.11431
	-218.304	-4.30415
	-218.302	-2.66716
	-218.301	-2.66726
	-218.299	-2.6429
	-218.297	-3.79819
	-218.295	-3.16661
	-218.293	-0.847091
	-218.292	-1.88027
	-218.29	-3.46744
	-218.288	-2.2767
	-218.286	-3.22004
	-218.284	-3.77282
	-218.283	-5.02558
	-218.281	-2.3871
	-218.279	-3.01049
	-218.277	-2.66134
	-218.275	-3.96774
	-218.274	-4.0521
	-218.272	-4.52729
	-218.27	-4.15267
	-218.268	-2.88976
	-218.266	-3.13153
	-218.264	-2.27374
	-218.263	-1.5685
	-218.261	-3.66127
	-218.259	-1.84848
	-218.257	-4.23953
	-218.255	-4.57328
	-218.254	-2.97432
	-218.252	-4.17597
	-218.25	-1.6527
	-218.248	-3.27345
	-218.246	-1.79148
	-218.245	-2.83354
	-218.243	-4.60595
	-218.241	-3.50917
	-218.239	-5.01578
	-218.237	-3.87921
	-218.236	-4.17096
	-218.234	-5.40844
	-218.232	-4.27792
	-218.23	-2.50661
	-218.228	-2.87976
	-218.226	-1.73333
	-218.225	-1.94346
	-218.223	-2.54713
	-218.221	-2.70769
	-218.219	-1.30676
	-218.217	-3.26059
	-218.216	-3.37894
	-218.214	-2.6867
	-218.212	-5.55875
	-218.21	-5.55148
	-218.208	-2.3054
	-218.207	-3.61
	-218.205	-2.34426
	-218.203	-4.14473
	-218.201	-5.3245
	-218.199	-3.40624
	-218.198	-4.54442
	-218.196	-6.00906
	-218.194	-5.49126
	-218.192	-2.59011
	-218.19	-4.59999
	-218.188	-3.59531
	-218.187	-4.04825
	-218.185	-5.54247
	-218.183	-5.01301
	-218.181	-4.99504
	-218.179	-2.65439
	-218.178	-3.02243
	-218.176	-3.69502
	-218.174	-4.03176
	-218.172	-4.49532
	-218.17	-2.71591
	-218.169	-2.10861
	-218.167	-4.19983
	-218.165	-3.18478
	-218.163	-1.50386
	-218.161	-2.58325
	-218.16	-2.91963
	-218.158	-2.51776
	-218.156	-3.05222
	-218.154	-1.87478
	-218.152	-3.2529
	-218.15	-1.92118
	-218.149	-3.93097
	-218.147	-2.85671
	-218.145	-4.41582
	-218.143	-5.83129
	-218.141	-4.13048
	-218.14	-4.02808
	-218.138	-3.97368
	-218.136	-4.17563
	-218.134	-4.61948
	-218.132	-5.90035
	-218.131	-4.51873
	-218.129	-3.64103
	-218.127	-3.35094
	-218.125	-1.74242
	-218.123	-4.60479
	-218.122	-3.18514
	-218.12	-2.3546
	-218.118	-3.23256
	-218.116	-3.62341
	-218.114	-6.86347
	-218.112	-5.69412
	-218.111	-4.90367
	-218.109	-2.6074
	-218.107	-3.26478
	-218.105	-2.66344
	-218.103	-4.99344
	-218.102	-3.87576
	-218.1	-3.72495
	-218.098	-4.3165
	-218.096	-5.65129
	-218.094	-4.14317
	-218.093	-3.76857
	-218.091	-4.51267
	-218.089	-2.55681
	-218.087	-3.08754
	-218.085	-2.64015
	-218.084	-4.40909
	-218.082	-4.25079
	-218.08	-5.13352
	-218.078	-4.27587
	-218.076	-4.26659
	-218.074	-4.58112
	-218.073	-2.39227
	-218.071	-4.0768
	-218.069	-3.5934
	-218.067	-2.63748
	-218.065	-4.14989
	-218.064	-3.84267
	-218.062	-2.8809
	-218.06	-4.37823
	-218.058	-3.52308
	-218.056	-4.49943
	-218.055	-3.37975
	-218.053	-2.75703
	-218.051	-4.42567
	-218.049	-4.54752
	-218.047	-4.84219
	-218.046	-4.68984
	-218.044	-4.73819
	-218.042	-4.51076
	-218.04	-4.33384
	-218.038	-2.37398
	-218.036	-1.95074
	-218.035	-2.5972
	-218.033	-3.5127
	-218.031	-4.18615
	-218.029	-6.24615
	-218.027	-4.74056
	-218.026	-4.94012
	-218.024	-5.49692
	-218.022	-4.06791
	-218.02	-1.59306
	-218.018	-5.1776
	-218.017	-4.65504
	-218.015	-3.2002
	-218.013	-5.01538
	-218.011	-4.9743
	-218.009	-6.35739
	-218.008	-3.93673
	-218.006	-1.60516
	-218.004	-3.45039
	-218.002	-3.61023
	-218	-3.60582
	-217.998	-3.04419
	-217.997	-3.7311
	-217.995	-4.61308
	-217.993	-3.40659
	-217.991	-3.45102
	-217.989	-3.3363
	-217.988	-3.40608
	-217.986	-5.4332
	-217.984	-1.76992
	-217.982	-3.96122
	-217.98	-3.86584
	-217.979	-4.0676
	-217.977	-3.75996
	-217.975	-0.528447
	-217.973	-3.10901
	-217.971	-6.57484
	-217.97	-2.99527
	-217.968	-2.71683
	-217.966	-6.46696
	-217.964	-7.20483
	-217.962	-4.62539
	-217.96	-5.46377
	-217.959	-6.05724
	-217.957	-4.81775
	-217.955	-3.257
	-217.953	-5.48188
	-217.951	-4.63782
	-217.95	-2.84125
	-217.948	-5.23417
	-217.946	-5.39472
	-217.944	-5.62754
	-217.942	-5.22206
	-217.941	-4.58931
	-217.939	-4.46121
	-217.937	-4.26603
	-217.935	-3.51263
	-217.933	-6.45374
	-217.932	-4.63213
	-217.93	-6.49782
	-217.928	-6.12629
	-217.926	-4.56469
	-217.924	-2.28316
	-217.923	-4.51478
	-217.921	-2.19597
	-217.919	-1.64543
	-217.917	-5.06946
	-217.915	-5.28799
	-217.913	-3.36664
	-217.912	-4.32267
	-217.91	-2.47173
	-217.908	-3.66491
	-217.906	-5.36879
	-217.904	-3.43816
	-217.903	-3.83697
	-217.901	-5.75457
	-217.899	-4.56324
	-217.897	-3.21713
	-217.895	-2.98832
	-217.894	-3.59397
	-217.892	-3.57425
	-217.89	-4.07467
	-217.888	-3.63916
	-217.886	-0.821668
	-217.885	-4.64717
	-217.883	-4.6326
	-217.881	-4.95705
	-217.879	-4.54409
	-217.877	-3.5446
	-217.875	-3.73223
	-217.874	-5.23021
	-217.872	-2.57363
	-217.87	-4.8086
	-217.868	-2.94516
	-217.866	-3.80725
	-217.865	-3.61805
	-217.863	-2.78891
	-217.861	-3.76462
	-217.859	-4.4542
	-217.857	-4.50329
	-217.856	-3.05582
	-217.854	-4.59034
	-217.852	-3.17669
	-217.85	-3.42296
	-217.848	-3.01545
	-217.847	-4.48246
	-217.845	-5.98452
	-217.843	-3.31777
	-217.841	-3.78993
	-217.839	-3.84657
	-217.837	-4.4893
	-217.836	-4.60253
	-217.834	-5.56575
	-217.832	-3.92499
	-217.83	-3.0393
	-217.828	-4.50095
	-217.827	-2.76476
	-217.825	-2.73797
	-217.823	-4.99174
	-217.821	-5.16409
	-217.819	-4.73682
	-217.818	-4.26114
	-217.816	-5.17322
	-217.814	-5.19551
	-217.812	-3.22367
	-217.81	-4.9599
	-217.809	-4.37778
	-217.807	-4.14609
	-217.805	-3.73855
	-217.803	-7.58959
	-217.801	-5.66008
	-217.799	-4.34606
	-217.798	-3.47632
	-217.796	-4.41571
	-217.794	-3.15112
	-217.792	-2.4626
	-217.79	-4.12627
	-217.789	-6.23374
	-217.787	-4.40867
	-217.785	-4.79737
	-217.783	-5.05699
	-217.781	-3.68652
	-217.78	-3.48995
	-217.778	-4.52506
	-217.776	-5.82162
	-217.774	-5.61128
	-217.772	-5.20959
	-217.771	-5.07784
	-217.769	-6.14862
	-217.767	-6.05039
	-217.765	-5.49504
	-217.763	-5.9471
	-217.761	-8.56786
	-217.76	-6.4916
	-217.758	-4.00987
	-217.756	-5.24724
	-217.754	-4.65487
	-217.752	-4.76164
	-217.751	-4.89942
	-217.749	-5.96422
	-217.747	-6.20145
	-217.745	-3.82552
	-217.743	-6.19677
	-217.742	-4.75328
	-217.74	-4.24352
	-217.738	-3.85121
	-217.736	-3.22267
	-217.734	-2.7664
	-217.733	-5.09356
	-217.731	-4.62724
	-217.729	-4.8855
	-217.727	-4.83558
	-217.725	-4.91154
	-217.723	-4.80531
	-217.722	-4.10163
	-217.72	-3.22265
	-217.718	-0.875144
	-217.716	-4.37359
	-217.714	-4.39493
	-217.713	-5.67251
	-217.711	-3.95051
	-217.709	-4.05749
	-217.707	-4.26636
	-217.705	-4.48823
	-217.704	-4.08285
	-217.702	-4.28972
	-217.7	-6.2263
	-217.698	-2.9654
	-217.696	-3.71916
	-217.695	-3.31743
	-217.693	-2.11451
	-217.691	-2.53748
	-217.689	-4.66579
	-217.687	-3.09319
	-217.685	-4.46952
	-217.684	-2.41617
	-217.682	-3.27626
	-217.68	-2.89867
	-217.678	-4.66558
	-217.676	-4.39628
	-217.675	-3.59266
	-217.673	-5.0236
	-217.671	-3.24766
	-217.669	-5.59729
	-217.667	-5.6241
	-217.666	-5.5026
	-217.664	-3.11657
	-217.662	-3.88889
	-217.66	-5.39017
	-217.658	-3.22542
	-217.657	-5.32081
	-217.655	-4.4964
	-217.653	-5.37992
	-217.651	-4.29345
	-217.649	-5.43264
	-217.647	-5.35073
	-217.646	-4.95304
	-217.644	-3.18734
	-217.642	-3.7481
	-217.64	-4.22685
	-217.638	-3.90609
	-217.637	-4.37976
	-217.635	-5.33516
	-217.633	-4.93242
	-217.631	-6.64899
	-217.629	-2.94681
	-217.628	-4.40221
	-217.626	-3.54582
	-217.624	-5.81079
	-217.622	-5.87752
	-217.62	-4.43525
	-217.619	-5.03171
	-217.617	-5.71421
	-217.615	-5.99207
	-217.613	-4.09692
	-217.611	-5.75636
	-217.609	-4.46862
	-217.608	-5.18384
	-217.606	-4.1525
	-217.604	-4.74666
	-217.602	-2.47488
	-217.6	-4.28439
	-217.599	-3.9457
	-217.597	-5.06427
	-217.595	-4.22645
	-217.593	-4.47309
	-217.591	-4.55367
	-217.59	-4.66667
	-217.588	-5.17455
	-217.586	-4.15924
	-217.584	-5.94806
	-217.582	-4.99492
	-217.581	-3.67638
	-217.579	-4.66884
	-217.577	-7.42424
	-217.575	-7.59701
	-217.573	-6.28581
	-217.571	-4.43122
	-217.57	-5.01633
	-217.568	-4.526
	-217.566	-6.3323
	-217.564	-6.5979
	-217.562	-4.48751
	-217.561	-5.17146
	-217.559	-3.30653
	-217.557	-5.18809
	-217.555	-4.15127
	-217.553	-3.19508
	-217.552	-3.63689
	-217.55	-5.11998
	-217.548	-5.06194
	-217.546	-5.40112
	-217.544	-4.19776
	-217.543	-5.81705
	-217.541	-4.51577
	-217.539	-5.04291
	-217.537	-4.56088
	-217.535	-6.34783
	-217.534	-6.17654
	-217.532	-3.58291
	-217.53	-6.13489
	-217.528	-6.33137
	-217.526	-3.42273
	-217.524	-3.41439
	-217.523	-3.63883
	-217.521	-5.61133
	-217.519	-3.77455
	-217.517	-5.20234
	-217.515	-4.43431
	-217.514	-4.43523
	-217.512	-3.7396
	-217.51	-6.47692
	-217.508	-6.11946
	-217.506	-7.12832
	-217.505	-6.06711
	-217.503	-5.48621
	-217.501	-7.94554
	-217.499	-6.52143
	-217.497	-6.44158
	-217.496	-5.5346
	-217.494	-5.19762
	-217.492	-5.29293
	-217.49	-4.24656
	-217.488	-3.76011
	-217.486	-5.24856
	-217.485	-5.60238
	-217.483	-4.85828
	-217.481	-7.68139
	-217.479	-4.48047
	-217.477	-5.76277
	-217.476	-6.12879
	-217.474	-5.17487
	-217.472	-7.23434
	-217.47	-5.65012
	-217.468	-4.72288
	-217.467	-4.5461
	-217.465	-5.03781
	-217.463	-6.55292
	-217.461	-5.22821
	-217.459	-5.96953
	-217.458	-5.22229
	-217.456	-5.74013
	-217.454	-5.27983
	-217.452	-5.46677
	-217.45	-4.28822
	-217.448	-5.65702
	-217.447	-5.27395
	-217.445	-6.71737
	-217.443	-4.50321
	-217.441	-3.94105
	-217.439	-3.46918
	-217.438	-3.86832
	-217.436	-6.30191
	-217.434	-4.69451
	-217.432	-5.81217
	-217.43	-6.84401
	-217.429	-6.79464
	-217.427	-6.03736
	-217.425	-3.93788
	-217.423	-4.5789
	-217.421	-3.01935
	-217.42	-4.20865
	-217.418	-5.73488
	-217.416	-5.38527
	-217.414	-4.84409
	-217.412	-4.36245
	-217.41	-5.86471
	-217.409	-4.57088
	-217.407	-4.11297
	-217.405	-4.51812
	-217.403	-3.16014
	-217.401	-5.33987
	-217.4	-4.44155
	-217.398	-6.26448
	-217.396	-5.11584
	-217.394	-7.27745
	-217.392	-4.7708
	-217.391	-5.65488
	-217.389	-3.60565
	-217.387	-4.04336
	-217.385	-4.22308
	-217.383	-3.44292
	-217.382	-5.54236
	-217.38	-5.67798
	-217.378	-2.82231
	-217.376	-3.1764
	-217.374	-4.23608
	-217.372	-4.79549
	-217.371	-4.8683
	-217.369	-4.73449
	-217.367	-5.94817
	-217.365	-7.69239
	-217.363	-6.29549
	-217.362	-4.89686
	-217.36	-4.88621
	-217.358	-3.94928
	-217.356	-5.10357
	-217.354	-3.03819
	-217.353	-5.1386
	-217.351	-5.84923
	-217.349	-6.1314
	-217.347	-5.6293
	-217.345	-5.42247
	-217.344	-4.30805
	-217.342	-6.47696
	-217.34	-3.16979
	-217.338	-5.16869
	-217.336	-5.30321
	-217.334	-5.52705
	-217.333	-6.75992
	-217.331	-6.71038
	-217.329	-4.40105
	-217.327	-2.40284
	-217.325	-5.19025
	-217.324	-5.87295
	-217.322	-7.44055
	-217.32	-5.82937
	-217.318	-5.86485
	-217.316	-6.26433
	-217.315	-6.24144
	-217.313	-7.55597
	-217.311	-4.78214
	-217.309	-4.06593
	-217.307	-6.93968
	-217.306	-7.27892
	-217.304	-5.78613
	-217.302	-4.11992
	-217.3	-6.71668
	-217.298	-7.11489
	-217.296	-5.08621
	-217.295	-3.43716
	-217.293	-5.14197
	-217.291	-6.07653
	-217.289	-6.66849
	-217.287	-6.48505
	-217.286	-6.60473
	-217.284	-7.77265
	-217.282	-5.50419
	-217.28	-5.42645
	-217.278	-3.68791
	-217.277	-4.20036
	-217.275	-4.26986
	-217.273	-5.70724
	-217.271	-8.68205
	-217.269	-6.89326
	-217.268	-4.71807
	-217.266	-5.39156
	-217.264	-6.11443
	-217.262	-7.15571
	-217.26	-6.89653
	-217.258	-6.15407
	-217.257	-5.3672
	-217.255	-6.44168
	-217.253	-6.92521
	-217.251	-3.96567
	-217.249	-7.13624
	-217.248	-5.93282
	-217.246	-7.12022
	-217.244	-6.88163
	-217.242	-6.21653
	-217.24	-5.39622
	-217.239	-5.00032
	-217.237	-6.25903
	-217.235	-6.41844
	-217.233	-6.32269
	-217.231	-5.59137
	-217.23	-6.4484
	-217.228	-5.68277
	-217.226	-6.75425
	-217.224	-6.48332
	-217.222	-8.5384
	-217.22	-5.16477
	-217.219	-4.53404
	-217.217	-6.09619
	-217.215	-4.76322
	-217.213	-4.59251
	-217.211	-3.17018
	-217.21	-6.0481
	-217.208	-8.52719
	-217.206	-6.40982
	-217.204	-7.05226
	-217.202	-3.95645
	-217.201	-4.22583
	-217.199	-6.24955
	-217.197	-5.84242
	-217.195	-4.54879
	-217.193	-2.70077
	-217.192	-2.79751
	-217.19	-5.35602
	-217.188	-5.37845
	-217.186	-6.35797
	-217.184	-6.38167
	-217.182	-6.39355
	-217.181	-6.69182
	-217.179	-6.02279
	-217.177	-8.38586
	-217.175	-5.05826
	-217.173	-3.8136
	-217.172	-4.01532
	-217.17	-7.16198
	-217.168	-8.63499
	-217.166	-5.03006
	-217.164	-5.88731
	-217.163	-6.21989
	-217.161	-6.32221
	-217.159	-3.96634
	-217.157	-4.31887
	-217.155	-3.49615
	-217.154	-4.21748
	-217.152	-4.94497
	-217.15	-5.83529
	-217.148	-7.94621
	-217.146	-5.61714
	-217.145	-5.6995
	-217.143	-4.55024
	-217.141	-5.3307
	-217.139	-2.95419
	-217.137	-5.37446
	-217.135	-4.8627
	-217.134	-5.96441
	-217.132	-4.77387
	-217.13	-4.80597
	-217.128	-5.56938
	-217.126	-5.82029
	-217.125	-5.26012
	-217.123	-6.42153
	-217.121	-6.39316
	-217.119	-7.3536
	-217.117	-5.52189
	-217.116	-7.57814
	-217.114	-7.45388
	-217.112	-5.46224
	-217.11	-6.87564
	-217.108	-6.71522
	-217.107	-7.67338
	-217.105	-4.48084
	-217.103	-7.40135
	-217.101	-5.62009
	-217.099	-6.35525
	-217.097	-7.19528
	-217.096	-6.80756
	-217.094	-8.32053
	-217.092	-7.51049
	-217.09	-5.03545
	-217.088	-7.2873
	-217.087	-6.12249
	-217.085	-4.06447
	-217.083	-6.19346
	-217.081	-4.86222
	-217.079	-4.30089
	-217.078	-4.6518
	-217.076	-4.67462
	-217.074	-4.02435
	-217.072	-2.72001
	-217.07	-6.68149
	-217.069	-4.88281
	-217.067	-5.30271
	-217.065	-4.60852
	-217.063	-5.79362
	-217.061	-4.05599
	-217.059	-7.46939
	-217.058	-5.65121
	-217.056	-5.12418
	-217.054	-6.1659
	-217.052	-3.88526
	-217.05	-3.31484
	-217.049	-5.74651
	-217.047	-6.89832
	-217.045	-4.48957
	-217.043	-6.14964
	-217.041	-6.46874
	-217.04	-6.56465
	-217.038	-7.54713
	-217.036	-5.23809
	-217.034	-4.24297
	-217.032	-4.46241
	-217.031	-2.69634
	-217.029	-5.02741
	-217.027	-6.46556
	-217.025	-6.32374
	-217.023	-6.76302
	-217.021	-5.36295
	-217.02	-6.43138
	-217.018	-4.98355
	-217.016	-4.24729
	-217.014	-4.4069
	-217.012	-3.84336
	-217.011	-5.01488
	-217.009	-5.77858
	-217.007	-5.60878
	-217.005	-7.80975
	-217.003	-9.59686
	-217.002	-5.16394
	-217	-7.37787
	-216.998	-5.05721
	-216.996	-6.21141
	-216.994	-6.1057
	-216.993	-7.10376
	-216.991	-4.89696
	-216.989	-5.20233
	-216.987	-4.41498
	-216.985	-7.60391
	-216.983	-7.11238
	-216.982	-4.79546
	-216.98	-4.82188
	-216.978	-6.40371
	-216.976	-4.18387
	-216.974	-4.35318
	-216.973	-6.39336
	-216.971	-3.39265
	-216.969	-6.08199
	-216.967	-8.03342
	-216.965	-6.05317
	-216.964	-4.79019
	-216.962	-8.00516
	-216.96	-6.35839
	-216.958	-6.45781
	-216.956	-6.20941
	-216.955	-3.89339
	-216.953	-6.29049
	-216.951	-6.52846
	-216.949	-6.63098
	-216.947	-8.01211
	-216.945	-4.6491
	-216.944	-5.88405
	-216.942	-6.32386
	-216.94	-6.89577
	-216.938	-3.32513
	-216.936	-4.81462
	-216.935	-5.6203
	-216.933	-5.71619
	-216.931	-5.33898
	-216.929	-8.7835
	-216.927	-6.00819
	-216.926	-6.91556
	-216.924	-8.67468
	-216.922	-6.32412
	-216.92	-5.02963
	-216.918	-5.83289
	-216.917	-5.20222
	-216.915	-6.17895
	-216.913	-4.69737
	-216.911	-5.25255
	-216.909	-6.54887
	-216.907	-8.59089
	-216.906	-6.46789
	-216.904	-4.90867
	-216.902	-4.84151
	-216.9	-5.1775
	-216.898	-6.00063
	-216.897	-3.87496
	-216.895	-4.60289
	-216.893	-7.85991
	-216.891	-5.09559
	-216.889	-3.98206
	-216.888	-4.33147
	-216.886	-6.67786
	-216.884	-7.15457
	-216.882	-3.86466
	-216.88	-5.66631
	-216.879	-6.82801
	-216.877	-7.64755
	-216.875	-8.38231
	-216.873	-5.12883
	-216.871	-2.36315
	-216.869	-4.55086
	-216.868	-4.33105
	-216.866	-6.16814
	-216.864	-6.46005
	-216.862	-5.47558
	-216.86	-6.95914
	-216.859	-6.40337
	-216.857	-6.28429
	-216.855	-7.5211
	-216.853	-7.95155
	-216.851	-4.87314
	-216.85	-6.53322
	-216.848	-7.29693
	-216.846	-6.51906
	-216.844	-6.76504
	-216.842	-6.15781
	-216.841	-7.26672
	-216.839	-5.30179
	-216.837	-4.92591
	-216.835	-6.39543
	-216.833	-6.15683
	-216.831	-6.42012
	-216.83	-5.34876
	-216.828	-4.91304
	-216.826	-6.64722
	-216.824	-6.61424
	-216.822	-5.79412
	-216.821	-3.5965
	-216.819	-4.4915
	-216.817	-6.21928
	-216.815	-7.13985
	-216.813	-4.97475
	-216.812	-3.88384
	-216.81	-5.72428
	-216.808	-8.95237
	-216.806	-4.97582
	-216.804	-4.8675
	-216.803	-7.57318
	-216.801	-7.42348
	-216.799	-7.68761
	-216.797	-5.60819
	-216.795	-4.33329
	-216.793	-5.35567
	-216.792	-5.92735
	-216.79	-5.43394
	-216.788	-7.52524
	-216.786	-4.35932
	-216.784	-7.51241
	-216.783	-5.29227
	-216.781	-7.72781
	-216.779	-4.92895
	-216.777	-5.03748
	-216.775	-6.7934
	-216.774	-6.61498
	-216.772	-7.39148
	-216.77	-7.41811
	-216.768	-7.15088
	-216.766	-3.00741
	-216.765	-5.32609
	-216.763	-5.83102
	-216.761	-5.10337
	-216.759	-6.61756
	-216.757	-4.11053
	-216.755	-4.54799
	-216.754	-5.97758
	-216.752	-7.27778
	-216.75	-6.29528
	-216.748	-7.02711
	-216.746	-7.9657
	-216.745	-7.26558
	-216.743	-5.54532
	-216.741	-2.9213
	-216.739	-5.38935
	-216.737	-5.90731
	-216.736	-2.57121
	-216.734	-7.30976
	-216.732	-8.55691
	-216.73	-9.32528
	-216.728	-6.52731
	-216.727	-4.04166
	-216.725	-3.73513
	-216.723	-6.72773
	-216.721	-6.07535
	-216.719	-7.25823
	-216.718	-6.44848
	-216.716	-7.84223
	-216.714	-7.17263
	-216.712	-5.65459
	-216.71	-6.34822
	-216.708	-5.64557
	-216.707	-7.12521
	-216.705	-7.12357
	-216.703	-7.14504
	-216.701	-6.85876
	-216.699	-4.51034
	-216.698	-5.42663
	-216.696	-6.04524
	-216.694	-6.76179
	-216.692	-8.63066
	-216.69	-6.66819
	-216.689	-3.75783
	-216.687	-5.40655
	-216.685	-4.40089
	-216.683	-8.43703
	-216.681	-5.89664
	-216.68	-6.03018
	-216.678	-4.75238
	-216.676	-6.04906
	-216.674	-7.59303
	-216.672	-8.14602
	-216.67	-6.28197
	-216.669	-4.09071
	-216.667	-3.41414
	-216.665	-3.03088
	-216.663	-4.43604
	-216.661	-4.48405
	-216.66	-8.03129
	-216.658	-7.30084
	-216.656	-5.83664
	-216.654	-8.44758
	-216.652	-7.51034
	-216.651	-8.94278
	-216.649	-4.66275
	-216.647	-7.54031
	-216.645	-6.71713
	-216.643	-6.74484
	-216.642	-4.17215
	-216.64	-6.53012
	-216.638	-8.09282
	-216.636	-7.95791
	-216.634	-4.86316
	-216.632	-4.03705
	-216.631	-5.3754
	-216.629	-6.32939
	-216.627	-6.15079
	-216.625	-7.04198
	-216.623	-9.15771
	-216.622	-8.92321
	-216.62	-8.96832
	-216.618	-7.79629
	-216.616	-4.73341
	-216.614	-5.72046
	-216.613	-4.61246
	-216.611	-5.56868
	-216.609	-2.81671
	-216.607	-7.86782
	-216.605	-7.73348
	-216.604	-4.94809
	-216.602	-7.04628
	-216.6	-7.65469
	-216.598	-5.53006
	-216.596	-5.71398
	-216.594	-7.94639
	-216.593	-7.23941
	-216.591	-8.11578
	-216.589	-6.38702
	-216.587	-7.95703
	-216.585	-6.84905
	-216.584	-7.18159
	-216.582	-5.48505
	-216.58	-6.18538
	-216.578	-6.82056
	-216.576	-6.56941
	-216.575	-5.98574
	-216.573	-7.61139
	-216.571	-6.92645
	-216.569	-6.98703
	-216.567	-5.29406
	-216.566	-6.42075
	-216.564	-6.94177
	-216.562	-6.88686
	-216.56	-8.20771
	-216.558	-8.6486
	-216.556	-6.59571
	-216.555	-6.5078
	-216.553	-6.19708
	-216.551	-7.5295
	-216.549	-6.14088
	-216.547	-4.91178
	-216.546	-3.71154
	-216.544	-5.58146
	-216.542	-5.6765
	-216.54	-6.35137
	-216.538	-5.15658
	-216.537	-6.00016
	-216.535	-5.04276
	-216.533	-6.59273
	-216.531	-5.47664
	-216.529	-7.02031
	-216.528	-5.91813
	-216.526	-7.49056
	-216.524	-5.96157
	-216.522	-5.88102
	-216.52	-7.77474
	-216.518	-5.39066
	-216.517	-3.93971
	-216.515	-3.76346
	-216.513	-6.09786
	-216.511	-4.68007
	-216.509	-5.56099
	-216.508	-6.00871
	-216.506	-6.34846
	-216.504	-5.3592
	-216.502	-4.78073
	-216.5	-8.38185
	-216.499	-5.54861
	-216.497	-7.46643
	-216.495	-6.65807
	-216.493	-7.38592
	-216.491	-4.07715
	-216.49	-7.45503
	-216.488	-8.54012
	-216.486	-6.34465
	-216.484	-6.4385
	-216.482	-5.66725
	-216.48	-6.76031
	-216.479	-7.21097
	-216.477	-7.10224
	-216.475	-8.65173
	-216.473	-9.71394
	-216.471	-6.95889
	-216.47	-8.95977
	-216.468	-5.91064
	-216.466	-6.65013
	-216.464	-4.45639
	-216.462	-3.00562
	-216.461	-6.34656
	-216.459	-7.69972
	-216.457	-9.85149
	-216.455	-9.18319
	-216.453	-7.5418
	-216.452	-6.09488
	-216.45	-5.39636
	-216.448	-6.79684
	-216.446	-8.27812
	-216.444	-8.25563
	-216.442	-7.51344
	-216.441	-6.15721
	-216.439	-7.36683
	-216.437	-7.04818
	-216.435	-5.02029
	-216.433	-8.02261
	-216.432	-6.03899
	-216.43	-6.49451
	-216.428	-6.91595
	-216.426	-5.72078
	-216.424	-7.30512
	-216.423	-6.33976
	-216.421	-7.45408
	-216.419	-7.22295
	-216.417	-5.87719
	-216.415	-6.28698
	-216.414	-5.06396
	-216.412	-4.1931
	-216.41	-5.08075
	-216.408	-7.1122
	-216.406	-8.4136
	-216.404	-7.69975
	-216.403	-6.8981
	-216.401	-4.08046
	-216.399	-9.25469
	-216.397	-9.60319
	-216.395	-7.57813
	-216.394	-6.54588
	-216.392	-10.0029
	-216.39	-4.94678
	-216.388	-3.23849
	-216.386	-8.27072
	-216.385	-6.20512
	-216.383	-6.83123
	-216.381	-6.22743
	-216.379	-7.23004
	-216.377	-7.23421
	-216.376	-7.15581
	-216.374	-7.85515
	-216.372	-4.77384
	-216.37	-4.82912
	-216.368	-9.05739
	-216.366	-8.55331
	-216.365	-6.06703
	-216.363	-5.18722
	-216.361	-6.35281
	-216.359	-6.856
	-216.357	-7.22831
	-216.356	-7.03189
	-216.354	-6.35087
	-216.352	-6.78353
	-216.35	-6.50667
	-216.348	-7.78345
	-216.347	-6.38338
	-216.345	-4.78446
	-216.343	-4.22432
	-216.341	-5.1762
	-216.339	-7.48318
	-216.338	-4.79407
	-216.336	-4.40245
	-216.334	-7.21361
	-216.332	-7.20823
	-216.33	-8.33821
	-216.329	-8.35937
	-216.327	-8.04234
	-216.325	-5.87383
	-216.323	-8.10294
	-216.321	-6.18397
	-216.319	-6.33014
	-216.318	-9.33701
	-216.316	-7.4839
	-216.314	-8.06961
	-216.312	-6.8017
	-216.31	-5.49528
	-216.309	-5.04314
	-216.307	-6.23514
	-216.305	-7.358
	-216.303	-5.94822
	-216.301	-5.99607
	-216.3	-6.87225
	-216.298	-5.05419
	-216.296	-5.02296
	-216.294	-5.44215
	-216.292	-5.07964
	-216.291	-4.10306
	-216.289	-5.38226
	-216.287	-6.66128
	-216.285	-6.74991
	-216.283	-5.23661
	-216.281	-5.96698
	-216.28	-7.14737
	-216.278	-8.41404
	-216.276	-7.3103
	-216.274	-9.2646
	-216.272	-4.45969
	-216.271	-5.37006
	-216.269	-6.06822
	-216.267	-6.35319
	-216.265	-4.7302
	-216.263	-7.36218
	-216.262	-5.84434
	-216.26	-7.09539
	-216.258	-8.05602
	-216.256	-7.52068
	-216.254	-7.38925
	-216.253	-8.96606
	-216.251	-6.60803
	-216.249	-8.76355
	-216.247	-6.06798
	-216.245	-7.93079
	-216.243	-9.67369
	-216.242	-3.70692
	-216.24	-5.02654
	-216.238	-5.45663
	-216.236	-5.85864
	-216.234	-6.79008
	-216.233	-7.25958
	-216.231	-5.40944
	-216.229	-6.83178
	-216.227	-9.05793
	-216.225	-10.1547
	-216.224	-6.62903
	-216.222	-7.01034
	-216.22	-5.04518
	-216.218	-8.07069
	-216.216	-6.8597
	-216.215	-8.01897
	-216.213	-7.22173
	-216.211	-7.12624
	-216.209	-4.55395
	-216.207	-7.10298
	-216.205	-7.97338
	-216.204	-5.48459
	-216.202	-5.84313
	-216.2	-8.78626
	-216.198	-7.91527
	-216.196	-6.42927
	-216.195	-5.34108
	-216.193	-6.84331
	-216.191	-8.47724
	-216.189	-8.0179
	-216.187	-9.4462
	-216.186	-6.50458
	-216.184	-7.55739
	-216.182	-6.35636
	-216.18	-5.31056
	-216.178	-6.38667
	-216.177	-3.22633
	-216.175	-6.96142
	-216.173	-8.7349
	-216.171	-7.12303
	-216.169	-8.83908
	-216.167	-7.94951
	-216.166	-6.20698
	-216.164	-6.54724
	-216.162	-6.94422
	-216.16	-7.93973
	-216.158	-5.91585
	-216.157	-8.01191
	-216.155	-5.16211
	-216.153	-6.47717
	-216.151	-7.26138
	-216.149	-8.32499
	-216.148	-6.75665
	-216.146	-9.19195
	-216.144	-5.93959
	-216.142	-8.72899
	-216.14	-7.30646
	-216.139	-6.7658
	-216.137	-7.13341
	-216.135	-7.623
	-216.133	-10.8928
	-216.131	-8.57793
	-216.129	-7.98805
	-216.128	-6.7312
	-216.126	-8.72147
	-216.124	-7.97847
	-216.122	-7.94756
	-216.12	-7.99785
	-216.119	-5.74657
	-216.117	-7.05074
	-216.115	-8.35668
	-216.113	-6.6149
	-216.111	-10.1479
	-216.11	-7.53193
	-216.108	-7.02817
	-216.106	-5.29937
	-216.104	-5.68502
	-216.102	-5.24185
	-216.101	-5.29543
	-216.099	-9.763
	-216.097	-8.41589
	-216.095	-8.16721
	-216.093	-7.66503
	-216.091	-8.69104
	-216.09	-7.10852
	-216.088	-7.30609
	-216.086	-5.52557
	-216.084	-6.22242
	-216.082	-9.21928
	-216.081	-8.67633
	-216.079	-8.16613
	-216.077	-6.59177
	-216.075	-4.62149
	-216.073	-5.09619
	-216.072	-5.74476
	-216.07	-6.14536
	-216.068	-5.25215
	-216.066	-3.7219
	-216.064	-4.71281
	-216.063	-4.55633
	-216.061	-8.49288
	-216.059	-6.12711
	-216.057	-4.80731
	-216.055	-6.27465
	-216.053	-7.58562
	-216.052	-7.04186
	-216.05	-8.43541
	-216.048	-7.93582
	-216.046	-7.06411
	-216.044	-8.5256
	-216.043	-6.60015
	-216.041	-8.51119
	-216.039	-7.96569
	-216.037	-6.07671
	-216.035	-8.09236
	-216.034	-6.33055
	-216.032	-6.41573
	-216.03	-5.17015
	-216.028	-8.6316
	-216.026	-7.89434
	-216.025	-9.41616
	-216.023	-7.00171
	-216.021	-5.28178
	-216.019	-7.6034
	-216.017	-6.17389
	-216.015	-8.11123
	-216.014	-4.86113
	-216.012	-3.96785
	-216.01	-5.51567
	-216.008	-5.80313
	-216.006	-7.61661
	-216.005	-4.69141
	-216.003	-5.05943
	-216.001	-9.26214
	-215.999	-4.63374
	-215.997	-8.72236
	-215.996	-6.40839
	-215.994	-8.03524
	-215.992	-8.10222
	-215.99	-6.8869
	-215.988	-7.22341
	-215.987	-6.77627
	-215.985	-9.30617
	-215.983	-6.43076
	-215.981	-4.58956
	-215.979	-7.59679
	-215.977	-5.50574
	-215.976	-5.60354
	-215.974	-6.67151
	-215.972	-8.61569
	-215.97	-9.13608
	-215.968	-8.17665
	-215.967	-6.92406
	-215.965	-5.91344
	-215.963	-8.07799
	-215.961	-6.90986
	-215.959	-8.24457
	-215.958	-9.68228
	-215.956	-6.8331
	-215.954	-3.88693
	-215.952	-5.89679
	-215.95	-3.94216
	-215.949	-6.90605
	-215.947	-10.2041
	-215.945	-7.95326
	-215.943	-4.97903
	-215.941	-7.71086
	-215.94	-7.80904
	-215.938	-9.57
	-215.936	-8.55893
	-215.934	-5.71629
	-215.932	-5.3107
	-215.93	-6.20134
	-215.929	-6.41102
	-215.927	-6.33439
	-215.925	-6.74727
	-215.923	-8.0823
	-215.921	-5.46847
	-215.92	-5.34138
	-215.918	-4.54963
	-215.916	-4.43055
	-215.914	-7.12352
	-215.912	-8.19856
	-215.911	-5.62195
	-215.909	-7.98565
	-215.907	-8.36659
	-215.905	-6.38136
	-215.903	-8.06908
	-215.902	-10.0287
	-215.9	-9.15222
	-215.898	-6.19334
	-215.896	-6.0069
	-215.894	-8.03004
	-215.892	-7.25817
	-215.891	-7.45949
	-215.889	-7.47851
	-215.887	-7.91121
	-215.885	-7.88996
	-215.883	-4.33536
	-215.882	-7.25556
	-215.88	-8.30758
	-215.878	-4.76338
	-215.876	-5.8978
	-215.874	-6.75379
	-215.873	-9.55343
	-215.871	-8.68987
	-215.869	-7.88238
	-215.867	-6.18464
	-215.865	-4.68202
	-215.864	-8.38443
	-215.862	-7.47142
	-215.86	-7.97712
	-215.858	-4.30294
	-215.856	-6.13113
	-215.854	-3.80139
	-215.853	-4.81324
	-215.851	-10.9206
	-215.849	-8.30118
	-215.847	-7.79672
	-215.845	-7.26952
	-215.844	-8.19332
	-215.842	-4.66821
	-215.84	-8.26288
	-215.838	-7.1587
	-215.836	-6.31838
	-215.835	-2.79414
	-215.833	-5.09744
	-215.831	-6.20239
	-215.829	-6.64944
	-215.827	-8.7365
	-215.826	-7.19962
	-215.824	-8.35279
	-215.822	-5.72765
	-215.82	-4.67254
	-215.818	-8.00713
	-215.816	-8.50623
	-215.815	-7.8876
	-215.813	-5.16371
	-215.811	-6.9138
	-215.809	-7.80559
	-215.807	-5.75438
	-215.806	-5.94228
	-215.804	-7.47869
	-215.802	-8.50933
	-215.8	-7.15427
	-215.798	-5.27006
	-215.797	-7.7071
	-215.795	-6.22688
	-215.793	-6.12999
	-215.791	-8.08032
	-215.789	-6.35194
	-215.788	-5.43563
	-215.786	-6.33873
	-215.784	-7.05515
	-215.782	-7.46897
	-215.78	-6.80654
	-215.778	-8.81179
	-215.777	-7.95928
	-215.775	-8.86211
	-215.773	-8.67752
	-215.771	-6.71977
	-215.769	-8.38627
	-215.768	-8.20768
	-215.766	-5.65218
	-215.764	-7.39698
	-215.762	-7.22646
	-215.76	-7.24453
	-215.759	-6.76149
	-215.757	-6.30494
	-215.755	-6.41516
	-215.753	-5.78255
	-215.751	-6.74107
	-215.75	-7.16934
	-215.748	-8.4909
	-215.746	-5.75804
	-215.744	-9.94542
	-215.742	-7.33852
	-215.74	-9.12848
	-215.739	-8.79485
	-215.737	-8.26988
	-215.735	-7.22659
	-215.733	-7.26553
	-215.731	-6.66493
	-215.73	-6.51189
	-215.728	-8.49575
	-215.726	-6.64887
	-215.724	-7.30433
	-215.722	-8.73017
	-215.721	-9.87695
	-215.719	-8.86229
	-215.717	-6.31
	-215.715	-6.18911
	-215.713	-8.15361
	-215.712	-6.23543
	-215.71	-5.82073
	-215.708	-8.44385
	-215.706	-8.3331
	-215.704	-6.91891
	-215.702	-5.40289
	-215.701	-5.67773
	-215.699	-9.00697
	-215.697	-7.88379
	-215.695	-7.37345
	-215.693	-8.69975
	-215.692	-6.65805
	-215.69	-8.35123
	-215.688	-5.17147
	-215.686	-6.97394
	-215.684	-7.21706
	-215.683	-9.25206
	-215.681	-5.00108
	-215.679	-8.79054
	-215.677	-8.1383
	-215.675	-3.45077
	-215.674	-8.0666
	-215.672	-7.07259
	-215.67	-8.32313
	-215.668	-7.68126
	-215.666	-7.14373
	-215.664	-6.67586
	-215.663	-7.75197
	-215.661	-8.32976
	-215.659	-8.98396
	-215.657	-10.4877
	-215.655	-5.27504
	-215.654	-5.28446
	-215.652	-4.30483
	-215.65	-5.67333
	-215.648	-6.10617
	-215.646	-8.18041
	-215.645	-10.9169
	-215.643	-5.1365
	-215.641	-8.06484
	-215.639	-8.8057
	-215.637	-7.53659
	-215.636	-8.60124
	-215.634	-7.95
	-215.632	-6.08287
	-215.63	-5.12935
	-215.628	-6.35076
	-215.626	-7.28682
	-215.625	-7.09968
	-215.623	-8.84782
	-215.621	-7.17927
	-215.619	-7.09857
	-215.617	-7.19591
	-215.616	-6.02422
	-215.614	-7.70343
	-215.612	-8.3952
	-215.61	-9.35504
	-215.608	-7.83501
	-215.607	-7.3492
	-215.605	-8.44369
	-215.603	-8.14094
	-215.601	-5.95244
	-215.599	-8.88543
	-215.598	-7.251
	-215.596	-4.61944
	-215.594	-6.29361
	-215.592	-6.41074
	-215.59	-5.20643
	-215.588	-7.97896
	-215.587	-6.6827
	-215.585	-9.60212
	-215.583	-8.87787
	-215.581	-8.66661
	-215.579	-7.78206
	-215.578	-7.5602
	-215.576	-6.96395
	-215.574	-6.94011
	-215.572	-3.96991
	-215.57	-6.26766
	-215.569	-8.28936
	-215.567	-8.14846
	-215.565	-8.52623
	-215.563	-7.37073
	-215.561	-8.72409
	-215.56	-9.12511
	-215.558	-8.17503
	-215.556	-5.28092
	-215.554	-7.21159
	-215.552	-9.24596
	-215.551	-8.71316
	-215.549	-7.83781
	-215.547	-9.50614
	-215.545	-9.20138
	-215.543	-9.24435
	-215.541	-7.01023
	-215.54	-7.3211
	-215.538	-6.9862
	-215.536	-5.82399
	-215.534	-7.89511
	-215.532	-7.35828
	-215.531	-7.03956
	-215.529	-6.68675
	-215.527	-7.12112
	-215.525	-6.74192
	-215.523	-5.94988
	-215.522	-7.4666
	-215.52	-9.11079
	-215.518	-9.69753
	-215.516	-4.61602
	-215.514	-6.82699
	-215.513	-12.1968
	-215.511	-7.8094
	-215.509	-8.58058
	-215.507	-8.66839
	-215.505	-8.20092
	-215.503	-8.1605
	-215.502	-8.9361
	-215.5	-6.7899
	-215.498	-7.15545
	-215.496	-4.25405
	-215.494	-7.70316
	-215.493	-8.56267
	-215.491	-8.60613
	-215.489	-8.20246
	-215.487	-7.73092
	-215.485	-9.06048
	-215.484	-7.11486
	-215.482	-8.82126
	-215.48	-8.65913
	-215.478	-8.45722
	-215.476	-4.77926
	-215.475	-4.28372
	-215.473	-6.84645
	-215.471	-8.82987
	-215.469	-7.0043
	-215.467	-8.13021
	-215.465	-6.41126
	-215.464	-6.54267
	-215.462	-7.08143
	-215.46	-2.46093
	-215.458	-7.72178
	-215.456	-8.28181
	-215.455	-8.27756
	-215.453	-7.28384
	-215.451	-8.54388
	-215.449	-6.51885
	-215.447	-7.64103
	-215.446	-5.59766
	-215.444	-7.95692
	-215.442	-11.0684
	-215.44	-8.67799
	-215.438	-6.59899
	-215.437	-9.81237
	-215.435	-10.9406
	-215.433	-8.18287
	-215.431	-8.1304
	-215.429	-4.78058
	-215.427	-6.17637
	-215.426	-8.42232
	-215.424	-7.50734
	-215.422	-7.70803
	-215.42	-7.91865
	-215.418	-7.94352
	-215.417	-8.20082
	-215.415	-9.59758
	-215.413	-6.52582
	-215.411	-5.87698
	-215.409	-8.53522
	-215.408	-6.46291
	-215.406	-6.46976
	-215.404	-8.56581
	-215.402	-6.97757
	-215.4	-6.5766
	-215.399	-5.36051
	-215.397	-8.66068
	-215.395	-7.64402
	-215.393	-9.51804
	-215.391	-4.48267
	-215.389	-9.9137
	-215.388	-8.4718
	-215.386	-9.45848
	-215.384	-6.96105
	-215.382	-5.8678
	-215.38	-6.83145
	-215.379	-7.78917
	-215.377	-8.3432
	-215.375	-7.07156
	-215.373	-8.38589
	-215.371	-9.59324
	-215.37	-5.77453
	-215.368	-5.61158
	-215.366	-7.96937
	-215.364	-9.25487
	-215.362	-6.48934
	-215.361	-4.6527
	-215.359	-7.64583
	-215.357	-6.57641
	-215.355	-7.22222
	-215.353	-7.64008
	-215.351	-7.30541
	-215.35	-7.16628
	-215.348	-8.53147
	-215.346	-5.1644
	-215.344	-6.215
	-215.342	-6.72859
	-215.341	-6.07069
	-215.339	-7.26624
	-215.337	-7.15884
	-215.335	-5.17373
	-215.333	-4.40698
	-215.332	-6.56637
	-215.33	-9.84647
	-215.328	-4.48086
	-215.326	-5.68497
	-215.324	-10.3485
	-215.323	-8.03608
	-215.321	-6.91124
	-215.319	-7.26185
	-215.317	-8.87716
	-215.315	-10.3896
	-215.313	-9.89442
	-215.312	-9.59553
	-215.31	-8.18778
	-215.308	-6.42806
	-215.306	-6.07628
	-215.304	-3.14093
	-215.303	-7.56294
	-215.301	-7.16303
	-215.299	-6.56198
	-215.297	-9.13988
	-215.295	-6.67413
	-215.294	-7.41084
	-215.292	-6.42927
	-215.29	-7.5082
	-215.288	-7.80209
	-215.286	-5.41574
	-215.285	-7.33335
	-215.283	-5.98056
	-215.281	-5.96377
	-215.279	-6.73984
	-215.277	-7.62189
	-215.275	-8.02825
	-215.274	-6.96803
	-215.272	-6.79634
	-215.27	-6.84645
	-215.268	-8.76573
	-215.266	-8.69822
	-215.265	-4.85179
	-215.263	-6.73647
	-215.261	-7.97769
	-215.259	-8.52579
	-215.257	-11.2233
	-215.256	-10.1976
	-215.254	-9.17148
	-215.252	-9.22944
	-215.25	-8.73907
	-215.248	-6.64582
	-215.247	-4.30925
	-215.245	-7.16706
	-215.243	-6.17458
	-215.241	-5.17819
	-215.239	-6.79682
	-215.237	-7.55043
	-215.236	-7.90626
	-215.234	-7.04315
	-215.232	-7.56072
	-215.23	-7.93759
	-215.228	-9.11709
	-215.227	-9.10472
	-215.225	-6.63833
	-215.223	-5.81495
	-215.221	-9.66843
	-215.219	-9.6028
	-215.218	-8.93099
	-215.216	-8.55014
	-215.214	-7.52203
	-215.212	-6.00973
	-215.21	-10.756
	-215.209	-8.95308
	-215.207	-7.60163
	-215.205	-7.09781
	-215.203	-7.74484
	-215.201	-7.61126
	-215.199	-8.58833
	-215.198	-7.63373
	-215.196	-5.79307
	-215.194	-3.56995
	-215.192	-9.53469
	-215.19	-9.00255
	-215.189	-6.96605
	-215.187	-9.22699
	-215.185	-8.3415
	-215.183	-5.86399
	-215.181	-6.22885
	-215.18	-8.66453
	-215.178	-7.9552
	-215.176	-8.06246
	-215.174	-8.06033
	-215.172	-7.57171
	-215.171	-7.90486
	-215.169	-7.01849
	-215.167	-11.1446
	-215.165	-10.8938
	-215.163	-8.35529
	-215.161	-6.62416
	-215.16	-9.33422
	-215.158	-7.45852
	-215.156	-8.03051
	-215.154	-7.52965
	-215.152	-9.34708
	-215.151	-9.61441
	-215.149	-6.02012
	-215.147	-8.87918
	-215.145	-8.66969
	-215.143	-9.82776
	-215.142	-7.37868
	-215.14	-8.39596
	-215.138	-6.85725
	-215.136	-7.60535
	-215.134	-9.69281
	-215.133	-8.42201
	-215.131	-8.24992
	-215.129	-9.66383
	-215.127	-7.4054
	-215.125	-9.05105
	-215.124	-7.98249
	-215.122	-8.38005
	-215.12	-8.5511
	-215.118	-7.64557
	-215.116	-8.21566
	-215.114	-6.79026
	-215.113	-8.6085
	-215.111	-10.1498
	-215.109	-8.25111
	-215.107	-7.97846
	-215.105	-4.812
	-215.104	-9.19016
	-215.102	-7.2871
	-215.1	-6.39542
	-215.098	-9.51079
	-215.096	-8.9064
	-215.095	-8.86933
	-215.093	-8.7776
	-215.091	-9.6799
	-215.089	-6.57301
	-215.087	-10.0215
	-215.086	-6.58372
	-215.084	-9.55477
	-215.082	-5.5858
	-215.08	-8.22633
	-215.078	-7.61374
	-215.076	-7.91801
	-215.075	-7.17812
	-215.073	-7.98404
	-215.071	-6.40576
	-215.069	-8.35358
	-215.067	-11.8139
	-215.066	-6.69276
	-215.064	-4.96056
	-215.062	-9.14592
	-215.06	-8.32201
	-215.058	-7.29743
	-215.057	-9.27525
	-215.055	-10.1596
	-215.053	-7.77072
	-215.051	-7.06793
	-215.049	-8.40874
	-215.048	-10.5101
	-215.046	-11.6153
	-215.044	-9.66867
	-215.042	-10.7758
	-215.04	-8.38999
	-215.038	-7.32553
	-215.037	-8.24717
	-215.035	-7.65197
	-215.033	-7.13951
	-215.031	-6.63946
	-215.029	-5.22205
	-215.028	-5.67201
	-215.026	-8.31937
	-215.024	-6.63891
	-215.022	-7.38608
	-215.02	-8.73498
	-215.019	-7.44505
	-215.017	-7.5728
	-215.015	-5.89378
	-215.013	-5.16503
	-215.011	-7.02523
	-215.01	-8.50034
	-215.008	-8.61956
	-215.006	-4.39756
	-215.004	-8.68364
	-215.002	-5.85633
	-215	-6.5904
	-214.999	-7.45882
	-214.997	-5.64502
	-214.995	-4.2179
	-214.993	-7.9177
	-214.991	-6.00071
	-214.99	-9.28883
	-214.988	-7.68926
	-214.986	-9.0102
	-214.984	-10.3387
	-214.982	-7.08585
	-214.981	-9.49601
	-214.979	-10.1313
	-214.977	-11.0502
	-214.975	-7.19873
	-214.973	-6.37219
	-214.972	-10.3916
	-214.97	-10.0266
	-214.968	-6.40342
	-214.966	-6.84634
	-214.964	-9.22355
	-214.962	-5.17701
[truncated: 129,074 more rows]
