# Supplementary material for: Fast and selective organocatalytic ring-opening polymerization by fluorinated alcohol without a cocatalyst
Source: Nat Commun. 2019 Aug 9;10:3590. doi: 10.1038/s41467-019-11524-y (PMC6689068; doi:10.1038/s41467-019-11524-y)
Supplement: Supplementary file 3 — Source Data [file 41467_2019_11524_MOESM3_ESM.zip › 200747_2_data_set_3931942_p6g16n (1)/Source Data-R2/source data-Supplementary Figure 17.xlsx]

## Sheet: Sheet1
Supplementary Figure 17 (19F NMR)
		polypeptide before precipitation
	chemical shift(ppm)	intensity(a.u.)
	-218.574	-6.48438
	-218.572	-7.19649
	-218.57	-7.18046
	-218.568	-6.18846
	-218.567	-6.52491
	-218.565	-6.50581
	-218.563	-9.6667
	-218.561	-3.37892
	-218.559	-8.1677
	-218.558	-4.89289
	-218.556	-7.80542
	-218.554	-5.15039
	-218.552	-4.09857
	-218.55	-7.3441
	-218.549	-4.6471
	-218.547	-3.96316
	-218.545	-2.88646
	-218.543	-4.16282
	-218.541	-4.74502
	-218.539	-4.73797
	-218.538	-6.8196
	-218.536	-6.16357
	-218.534	-4.5202
	-218.532	-4.15827
	-218.53	-4.5075
	-218.529	-8.38369
	-218.527	-5.75589
	-218.525	-3.94024
	-218.523	-6.02652
	-218.521	-5.0514
	-218.52	-6.54774
	-218.518	-3.1021
	-218.516	-3.08944
	-218.514	-4.97019
	-218.512	-4.44896
	-218.511	-2.74163
	-218.509	-7.91744
	-218.507	-3.45958
	-218.505	-8.02643
	-218.503	-6.11034
	-218.501	-5.68604
	-218.5	-8.02902
	-218.498	-7.45253
	-218.496	-7.58605
	-218.494	-7.68772
	-218.492	-4.13294
	-218.491	-5.97993
	-218.489	-5.18947
	-218.487	-1.64785
	-218.485	-7.70557
	-218.483	-4.6156
	-218.482	-1.93808
	-218.48	-3.79064
	-218.478	-4.32105
	-218.476	-6.34283
	-218.474	-8.56127
	-218.473	-6.34848
	-218.471	-4.02759
	-218.469	-4.15166
	-218.467	-5.8473
	-218.465	-2.55278
	-218.463	-7.08202
	-218.462	-5.49064
	-218.46	-8.48595
	-218.458	-4.07539
	-218.456	-3.23047
	-218.454	-4.77098
	-218.453	-6.43175
	-218.451	-2.86871
	-218.449	-5.5375
	-218.447	-6.53022
	-218.445	-5.49613
	-218.444	-4.27547
	-218.442	-3.39906
	-218.44	-7.69546
	-218.438	-5.64255
	-218.436	-5.14576
	-218.435	-4.52711
	-218.433	-4.31679
	-218.431	-7.06731
	-218.429	-8.54897
	-218.427	-4.71795
	-218.425	-3.5576
	-218.424	-6.67305
	-218.422	-3.88526
	-218.42	-4.01966
	-218.418	-3.72269
	-218.416	-7.76215
	-218.415	-6.56312
	-218.413	-7.61456
	-218.411	-4.37843
	-218.409	-6.17594
	-218.407	-7.22523
	-218.406	-8.81456
	-218.404	-9.54537
	-218.402	-8.5202
	-218.4	-7.67324
	-218.398	-6.315
	-218.397	-6.58016
	-218.395	-5.19875
	-218.393	-5.3235
	-218.391	-4.68478
	-218.389	-4.24862
	-218.387	-6.87885
	-218.386	-8.51176
	-218.384	-7.42314
	-218.382	-5.30872
	-218.38	-4.53108
	-218.378	-6.22708
	-218.377	-9.49299
	-218.375	-7.66963
	-218.373	-6.95306
	-218.371	-6.80201
	-218.369	-6.852
	-218.368	-4.49019
	-218.366	-5.75575
	-218.364	-2.62307
	-218.362	-3.02725
	-218.36	-6.74275
	-218.359	-4.47621
	-218.357	-4.94907
	-218.355	-6.10966
	-218.353	-3.1599
	-218.351	-5.50225
	-218.349	-9.96405
	-218.348	-7.32699
	-218.346	-8.63445
	-218.344	-7.49348
	-218.342	-6.44433
	-218.34	-8.44299
	-218.339	-7.93735
	-218.337	-8.17637
	-218.335	-4.48077
	-218.333	-6.49425
	-218.331	-9.44697
	-218.33	-7.60042
	-218.328	-6.49386
	-218.326	-6.64512
	-218.324	-4.10385
	-218.322	-4.39581
	-218.321	-7.74599
	-218.319	-6.25775
	-218.317	-6.82939
	-218.315	-6.16366
	-218.313	-6.90707
	-218.312	-6.46354
	-218.31	-7.48445
	-218.308	-9.89355
	-218.306	-7.12217
	-218.304	-5.27144
	-218.302	-4.83108
	-218.301	-7.24034
	-218.299	-6.52236
	-218.297	-7.65094
	-218.295	-7.05511
	-218.293	-7.21567
	-218.292	-6.43777
	-218.29	-6.15768
	-218.288	-7.86963
	-218.286	-7.44399
	-218.284	-5.93977
	-218.283	-6.86956
	-218.281	-5.71585
	-218.279	-6.37764
	-218.277	-5.34234
	-218.275	-8.43662
	-218.274	-11.5851
	-218.272	-6.38305
	-218.27	-5.17804
	-218.268	-10.618
	-218.266	-6.27537
	-218.264	-5.8028
	-218.263	-9.67657
	-218.261	-5.27555
	-218.259	-9.05704
	-218.257	-6.58181
	-218.255	-5.91769
	-218.254	-8.11027
	-218.252	-4.377
	-218.25	-1.75584
	-218.248	-5.77989
	-218.246	-6.63556
	-218.245	-7.64968
	-218.243	-9.15505
	-218.241	-8.81648
	-218.239	-7.38066
	-218.237	-6.47045
	-218.236	-6.87145
	-218.234	-9.19658
	-218.232	-8.96301
	-218.23	-8.73922
	-218.228	-10.984
	-218.226	-9.56096
	-218.225	-6.32608
	-218.223	-3.65358
	-218.221	-4.13559
	-218.219	-6.89595
	-218.217	-5.60298
	-218.216	-7.23311
	-218.214	-8.14383
	-218.212	-7.01948
	-218.21	-5.52389
	-218.208	-4.41693
	-218.207	-5.65519
	-218.205	-2.41006
	-218.203	-2.52368
	-218.201	-9.347
	-218.199	-7.78655
	-218.198	-9.76225
	-218.196	-6.74139
	-218.194	-6.3086
	-218.192	-6.01168
	-218.19	-6.73384
	-218.188	-8.4149
	-218.187	-6.66142
	-218.185	-6.43921
	-218.183	-7.72195
	-218.181	-5.56998
	-218.179	-4.44455
	-218.178	-7.33424
	-218.176	-7.17396
	-218.174	-6.06138
	-218.172	-8.82763
	-218.17	-7.64571
	-218.169	-8.21346
	-218.167	-5.51549
	-218.165	-6.80654
	-218.163	-10.4394
	-218.161	-7.34509
	-218.16	-3.11115
	-218.158	-5.76255
	-218.156	-6.7599
	-218.154	-11.1529
	-218.152	-4.66766
	-218.15	-1.81222
	-218.149	-6.01168
	-218.147	-7.33753
	-218.145	-8.83387
	-218.143	-8.58926
	-218.141	-7.65254
	-218.14	-7.1789
	-218.138	-8.0702
	-218.136	-8.36541
	-218.134	-9.9696
	-218.132	-10.3884
	-218.131	-5.81972
	-218.129	-3.4695
	-218.127	-4.91347
	-218.125	-3.75353
	-218.123	-8.11113
	-218.122	-7.875
	-218.12	-5.56709
	-218.118	-1.91641
	-218.116	-4.59156
	-218.114	-5.93537
	-218.112	-7.39996
	-218.111	-5.18154
	-218.109	-5.60572
	-218.107	-9.48182
	-218.105	-4.98557
	-218.103	-6.48281
	-218.102	-8.63696
	-218.1	-6.37274
	-218.098	-6.62301
	-218.096	-7.26682
	-218.094	-9.87261
	-218.093	-9.40984
	-218.091	-7.67027
	-218.089	-8.43485
	-218.087	-5.56985
	-218.085	-7.64785
	-218.084	-7.12356
	-218.082	-6.68198
	-218.08	-8.30713
	-218.078	-7.21875
	-218.076	-7.81953
	-218.074	-7.48393
	-218.073	-6.68853
	-218.071	-9.64465
	-218.069	-7.0599
	-218.067	-7.62271
	-218.065	-6.74928
	-218.064	-4.43234
	-218.062	-7.78107
	-218.06	-4.01926
	-218.058	-4.83187
	-218.056	-7.80421
	-218.055	-6.71342
	-218.053	-7.92347
	-218.051	-8.9737
	-218.049	-10.3764
	-218.047	-8.95647
	-218.046	-7.5027
	-218.044	-6.94141
	-218.042	-8.59883
	-218.04	-9.90352
	-218.038	-9.82551
	-218.036	-7.07684
	-218.035	-7.08993
	-218.033	-7.10127
	-218.031	-3.89808
	-218.029	-5.93468
	-218.027	-4.60303
	-218.026	-8.73578
	-218.024	-7.44135
	-218.022	-4.2871
	-218.02	-8.93832
	-218.018	-9.25027
	-218.017	-7.9183
	-218.015	-5.40987
	-218.013	-6.71828
	-218.011	-10.963
	-218.009	-9.31911
	-218.008	-8.15326
	-218.006	-6.32884
	-218.004	-8.34523
	-218.002	-8.49735
	-218	-6.88105
	-217.998	-10.3753
	-217.997	-5.48194
	-217.995	-4.04625
	-217.993	-8.24195
	-217.991	-10.5928
	-217.989	-8.87224
	-217.988	-11.4563
	-217.986	-7.95664
	-217.984	-7.11322
	-217.982	-9.58248
	-217.98	-10.5516
	-217.979	-6.50642
	-217.977	-7.44362
	-217.975	-11.1918
	-217.973	-6.64867
	-217.971	-5.81625
	-217.97	-6.83848
	-217.968	-7.07824
	-217.966	-6.44626
	-217.964	-6.21411
	-217.962	-5.64432
	-217.96	-9.28392
	-217.959	-9.66173
	-217.957	-10.7551
	-217.955	-10.9984
	-217.953	-8.24653
	-217.951	-8.09359
	-217.95	-10.7131
	-217.948	-8.75565
	-217.946	-7.72647
	-217.944	-8.20821
	-217.942	-8.51465
	-217.941	-5.93881
	-217.939	-8.0263
	-217.937	-8.7826
	-217.935	-4.0515
	-217.933	-4.77456
	-217.932	-5.33202
	-217.93	-8.41339
	-217.928	-5.54112
	-217.926	-5.49899
	-217.924	-3.5511
	-217.923	-5.09883
	-217.921	-6.83232
	-217.919	-11.0334
	-217.917	-7.31839
	-217.915	-5.32589
	-217.913	-4.77933
	-217.912	-6.0698
	-217.91	-8.06818
	-217.908	-7.84825
	-217.906	-9.5227
	-217.904	-8.06229
	-217.903	-5.27903
	-217.901	-9.08414
	-217.899	-10.8271
	-217.897	-8.34505
	-217.895	-7.43928
	-217.894	-1.90832
	-217.892	-3.76034
	-217.89	-6.70466
	-217.888	-4.47035
	-217.886	-6.64436
	-217.885	-9.12158
	-217.883	-10.2823
	-217.881	-5.57655
	-217.879	-11.4536
	-217.877	-8.99406
	-217.875	-7.62917
	-217.874	-7.57365
	-217.872	-8.84557
	-217.87	-5.95175
	-217.868	-9.97324
	-217.866	-9.75442
	-217.865	-6.48348
	-217.863	-7.69232
	-217.861	-10.1852
	-217.859	-5.65138
	-217.857	-8.96157
	-217.856	-6.75418
	-217.854	-8.60242
	-217.852	-11.2128
	-217.85	-5.90802
	-217.848	-8.23654
	-217.847	-10.9597
	-217.845	-10.1014
	-217.843	-8.41918
	-217.841	-4.96807
	-217.839	-6.63392
	-217.837	-5.53065
	-217.836	-8.89731
	-217.834	-7.34597
	-217.832	-5.54591
	-217.83	-7.74136
	-217.828	-9.7935
	-217.827	-9.44547
	-217.825	-8.24388
	-217.823	-6.67523
	-217.821	-4.98956
	-217.819	-9.3332
	-217.818	-6.46594
	-217.816	-5.60375
	-217.814	-5.69097
	-217.812	-8.73645
	-217.81	-7.20257
	-217.809	-9.59969
	-217.807	-8.24349
	-217.805	-8.80346
	-217.803	-6.73257
	-217.801	-7.18482
	-217.799	-9.33206
	-217.798	-10.0161
	-217.796	-6.92058
	-217.794	-10.32
	-217.792	-10.5377
	-217.79	-7.995
	-217.789	-8.96327
	-217.787	-7.70449
	-217.785	-7.52048
	-217.783	-8.97142
	-217.781	-11.0145
	-217.78	-5.26285
	-217.778	-8.22033
	-217.776	-10.1033
	-217.774	-8.45356
	-217.772	-9.07207
	-217.771	-8.71566
	-217.769	-10.8093
	-217.767	-7.85549
	-217.765	-9.74917
	-217.763	-8.80516
	-217.761	-9.75379
	-217.76	-9.28814
	-217.758	-7.63754
	-217.756	-10.3376
	-217.754	-11.4239
	-217.752	-3.23102
	-217.751	-6.82885
	-217.749	-7.50073
	-217.747	-10.6788
	-217.745	-9.76822
	-217.743	-11.4386
	-217.742	-7.71171
	-217.74	-6.94255
	-217.738	-10.0726
	-217.736	-6.9342
	-217.734	-6.35055
	-217.733	-5.92932
	-217.731	-7.25251
	-217.729	-7.54729
	-217.727	-8.90906
	-217.725	-8.52925
	-217.723	-7.12213
	-217.722	-8.10486
	-217.72	-7.64109
	-217.718	-9.74828
	-217.716	-9.07959
	-217.714	-10.6177
	-217.713	-10.7151
	-217.711	-6.71446
	-217.709	-9.32232
	-217.707	-12.8124
	-217.705	-11.6054
	-217.704	-12.3346
	-217.702	-8.68057
	-217.7	-10.4512
	-217.698	-7.44905
	-217.696	-10.2437
	-217.695	-9.13213
	-217.693	-7.55212
	-217.691	-8.79465
	-217.689	-8.56364
	-217.687	-8.31865
	-217.685	-8.09443
	-217.684	-8.65508
	-217.682	-8.90764
	-217.68	-6.59262
	-217.678	-9.52737
	-217.676	-6.16363
	-217.675	-9.31795
	-217.673	-11.8394
	-217.671	-10.2865
	-217.669	-6.86861
	-217.667	-6.4997
	-217.666	-11.2046
	-217.664	-7.98749
	-217.662	-7.71746
	-217.66	-8.95392
	-217.658	-6.229
	-217.657	-9.87602
	-217.655	-13.7738
	-217.653	-11.3985
	-217.651	-9.10939
	-217.649	-9.45376
	-217.647	-8.19808
	-217.646	-8.25146
	-217.644	-10.9015
	-217.642	-9.19156
	-217.64	-8.87403
	-217.638	-7.12131
	-217.637	-9.65778
	-217.635	-8.27982
	-217.633	-7.77077
	-217.631	-2.36673
	-217.629	-4.60091
	-217.628	-5.93796
	-217.626	-6.82829
	-217.624	-7.73873
	-217.622	-11.0606
	-217.62	-8.12496
	-217.619	-5.46561
	-217.617	-9.71701
	-217.615	-10.7832
	-217.613	-10.6656
	-217.611	-5.24877
	-217.609	-7.48331
	-217.608	-8.16292
	-217.606	-6.07659
	-217.604	-8.74358
	-217.602	-7.5521
	-217.6	-6.72761
	-217.599	-9.58554
	-217.597	-7.71232
	-217.595	-7.52938
	-217.593	-6.82106
	-217.591	-8.73059
	-217.59	-8.86679
	-217.588	-7.07486
	-217.586	-10.1724
	-217.584	-8.98749
	-217.582	-12.2368
	-217.581	-9.33581
	-217.579	-7.42339
	-217.577	-8.13226
	-217.575	-11.0129
	-217.573	-12.8523
	-217.571	-10.2892
	-217.57	-6.42852
	-217.568	-8.81317
	-217.566	-8.76929
	-217.564	-10.2386
	-217.562	-8.92173
	-217.561	-7.68934
	-217.559	-10.7028
	-217.557	-9.67979
	-217.555	-8.95716
	-217.553	-8.96269
	-217.552	-12.8439
	-217.55	-10.4585
	-217.548	-12.2239
	-217.546	-12.8298
	-217.544	-10.4772
	-217.543	-11.4248
	-217.541	-8.81087
	-217.539	-8.85704
	-217.537	-8.31566
	-217.535	-8.79401
	-217.534	-8.94243
	-217.532	-9.58051
	-217.53	-8.17459
	-217.528	-7.49654
	-217.526	-7.778
	-217.524	-13.273
	-217.523	-8.44092
	-217.521	-9.28254
	-217.519	-13.1748
	-217.517	-11.5217
	-217.515	-10.8658
	-217.514	-9.75165
	-217.512	-4.95185
	-217.51	-8.78471
	-217.508	-6.01169
	-217.506	-9.39253
	-217.505	-11.0057
	-217.503	-9.9494
	-217.501	-13.162
	-217.499	-10.7303
	-217.497	-8.24825
	-217.496	-12.9697
	-217.494	-10.5675
	-217.492	-8.35577
	-217.49	-6.15642
	-217.488	-5.37962
	-217.486	-9.65278
	-217.485	-10.5811
	-217.483	-9.82866
	-217.481	-10.9442
	-217.479	-7.70589
	-217.477	-5.71912
	-217.476	-4.42449
	-217.474	-7.97827
	-217.472	-10.4163
	-217.47	-14.1206
	-217.468	-11.5795
	-217.467	-9.80078
	-217.465	-9.26819
	-217.463	-13.5914
	-217.461	-11.9499
	-217.459	-11.8414
	-217.458	-11.8607
	-217.456	-10.3355
	-217.454	-12.0482
	-217.452	-10.339
	-217.45	-10.519
	-217.448	-11.6291
	-217.447	-11.9712
	-217.445	-11.407
	-217.443	-8.5101
	-217.441	-10.8102
	-217.439	-9.05809
	-217.438	-6.69891
	-217.436	-9.08083
	-217.434	-11.039
	-217.432	-9.76682
	-217.43	-11.2019
	-217.429	-7.47947
	-217.427	-9.47668
	-217.425	-9.12995
	-217.423	-8.88647
	-217.421	-11.5546
	-217.42	-12.4944
	-217.418	-8.06744
	-217.416	-8.38735
	-217.414	-3.67219
	-217.412	-2.44529
	-217.41	-9.59782
	-217.409	-9.77013
	-217.407	-11.6187
	-217.405	-5.93255
	-217.403	-7.5438
	-217.401	-8.21766
	-217.4	-8.46103
	-217.398	-10.06
	-217.396	-10.3837
	-217.394	-8.87693
	-217.392	-8.29123
	-217.391	-7.91882
	-217.389	-7.53256
	-217.387	-9.21176
	-217.385	-12.3168
	-217.383	-7.61596
	-217.382	-10.9053
	-217.38	-10.877
	-217.378	-9.27844
	-217.376	-11.9777
	-217.374	-10.9666
	-217.372	-5.98273
	-217.371	-7.24007
	-217.369	-7.82343
	-217.367	-8.23382
	-217.365	-8.5808
	-217.363	-9.53772
	-217.362	-10.8022
	-217.36	-12.588
	-217.358	-9.28212
	-217.356	-12.4784
	-217.354	-11.3842
	-217.353	-8.33375
	-217.351	-7.32652
	-217.349	-8.23708
	-217.347	-8.95647
	-217.345	-6.21203
	-217.344	-9.40921
	-217.342	-11.0449
	-217.34	-11.586
	-217.338	-8.79045
	-217.336	-10.2017
	-217.334	-9.5852
	-217.333	-6.98296
	-217.331	-10.666
	-217.329	-12.9427
	-217.327	-9.63247
	-217.325	-9.48539
	-217.324	-8.03296
	-217.322	-9.89932
	-217.32	-8.82198
	-217.318	-12.2542
	-217.316	-10.5155
	-217.315	-9.44598
	-217.313	-8.66803
	-217.311	-8.37559
	-217.309	-9.82757
	-217.307	-10.5937
	-217.306	-9.25351
	-217.304	-8.05091
	-217.302	-7.4546
	-217.3	-10.3688
	-217.298	-8.89546
	-217.296	-9.12857
	-217.295	-6.95429
	-217.293	-12.5706
	-217.291	-9.21961
	-217.289	-10.8448
	-217.287	-12.0596
	-217.286	-11.4641
	-217.284	-9.25986
	-217.282	-12.156
	-217.28	-9.86732
	-217.278	-9.586
	-217.277	-11.0466
	-217.275	-11.0204
	-217.273	-12.4785
	-217.271	-7.11682
	-217.269	-7.39912
	-217.268	-10.0576
	-217.266	-7.05758
	-217.264	-6.76668
	-217.262	-6.11101
	-217.26	-7.98326
	-217.258	-7.05621
	-217.257	-6.68394
	-217.255	-4.66648
	-217.253	-9.6368
	-217.251	-12.4967
	-217.249	-10.1434
	-217.248	-10.5667
	-217.246	-6.60235
	-217.244	-8.67948
	-217.242	-9.77863
	-217.24	-12.9358
	-217.239	-11.0636
	-217.237	-11.3366
	-217.235	-11.7539
	-217.233	-9.04301
	-217.231	-13.8312
	-217.23	-14.3239
	-217.228	-10.5709
	-217.226	-9.12854
	-217.224	-8.633
	-217.222	-8.32168
	-217.22	-12.5639
	-217.219	-11.4744
	-217.217	-10.4813
	-217.215	-9.7957
	-217.213	-5.52005
	-217.211	-6.45171
	-217.21	-9.84951
	-217.208	-9.10975
	-217.206	-6.15553
	-217.204	-7.36587
	-217.202	-6.38881
	-217.201	-8.87532
	-217.199	-11.6694
	-217.197	-9.68162
	-217.195	-7.39305
	-217.193	-7.14834
	-217.192	-9.78373
	-217.19	-8.35144
	-217.188	-8.09274
	-217.186	-11.336
	-217.184	-9.214
	-217.182	-11.384
	-217.181	-11.2978
	-217.179	-9.77513
	-217.177	-10.2359
	-217.175	-10.9646
	-217.173	-7.31803
	-217.172	-11.5611
	-217.17	-12.8325
	-217.168	-6.87734
	-217.166	-12.1583
	-217.164	-8.35551
	-217.163	-10.9471
	-217.161	-9.25703
	-217.159	-11.0127
	-217.157	-10.8713
	-217.155	-7.30041
	-217.154	-11.1681
	-217.152	-11.3724
	-217.15	-10.631
	-217.148	-7.16518
	-217.146	-10.6695
	-217.145	-11.1649
	-217.143	-10.602
	-217.141	-11.0248
	-217.139	-12.4747
	-217.137	-9.99305
	-217.135	-12.2095
	-217.134	-12.6163
	-217.132	-9.31975
	-217.13	-7.09293
	-217.128	-10.0437
	-217.126	-9.8745
	-217.125	-8.15159
	-217.123	-7.41661
	-217.121	-9.19018
	-217.119	-9.66739
	-217.117	-7.1735
	-217.116	-10.1144
	-217.114	-9.64599
	-217.112	-11.7037
	-217.11	-12.7877
	-217.108	-7.61337
	-217.107	-10.2877
	-217.105	-12.0923
	-217.103	-9.57413
	-217.101	-10.9439
	-217.099	-7.32418
	-217.097	-7.87375
	-217.096	-7.69684
	-217.094	-10.9902
	-217.092	-11.2692
	-217.09	-12.7882
	-217.088	-11.8021
	-217.087	-11.3431
	-217.085	-12.7512
	-217.083	-8.80073
	-217.081	-10.5267
	-217.079	-13.2385
	-217.078	-15.0679
	-217.076	-13.3871
	-217.074	-7.21659
	-217.072	-6.11791
	-217.07	-5.70251
	-217.069	-9.43919
	-217.067	-9.63951
	-217.065	-9.32318
	-217.063	-11.0925
	-217.061	-9.57488
	-217.059	-9.25033
	-217.058	-9.56969
	-217.056	-8.32551
	-217.054	-5.79246
	-217.052	-9.28297
	-217.05	-10.5479
	-217.049	-9.35063
	-217.047	-7.55075
	-217.045	-8.73415
	-217.043	-6.0436
	-217.041	-11.8185
	-217.04	-8.1707
	-217.038	-11.6674
	-217.036	-5.45672
	-217.034	-8.79363
	-217.032	-13.6135
	-217.031	-12.7277
	-217.029	-7.19539
	-217.027	-9.75623
	-217.025	-9.94381
	-217.023	-12.4221
	-217.021	-11.3537
	-217.02	-12.7491
	-217.018	-14.8581
	-217.016	-8.46709
	-217.014	-11.3701
	-217.012	-11.0282
	-217.011	-10.7794
	-217.009	-6.64971
	-217.007	-9.50445
	-217.005	-8.49676
	-217.003	-9.29127
	-217.002	-9.63876
	-217	-9.40476
	-216.998	-11.0377
	-216.996	-9.02533
	-216.994	-13.5952
	-216.993	-10.0466
	-216.991	-13.6341
	-216.989	-15.3587
	-216.987	-11.0046
	-216.985	-9.74515
	-216.983	-5.00439
	-216.982	-11.8344
	-216.98	-12.2121
	-216.978	-10.4883
	-216.976	-7.44965
	-216.974	-8.78699
	-216.973	-8.86787
	-216.971	-9.83709
	-216.969	-11.2028
	-216.967	-13.1364
	-216.965	-10.766
	-216.964	-10.8681
	-216.962	-14.0252
	-216.96	-13.2679
	-216.958	-11.1161
	-216.956	-10.9289
	-216.955	-10.8456
	-216.953	-11.8714
	-216.951	-11.4481
	-216.949	-10.331
	-216.947	-8.18866
	-216.945	-10.794
	-216.944	-9.66328
	-216.942	-13.5228
	-216.94	-11.5062
	-216.938	-8.39269
	-216.936	-9.62178
	-216.935	-11.7897
	-216.933	-10.7565
	-216.931	-12.7013
	-216.929	-10.4199
	-216.927	-8.35657
	-216.926	-8.23603
	-216.924	-10.1689
	-216.922	-9.42581
	-216.92	-12.6283
	-216.918	-10.0847
	-216.917	-7.86501
	-216.915	-10.4403
	-216.913	-12.1184
	-216.911	-8.71286
	-216.909	-13.3295
	-216.907	-15.2872
	-216.906	-13.2391
	-216.904	-10.8195
	-216.902	-9.6933
	-216.9	-5.88456
	-216.898	-8.64044
	-216.897	-10.7596
	-216.895	-9.74159
	-216.893	-13.6265
	-216.891	-7.3911
	-216.889	-7.18172
	-216.888	-11.4461
	-216.886	-6.82789
	-216.884	-11.7634
	-216.882	-10.3708
	-216.88	-9.61273
	-216.879	-10.3527
	-216.877	-12.8581
	-216.875	-13.0725
	-216.873	-12.304
	-216.871	-8.74684
	-216.869	-8.14308
	-216.868	-8.48023
	-216.866	-14.0055
	-216.864	-8.93902
	-216.862	-11.0511
	-216.86	-10.1217
	-216.859	-9.23541
	-216.857	-12.6933
	-216.855	-8.84795
	-216.853	-10.8343
	-216.851	-10.9116
	-216.85	-13.9466
	-216.848	-9.25649
	-216.846	-11.4392
	-216.844	-12.2631
	-216.842	-7.63067
	-216.841	-6.29782
	-216.839	-10.9072
	-216.837	-11.7681
	-216.835	-10.0805
	-216.833	-9.39994
	-216.831	-14.6862
	-216.83	-14.8633
	-216.828	-12.2671
	-216.826	-8.73008
	-216.824	-11.0672
	-216.822	-9.76462
	-216.821	-7.6819
	-216.819	-12.715
	-216.817	-9.94694
	-216.815	-11.6703
	-216.813	-11.2418
	-216.812	-10.5753
	-216.81	-6.05076
	-216.808	-9.26799
	-216.806	-11.0272
	-216.804	-11.0353
	-216.803	-10.3127
	-216.801	-13.7927
	-216.799	-12.7355
	-216.797	-11.6919
	-216.795	-9.83225
	-216.793	-7.87267
	-216.792	-9.319
	-216.79	-11.971
	-216.788	-9.26698
	-216.786	-12.1734
	-216.784	-6.93182
	-216.783	-11.1088
	-216.781	-12.5366
	-216.779	-12.7141
	-216.777	-13.5106
	-216.775	-12.2492
	-216.774	-14.7617
	-216.772	-13.7128
	-216.77	-8.48965
	-216.768	-10.1537
	-216.766	-9.8464
	-216.765	-6.97334
	-216.763	-9.65022
	-216.761	-13.0523
	-216.759	-13.7945
	-216.757	-11.2314
	-216.755	-8.95127
	-216.754	-8.00349
	-216.752	-8.69813
	-216.75	-7.28172
	-216.748	-7.27466
	-216.746	-8.93224
	-216.745	-10.2555
	-216.743	-7.73427
	-216.741	-10.8075
	-216.739	-5.89072
	-216.737	-8.27543
	-216.736	-15.0263
	-216.734	-8.95959
	-216.732	-8.84665
	-216.73	-7.84721
	-216.728	-9.71271
	-216.727	-10.3089
	-216.725	-9.18897
	-216.723	-10.587
	-216.721	-9.12803
	-216.719	-10.5975
	-216.718	-11.3899
	-216.716	-12.1818
	-216.714	-10.0929
	-216.712	-11.3135
	-216.71	-10.554
	-216.708	-13.181
	-216.707	-10.9081
	-216.705	-9.21118
	-216.703	-8.24258
	-216.701	-8.90328
	-216.699	-8.36184
	-216.698	-9.91894
	-216.696	-11.3334
	-216.694	-7.14806
	-216.692	-6.03808
	-216.69	-8.25763
	-216.689	-7.04205
	-216.687	-6.90948
	-216.685	-10.097
	-216.683	-10.2056
	-216.681	-7.3749
	-216.68	-9.17531
	-216.678	-10.3814
	-216.676	-14.4206
	-216.674	-11.4901
	-216.672	-9.95048
	-216.67	-14.7872
	-216.669	-13.6337
	-216.667	-13.1183
	-216.665	-10.4435
	-216.663	-14.3822
	-216.661	-6.1731
	-216.66	-7.41791
	-216.658	-10.2901
	-216.656	-8.92151
	-216.654	-16.7733
	-216.652	-11.6627
	-216.651	-10.9489
	-216.649	-14.4988
	-216.647	-8.98216
	-216.645	-11.4593
	-216.643	-13.7776
	-216.642	-14.293
	-216.64	-12.4495
	-216.638	-12.6392
	-216.636	-13.0212
	-216.634	-10.7586
	-216.632	-13.724
	-216.631	-9.83878
	-216.629	-11.8651
	-216.627	-8.82533
	-216.625	-8.3874
	-216.623	-11.676
	-216.622	-9.8244
	-216.62	-8.21449
	-216.618	-8.3664
	-216.616	-7.26378
	-216.614	-10.9388
	-216.613	-10.9601
	-216.611	-9.64603
	-216.609	-10.618
	-216.607	-12.3776
	-216.605	-9.51006
	-216.604	-12.5525
	-216.602	-10.3909
	-216.6	-13.5927
	-216.598	-12.6088
	-216.596	-12.9475
	-216.594	-8.2168
	-216.593	-11.2749
	-216.591	-8.93769
	-216.589	-8.94769
	-216.587	-10.9791
	-216.585	-12.2435
	-216.584	-6.79281
	-216.582	-6.42552
	-216.58	-9.29462
	-216.578	-10.2243
	-216.576	-9.71045
	-216.575	-12.6724
	-216.573	-14.9078
	-216.571	-11.9335
	-216.569	-10.2762
	-216.567	-11.7706
	-216.566	-12.6948
	-216.564	-10.8364
	-216.562	-10.5688
	-216.56	-15.244
	-216.558	-8.79507
	-216.556	-7.80735
	-216.555	-11.0493
	-216.553	-6.10052
	-216.551	-11.677
	-216.549	-13.4822
	-216.547	-10.9816
	-216.546	-9.19415
	-216.544	-10.0625
	-216.542	-14.9177
	-216.54	-12.0603
	-216.538	-13.4331
	-216.537	-11.9985
	-216.535	-13.3963
	-216.533	-10.506
	-216.531	-12.5145
	-216.529	-7.43596
	-216.528	-7.81049
	-216.526	-10.3187
	-216.524	-13.1292
	-216.522	-8.26218
	-216.52	-9.17785
	-216.518	-11.7175
	-216.517	-11.1561
	-216.515	-14.2639
	-216.513	-10.5091
	-216.511	-11.327
	-216.509	-8.47431
	-216.508	-8.54113
	-216.506	-9.72854
	-216.504	-6.57493
	-216.502	-10.1947
	-216.5	-8.95668
	-216.499	-10.3156
	-216.497	-10.5983
	-216.495	-13.1877
	-216.493	-8.72855
	-216.491	-12.8704
	-216.49	-11.888
	-216.488	-13.4713
	-216.486	-14.8961
	-216.484	-10.6908
	-216.482	-7.1977
	-216.48	-11.1019
	-216.479	-9.05328
	-216.477	-9.72844
	-216.475	-12.3936
	-216.473	-12.0214
	-216.471	-12.3047
	-216.47	-11.8777
	-216.468	-14.0624
	-216.466	-10.912
	-216.464	-11.3574
	-216.462	-14.1834
	-216.461	-10.4135
	-216.459	-10.8913
	-216.457	-13.5986
	-216.455	-11.7852
	-216.453	-10.1167
	-216.452	-10.7798
	-216.45	-7.79625
	-216.448	-13.501
	-216.446	-12.9314
	-216.444	-11.4594
	-216.442	-9.61439
	-216.441	-12.8622
	-216.439	-14.5593
	-216.437	-14.8671
	-216.435	-13.6244
	-216.433	-12.0515
	-216.432	-11.5316
	-216.43	-13.3924
	-216.428	-13.7943
	-216.426	-12.0315
	-216.424	-10.3
	-216.423	-12.6647
	-216.421	-11.8343
	-216.419	-11.9888
	-216.417	-12.5423
	-216.415	-11.6713
	-216.414	-12.5365
	-216.412	-17.9844
	-216.41	-16.7724
	-216.408	-10.7904
	-216.406	-9.50006
	-216.404	-11.1854
	-216.403	-14.6902
	-216.401	-8.00926
	-216.399	-11.9636
	-216.397	-9.06851
	-216.395	-9.11009
	-216.394	-9.39974
	-216.392	-8.96304
	-216.39	-13.1317
	-216.388	-13.9939
	-216.386	-14.0512
	-216.385	-8.54038
	-216.383	-12.8064
	-216.381	-13.5848
	-216.379	-8.48753
	-216.377	-14.8052
	-216.376	-11.4739
	-216.374	-9.68717
	-216.372	-14.7702
	-216.37	-10.8649
	-216.368	-10.2235
	-216.366	-12.4391
	-216.365	-9.70746
	-216.363	-13.6344
	-216.361	-10.5891
	-216.359	-9.06464
	-216.357	-9.55848
	-216.356	-9.75848
	-216.354	-10.0153
	-216.352	-11.8798
	-216.35	-12.4048
	-216.348	-13.1534
	-216.347	-16.244
	-216.345	-11.0394
	-216.343	-9.91381
	-216.341	-12.1963
	-216.339	-11.9404
	-216.338	-15.9749
	-216.336	-15.9422
	-216.334	-13.4353
	-216.332	-11.5742
	-216.33	-10.5602
	-216.329	-11.7714
	-216.327	-12.4426
	-216.325	-9.87988
	-216.323	-12.9696
	-216.321	-14.1915
	-216.319	-10.0067
	-216.318	-13.8061
	-216.316	-11.0295
	-216.314	-10.918
	-216.312	-11.892
	-216.31	-13.5546
	-216.309	-13.9465
	-216.307	-11.74
	-216.305	-12.386
	-216.303	-13.4191
	-216.301	-13.4851
	-216.3	-10.363
	-216.298	-8.92136
	-216.296	-11.664
	-216.294	-11.0025
	-216.292	-10.5487
	-216.291	-11.9524
	-216.289	-12.6764
	-216.287	-11.707
	-216.285	-12.3757
	-216.283	-9.18402
	-216.281	-8.02401
	-216.28	-7.29904
	-216.278	-8.79248
	-216.276	-16.3304
	-216.274	-17.5712
	-216.272	-12.7254
	-216.271	-10.7171
	-216.269	-10.8543
	-216.267	-14.3311
	-216.265	-14.2102
	-216.263	-14.7035
	-216.262	-11.5359
	-216.26	-10.2366
	-216.258	-15.3871
	-216.256	-12.8517
	-216.254	-9.15415
	-216.253	-12.7894
	-216.251	-11.5425
	-216.249	-13.4565
	-216.247	-13.4947
	-216.245	-13.8774
	-216.243	-13.7829
	-216.242	-15.2533
	-216.24	-10.9036
	-216.238	-12.4026
	-216.236	-9.82597
	-216.234	-5.64125
	-216.233	-9.7698
	-216.231	-10.3061
	-216.229	-12.8407
	-216.227	-12.5584
	-216.225	-9.9944
	-216.224	-7.70972
	-216.222	-8.16444
	-216.22	-12.524
	-216.218	-12.0841
	-216.216	-12.595
	-216.215	-14.3501
	-216.213	-12.1056
	-216.211	-12.5246
	-216.209	-9.87509
	-216.207	-13.8562
	-216.205	-13.2335
	-216.204	-14.4973
	-216.202	-14.5706
	-216.2	-13.7047
	-216.198	-12.5325
	-216.196	-11.5242
	-216.195	-8.85098
	-216.193	-11.5958
	-216.191	-10.3593
	-216.189	-11.6428
	-216.187	-13.975
	-216.186	-13.2852
	-216.184	-19.3217
	-216.182	-13.5938
	-216.18	-12.6629
	-216.178	-13.311
	-216.177	-12.2238
	-216.175	-12.1387
	-216.173	-13.9021
	-216.171	-12.3899
	-216.169	-14.4068
	-216.167	-9.24924
	-216.166	-9.58463
	-216.164	-13.4599
	-216.162	-14.3452
	-216.16	-8.01745
	-216.158	-11.0451
	-216.157	-11.3573
	-216.155	-9.66023
	-216.153	-11.3732
	-216.151	-9.70026
	-216.149	-12.8373
	-216.148	-15.2048
	-216.146	-8.46576
	-216.144	-14.4619
	-216.142	-12.8247
	-216.14	-13.7411
	-216.139	-11.3369
	-216.137	-9.80852
	-216.135	-15.4825
	-216.133	-13.1202
	-216.131	-9.15573
	-216.129	-15.0109
	-216.128	-13.0153
	-216.126	-5.68888
	-216.124	-11.235
	-216.122	-13.8569
	-216.12	-13.5364
	-216.119	-13.4664
	-216.117	-12.7991
	-216.115	-10.3998
	-216.113	-11.8331
	-216.111	-12.576
	-216.11	-16.4824
	-216.108	-13.1837
	-216.106	-14.3064
	-216.104	-15.7398
	-216.102	-13.1782
	-216.101	-14.3257
	-216.099	-15.1348
	-216.097	-10.3894
	-216.095	-14.3541
	-216.093	-11.2327
	-216.091	-12.3781
	-216.09	-15.6234
	-216.088	-11.2706
	-216.086	-12.3164
	-216.084	-12.3397
	-216.082	-11.7688
	-216.081	-11.4001
	-216.079	-9.19624
	-216.077	-8.19574
	-216.075	-8.68304
	-216.073	-11.1017
	-216.072	-12.504
	-216.07	-15.8967
	-216.068	-15.7008
	-216.066	-14.1732
	-216.064	-15.4374
	-216.063	-14.4056
	-216.061	-15.1502
	-216.059	-16.205
	-216.057	-13.4431
	-216.055	-10.792
	-216.053	-8.50069
	-216.052	-9.6498
	-216.05	-12.0235
	-216.048	-11.2567
	-216.046	-12.9712
	-216.044	-14.5248
	-216.043	-9.13028
	-216.041	-9.8308
	-216.039	-14.5321
	-216.037	-12.796
	-216.035	-14.4835
	-216.034	-11.8202
	-216.032	-12.2406
	-216.03	-13.2529
	-216.028	-12.7712
	-216.026	-10.6692
	-216.025	-8.6432
	-216.023	-12.4331
	-216.021	-12.2466
	-216.019	-10.4216
	-216.017	-10.1629
	-216.015	-12.7322
	-216.014	-14.3919
	-216.012	-13.749
	-216.01	-12.9201
	-216.008	-10.7362
	-216.006	-6.87245
	-216.005	-9.42452
	-216.003	-15.1491
	-216.001	-10.9776
	-215.999	-12.0647
	-215.997	-14.5009
	-215.996	-17.8095
	-215.994	-13.5216
	-215.992	-13.2587
	-215.99	-13.9624
	-215.988	-10.2566
	-215.987	-8.92456
	-215.985	-11.7134
	-215.983	-14.6793
	-215.981	-10.8592
	-215.979	-9.15662
	-215.977	-11.9465
	-215.976	-11.7451
	-215.974	-11.4769
	-215.972	-10.7174
	-215.97	-8.43181
	-215.968	-10.0008
	-215.967	-12.5714
	-215.965	-12.8965
	-215.963	-11.5933
	-215.961	-14.055
	-215.959	-12.3744
	-215.958	-13.6458
	-215.956	-18.7873
	-215.954	-14.7848
	-215.952	-15.6792
	-215.95	-12.0087
	-215.949	-14.7805
	-215.947	-15.6796
	-215.945	-14.9984
	-215.943	-13.4753
	-215.941	-11.1869
	-215.94	-12.7389
	-215.938	-13.6134
	-215.936	-15.7159
	-215.934	-16.0431
	-215.932	-13.4951
	-215.93	-11.422
	-215.929	-14.3867
	-215.927	-11.702
	-215.925	-14.4056
	-215.923	-12.6826
	-215.921	-12.1757
	-215.92	-10.7857
	-215.918	-10.647
	-215.916	-12.967
	-215.914	-12.1021
	-215.912	-12.3784
	-215.911	-14.4045
	-215.909	-11.9185
	-215.907	-9.49238
	-215.905	-11.2822
	-215.903	-14.2954
	-215.902	-13.8616
	-215.9	-14.2427
	-215.898	-15.4442
	-215.896	-16.0372
	-215.894	-15.3718
	-215.892	-12.8152
	-215.891	-13.4824
	-215.889	-10.3287
	-215.887	-12.9328
	-215.885	-9.57598
	-215.883	-11.5774
	-215.882	-13.7987
	-215.88	-13.4942
	-215.878	-9.82912
	-215.876	-12.518
	-215.874	-11.4316
	-215.873	-13.5455
	-215.871	-12.7153
	-215.869	-10.6818
	-215.867	-15.4654
	-215.865	-13.6204
	-215.864	-12.4914
	-215.862	-16.5302
	-215.86	-14.3477
	-215.858	-18.1824
	-215.856	-12.5868
	-215.854	-8.14036
	-215.853	-10.3253
	-215.851	-10.7761
	-215.849	-9.08104
	-215.847	-9.73643
	-215.845	-12.7218
	-215.844	-10.8556
	-215.842	-13.6289
	-215.84	-13.4534
	-215.838	-13.9323
	-215.836	-10.6106
	-215.835	-10.2038
	-215.833	-14.0421
	-215.831	-14.4824
	-215.829	-8.94848
	-215.827	-12.7189
	-215.826	-13.7463
	-215.824	-8.88226
	-215.822	-14.4571
	-215.82	-11.18
	-215.818	-10.6024
	-215.816	-6.82577
	-215.815	-12.2845
	-215.813	-14.6585
	-215.811	-9.9005
	-215.809	-7.33863
	-215.807	-13.4246
	-215.806	-13.7389
	-215.804	-8.90479
	-215.802	-16.4314
	-215.8	-17.9413
	-215.798	-12.6552
	-215.797	-9.78203
	-215.795	-10.2405
	-215.793	-11.3011
	-215.791	-8.84857
	-215.789	-14.2553
	-215.788	-15.8078
	-215.786	-14.5797
	-215.784	-13.6456
	-215.782	-13.5389
	-215.78	-11.8499
	-215.778	-14.2145
	-215.777	-15.534
	-215.775	-14.0974
	-215.773	-9.63345
	-215.771	-8.86468
	-215.769	-12.2387
	-215.768	-17.0819
	-215.766	-13.1652
	-215.764	-10.9323
	-215.762	-10.5029
	-215.76	-13.3319
	-215.759	-13.9337
	-215.757	-11.4982
	-215.755	-15.1692
	-215.753	-16.2396
	-215.751	-15.6097
	-215.75	-15.5132
	-215.748	-9.70095
	-215.746	-14.9271
	-215.744	-17.4071
	-215.742	-14.5953
	-215.74	-13.8828
	-215.739	-18.3753
	-215.737	-13.3474
	-215.735	-15.0956
	-215.733	-11.0279
	-215.731	-11.7872
	-215.73	-12.3281
	-215.728	-17.1174
	-215.726	-11.4813
	-215.724	-13.253
	-215.722	-12.3185
	-215.721	-10.7896
	-215.719	-14.9157
	-215.717	-18.4244
	-215.715	-19.4994
	-215.713	-12.6674
	-215.712	-14.3495
	-215.71	-13.3655
	-215.708	-13.8797
	-215.706	-11.9304
	-215.704	-9.40241
	-215.702	-12.5045
	-215.701	-8.63302
	-215.699	-11.0919
	-215.697	-13.2755
	-215.695	-12.098
	-215.693	-9.74874
	-215.692	-7.75727
	-215.69	-8.18177
	-215.688	-10.6601
	-215.686	-15.9923
	-215.684	-16.1883
	-215.683	-15.8427
	-215.681	-15.9768
	-215.679	-13.7268
	-215.677	-14.5718
	-215.675	-14.2419
	-215.674	-10.5913
	-215.672	-18.5661
	-215.67	-15.0575
	-215.668	-15.7601
	-215.666	-19.7196
	-215.664	-12.8719
	-215.663	-11.6498
	-215.661	-10.8668
	-215.659	-9.41921
	-215.657	-15.0982
	-215.655	-11.9478
	-215.654	-11.6425
	-215.652	-14.9908
	-215.65	-17.6654
	-215.648	-13.2416
	-215.646	-13.8971
	-215.645	-10.7342
	-215.643	-8.69415
	-215.641	-10.6586
	-215.639	-13.3725
	-215.637	-12.6509
	-215.636	-8.51863
	-215.634	-8.74808
	-215.632	-11.9991
	-215.63	-13.8514
	-215.628	-11.934
	-215.626	-12.2152
	-215.625	-15.5191
	-215.623	-11.1197
	-215.621	-12.0757
	-215.619	-14.5942
	-215.617	-12.2247
	-215.616	-14.7083
	-215.614	-12.5887
	-215.612	-16.2294
	-215.61	-13.605
	-215.608	-13.4716
	-215.607	-16.3529
	-215.605	-11.2744
	-215.603	-14.9884
	-215.601	-14.7063
	-215.599	-12.877
	-215.598	-11.687
	-215.596	-13.0969
	-215.594	-11.2374
	-215.592	-14.1998
	-215.59	-13.2835
	-215.588	-12.5362
	-215.587	-10.1727
	-215.585	-15.8572
	-215.583	-14.0971
	-215.581	-10.4459
	-215.579	-9.59019
	-215.578	-8.94796
	-215.576	-10.3127
	-215.574	-11.1231
	-215.572	-10.0013
	-215.57	-10.9222
	-215.569	-11.1753
	-215.567	-12.8492
	-215.565	-15.6377
	-215.563	-15.2079
	-215.561	-12.9325
	-215.56	-15.7286
	-215.558	-11.6285
	-215.556	-11.9615
	-215.554	-13.12
	-215.552	-12.0762
	-215.551	-15.2869
	-215.549	-16.0235
	-215.547	-14.8037
	-215.545	-18.1892
	-215.543	-13.0083
	-215.541	-13.0821
	-215.54	-14.5607
	-215.538	-13.2142
	-215.536	-8.96304
	-215.534	-8.01893
	-215.532	-8.04054
	-215.531	-7.8438
	-215.529	-9.26561
	-215.527	-13.6879
	-215.525	-10.8797
	-215.523	-13.6052
	-215.522	-12.3964
	-215.52	-9.03551
	-215.518	-10.9436
	-215.516	-13.4998
	-215.514	-12.2748
	-215.513	-8.87602
	-215.511	-8.60074
	-215.509	-7.47571
	-215.507	-3.91624
	-215.505	-16.9719
	-215.503	-18.1562
	-215.502	-12.5301
	-215.5	-13.9592
	-215.498	-13.7354
	-215.496	-9.04221
	-215.494	-13.934
	-215.493	-11.5854
	-215.491	-14.7997
	-215.489	-13.5287
	-215.487	-11.4166
	-215.485	-11.7942
	-215.484	-11.6366
	-215.482	-9.23436
	-215.48	-11.4171
	-215.478	-12.0349
	-215.476	-12.4175
	-215.475	-10.3654
	-215.473	-10.1848
	-215.471	-9.5975
	-215.469	-16.4342
	-215.467	-20.5807
	-215.465	-16.107
	-215.464	-11.8948
	-215.462	-13.5124
	-215.46	-14.5871
	-215.458	-14.4972
	-215.456	-17.1642
	-215.455	-15.7772
	-215.453	-13.8674
	-215.451	-14.2123
	-215.449	-8.47575
	-215.447	-13.6138
	-215.446	-13.8707
	-215.444	-11.0172
	-215.442	-12.812
	-215.44	-9.93636
	-215.438	-16.0732
	-215.437	-17.0556
	-215.435	-13.5281
	-215.433	-10.984
	-215.431	-8.3694
	-215.429	-12.2715
	-215.427	-11.5406
	-215.426	-13.1723
	-215.424	-12.8673
	-215.422	-9.83655
	-215.42	-11.4692
	-215.418	-11.5834
	-215.417	-12.4463
	-215.415	-10.831
	-215.413	-12.7542
	-215.411	-11.026
	-215.409	-14.5901
	-215.408	-13.8269
	-215.406	-13.4506
	-215.404	-14.7428
	-215.402	-8.41792
	-215.4	-14.9216
	-215.399	-13.5131
	-215.397	-9.90494
	-215.395	-15.8213
	-215.393	-14.3426
	-215.391	-12.3797
	-215.389	-12.2881
	-215.388	-13.7375
	-215.386	-12.4284
	-215.384	-12.1557
	-215.382	-12.2384
	-215.38	-11.5401
	-215.379	-9.47778
	-215.377	-12.3839
	-215.375	-15.7081
	-215.373	-13.2991
	-215.371	-9.45404
	-215.37	-6.65868
	-215.368	-11.1701
	-215.366	-12.4261
	-215.364	-14.8862
	-215.362	-13.2823
	-215.361	-11.6241
	-215.359	-16.2234
	-215.357	-16.0945
	-215.355	-10.3389
	-215.353	-12.9199
	-215.351	-12.9794
	-215.35	-10.8975
	-215.348	-9.70837
	-215.346	-11.6097
	-215.344	-10.3347
	-215.342	-9.58554
	-215.341	-11.3674
	-215.339	-16.1856
	-215.337	-9.95201
	-215.335	-15.1646
	-215.333	-12.8246
	-215.332	-11.6783
	-215.33	-8.66263
	-215.328	-10.8084
	-215.326	-11.0344
	-215.324	-12.9451
	-215.323	-13.3482
	-215.321	-15.352
	-215.319	-15.3479
	-215.317	-12.7958
	-215.315	-15.4849
	-215.313	-12.4887
	-215.312	-14.3665
	-215.31	-17.0912
	-215.308	-14.0295
	-215.306	-13.9902
	-215.304	-8.62075
	-215.303	-8.05702
	-215.301	-10.502
	-215.299	-14.8361
	-215.297	-15.7605
	-215.295	-13.2728
	-215.294	-10.8735
	-215.292	-14.0994
	-215.29	-14.4586
	-215.288	-16.5864
	-215.286	-15.1953
	-215.285	-14.1404
	-215.283	-11.6764
	-215.281	-14.0128
	-215.279	-14.5248
	-215.277	-19.5728
	-215.275	-16.3378
	-215.274	-9.48242
	-215.272	-8.90621
	-215.27	-11.2596
	-215.268	-17.4435
	-215.266	-15.9437
	-215.265	-15.1894
	-215.263	-15.5103
	-215.261	-16.0933
	-215.259	-12.9163
	-215.257	-14.745
	-215.256	-8.98719
	-215.254	-14.1148
	-215.252	-13.6155
	-215.25	-11.4864
	-215.248	-15.2807
	-215.247	-11.8102
	-215.245	-15.8983
	-215.243	-13.2924
	-215.241	-10.0298
	-215.239	-9.88132
	-215.237	-15.3156
	-215.236	-18.1794
	-215.234	-15.2404
	-215.232	-15.5121
	-215.23	-14.3796
	-215.228	-11.9972
	-215.227	-17.8301
	-215.225	-15.7256
	-215.223	-12.5549
	-215.221	-14.9267
	-215.219	-13.9453
	-215.218	-15.5144
	-215.216	-13.0675
	-215.214	-16.4293
	-215.212	-11.7166
	-215.21	-11.7493
	-215.209	-11.9763
	-215.207	-16.8093
	-215.205	-9.09217
	-215.203	-12.1656
	-215.201	-13.6569
	-215.199	-13.0006
	-215.198	-18.0242
	-215.196	-14.1246
	-215.194	-17.4458
	-215.192	-19.0863
	-215.19	-18.1452
	-215.189	-15.7501
	-215.187	-14.0691
	-215.185	-11.7006
	-215.183	-11.1861
	-215.181	-11.5805
	-215.18	-15.6887
	-215.178	-14.1826
	-215.176	-14.9987
	-215.174	-16.1844
	-215.172	-12.0355
	-215.171	-16.2149
	-215.169	-15.4823
	-215.167	-6.72156
	-215.165	-13.3007
	-215.163	-16.0204
	-215.161	-15.0246
	-215.16	-15.5072
	-215.158	-17.6919
	-215.156	-16.7588
	-215.154	-16.9442
	-215.152	-14.4
	-215.151	-15.5194
	-215.149	-12.2295
	-215.147	-12.2527
	-215.145	-15.1712
	-215.143	-14.592
	-215.142	-12.692
	-215.14	-13.1505
	-215.138	-14.2092
	-215.136	-13.9682
	-215.134	-14.8648
	-215.133	-13.0677
	-215.131	-14.869
	-215.129	-12.5316
	-215.127	-14.919
	-215.125	-15.8298
	-215.124	-16.5381
	-215.122	-16.3904
	-215.12	-17.4034
	-215.118	-12.3334
	-215.116	-10.8228
	-215.114	-14.2779
	-215.113	-15.581
	-215.111	-14.1448
	-215.109	-12.4261
	-215.107	-13.7209
	-215.105	-15.1192
	-215.104	-13.7004
	-215.102	-14.6649
	-215.1	-15.5908
	-215.098	-21.3758
	-215.096	-15.8558
	-215.095	-18.4346
	-215.093	-15.7865
	-215.091	-12.4819
	-215.089	-8.14663
	-215.087	-15.4565
	-215.086	-10.8905
	-215.084	-11.7498
	-215.082	-14.069
	-215.08	-13.9859
	-215.078	-13.79
	-215.076	-16.8722
	-215.075	-13.8726
	-215.073	-13.221
	-215.071	-15.3002
	-215.069	-16.8408
	-215.067	-14.6715
	-215.066	-14.5221
	-215.064	-15.3301
	-215.062	-16.3321
	-215.06	-17.9642
	-215.058	-19.1842
	-215.057	-17.8148
	-215.055	-12.3826
	-215.053	-15.0383
	-215.051	-11.4115
	-215.049	-14.1966
	-215.048	-10.9253
	-215.046	-14.6462
	-215.044	-14.0412
	-215.042	-10.6021
	-215.04	-15.8281
	-215.038	-19.6915
	-215.037	-17.7127
	-215.035	-11.5772
	-215.033	-10.133
	-215.031	-16.856
	-215.029	-14.201
	-215.028	-15.3979
	-215.026	-12.6712
	-215.024	-11.4474
	-215.022	-13.9639
	-215.02	-15.8504
	-215.019	-13.4252
	-215.017	-13.2166
	-215.015	-12.4808
	-215.013	-15.0662
	-215.011	-13.0456
	-215.01	-13.4752
	-215.008	-13.3194
	-215.006	-12.8362
	-215.004	-13.2455
	-215.002	-9.81789
	-215	-9.04083
	-214.999	-8.78733
	-214.997	-11.8021
	-214.995	-13.7539
	-214.993	-14.7097
	-214.991	-19.4586
	-214.99	-14.6728
	-214.988	-15.5594
	-214.986	-13.8989
	-214.984	-15.5162
	-214.982	-11.2561
	-214.981	-17.8246
	-214.979	-15.6343
	-214.977	-12.5342
	-214.975	-12.5707
	-214.973	-8.55746
	-214.972	-12.2486
	-214.97	-7.92949
	-214.968	-15.0452
	-214.966	-12.73
	-214.964	-13.4807
	-214.962	-11.2385
[truncated: 129,074 more rows]
