# Supplementary material for: Fast and selective organocatalytic ring-opening polymerization by fluorinated alcohol without a cocatalyst
Source: Nat Commun. 2019 Aug 9;10:3590. doi: 10.1038/s41467-019-11524-y (PMC6689068; doi:10.1038/s41467-019-11524-y)
Supplement: Supplementary file 3 — Source Data [file 41467_2019_11524_MOESM3_ESM.zip › 200747_2_data_set_3931942_p6g16n (1)/Source Data-R2/source data-Supplementary Figure 18.xlsx]

## Sheet: Sheet1
Supplementary Figure 18 (19F NMR)
		polypeptide after washing
	chemical shift(ppm)	intensity(a.u.)
	-218.596	1.78042
	-218.594	4.09716
	-218.592	8.97461
	-218.59	0.313465
	-218.588	1.25667
	-218.587	3.82336
	-218.585	8.21728
	-218.583	4.49567
	-218.581	4.07627
	-218.579	4.47944
	-218.578	1.43775
	-218.576	6.62673
	-218.574	7.43767
	-218.572	4.08643
	-218.57	1.15554
	-218.569	-3.09335
	-218.567	4.46353
	-218.565	8.40373
	-218.563	6.80705
	-218.561	3.30811
	-218.56	4.5649
	-218.558	4.94631
	-218.556	3.58805
	-218.554	4.48182
	-218.552	6.87615
	-218.55	1.18037
	-218.549	0.81386
	-218.547	7.58897
	-218.545	3.03221
	-218.543	3.06277
	-218.541	7.25037
	-218.54	3.48359
	-218.538	1.52744
	-218.536	2.24725
	-218.534	7.22301
	-218.532	4.25582
	-218.531	6.31718
	-218.529	5.50872
	-218.527	3.17908
	-218.525	3.07915
	-218.523	8.35495
	-218.522	0.949801
	-218.52	2.62537
	-218.518	6.40291
	-218.516	-0.267971
	-218.514	5.79973
	-218.512	3.52034
	-218.511	4.2275
	-218.509	5.82006
	-218.507	5.93206
	-218.505	6.39211
	-218.503	2.36139
	-218.502	8.21557
	-218.5	7.91328
	-218.498	3.21197
	-218.496	1.98861
	-218.494	4.0279
	-218.493	5.02103
	-218.491	7.19672
	-218.489	-0.498416
	-218.487	9.15969
	-218.485	6.47238
	-218.484	3.64121
	-218.482	10.1683
	-218.48	5.57174
	-218.478	6.52899
	-218.476	0.34915
	-218.474	6.68765
	-218.473	6.23203
	-218.471	3.44376
	-218.469	6.2001
	-218.467	8.28023
	-218.465	6.71833
	-218.464	8.2113
	-218.462	3.69641
	-218.46	3.73659
	-218.458	5.49005
	-218.456	3.26232
	-218.455	3.26019
	-218.453	4.63657
	-218.451	5.62691
	-218.449	2.95603
	-218.447	1.91366
	-218.446	3.48071
	-218.444	2.14068
	-218.442	1.69133
	-218.44	2.9468
	-218.438	3.72055
	-218.436	5.97258
	-218.435	4.00343
	-218.433	7.73038
	-218.431	7.17799
	-218.429	1.19296
	-218.427	6.79077
	-218.426	5.59725
	-218.424	4.24599
	-218.422	5.85659
	-218.42	5.21514
	-218.418	6.55982
	-218.417	2.91795
	-218.415	1.38253
	-218.413	5.18445
	-218.411	6.58568
	-218.409	7.38961
	-218.408	9.297
	-218.406	3.04748
	-218.404	5.04259
	-218.402	6.81384
	-218.4	5.18658
	-218.398	7.23507
	-218.397	4.01798
	-218.395	3.83538
	-218.393	5.94388
	-218.391	0.786506
	-218.389	4.84705
	-218.388	4.50829
	-218.386	6.31687
	-218.384	3.60033
	-218.382	4.90613
	-218.38	6.61399
	-218.379	0.909526
	-218.377	6.1809
	-218.375	-0.940896
	-218.373	6.4355
	-218.371	8.04063
	-218.37	4.48384
	-218.368	6.53553
	-218.366	7.23336
	-218.364	5.94568
	-218.362	7.71254
	-218.36	5.0302
	-218.359	4.0213
	-218.357	3.98838
	-218.355	4.70779
	-218.353	9.35862
	-218.351	4.68648
	-218.35	9.38167
	-218.348	5.89065
	-218.346	6.92666
	-218.344	4.17183
	-218.342	3.21971
	-218.341	5.0325
	-218.339	4.19932
	-218.337	1.97038
	-218.335	5.4989
	-218.333	1.97004
	-218.332	7.98533
	-218.33	3.27034
	-218.328	3.13476
	-218.326	3.9683
	-218.324	6.30984
	-218.322	8.39452
	-218.321	7.67166
	-218.319	8.10571
	-218.317	3.0791
	-218.315	4.15006
	-218.313	5.48451
	-218.312	5.03625
	-218.31	7.75492
	-218.308	6.76103
	-218.306	4.31116
	-218.304	1.87832
	-218.303	4.18941
	-218.301	6.39701
	-218.299	3.25697
	-218.297	5.78434
	-218.295	10.9094
	-218.294	1.79808
	-218.292	5.5298
	-218.29	4.4775
	-218.288	5.93366
	-218.286	-0.313047
	-218.284	6.10221
	-218.283	2.34522
	-218.281	4.35881
	-218.279	2.89145
	-218.277	4.9999
	-218.275	6.11121
	-218.274	2.97955
	-218.272	7.54226
	-218.27	5.58424
	-218.268	5.91946
	-218.266	2.65873
	-218.265	8.02764
	-218.263	-2.38954
	-218.261	3.29368
	-218.259	4.32638
	-218.257	3.85299
	-218.256	7.05535
	-218.254	4.49603
	-218.252	10.1095
	-218.25	10.7086
	-218.248	4.63035
	-218.246	6.07721
	-218.245	6.20702
	-218.243	5.32455
	-218.241	1.40056
	-218.239	3.24484
	-218.237	6.14076
	-218.236	6.02155
	-218.234	7.3706
	-218.232	4.7238
	-218.23	2.85174
	-218.228	5.85429
	-218.227	6.679
	-218.225	2.96723
	-218.223	11.1285
	-218.221	1.83058
	-218.219	2.55239
	-218.218	3.09246
	-218.216	1.6662
	-218.214	1.11106
	-218.212	9.645
	-218.21	7.14392
	-218.208	0.534861
	-218.207	3.7244
	-218.205	3.74828
	-218.203	3.28919
	-218.201	9.07092
	-218.199	3.67886
	-218.198	2.27336
	-218.196	3.80999
	-218.194	4.42134
	-218.192	1.96432
	-218.19	5.06527
	-218.189	7.97814
	-218.187	5.53709
	-218.185	4.70618
	-218.183	8.32059
	-218.181	0.00571627
	-218.18	10.1223
	-218.178	8.4273
	-218.176	6.65552
	-218.174	8.02284
	-218.172	10.1563
	-218.17	7.51721
	-218.169	2.70934
	-218.167	5.19407
	-218.165	4.7936
	-218.163	3.80377
	-218.161	6.32898
	-218.16	0.834995
	-218.158	5.66351
	-218.156	9.67543
	-218.154	3.73701
	-218.152	5.62168
	-218.151	5.05092
	-218.149	6.14756
	-218.147	7.9549
	-218.145	6.58004
	-218.143	6.49946
	-218.142	6.89644
	-218.14	9.20642
	-218.138	8.54064
	-218.136	4.81202
	-218.134	2.31705
	-218.132	3.52611
	-218.131	4.322
	-218.129	9.35806
	-218.127	2.65392
	-218.125	10.2729
	-218.123	3.04827
	-218.122	-1.71552
	-218.12	7.38431
	-218.118	7.3613
	-218.116	6.85729
	-218.114	8.92944
	-218.113	9.22348
	-218.111	6.20533
	-218.109	4.74297
	-218.107	8.59432
	-218.105	6.58465
	-218.104	3.47992
	-218.102	4.54308
	-218.1	6.46527
	-218.098	3.81875
	-218.096	3.22961
	-218.094	6.95481
	-218.093	8.29034
	-218.091	6.6773
	-218.089	7.4861
	-218.087	-1.60682
	-218.085	8.20953
	-218.084	3.96965
	-218.082	3.42892
	-218.08	6.66665
	-218.078	3.86748
	-218.076	7.96675
	-218.075	4.10513
	-218.073	3.76153
	-218.071	4.78571
	-218.069	7.1927
	-218.067	5.79482
	-218.066	9.64403
	-218.064	4.80479
	-218.062	3.85095
	-218.06	7.59576
	-218.058	3.04851
	-218.056	5.75249
	-218.055	7.4123
	-218.053	7.92309
	-218.051	6.04721
	-218.049	9.83505
	-218.047	5.71223
	-218.046	1.68518
	-218.044	2.38532
	-218.042	7.3868
	-218.04	5.5371
	-218.038	7.89963
	-218.037	4.48263
	-218.035	5.32686
	-218.033	5.08362
	-218.031	3.68514
	-218.029	3.21128
	-218.028	5.28019
	-218.026	6.97734
	-218.024	5.75128
	-218.022	7.89431
	-218.02	10.2446
	-218.018	4.05854
	-218.017	2.89134
	-218.015	4.30558
	-218.013	7.14854
	-218.011	6.46089
	-218.009	10.5
	-218.008	6.97742
	-218.006	4.78114
	-218.004	10.669
	-218.002	7.78422
	-218	2.06893
	-217.999	4.82113
	-217.997	3.50573
	-217.995	6.52027
	-217.993	3.39101
	-217.991	6.87
	-217.99	5.09308
	-217.988	5.57298
	-217.986	7.81689
	-217.984	5.59288
	-217.982	7.40121
	-217.98	3.74437
	-217.979	8.78829
	-217.977	3.31636
	-217.975	6.64863
	-217.973	7.39541
	-217.971	4.69791
	-217.97	8.15818
	-217.968	5.77417
	-217.966	4.84577
	-217.964	3.06214
	-217.962	10.9451
	-217.961	11.3201
	-217.959	3.69944
	-217.957	6.06738
	-217.955	5.4768
	-217.953	5.24437
	-217.952	4.54992
	-217.95	4.81971
	-217.948	4.4602
	-217.946	8.82522
	-217.944	9.16687
	-217.942	5.37713
	-217.941	6.70902
	-217.939	8.3856
	-217.937	6.76614
	-217.935	5.57468
	-217.933	7.39183
	-217.932	3.89417
	-217.93	9.23227
	-217.928	3.41974
	-217.926	4.92515
	-217.924	-0.27389
	-217.923	3.83214
	-217.921	6.73465
	-217.919	2.59933
	-217.917	3.41284
	-217.915	4.71437
	-217.914	7.12899
	-217.912	2.82566
	-217.91	3.97394
	-217.908	4.44315
	-217.906	4.61957
	-217.904	6.285
	-217.903	7.0935
	-217.901	3.79088
	-217.899	9.63378
	-217.897	4.44122
	-217.895	6.27011
	-217.894	10.6224
	-217.892	4.40226
	-217.89	3.73479
	-217.888	3.3669
	-217.886	2.67767
	-217.885	5.67339
	-217.883	10.7893
	-217.881	4.85905
	-217.879	2.22635
	-217.877	6.42986
	-217.876	5.21031
	-217.874	6.45601
	-217.872	7.91206
	-217.87	7.21057
	-217.868	5.73554
	-217.866	7.73639
	-217.865	2.27798
	-217.863	1.84974
	-217.861	10.2005
	-217.859	7.2704
	-217.857	5.66002
	-217.856	11.3842
	-217.854	3.07054
	-217.852	5.26543
	-217.85	9.5123
	-217.848	8.15229
	-217.847	3.35754
	-217.845	3.7038
	-217.843	2.23991
	-217.841	6.05458
	-217.839	-0.828331
	-217.838	5.05484
	-217.836	7.26204
	-217.834	6.20961
	-217.832	7.12083
	-217.83	6.89217
	-217.828	5.64826
	-217.827	7.43199
	-217.825	6.2876
	-217.823	6.85267
	-217.821	7.42333
	-217.819	3.72899
	-217.818	5.15514
	-217.816	3.17471
	-217.814	4.41397
	-217.812	8.63278
	-217.81	3.3317
	-217.809	4.06536
	-217.807	6.0538
	-217.805	2.83099
	-217.803	5.92004
	-217.801	4.48277
	-217.8	4.55025
	-217.798	5.90347
	-217.796	8.03346
	-217.794	1.34883
	-217.792	3.09164
	-217.79	7.06012
	-217.789	6.06003
	-217.787	6.9825
	-217.785	8.11957
	-217.783	6.27969
	-217.781	5.1288
	-217.78	8.42626
	-217.778	8.43181
	-217.776	5.49671
	-217.774	9.98715
	-217.772	4.35154
	-217.771	4.05524
	-217.769	7.84611
	-217.767	4.63881
	-217.765	4.16244
	-217.763	7.59677
	-217.762	5.60845
	-217.76	5.9879
	-217.758	9.08206
	-217.756	7.07875
	-217.754	5.00547
	-217.752	6.44513
	-217.751	8.26477
	-217.749	6.34618
	-217.747	8.1193
	-217.745	4.58996
	-217.743	6.18175
	-217.742	6.24694
	-217.74	7.09566
	-217.738	3.16472
	-217.736	8.14391
	-217.734	2.69107
	-217.733	8.82441
	-217.731	2.54255
	-217.729	8.60499
	-217.727	9.57495
	-217.725	11.4359
	-217.724	1.5566
	-217.722	4.14082
	-217.72	9.77098
	-217.718	8.4776
	-217.716	11.6924
	-217.714	7.9132
	-217.713	3.28717
	-217.711	3.71444
	-217.709	5.41249
	-217.707	7.90389
	-217.705	7.80081
	-217.704	8.44315
	-217.702	5.85757
	-217.7	8.07244
	-217.698	5.66417
	-217.696	2.42663
	-217.695	6.74478
	-217.693	8.20196
	-217.691	7.30715
	-217.689	10.7774
	-217.687	10.3541
	-217.686	11.1808
	-217.684	6.32668
	-217.682	3.33482
	-217.68	7.92091
	-217.678	10.236
	-217.676	7.07128
	-217.675	3.96918
	-217.673	4.82286
	-217.671	11.3336
	-217.669	8.99741
	-217.667	3.7314
	-217.666	7.41717
	-217.664	6.7532
	-217.662	5.09474
	-217.66	4.08425
	-217.658	4.18484
	-217.657	7.95514
	-217.655	7.63715
	-217.653	6.68489
	-217.651	10.7258
	-217.649	4.87494
	-217.648	8.23319
	-217.646	6.42726
	-217.644	4.25024
	-217.642	6.19284
	-217.64	8.29177
	-217.638	3.4454
	-217.637	7.22284
	-217.635	9.13881
	-217.633	3.4686
	-217.631	3.93572
	-217.629	9.46346
	-217.628	6.52171
	-217.626	7.81939
	-217.624	5.07023
	-217.622	2.05315
	-217.62	2.20633
	-217.619	4.10538
	-217.617	5.03718
	-217.615	11.2156
	-217.613	8.31671
	-217.611	7.03428
	-217.61	5.47034
	-217.608	6.37442
	-217.606	5.0209
	-217.604	1.04051
	-217.602	9.82303
	-217.6	3.70781
	-217.599	10.3703
	-217.597	7.09316
	-217.595	6.38032
	-217.593	1.57594
	-217.591	2.39925
	-217.59	4.41105
	-217.588	9.1295
	-217.586	7.27269
	-217.584	2.42338
	-217.582	9.73507
	-217.581	3.19559
	-217.579	5.95185
	-217.577	6.62687
	-217.575	3.10288
	-217.573	4.95802
	-217.572	6.95889
	-217.57	2.21244
	-217.568	7.04543
	-217.566	10.892
	-217.564	2.96053
	-217.562	3.82311
	-217.561	2.6663
	-217.559	9.19805
	-217.557	4.54339
	-217.555	3.71653
	-217.553	11.3697
	-217.552	2.44577
	-217.55	8.41742
	-217.548	11.1589
	-217.546	12.2278
	-217.544	5.61797
	-217.543	4.01796
	-217.541	8.83384
	-217.539	0.168945
	-217.537	8.52418
	-217.535	8.33735
	-217.534	4.84801
	-217.532	1.29589
	-217.53	9.03292
	-217.528	7.59581
	-217.526	4.78779
	-217.524	9.21457
	-217.523	8.86733
	-217.521	6.25176
	-217.519	2.97916
	-217.517	9.73633
	-217.515	8.06329
	-217.514	7.06331
	-217.512	8.97779
	-217.51	3.89214
	-217.508	6.24937
	-217.506	8.65367
	-217.505	8.37736
	-217.503	5.95985
	-217.501	9.04037
	-217.499	6.32443
	-217.497	8.12777
	-217.496	6.87281
	-217.494	10.1295
	-217.492	6.94207
	-217.49	7.07507
	-217.488	3.92308
	-217.486	6.8428
	-217.485	8.64268
	-217.483	3.8482
	-217.481	10.9257
	-217.479	0.618244
	-217.477	10.3096
	-217.476	5.96566
	-217.474	6.5628
	-217.472	2.84864
	-217.47	6.5353
	-217.468	9.24524
	-217.467	7.52899
	-217.465	8.85669
	-217.463	4.10131
	-217.461	9.52464
	-217.459	8.25273
	-217.458	4.61495
	-217.456	8.55117
	-217.454	8.40257
	-217.452	5.87982
	-217.45	6.9178
	-217.448	9.56644
	-217.447	7.12673
	-217.445	9.09917
	-217.443	5.03063
	-217.441	4.8676
	-217.439	4.8007
	-217.438	2.57916
	-217.436	5.57512
	-217.434	9.79739
	-217.432	7.61567
	-217.43	1.75931
	-217.429	11.3227
	-217.427	11.9492
	-217.425	11.4422
	-217.423	4.81113
	-217.421	7.43775
	-217.42	7.90255
	-217.418	8.19027
	-217.416	6.3374
	-217.414	5.33887
	-217.412	5.19457
	-217.41	5.59004
	-217.409	4.68787
	-217.407	7.03106
	-217.405	8.49911
	-217.403	4.83431
	-217.401	5.1192
	-217.4	7.13318
	-217.398	7.26233
	-217.396	6.89689
	-217.394	8.13812
	-217.392	6.83222
	-217.391	6.47229
	-217.389	5.78788
	-217.387	5.50289
	-217.385	3.39598
	-217.383	9.04251
	-217.382	6.61334
	-217.38	10.4748
	-217.378	10.9412
	-217.376	9.11345
	-217.374	4.93928
	-217.372	7.96631
	-217.371	3.22948
	-217.369	7.04571
	-217.367	8.75708
	-217.365	7.76311
	-217.363	7.83368
	-217.362	4.26133
	-217.36	9.17332
	-217.358	1.65065
	-217.356	8.71642
	-217.354	3.10894
	-217.353	7.29875
	-217.351	-0.400907
	-217.349	8.7819
	-217.347	7.77037
	-217.345	9.62092
	-217.344	3.87332
	-217.342	8.43354
	-217.34	6.69619
	-217.338	8.40091
	-217.336	6.15689
	-217.334	4.96828
	-217.333	10.991
	-217.331	2.36107
	-217.329	5.74587
	-217.327	5.57544
	-217.325	4.00532
	-217.324	7.01491
	-217.322	7.45261
	-217.32	11.016
	-217.318	9.3417
	-217.316	6.02693
	-217.315	5.52011
	-217.313	3.79736
	-217.311	3.86512
	-217.309	6.97934
	-217.307	6.32199
	-217.306	3.21294
	-217.304	9.55488
	-217.302	10.3003
	-217.3	7.121
	-217.298	9.02048
	-217.296	10.3037
	-217.295	6.70072
	-217.293	8.43303
	-217.291	8.15865
	-217.289	9.0323
	-217.287	8.69992
	-217.286	10.7062
	-217.284	6.46459
	-217.282	9.60237
	-217.28	10.3046
	-217.278	9.40041
	-217.277	6.13878
	-217.275	6.65099
	-217.273	9.8563
	-217.271	6.18459
	-217.269	5.47719
	-217.268	7.8315
	-217.266	5.52331
	-217.264	3.11346
	-217.262	3.81954
	-217.26	9.20136
	-217.258	5.88005
	-217.257	4.96565
	-217.255	7.34044
	-217.253	8.31302
	-217.251	9.79669
	-217.249	5.19384
	-217.248	9.72546
	-217.246	10.6052
	-217.244	7.61903
	-217.242	4.95742
	-217.24	6.7869
	-217.239	8.12052
	-217.237	13.9111
	-217.235	6.29082
	-217.233	9.53159
	-217.231	7.94067
	-217.23	7.3321
	-217.228	6.12519
	-217.226	11.3969
	-217.224	9.40014
	-217.222	4.11586
	-217.22	5.4409
	-217.219	3.88941
	-217.217	11.6008
	-217.215	4.03859
	-217.213	3.61965
	-217.211	7.38245
	-217.21	6.44903
	-217.208	9.33464
	-217.206	7
	-217.204	5.43444
	-217.202	3.31955
	-217.201	7.25756
	-217.199	5.05892
	-217.197	8.66136
	-217.195	8.74187
	-217.193	7.46514
	-217.192	9.27892
	-217.19	7.35877
	-217.188	2.36021
	-217.186	6.82614
	-217.184	3.3147
	-217.182	7.42662
	-217.181	4.55693
	-217.179	5.42999
	-217.177	7.78698
	-217.175	7.52971
	-217.173	9.14017
	-217.172	7.27668
	-217.17	8.79242
	-217.168	4.86808
	-217.166	7.89616
	-217.164	6.79701
	-217.163	8.20904
	-217.161	8.17169
	-217.159	4.18902
	-217.157	7.26929
	-217.155	7.24677
	-217.154	11.9449
	-217.152	7.81128
	-217.15	4.69075
	-217.148	7.78515
	-217.146	7.77602
	-217.144	9.36306
	-217.143	7.88057
	-217.141	3.84622
	-217.139	5.84245
	-217.137	6.01201
	-217.135	7.40991
	-217.134	7.88433
	-217.132	6.94626
	-217.13	0.309838
	-217.128	6.16958
	-217.126	7.84747
	-217.125	6.86104
	-217.123	4.72507
	-217.121	10.1497
	-217.119	10.2766
	-217.117	9.34519
	-217.116	1.09211
	-217.114	8.31474
	-217.112	6.18092
	-217.11	6.05496
	-217.108	4.31683
	-217.106	9.8668
	-217.105	8.46595
	-217.103	10.769
	-217.101	5.06517
	-217.099	6.73856
	-217.097	7.91119
	-217.096	6.71345
	-217.094	4.46875
	-217.092	7.03885
	-217.09	9.79022
	-217.088	9.38838
	-217.087	9.03866
	-217.085	9.40485
	-217.083	9.75802
	-217.081	9.43449
	-217.079	14.3683
	-217.078	7.99739
	-217.076	7.65618
	-217.074	8.30019
	-217.072	12.6631
	-217.07	9.49829
	-217.068	7.32182
	-217.067	4.17665
	-217.065	5.54206
	-217.063	7.86715
	-217.061	5.82146
	-217.059	9.70425
	-217.058	4.96964
	-217.056	14.4133
	-217.054	8.07592
	-217.052	6.55783
	-217.05	6.34286
	-217.049	7.46092
	-217.047	10.2918
	-217.045	4.46931
	-217.043	10.3129
	-217.041	3.3064
	-217.04	6.02336
	-217.038	9.63467
	-217.036	4.61997
	-217.034	4.63486
	-217.032	11.2063
	-217.03	9.93297
	-217.029	8.6263
	-217.027	8.2871
	-217.025	5.17621
	-217.023	8.84882
	-217.021	10.5573
	-217.02	10.9765
	-217.018	11.0196
	-217.016	3.21345
	-217.014	7.56041
	-217.012	9.72105
	-217.011	11.0462
	-217.009	7.74692
	-217.007	10.3916
	-217.005	8.2626
	-217.003	9.1879
	-217.002	10.1124
	-217	6.71775
	-216.998	11.5681
	-216.996	6.62049
	-216.994	6.05758
	-216.992	4.94523
	-216.991	4.82469
	-216.989	4.62774
	-216.987	4.33681
	-216.985	10.0954
	-216.983	10.3731
	-216.982	8.0852
	-216.98	4.89311
	-216.978	4.73434
	-216.976	3.79302
	-216.974	11.037
	-216.973	8.94056
	-216.971	7.18963
	-216.969	12.788
	-216.967	4.18375
	-216.965	6.36874
	-216.964	3.28413
	-216.962	12.3072
	-216.96	5.50446
	-216.958	3.81607
	-216.956	4.11178
	-216.954	6.74942
	-216.953	3.41754
	-216.951	6.49765
	-216.949	3.97562
	-216.947	6.90371
	-216.945	9.56827
	-216.944	10.0227
	-216.942	8.14707
	-216.94	9.31403
	-216.938	8.60764
	-216.936	10.4015
	-216.935	9.87255
	-216.933	8.35587
	-216.931	2.79097
	-216.929	7.95987
	-216.927	10.9265
	-216.926	0.12451
	-216.924	12.5213
	-216.922	7.45662
	-216.92	-0.179233
	-216.918	2.54619
	-216.916	3.14103
	-216.915	7.76104
	-216.913	12.7605
	-216.911	6.63062
	-216.909	12.2238
	-216.907	12.4865
	-216.906	3.69589
	-216.904	9.16534
	-216.902	5.59273
	-216.9	10.5572
	-216.898	8.05268
	-216.897	7.91265
	-216.895	3.68021
	-216.893	11.9109
	-216.891	6.84767
	-216.889	10.1636
	-216.888	11.7539
	-216.886	9.73101
	-216.884	13.1066
	-216.882	8.25563
	-216.88	10.8707
	-216.878	7.15745
	-216.877	8.72068
	-216.875	2.41166
	-216.873	13.8199
	-216.871	5.10736
	-216.869	6.85341
	-216.868	8.55123
	-216.866	8.19214
	-216.864	6.02198
	-216.862	10.1225
	-216.86	3.11169
	-216.859	11.2807
	-216.857	5.45381
	-216.855	10.0218
	-216.853	11.235
	-216.851	3.35826
	-216.85	10.4411
	-216.848	10.7767
	-216.846	6.18675
	-216.844	8.09966
	-216.842	6.39397
	-216.84	3.5931
	-216.839	6.12091
	-216.837	9.59367
	-216.835	10.377
	-216.833	4.05584
	-216.831	8.95978
	-216.83	9.64034
	-216.828	8.85138
	-216.826	7.17031
	-216.824	6.61732
	-216.822	8.39923
	-216.821	5.41758
	-216.819	10.9012
	-216.817	3.77556
	-216.815	10.6853
	-216.813	6.07044
	-216.812	7.08905
	-216.81	4.55508
	-216.808	2.27094
	-216.806	4.56675
	-216.804	6.60537
	-216.802	7.332
	-216.801	6.75523
	-216.799	3.26087
	-216.797	8.71447
	-216.795	10.9464
	-216.793	5.56014
	-216.792	8.39803
	-216.79	8.4435
	-216.788	5.65745
	-216.786	5.51751
	-216.784	6.22469
	-216.783	7.09977
	-216.781	5.94942
	-216.779	9.47925
	-216.777	12.9197
	-216.775	7.00481
	-216.774	5.58478
	-216.772	11.9713
	-216.77	10.1911
	-216.768	3.87191
	-216.766	8.5453
	-216.764	9.43742
	-216.763	9.0715
	-216.761	10.6659
	-216.759	7.92006
	-216.757	9.69824
	-216.755	0.789715
	-216.754	13.1077
	-216.752	11.1758
	-216.75	9.36228
	-216.748	12.3669
	-216.746	9.61811
	-216.745	12.8018
	-216.743	13.9443
	-216.741	6.83028
	-216.739	9.61166
	-216.737	5.23015
	-216.736	9.00396
	-216.734	12.1228
	-216.732	11.252
	-216.73	5.80891
	-216.728	7.82859
	-216.726	10.3747
	-216.725	11.691
	-216.723	7.59548
	-216.721	10.2295
	-216.719	6.96742
	-216.717	9.09319
	-216.716	5.76253
	-216.714	10.0048
	-216.712	9.14472
	-216.71	10.5378
	-216.708	7.96097
	-216.707	9.99158
	-216.705	6.84014
	-216.703	10.5755
	-216.701	6.00698
	-216.699	5.75069
	-216.698	7.6042
	-216.696	12.0654
	-216.694	9.35911
	-216.692	8.67508
	-216.69	8.40352
	-216.688	4.33313
	-216.687	9.75119
	-216.685	7.03752
	-216.683	8.13921
	-216.681	4.30537
	-216.679	11.3516
	-216.678	6.06752
	-216.676	7.15735
	-216.674	9.04416
	-216.672	10.6531
	-216.67	10.6048
	-216.669	10.1624
	-216.667	5.97611
	-216.665	5.55089
	-216.663	7.26708
	-216.661	8.12927
	-216.66	8.31216
	-216.658	5.84807
	-216.656	2.70169
	-216.654	10.2975
	-216.652	5.95378
	-216.651	10.314
	-216.649	9.41979
	-216.647	11.0942
	-216.645	7.64737
	-216.643	7.95291
	-216.641	12.367
	-216.64	11.3272
	-216.638	5.39197
	-216.636	7.9555
	-216.634	4.70539
	-216.632	9.4986
	-216.631	2.71749
	-216.629	12.4826
	-216.627	8.04541
	-216.625	12.8033
	-216.623	8.57126
	-216.622	2.14263
	-216.62	5.31413
	-216.618	5.79136
	-216.616	7.9592
	-216.614	13.8403
	-216.613	9.56695
	-216.611	12.4563
	-216.609	7.48111
	-216.607	10.2688
	-216.605	4.88519
	-216.603	11.871
	-216.602	9.72287
	-216.6	8.0354
	-216.598	11.6976
	-216.596	7.91033
	-216.594	9.71535
	-216.593	4.50842
	-216.591	7.71344
	-216.589	8.27759
	-216.587	12.0632
	-216.585	8.63623
	-216.584	9.856
	-216.582	8.04025
	-216.58	10.7474
	-216.578	8.09004
	-216.576	3.75467
	-216.575	8.87323
	-216.573	7.22688
	-216.571	7.21066
	-216.569	5.21419
	-216.567	5.35923
	-216.565	5.30034
	-216.564	7.31419
	-216.562	3.35198
	-216.56	11.0467
	-216.558	12.6974
	-216.556	8.93056
	-216.555	7.33782
	-216.553	6.90241
	-216.551	10.9803
	-216.549	6.77043
	-216.547	9.52821
	-216.546	13.4189
	-216.544	7.53625
	-216.542	8.62017
	-216.54	8.78718
	-216.538	3.81506
	-216.537	10.5963
	-216.535	6.83595
	-216.533	9.71781
	-216.531	12.0425
	-216.529	10.8053
	-216.527	3.23268
	-216.526	12.5333
	-216.524	6.81195
	-216.522	9.73022
	-216.52	7.91714
	-216.518	3.48707
	-216.517	7.70456
	-216.515	6.39429
	-216.513	7.58799
	-216.511	6.38315
	-216.509	11.6532
	-216.508	11.1715
	-216.506	8.76712
	-216.504	4.70913
	-216.502	6.64429
	-216.5	5.3277
	-216.499	6.18787
	-216.497	7.58098
	-216.495	2.5948
	-216.493	6.31728
	-216.491	11.702
	-216.489	8.67286
	-216.488	12.0101
	-216.486	7.59989
	-216.484	4.80865
	-216.482	8.38605
	-216.48	10.5844
	-216.479	5.3643
	-216.477	2.23005
	-216.475	5.97516
	-216.473	8.59356
	-216.471	11.7956
	-216.47	13.7048
	-216.468	6.17094
	-216.466	13.2701
	-216.464	14.9355
	-216.462	3.13962
	-216.461	2.37092
	-216.459	5.11967
	-216.457	8.69765
	-216.455	13.617
	-216.453	9.73705
	-216.451	11.1198
	-216.45	11.536
	-216.448	2.91601
	-216.446	8.34045
	-216.444	9.94128
	-216.442	8.31404
	-216.441	8.7162
	-216.439	15.3178
	-216.437	6.5637
	-216.435	6.779
	-216.433	10.3432
	-216.432	6.20357
	-216.43	4.53911
	-216.428	7.03958
	-216.426	13.2315
	-216.424	11.9301
	-216.423	11.238
	-216.421	3.72437
	-216.419	7.86165
	-216.417	3.5515
	-216.415	10.8471
	-216.413	12.3746
	-216.412	7.96933
	-216.41	12.768
	-216.408	7.03675
	-216.406	4.21344
	-216.404	2.10436
	-216.403	12.2016
	-216.401	6.61778
	-216.399	2.27804
	-216.397	3.91067
	-216.395	7.35643
	-216.394	6.56863
	-216.392	8.55085
	-216.39	12.2638
	-216.388	12.0117
	-216.386	9.82217
	-216.385	8.88233
	-216.383	7.49475
	-216.381	5.71863
	-216.379	5.47661
	-216.377	6.55702
	-216.375	8.97735
	-216.374	10.6478
	-216.372	8.38304
	-216.37	7.34943
	-216.368	7.78482
	-216.366	13.4036
	-216.365	5.05763
	-216.363	9.54065
	-216.361	5.84798
	-216.359	11.0248
	-216.357	13.9246
	-216.356	12.6013
	-216.354	9.10518
	-216.352	6.08585
	-216.35	8.11778
	-216.348	10.3897
	-216.347	8.12386
	-216.345	2.52543
	-216.343	8.95082
	-216.341	8.26871
	-216.339	10.6422
	-216.337	4.84232
	-216.336	5.45944
	-216.334	10.8977
	-216.332	6.3927
	-216.33	13.8701
	-216.328	11.4251
	-216.327	16.3327
	-216.325	9.96053
	-216.323	16.0667
	-216.321	12.1387
	-216.319	6.40098
	-216.318	9.5187
	-216.316	10.7998
	-216.314	9.18399
	-216.312	7.9719
	-216.31	10.0533
	-216.309	8.59005
	-216.307	9.1827
	-216.305	11.6009
	-216.303	10.7206
	-216.301	10.5605
	-216.299	7.85675
	-216.298	3.36757
	-216.296	6.60256
	-216.294	9.2625
	-216.292	10.5674
	-216.29	7.60386
	-216.289	7.70653
	-216.287	12.2802
	-216.285	10.3787
	-216.283	16.0704
	-216.281	10.8055
	-216.28	9.29269
	-216.278	12.7419
	-216.276	4.17799
	-216.274	3.18912
	-216.272	8.21543
	-216.271	7.85473
	-216.269	9.70993
	-216.267	7.46572
	-216.265	2.59043
	-216.263	6.89269
	-216.261	7.20951
	-216.26	5.21774
	-216.258	10.674
	-216.256	13.607
	-216.254	6.67991
	-216.252	8.40938
	-216.251	7.52577
	-216.249	3.9589
	-216.247	13.5935
	-216.245	11.2551
	-216.243	5.48325
	-216.242	4.58395
	-216.24	5.99783
	-216.238	10.7375
	-216.236	6.63177
	-216.234	7.1949
	-216.233	0.699146
	-216.231	9.89219
	-216.229	7.04154
	-216.227	9.63366
	-216.225	6.60216
	-216.223	11.6914
	-216.222	8.81647
	-216.22	10.3777
	-216.218	13.1441
	-216.216	9.1532
	-216.214	9.20865
	-216.213	16.4736
	-216.211	8.19643
	-216.209	12.0941
	-216.207	5.62368
	-216.205	11.0487
	-216.204	0.626423
	-216.202	10.0947
	-216.2	3.724
	-216.198	9.06208
	-216.196	4.47542
	-216.195	14.89
	-216.193	9.7686
	-216.191	8.58367
	-216.189	7.63607
	-216.187	7.82581
	-216.185	9.30753
	-216.184	4.00154
	-216.182	16.544
	-216.18	7.24494
	-216.178	9.56215
	-216.176	5.38017
	-216.175	7.39395
	-216.173	8.69853
	-216.171	7.27603
	-216.169	9.0938
	-216.167	7.61897
	-216.166	5.99443
	-216.164	7.74126
	-216.162	5.17356
	-216.16	12.6868
	-216.158	1.51671
	-216.157	6.01259
	-216.155	11.2844
	-216.153	11.3731
	-216.151	10.3169
	-216.149	11.6316
	-216.147	9.87535
	-216.146	8.64784
	-216.144	10.5437
	-216.142	9.60964
	-216.14	7.97251
	-216.138	12.3558
	-216.137	7.34894
	-216.135	7.08482
	-216.133	5.92403
	-216.131	9.35775
	-216.129	10.3129
	-216.128	6.28688
	-216.126	7.56987
	-216.124	15.5281
	-216.122	14.7569
	-216.12	7.31631
	-216.119	11.3561
	-216.117	6.76668
	-216.115	6.06991
	-216.113	5.33807
	-216.111	7.71262
	-216.109	7.37274
	-216.108	10.0432
	-216.106	10.5135
	-216.104	10.1962
	-216.102	12.4049
	-216.1	10.9444
	-216.099	11.5382
	-216.097	12.1951
	-216.095	1.21555
	-216.093	5.07656
	-216.091	12.2537
	-216.09	7.45866
	-216.088	5.62284
	-216.086	4.20184
	-216.084	14.662
	-216.082	3.71512
	-216.081	11.5479
	-216.079	9.83879
	-216.077	8.07134
	-216.075	8.50468
	-216.073	5.18073
	-216.071	12.1932
	-216.07	8.36187
	-216.068	7.68205
	-216.066	7.37519
	-216.064	7.33168
	-216.062	14.4834
	-216.061	3.7447
	-216.059	13.3282
	-216.057	6.43378
	-216.055	8.93644
	-216.053	8.16801
	-216.052	4.96278
	-216.05	7.31729
	-216.048	9.20299
	-216.046	6.77313
	-216.044	10.6465
	-216.043	3.38357
	-216.041	6.55679
	-216.039	13.5386
	-216.037	7.06978
	-216.035	8.22542
	-216.033	5.07335
	-216.032	8.41838
	-216.03	3.95804
	-216.028	10.1307
	-216.026	6.60776
	-216.024	5.24797
	-216.023	5.22743
	-216.021	9.24749
	-216.019	11.0905
	-216.017	9.2543
	-216.015	2.97897
	-216.014	14.8767
	-216.012	8.21675
	-216.01	11.4607
	-216.008	7.20139
	-216.006	9.30733
	-216.005	8.03236
	-216.003	16.0344
	-216.001	4.66859
	-215.999	8.81407
	-215.997	14.0209
	-215.995	9.97259
	-215.994	14.4183
	-215.992	12.0306
	-215.99	9.83697
	-215.988	10.0196
	-215.986	12.848
	-215.985	6.19082
	-215.983	9.20621
	-215.981	7.24572
	-215.979	7.09459
	-215.977	5.762
	-215.976	10.7937
	-215.974	7.24096
	-215.972	6.03505
	-215.97	5.06224
	-215.968	13.0467
	-215.967	7.6249
	-215.965	6.81437
	-215.963	10.4363
	-215.961	9.73454
	-215.959	12.3163
	-215.957	11.2859
	-215.956	5.7913
	-215.954	7.80161
	-215.952	9.74192
	-215.95	7.98211
	-215.948	8.28989
	-215.947	9.05189
	-215.945	11.9451
	-215.943	13.4014
	-215.941	9.60432
	-215.939	6.2474
	-215.938	5.57366
	-215.936	9.02031
	-215.934	10.2746
	-215.932	8.17525
	-215.93	1.9554
	-215.929	8.89358
	-215.927	9.945
	-215.925	8.78928
	-215.923	9.89412
	-215.921	7.37814
	-215.919	7.17086
	-215.918	5.76011
	-215.916	8.12925
	-215.914	14.3232
	-215.912	5.18602
	-215.91	6.34311
	-215.909	13.3144
	-215.907	11.545
	-215.905	4.6292
	-215.903	9.37218
	-215.901	11.9766
	-215.9	11.2065
	-215.898	11.3067
	-215.896	9.90673
	-215.894	10.2495
	-215.892	15.3713
	-215.891	3.84078
	-215.889	6.56175
	-215.887	14.7872
	-215.885	7.27139
	-215.883	2.37725
	-215.881	8.21515
	-215.88	10.1751
	-215.878	7.82864
	-215.876	11.7705
	-215.874	6.01964
	-215.872	11.3545
	-215.871	5.92312
	-215.869	9.30436
	-215.867	6.08909
	-215.865	4.50585
	-215.863	14.9675
	-215.862	9.43134
	-215.86	6.68165
	-215.858	8.11858
	-215.856	9.02605
	-215.854	6.5264
	-215.853	11.0681
	-215.851	1.66363
	-215.849	10.8096
	-215.847	11.9708
	-215.845	15.7056
	-215.843	10.7125
	-215.842	11.5943
	-215.84	8.62919
	-215.838	16.0728
	-215.836	10.9918
	-215.834	10.1755
	-215.833	11.9807
	-215.831	1.34757
	-215.829	9.65742
	-215.827	12.0518
	-215.825	7.79717
	-215.824	11.6262
	-215.822	4.63921
	-215.82	6.2519
	-215.818	10.7439
	-215.816	1.75955
	-215.815	10.0915
	-215.813	5.85469
	-215.811	10.4757
	-215.809	9.14204
	-215.807	6.07413
	-215.805	4.44859
	-215.804	11.89
	-215.802	12.052
	-215.8	10.4419
	-215.798	11.1254
	-215.796	6.4523
	-215.795	4.98023
	-215.793	12.3551
	-215.791	11.3459
	-215.789	5.46142
	-215.787	3.64517
	-215.786	12.7954
	-215.784	0.958169
	-215.782	6.73705
	-215.78	9.59234
	-215.778	2.15262
	-215.777	13.5522
	-215.775	13.7492
	-215.773	8.66043
	-215.771	7.66472
	-215.769	1.78318
	-215.767	11.7911
	-215.766	9.15771
	-215.764	10.8861
	-215.762	4.78243
	-215.76	4.72339
	-215.758	8.03688
	-215.757	5.43486
	-215.755	5.72765
	-215.753	10.0938
	-215.751	9.92043
	-215.749	6.25971
	-215.748	13.9258
	-215.746	9.75359
	-215.744	11.7711
	-215.742	10.156
	-215.74	8.68165
	-215.739	6.54286
	-215.737	5.22251
	-215.735	7.24142
	-215.733	13.9745
	-215.731	11.2434
	-215.729	5.73186
	-215.728	5.96352
	-215.726	15.5034
	-215.724	7.4558
	-215.722	8.19576
	-215.72	16.031
	-215.719	14.1513
	-215.717	5.96927
	-215.715	14.8959
	-215.713	15.6731
	-215.711	5.94806
	-215.71	10.1198
	-215.708	14.2092
	-215.706	7.49275
	-215.704	7.13413
	-215.702	7.84751
	-215.701	14.628
	-215.699	9.54809
	-215.697	12.8919
	-215.695	13
	-215.693	6.84058
	-215.691	9.94512
	-215.69	10.1449
	-215.688	4.0178
	-215.686	15.4619
	-215.684	16.3053
	-215.682	14.6197
	-215.681	6.2137
	-215.679	11.1179
	-215.677	11.2279
	-215.675	4.60069
	-215.673	9.50172
	-215.672	5.73529
	-215.67	5.96261
	-215.668	8.10109
	-215.666	6.20735
	-215.664	11.2024
	-215.663	5.49554
	-215.661	5.60894
	-215.659	7.47623
	-215.657	7.30915
	-215.655	6.81821
	-215.653	13.9629
	-215.652	4.94451
	-215.65	11.6065
	-215.648	1.28877
	-215.646	4.31642
	-215.644	9.58235
	-215.643	8.1979
	-215.641	8.45943
	-215.639	17.3204
	-215.637	8.61142
	-215.635	11.0161
	-215.634	14.5549
	-215.632	5.33227
	-215.63	5.54578
	-215.628	10.6642
	-215.626	11.8402
	-215.625	12.1118
	-215.623	5.36725
	-215.621	9.92327
	-215.619	7.7992
	-215.617	18.3422
	-215.615	9.3944
	-215.614	9.24143
	-215.612	11.3333
	-215.61	8.20895
	-215.608	4.72752
	-215.606	8.6405
	-215.605	16.2084
	-215.603	5.03153
	-215.601	7.22202
	-215.599	10.9751
	-215.597	11.9061
	-215.596	13.1287
	-215.594	5.21232
	-215.592	8.0461
	-215.59	11.6514
	-215.588	12.9707
	-215.587	12.0421
	-215.585	10.112
	-215.583	7.79227
	-215.581	9.20966
	-215.579	10.4593
	-215.577	6.53342
	-215.576	11.7061
	-215.574	2.95936
	-215.572	10.7741
	-215.57	10.8481
	-215.568	6.22526
	-215.567	10.1199
	-215.565	7.14675
	-215.563	11.772
	-215.561	9.25276
	-215.559	4.18843
	-215.558	7.08277
	-215.556	8.49248
	-215.554	8.45501
	-215.552	7.42899
	-215.55	6.63654
	-215.549	7.11706
	-215.547	5.22611
	-215.545	10.9129
	-215.543	7.30039
	-215.541	10.4288
	-215.539	6.95711
	-215.538	11.7108
	-215.536	14.6028
	-215.534	5.70501
	-215.532	16.6486
	-215.53	16.061
	-215.529	11.2649
	-215.527	13.5327
	-215.525	10.7283
	-215.523	5.04032
	-215.521	12.0646
	-215.52	3.93846
	-215.518	7.0793
	-215.516	6.67991
	-215.514	4.67928
	-215.512	10.9112
	-215.511	7.77817
	-215.509	4.82083
	-215.507	8.26621
	-215.505	11.1075
	-215.503	8.02702
	-215.501	8.03278
	-215.5	7.54937
	-215.498	16.9879
	-215.496	14.561
	-215.494	10.8991
	-215.492	6.95268
	-215.491	14.0915
	-215.489	9.93857
	-215.487	4.13512
	-215.485	5.12289
	-215.483	7.26022
	-215.482	13.1083
	-215.48	5.80302
	-215.478	11.8695
	-215.476	9.80628
	-215.474	6.00692
	-215.473	10.1901
	-215.471	14.4829
	-215.469	5.62016
	-215.467	8.94526
	-215.465	6.28682
	-215.463	14.0093
	-215.462	12.2513
	-215.46	16.1177
	-215.458	6.10128
	-215.456	11.5036
	-215.454	15.2374
	-215.453	4.60262
	-215.451	6.60397
	-215.449	8.63699
	-215.447	15.2072
	-215.445	9.32457
	-215.444	8.85995
	-215.442	15.2772
	-215.44	10.6259
	-215.438	11.2408
	-215.436	9.44319
	-215.435	9.2289
	-215.433	3.50131
	-215.431	4.5883
	-215.429	5.52762
	-215.427	10.101
	-215.425	8.46233
	-215.424	7.40392
	-215.422	7.60591
	-215.42	9.1877
	-215.418	7.38586
	-215.416	7.9145
	-215.415	10.2991
	-215.413	13.4159
	-215.411	10.6553
	-215.409	10.5637
	-215.407	7.97824
	-215.406	9.78663
	-215.404	11.0788
	-215.402	16.4185
	-215.4	12.7846
	-215.398	7.0814
	-215.397	13.9912
	-215.395	13.5162
	-215.393	14.2681
	-215.391	5.71585
	-215.389	11.4664
	-215.387	11.6638
	-215.386	13.8176
	-215.384	6.46828
	-215.382	12.8097
	-215.38	13.2111
	-215.378	13.7612
	-215.377	4.18526
	-215.375	7.97445
	-215.373	7.5455
	-215.371	6.10631
	-215.369	13.4487
	-215.368	2.79668
	-215.366	9.43065
	-215.364	12.3607
	-215.362	5.12412
	-215.36	5.81336
	-215.359	7.24846
	-215.357	11.2562
	-215.355	11.5519
	-215.353	9.5412
	-215.351	9.01008
	-215.349	11.2256
	-215.348	6.94041
	-215.346	13.0931
	-215.344	9.73899
	-215.342	5.11457
	-215.34	6.25484
	-215.339	4.70017
	-215.337	10.3102
	-215.335	3.7314
	-215.333	6.12373
	-215.331	15.3878
	-215.33	15.1681
	-215.328	7.8026
	-215.326	12.7785
	-215.324	7.51006
	-215.322	12.4646
	-215.321	12.1683
	-215.319	5.99503
	-215.317	3.87178
	-215.315	10.3446
	-215.313	8.94991
	-215.311	3.54257
	-215.31	10.7326
	-215.308	7.61367
	-215.306	17.153
	-215.304	9.28303
	-215.302	8.23289
	-215.301	10.4162
	-215.299	13.5306
	-215.297	7.25232
	-215.295	13.4995
	-215.293	12.4572
	-215.292	4.85742
	-215.29	1.54081
	-215.288	8.95684
	-215.286	14.5116
	-215.284	3.22644
	-215.283	9.73358
	-215.281	6.90534
	-215.279	6.67134
	-215.277	8.16236
	-215.275	11.2977
	-215.273	6.91087
	-215.272	11.163
	-215.27	5.63689
	-215.268	9.07428
	-215.266	11.4387
	-215.264	10.417
	-215.263	11.6061
	-215.261	4.73797
	-215.259	3.41569
	-215.257	8.69413
	-215.255	5.47924
	-215.254	11.3358
	-215.252	13.7708
	-215.25	9.33562
	-215.248	14.7347
	-215.246	16.2715
	-215.245	4.76955
	-215.243	5.63218
	-215.241	10.7395
	-215.239	8.79051
	-215.237	6.78645
	-215.235	13.4454
	-215.234	4.89955
	-215.232	11.5345
	-215.23	15.993
	-215.228	12.7946
	-215.226	14.0027
	-215.225	8.81613
	-215.223	8.62746
	-215.221	13.5104
	-215.219	9.45503
	-215.217	10.4096
	-215.216	8.3491
	-215.214	10.884
	-215.212	8.68543
	-215.21	4.82314
	-215.208	12.228
	-215.207	10.2565
	-215.205	9.29152
	-215.203	10.8256
	-215.201	13.8403
	-215.199	8.6075
	-215.197	7.28011
	-215.196	14.7463
	-215.194	16.3109
	-215.192	12.1671
	-215.19	6.82075
	-215.188	12.0859
	-215.187	15.7693
	-215.185	9.13844
	-215.183	10.6512
	-215.181	5.98212
	-215.179	11.2661
	-215.178	6.54395
	-215.176	4.96389
	-215.174	5.3291
	-215.172	13.2128
	-215.17	17.3635
	-215.169	11.7643
	-215.167	11.2699
	-215.165	9.73281
	-215.163	10.2242
	-215.161	0.916032
	-215.159	6.50096
	-215.158	8.94985
	-215.156	12.288
	-215.154	3.90728
	-215.152	14.5436
	-215.15	15.4551
	-215.149	12.2028
	-215.147	4.11562
	-215.145	4.64047
	-215.143	13.4999
	-215.141	8.73612
	-215.14	0.895581
	-215.138	9.94919
	-215.136	6.00121
	-215.134	8.40558
	-215.132	15.0849
	-215.131	5.3831
	-215.129	9.74889
	-215.127	4.14906
	-215.125	13.3636
	-215.123	9.40411
	-215.121	5.92759
	-215.12	16.2486
	-215.118	14.037
	-215.116	8.86977
	-215.114	10.5434
	-215.112	13.0327
	-215.111	8.05538
	-215.109	12.5894
	-215.107	13.4854
	-215.105	10.1637
	-215.103	13.4636
	-215.102	8.72313
	-215.1	10.645
	-215.098	7.03198
	-215.096	11.156
	-215.094	11.74
	-215.093	10.265
	-215.091	12.4587
	-215.089	11.4462
	-215.087	7.24245
	-215.085	10.3834
	-215.083	8.70397
	-215.082	12.6736
	-215.08	12.3795
	-215.078	11.3949
	-215.076	10.692
	-215.074	13.7343
	-215.073	10.0713
	-215.071	8.99332
	-215.069	14.37
	-215.067	4.27192
	-215.065	16.7406
	-215.064	13.6329
	-215.062	9.10332
	-215.06	8.55207
	-215.058	7.51655
	-215.056	8.7789
	-215.055	8.4755
	-215.053	8.00897
	-215.051	11.9776
	-215.049	9.41424
	-215.047	13.2013
	-215.045	10.9502
	-215.044	11.6709
	-215.042	1.64689
	-215.04	9.74695
	-215.038	7.57984
	-215.036	3.22333
	-215.035	17.3862
	-215.033	10.9907
	-215.031	11.5787
	-215.029	11.7569
	-215.027	8.81801
	-215.026	4.75976
	-215.024	10.466
	-215.022	9.40351
	-215.02	10.2375
	-215.018	10.667
	-215.017	7.82226
	-215.015	10.3782
	-215.013	14.5776
	-215.011	11.2283
	-215.009	6.44469
	-215.007	12.0584
	-215.006	7.94376
	-215.004	11.5905
	-215.002	12.3294
	-215	6.97537
	-214.998	13.2277
	-214.997	10.6094
	-214.995	6.13324
	-214.993	11.2311
	-214.991	12.0348
	-214.989	11.3966
	-214.988	12.0181
	-214.986	9.09423
	-214.984	8.90322
[truncated: 129,075 more rows]
