# Supplementary material for: Fast and selective organocatalytic ring-opening polymerization by fluorinated alcohol without a cocatalyst
Source: Nat Commun. 2019 Aug 9;10:3590. doi: 10.1038/s41467-019-11524-y (PMC6689068; doi:10.1038/s41467-019-11524-y)
Supplement: Supplementary file 3 — Source Data [file 41467_2019_11524_MOESM3_ESM.zip › 200747_2_data_set_3931942_p6g16n (1)/Source Data-R2/source data-Supplementary Figure 19.xlsx]

## Sheet: Sheet1
Supplementary Figure 19 (19F NMR)
		1,3-Bis-HFAB			polypeptide before precipitation			polypeptide after washing
	chemical shift(ppm)	intensity(a.u.)		chemical shift(ppm)	intensity(a.u.)		chemical shift(ppm)	intensity(a.u.)
	-218.574	-2.84701		-218.574	-6.48438		-218.596	1.78042
	-218.572	-3.06802		-218.572	-7.19649		-218.594	4.09716
	-218.57	-2.17028		-218.57	-7.18046		-218.592	8.97461
	-218.568	-3.67001		-218.568	-6.18846		-218.59	0.313465
	-218.567	-2.92901		-218.567	-6.52491		-218.588	1.25667
	-218.565	-2.0323		-218.565	-6.50581		-218.587	3.82336
	-218.563	-0.827497		-218.563	-9.6667		-218.585	8.21728
	-218.561	-3.256		-218.561	-3.37892		-218.583	4.49567
	-218.559	-3.14924		-218.559	-8.1677		-218.581	4.07627
	-218.558	-4.39622		-218.558	-4.89289		-218.579	4.47944
	-218.556	-5.70892		-218.556	-7.80542		-218.578	1.43775
	-218.554	-3.70908		-218.554	-5.15039		-218.576	6.62673
	-218.552	-2.36379		-218.552	-4.09857		-218.574	7.43767
	-218.55	-2.68782		-218.55	-7.3441		-218.572	4.08643
	-218.549	-2.56061		-218.549	-4.6471		-218.57	1.15554
	-218.547	-2.44185		-218.547	-3.96316		-218.569	-3.09335
	-218.545	-4.47662		-218.545	-2.88646		-218.567	4.46353
	-218.543	-3.6629		-218.543	-4.16282		-218.565	8.40373
	-218.541	-2.63931		-218.541	-4.74502		-218.563	6.80705
	-218.539	-4.33918		-218.539	-4.73797		-218.561	3.30811
	-218.538	-4.17303		-218.538	-6.8196		-218.56	4.5649
	-218.536	-3.07772		-218.536	-6.16357		-218.558	4.94631
	-218.534	-3.61538		-218.534	-4.5202		-218.556	3.58805
	-218.532	-4.38234		-218.532	-4.15827		-218.554	4.48182
	-218.53	-4.52871		-218.53	-4.5075		-218.552	6.87615
	-218.529	-5.17382		-218.529	-8.38369		-218.55	1.18037
	-218.527	-3.9611		-218.527	-5.75589		-218.549	0.81386
	-218.525	-3.64822		-218.525	-3.94024		-218.547	7.58897
	-218.523	-1.84912		-218.523	-6.02652		-218.545	3.03221
	-218.521	-0.406869		-218.521	-5.0514		-218.543	3.06277
	-218.52	-2.46453		-218.52	-6.54774		-218.541	7.25037
	-218.518	-3.29459		-218.518	-3.1021		-218.54	3.48359
	-218.516	-3.58132		-218.516	-3.08944		-218.538	1.52744
	-218.514	-4.60672		-218.514	-4.97019		-218.536	2.24725
	-218.512	-3.3199		-218.512	-4.44896		-218.534	7.22301
	-218.511	-4.07029		-218.511	-2.74163		-218.532	4.25582
	-218.509	-3.21111		-218.509	-7.91744		-218.531	6.31718
	-218.507	-4.33047		-218.507	-3.45958		-218.529	5.50872
	-218.505	-5.15907		-218.505	-8.02643		-218.527	3.17908
	-218.503	-3.78764		-218.503	-6.11034		-218.525	3.07915
	-218.501	-4.92044		-218.501	-5.68604		-218.523	8.35495
	-218.5	-3.70228		-218.5	-8.02902		-218.522	0.949801
	-218.498	-3.58798		-218.498	-7.45253		-218.52	2.62537
	-218.496	-3.08485		-218.496	-7.58605		-218.518	6.40291
	-218.494	-3.15813		-218.494	-7.68772		-218.516	-0.267971
	-218.492	-4.14704		-218.492	-4.13294		-218.514	5.79973
	-218.491	-1.90226		-218.491	-5.97993		-218.512	3.52034
	-218.489	-3.63834		-218.489	-5.18947		-218.511	4.2275
	-218.487	-4.52056		-218.487	-1.64785		-218.509	5.82006
	-218.485	-4.89943		-218.485	-7.70557		-218.507	5.93206
	-218.483	-3.55854		-218.483	-4.6156		-218.505	6.39211
	-218.482	-3.82346		-218.482	-1.93808		-218.503	2.36139
	-218.48	-4.15225		-218.48	-3.79064		-218.502	8.21557
	-218.478	-1.85561		-218.478	-4.32105		-218.5	7.91328
	-218.476	-3.21995		-218.476	-6.34283		-218.498	3.21197
	-218.474	-4.42434		-218.474	-8.56127		-218.496	1.98861
	-218.473	-3.8352		-218.473	-6.34848		-218.494	4.0279
	-218.471	-4.68579		-218.471	-4.02759		-218.493	5.02103
	-218.469	-3.36233		-218.469	-4.15166		-218.491	7.19672
	-218.467	-2.27896		-218.467	-5.8473		-218.489	-0.498416
	-218.465	-3.85794		-218.465	-2.55278		-218.487	9.15969
	-218.463	-3.80421		-218.463	-7.08202		-218.485	6.47238
	-218.462	-2.1181		-218.462	-5.49064		-218.484	3.64121
	-218.46	-4.60257		-218.46	-8.48595		-218.482	10.1683
	-218.458	-1.77913		-218.458	-4.07539		-218.48	5.57174
	-218.456	-2.18182		-218.456	-3.23047		-218.478	6.52899
	-218.454	-4.93314		-218.454	-4.77098		-218.476	0.34915
	-218.453	-2.63844		-218.453	-6.43175		-218.474	6.68765
	-218.451	-3.73558		-218.451	-2.86871		-218.473	6.23203
	-218.449	-4.59757		-218.449	-5.5375		-218.471	3.44376
	-218.447	-2.12889		-218.447	-6.53022		-218.469	6.2001
	-218.445	-4.27793		-218.445	-5.49613		-218.467	8.28023
	-218.444	-3.60595		-218.444	-4.27547		-218.465	6.71833
	-218.442	-0.749729		-218.442	-3.39906		-218.464	8.2113
	-218.44	-3.66784		-218.44	-7.69546		-218.462	3.69641
	-218.438	-3.05353		-218.438	-5.64255		-218.46	3.73659
	-218.436	-3.86752		-218.436	-5.14576		-218.458	5.49005
	-218.435	-3.0018		-218.435	-4.52711		-218.456	3.26232
	-218.433	-1.90993		-218.433	-4.31679		-218.455	3.26019
	-218.431	-2.77873		-218.431	-7.06731		-218.453	4.63657
	-218.429	-3.03081		-218.429	-8.54897		-218.451	5.62691
	-218.427	-2.51115		-218.427	-4.71795		-218.449	2.95603
	-218.425	-3.43825		-218.425	-3.5576		-218.447	1.91366
	-218.424	-2.65378		-218.424	-6.67305		-218.446	3.48071
	-218.422	-3.8064		-218.422	-3.88526		-218.444	2.14068
	-218.42	-4.23276		-218.42	-4.01966		-218.442	1.69133
	-218.418	-3.25548		-218.418	-3.72269		-218.44	2.9468
	-218.416	-3.79765		-218.416	-7.76215		-218.438	3.72055
	-218.415	-3.95097		-218.415	-6.56312		-218.436	5.97258
	-218.413	-3.56692		-218.413	-7.61456		-218.435	4.00343
	-218.411	0.397538		-218.411	-4.37843		-218.433	7.73038
	-218.409	-2.76679		-218.409	-6.17594		-218.431	7.17799
	-218.407	-2.74764		-218.407	-7.22523		-218.429	1.19296
	-218.406	-3.52487		-218.406	-8.81456		-218.427	6.79077
	-218.404	-4.04604		-218.404	-9.54537		-218.426	5.59725
	-218.402	-3.41054		-218.402	-8.5202		-218.424	4.24599
	-218.4	-3.16045		-218.4	-7.67324		-218.422	5.85659
	-218.398	-1.70297		-218.398	-6.315		-218.42	5.21514
	-218.397	-4.04912		-218.397	-6.58016		-218.418	6.55982
	-218.395	-5.3766		-218.395	-5.19875		-218.417	2.91795
	-218.393	-4.19416		-218.393	-5.3235		-218.415	1.38253
	-218.391	-4.8028		-218.391	-4.68478		-218.413	5.18445
	-218.389	-4.11083		-218.389	-4.24862		-218.411	6.58568
	-218.387	-3.63769		-218.387	-6.87885		-218.409	7.38961
	-218.386	-3.2917		-218.386	-8.51176		-218.408	9.297
	-218.384	-4.21163		-218.384	-7.42314		-218.406	3.04748
	-218.382	-4.44235		-218.382	-5.30872		-218.404	5.04259
	-218.38	-4.59239		-218.38	-4.53108		-218.402	6.81384
	-218.378	-3.64488		-218.378	-6.22708		-218.4	5.18658
	-218.377	-3.91129		-218.377	-9.49299		-218.398	7.23507
	-218.375	-2.49346		-218.375	-7.66963		-218.397	4.01798
	-218.373	-1.27044		-218.373	-6.95306		-218.395	3.83538
	-218.371	-4.41636		-218.371	-6.80201		-218.393	5.94388
	-218.369	-3.3524		-218.369	-6.852		-218.391	0.786506
	-218.368	-3.56775		-218.368	-4.49019		-218.389	4.84705
	-218.366	-4.0038		-218.366	-5.75575		-218.388	4.50829
	-218.364	-3.70914		-218.364	-2.62307		-218.386	6.31687
	-218.362	-2.18544		-218.362	-3.02725		-218.384	3.60033
	-218.36	-2.07443		-218.36	-6.74275		-218.382	4.90613
	-218.359	-2.35565		-218.359	-4.47621		-218.38	6.61399
	-218.357	-2.942		-218.357	-4.94907		-218.379	0.909526
	-218.355	-3.68078		-218.355	-6.10966		-218.377	6.1809
	-218.353	-1.27488		-218.353	-3.1599		-218.375	-0.940896
	-218.351	-2.01484		-218.351	-5.50225		-218.373	6.4355
	-218.349	-2.59132		-218.349	-9.96405		-218.371	8.04063
	-218.348	-2.90183		-218.348	-7.32699		-218.37	4.48384
	-218.346	-4.43385		-218.346	-8.63445		-218.368	6.53553
	-218.344	-2.57705		-218.344	-7.49348		-218.366	7.23336
	-218.342	-2.75695		-218.342	-6.44433		-218.364	5.94568
	-218.34	-2.92608		-218.34	-8.44299		-218.362	7.71254
	-218.339	-1.37516		-218.339	-7.93735		-218.36	5.0302
	-218.337	-3.87625		-218.337	-8.17637		-218.359	4.0213
	-218.335	-4.06822		-218.335	-4.48077		-218.357	3.98838
	-218.333	-2.40496		-218.333	-6.49425		-218.355	4.70779
	-218.331	-3.83697		-218.331	-9.44697		-218.353	9.35862
	-218.33	-3.75079		-218.33	-7.60042		-218.351	4.68648
	-218.328	-2.91055		-218.328	-6.49386		-218.35	9.38167
	-218.326	-1.5182		-218.326	-6.64512		-218.348	5.89065
	-218.324	-3.51587		-218.324	-4.10385		-218.346	6.92666
	-218.322	-1.02942		-218.322	-4.39581		-218.344	4.17183
	-218.321	-2.97171		-218.321	-7.74599		-218.342	3.21971
	-218.319	-3.20586		-218.319	-6.25775		-218.341	5.0325
	-218.317	-3.92039		-218.317	-6.82939		-218.339	4.19932
	-218.315	-5.40767		-218.315	-6.16366		-218.337	1.97038
	-218.313	-5.31218		-218.313	-6.90707		-218.335	5.4989
	-218.312	-4.67474		-218.312	-6.46354		-218.333	1.97004
	-218.31	-3.83111		-218.31	-7.48445		-218.332	7.98533
	-218.308	-5.50375		-218.308	-9.89355		-218.33	3.27034
	-218.306	-5.11431		-218.306	-7.12217		-218.328	3.13476
	-218.304	-4.30415		-218.304	-5.27144		-218.326	3.9683
	-218.302	-2.66716		-218.302	-4.83108		-218.324	6.30984
	-218.301	-2.66726		-218.301	-7.24034		-218.322	8.39452
	-218.299	-2.6429		-218.299	-6.52236		-218.321	7.67166
	-218.297	-3.79819		-218.297	-7.65094		-218.319	8.10571
	-218.295	-3.16661		-218.295	-7.05511		-218.317	3.0791
	-218.293	-0.847091		-218.293	-7.21567		-218.315	4.15006
	-218.292	-1.88027		-218.292	-6.43777		-218.313	5.48451
	-218.29	-3.46744		-218.29	-6.15768		-218.312	5.03625
	-218.288	-2.2767		-218.288	-7.86963		-218.31	7.75492
	-218.286	-3.22004		-218.286	-7.44399		-218.308	6.76103
	-218.284	-3.77282		-218.284	-5.93977		-218.306	4.31116
	-218.283	-5.02558		-218.283	-6.86956		-218.304	1.87832
	-218.281	-2.3871		-218.281	-5.71585		-218.303	4.18941
	-218.279	-3.01049		-218.279	-6.37764		-218.301	6.39701
	-218.277	-2.66134		-218.277	-5.34234		-218.299	3.25697
	-218.275	-3.96774		-218.275	-8.43662		-218.297	5.78434
	-218.274	-4.0521		-218.274	-11.5851		-218.295	10.9094
	-218.272	-4.52729		-218.272	-6.38305		-218.294	1.79808
	-218.27	-4.15267		-218.27	-5.17804		-218.292	5.5298
	-218.268	-2.88976		-218.268	-10.618		-218.29	4.4775
	-218.266	-3.13153		-218.266	-6.27537		-218.288	5.93366
	-218.264	-2.27374		-218.264	-5.8028		-218.286	-0.313047
	-218.263	-1.5685		-218.263	-9.67657		-218.284	6.10221
	-218.261	-3.66127		-218.261	-5.27555		-218.283	2.34522
	-218.259	-1.84848		-218.259	-9.05704		-218.281	4.35881
	-218.257	-4.23953		-218.257	-6.58181		-218.279	2.89145
	-218.255	-4.57328		-218.255	-5.91769		-218.277	4.9999
	-218.254	-2.97432		-218.254	-8.11027		-218.275	6.11121
	-218.252	-4.17597		-218.252	-4.377		-218.274	2.97955
	-218.25	-1.6527		-218.25	-1.75584		-218.272	7.54226
	-218.248	-3.27345		-218.248	-5.77989		-218.27	5.58424
	-218.246	-1.79148		-218.246	-6.63556		-218.268	5.91946
	-218.245	-2.83354		-218.245	-7.64968		-218.266	2.65873
	-218.243	-4.60595		-218.243	-9.15505		-218.265	8.02764
	-218.241	-3.50917		-218.241	-8.81648		-218.263	-2.38954
	-218.239	-5.01578		-218.239	-7.38066		-218.261	3.29368
	-218.237	-3.87921		-218.237	-6.47045		-218.259	4.32638
	-218.236	-4.17096		-218.236	-6.87145		-218.257	3.85299
	-218.234	-5.40844		-218.234	-9.19658		-218.256	7.05535
	-218.232	-4.27792		-218.232	-8.96301		-218.254	4.49603
	-218.23	-2.50661		-218.23	-8.73922		-218.252	10.1095
	-218.228	-2.87976		-218.228	-10.984		-218.25	10.7086
	-218.226	-1.73333		-218.226	-9.56096		-218.248	4.63035
	-218.225	-1.94346		-218.225	-6.32608		-218.246	6.07721
	-218.223	-2.54713		-218.223	-3.65358		-218.245	6.20702
	-218.221	-2.70769		-218.221	-4.13559		-218.243	5.32455
	-218.219	-1.30676		-218.219	-6.89595		-218.241	1.40056
	-218.217	-3.26059		-218.217	-5.60298		-218.239	3.24484
	-218.216	-3.37894		-218.216	-7.23311		-218.237	6.14076
	-218.214	-2.6867		-218.214	-8.14383		-218.236	6.02155
	-218.212	-5.55875		-218.212	-7.01948		-218.234	7.3706
	-218.21	-5.55148		-218.21	-5.52389		-218.232	4.7238
	-218.208	-2.3054		-218.208	-4.41693		-218.23	2.85174
	-218.207	-3.61		-218.207	-5.65519		-218.228	5.85429
	-218.205	-2.34426		-218.205	-2.41006		-218.227	6.679
	-218.203	-4.14473		-218.203	-2.52368		-218.225	2.96723
	-218.201	-5.3245		-218.201	-9.347		-218.223	11.1285
	-218.199	-3.40624		-218.199	-7.78655		-218.221	1.83058
	-218.198	-4.54442		-218.198	-9.76225		-218.219	2.55239
	-218.196	-6.00906		-218.196	-6.74139		-218.218	3.09246
	-218.194	-5.49126		-218.194	-6.3086		-218.216	1.6662
	-218.192	-2.59011		-218.192	-6.01168		-218.214	1.11106
	-218.19	-4.59999		-218.19	-6.73384		-218.212	9.645
	-218.188	-3.59531		-218.188	-8.4149		-218.21	7.14392
	-218.187	-4.04825		-218.187	-6.66142		-218.208	0.534861
	-218.185	-5.54247		-218.185	-6.43921		-218.207	3.7244
	-218.183	-5.01301		-218.183	-7.72195		-218.205	3.74828
	-218.181	-4.99504		-218.181	-5.56998		-218.203	3.28919
	-218.179	-2.65439		-218.179	-4.44455		-218.201	9.07092
	-218.178	-3.02243		-218.178	-7.33424		-218.199	3.67886
	-218.176	-3.69502		-218.176	-7.17396		-218.198	2.27336
	-218.174	-4.03176		-218.174	-6.06138		-218.196	3.80999
	-218.172	-4.49532		-218.172	-8.82763		-218.194	4.42134
	-218.17	-2.71591		-218.17	-7.64571		-218.192	1.96432
	-218.169	-2.10861		-218.169	-8.21346		-218.19	5.06527
	-218.167	-4.19983		-218.167	-5.51549		-218.189	7.97814
	-218.165	-3.18478		-218.165	-6.80654		-218.187	5.53709
	-218.163	-1.50386		-218.163	-10.4394		-218.185	4.70618
	-218.161	-2.58325		-218.161	-7.34509		-218.183	8.32059
	-218.16	-2.91963		-218.16	-3.11115		-218.181	0.00571627
	-218.158	-2.51776		-218.158	-5.76255		-218.18	10.1223
	-218.156	-3.05222		-218.156	-6.7599		-218.178	8.4273
	-218.154	-1.87478		-218.154	-11.1529		-218.176	6.65552
	-218.152	-3.2529		-218.152	-4.66766		-218.174	8.02284
	-218.15	-1.92118		-218.15	-1.81222		-218.172	10.1563
	-218.149	-3.93097		-218.149	-6.01168		-218.17	7.51721
	-218.147	-2.85671		-218.147	-7.33753		-218.169	2.70934
	-218.145	-4.41582		-218.145	-8.83387		-218.167	5.19407
	-218.143	-5.83129		-218.143	-8.58926		-218.165	4.7936
	-218.141	-4.13048		-218.141	-7.65254		-218.163	3.80377
	-218.14	-4.02808		-218.14	-7.1789		-218.161	6.32898
	-218.138	-3.97368		-218.138	-8.0702		-218.16	0.834995
	-218.136	-4.17563		-218.136	-8.36541		-218.158	5.66351
	-218.134	-4.61948		-218.134	-9.9696		-218.156	9.67543
	-218.132	-5.90035		-218.132	-10.3884		-218.154	3.73701
	-218.131	-4.51873		-218.131	-5.81972		-218.152	5.62168
	-218.129	-3.64103		-218.129	-3.4695		-218.151	5.05092
	-218.127	-3.35094		-218.127	-4.91347		-218.149	6.14756
	-218.125	-1.74242		-218.125	-3.75353		-218.147	7.9549
	-218.123	-4.60479		-218.123	-8.11113		-218.145	6.58004
	-218.122	-3.18514		-218.122	-7.875		-218.143	6.49946
	-218.12	-2.3546		-218.12	-5.56709		-218.142	6.89644
	-218.118	-3.23256		-218.118	-1.91641		-218.14	9.20642
	-218.116	-3.62341		-218.116	-4.59156		-218.138	8.54064
	-218.114	-6.86347		-218.114	-5.93537		-218.136	4.81202
	-218.112	-5.69412		-218.112	-7.39996		-218.134	2.31705
	-218.111	-4.90367		-218.111	-5.18154		-218.132	3.52611
	-218.109	-2.6074		-218.109	-5.60572		-218.131	4.322
	-218.107	-3.26478		-218.107	-9.48182		-218.129	9.35806
	-218.105	-2.66344		-218.105	-4.98557		-218.127	2.65392
	-218.103	-4.99344		-218.103	-6.48281		-218.125	10.2729
	-218.102	-3.87576		-218.102	-8.63696		-218.123	3.04827
	-218.1	-3.72495		-218.1	-6.37274		-218.122	-1.71552
	-218.098	-4.3165		-218.098	-6.62301		-218.12	7.38431
	-218.096	-5.65129		-218.096	-7.26682		-218.118	7.3613
	-218.094	-4.14317		-218.094	-9.87261		-218.116	6.85729
	-218.093	-3.76857		-218.093	-9.40984		-218.114	8.92944
	-218.091	-4.51267		-218.091	-7.67027		-218.113	9.22348
	-218.089	-2.55681		-218.089	-8.43485		-218.111	6.20533
	-218.087	-3.08754		-218.087	-5.56985		-218.109	4.74297
	-218.085	-2.64015		-218.085	-7.64785		-218.107	8.59432
	-218.084	-4.40909		-218.084	-7.12356		-218.105	6.58465
	-218.082	-4.25079		-218.082	-6.68198		-218.104	3.47992
	-218.08	-5.13352		-218.08	-8.30713		-218.102	4.54308
	-218.078	-4.27587		-218.078	-7.21875		-218.1	6.46527
	-218.076	-4.26659		-218.076	-7.81953		-218.098	3.81875
	-218.074	-4.58112		-218.074	-7.48393		-218.096	3.22961
	-218.073	-2.39227		-218.073	-6.68853		-218.094	6.95481
	-218.071	-4.0768		-218.071	-9.64465		-218.093	8.29034
	-218.069	-3.5934		-218.069	-7.0599		-218.091	6.6773
	-218.067	-2.63748		-218.067	-7.62271		-218.089	7.4861
	-218.065	-4.14989		-218.065	-6.74928		-218.087	-1.60682
	-218.064	-3.84267		-218.064	-4.43234		-218.085	8.20953
	-218.062	-2.8809		-218.062	-7.78107		-218.084	3.96965
	-218.06	-4.37823		-218.06	-4.01926		-218.082	3.42892
	-218.058	-3.52308		-218.058	-4.83187		-218.08	6.66665
	-218.056	-4.49943		-218.056	-7.80421		-218.078	3.86748
	-218.055	-3.37975		-218.055	-6.71342		-218.076	7.96675
	-218.053	-2.75703		-218.053	-7.92347		-218.075	4.10513
	-218.051	-4.42567		-218.051	-8.9737		-218.073	3.76153
	-218.049	-4.54752		-218.049	-10.3764		-218.071	4.78571
	-218.047	-4.84219		-218.047	-8.95647		-218.069	7.1927
	-218.046	-4.68984		-218.046	-7.5027		-218.067	5.79482
	-218.044	-4.73819		-218.044	-6.94141		-218.066	9.64403
	-218.042	-4.51076		-218.042	-8.59883		-218.064	4.80479
	-218.04	-4.33384		-218.04	-9.90352		-218.062	3.85095
	-218.038	-2.37398		-218.038	-9.82551		-218.06	7.59576
	-218.036	-1.95074		-218.036	-7.07684		-218.058	3.04851
	-218.035	-2.5972		-218.035	-7.08993		-218.056	5.75249
	-218.033	-3.5127		-218.033	-7.10127		-218.055	7.4123
	-218.031	-4.18615		-218.031	-3.89808		-218.053	7.92309
	-218.029	-6.24615		-218.029	-5.93468		-218.051	6.04721
	-218.027	-4.74056		-218.027	-4.60303		-218.049	9.83505
	-218.026	-4.94012		-218.026	-8.73578		-218.047	5.71223
	-218.024	-5.49692		-218.024	-7.44135		-218.046	1.68518
	-218.022	-4.06791		-218.022	-4.2871		-218.044	2.38532
	-218.02	-1.59306		-218.02	-8.93832		-218.042	7.3868
	-218.018	-5.1776		-218.018	-9.25027		-218.04	5.5371
	-218.017	-4.65504		-218.017	-7.9183		-218.038	7.89963
	-218.015	-3.2002		-218.015	-5.40987		-218.037	4.48263
	-218.013	-5.01538		-218.013	-6.71828		-218.035	5.32686
	-218.011	-4.9743		-218.011	-10.963		-218.033	5.08362
	-218.009	-6.35739		-218.009	-9.31911		-218.031	3.68514
	-218.008	-3.93673		-218.008	-8.15326		-218.029	3.21128
	-218.006	-1.60516		-218.006	-6.32884		-218.028	5.28019
	-218.004	-3.45039		-218.004	-8.34523		-218.026	6.97734
	-218.002	-3.61023		-218.002	-8.49735		-218.024	5.75128
	-218	-3.60582		-218	-6.88105		-218.022	7.89431
	-217.998	-3.04419		-217.998	-10.3753		-218.02	10.2446
	-217.997	-3.7311		-217.997	-5.48194		-218.018	4.05854
	-217.995	-4.61308		-217.995	-4.04625		-218.017	2.89134
	-217.993	-3.40659		-217.993	-8.24195		-218.015	4.30558
	-217.991	-3.45102		-217.991	-10.5928		-218.013	7.14854
	-217.989	-3.3363		-217.989	-8.87224		-218.011	6.46089
	-217.988	-3.40608		-217.988	-11.4563		-218.009	10.5
	-217.986	-5.4332		-217.986	-7.95664		-218.008	6.97742
	-217.984	-1.76992		-217.984	-7.11322		-218.006	4.78114
	-217.982	-3.96122		-217.982	-9.58248		-218.004	10.669
	-217.98	-3.86584		-217.98	-10.5516		-218.002	7.78422
	-217.979	-4.0676		-217.979	-6.50642		-218	2.06893
	-217.977	-3.75996		-217.977	-7.44362		-217.999	4.82113
	-217.975	-0.528447		-217.975	-11.1918		-217.997	3.50573
	-217.973	-3.10901		-217.973	-6.64867		-217.995	6.52027
	-217.971	-6.57484		-217.971	-5.81625		-217.993	3.39101
	-217.97	-2.99527		-217.97	-6.83848		-217.991	6.87
	-217.968	-2.71683		-217.968	-7.07824		-217.99	5.09308
	-217.966	-6.46696		-217.966	-6.44626		-217.988	5.57298
	-217.964	-7.20483		-217.964	-6.21411		-217.986	7.81689
	-217.962	-4.62539		-217.962	-5.64432		-217.984	5.59288
	-217.96	-5.46377		-217.96	-9.28392		-217.982	7.40121
	-217.959	-6.05724		-217.959	-9.66173		-217.98	3.74437
	-217.957	-4.81775		-217.957	-10.7551		-217.979	8.78829
	-217.955	-3.257		-217.955	-10.9984		-217.977	3.31636
	-217.953	-5.48188		-217.953	-8.24653		-217.975	6.64863
	-217.951	-4.63782		-217.951	-8.09359		-217.973	7.39541
	-217.95	-2.84125		-217.95	-10.7131		-217.971	4.69791
	-217.948	-5.23417		-217.948	-8.75565		-217.97	8.15818
	-217.946	-5.39472		-217.946	-7.72647		-217.968	5.77417
	-217.944	-5.62754		-217.944	-8.20821		-217.966	4.84577
	-217.942	-5.22206		-217.942	-8.51465		-217.964	3.06214
	-217.941	-4.58931		-217.941	-5.93881		-217.962	10.9451
	-217.939	-4.46121		-217.939	-8.0263		-217.961	11.3201
	-217.937	-4.26603		-217.937	-8.7826		-217.959	3.69944
	-217.935	-3.51263		-217.935	-4.0515		-217.957	6.06738
	-217.933	-6.45374		-217.933	-4.77456		-217.955	5.4768
	-217.932	-4.63213		-217.932	-5.33202		-217.953	5.24437
	-217.93	-6.49782		-217.93	-8.41339		-217.952	4.54992
	-217.928	-6.12629		-217.928	-5.54112		-217.95	4.81971
	-217.926	-4.56469		-217.926	-5.49899		-217.948	4.4602
	-217.924	-2.28316		-217.924	-3.5511		-217.946	8.82522
	-217.923	-4.51478		-217.923	-5.09883		-217.944	9.16687
	-217.921	-2.19597		-217.921	-6.83232		-217.942	5.37713
	-217.919	-1.64543		-217.919	-11.0334		-217.941	6.70902
	-217.917	-5.06946		-217.917	-7.31839		-217.939	8.3856
	-217.915	-5.28799		-217.915	-5.32589		-217.937	6.76614
	-217.913	-3.36664		-217.913	-4.77933		-217.935	5.57468
	-217.912	-4.32267		-217.912	-6.0698		-217.933	7.39183
	-217.91	-2.47173		-217.91	-8.06818		-217.932	3.89417
	-217.908	-3.66491		-217.908	-7.84825		-217.93	9.23227
	-217.906	-5.36879		-217.906	-9.5227		-217.928	3.41974
	-217.904	-3.43816		-217.904	-8.06229		-217.926	4.92515
	-217.903	-3.83697		-217.903	-5.27903		-217.924	-0.27389
	-217.901	-5.75457		-217.901	-9.08414		-217.923	3.83214
	-217.899	-4.56324		-217.899	-10.8271		-217.921	6.73465
	-217.897	-3.21713		-217.897	-8.34505		-217.919	2.59933
	-217.895	-2.98832		-217.895	-7.43928		-217.917	3.41284
	-217.894	-3.59397		-217.894	-1.90832		-217.915	4.71437
	-217.892	-3.57425		-217.892	-3.76034		-217.914	7.12899
	-217.89	-4.07467		-217.89	-6.70466		-217.912	2.82566
	-217.888	-3.63916		-217.888	-4.47035		-217.91	3.97394
	-217.886	-0.821668		-217.886	-6.64436		-217.908	4.44315
	-217.885	-4.64717		-217.885	-9.12158		-217.906	4.61957
	-217.883	-4.6326		-217.883	-10.2823		-217.904	6.285
	-217.881	-4.95705		-217.881	-5.57655		-217.903	7.0935
	-217.879	-4.54409		-217.879	-11.4536		-217.901	3.79088
	-217.877	-3.5446		-217.877	-8.99406		-217.899	9.63378
	-217.875	-3.73223		-217.875	-7.62917		-217.897	4.44122
	-217.874	-5.23021		-217.874	-7.57365		-217.895	6.27011
	-217.872	-2.57363		-217.872	-8.84557		-217.894	10.6224
	-217.87	-4.8086		-217.87	-5.95175		-217.892	4.40226
	-217.868	-2.94516		-217.868	-9.97324		-217.89	3.73479
	-217.866	-3.80725		-217.866	-9.75442		-217.888	3.3669
	-217.865	-3.61805		-217.865	-6.48348		-217.886	2.67767
	-217.863	-2.78891		-217.863	-7.69232		-217.885	5.67339
	-217.861	-3.76462		-217.861	-10.1852		-217.883	10.7893
	-217.859	-4.4542		-217.859	-5.65138		-217.881	4.85905
	-217.857	-4.50329		-217.857	-8.96157		-217.879	2.22635
	-217.856	-3.05582		-217.856	-6.75418		-217.877	6.42986
	-217.854	-4.59034		-217.854	-8.60242		-217.876	5.21031
	-217.852	-3.17669		-217.852	-11.2128		-217.874	6.45601
	-217.85	-3.42296		-217.85	-5.90802		-217.872	7.91206
	-217.848	-3.01545		-217.848	-8.23654		-217.87	7.21057
	-217.847	-4.48246		-217.847	-10.9597		-217.868	5.73554
	-217.845	-5.98452		-217.845	-10.1014		-217.866	7.73639
	-217.843	-3.31777		-217.843	-8.41918		-217.865	2.27798
	-217.841	-3.78993		-217.841	-4.96807		-217.863	1.84974
	-217.839	-3.84657		-217.839	-6.63392		-217.861	10.2005
	-217.837	-4.4893		-217.837	-5.53065		-217.859	7.2704
	-217.836	-4.60253		-217.836	-8.89731		-217.857	5.66002
	-217.834	-5.56575		-217.834	-7.34597		-217.856	11.3842
	-217.832	-3.92499		-217.832	-5.54591		-217.854	3.07054
	-217.83	-3.0393		-217.83	-7.74136		-217.852	5.26543
	-217.828	-4.50095		-217.828	-9.7935		-217.85	9.5123
	-217.827	-2.76476		-217.827	-9.44547		-217.848	8.15229
	-217.825	-2.73797		-217.825	-8.24388		-217.847	3.35754
	-217.823	-4.99174		-217.823	-6.67523		-217.845	3.7038
	-217.821	-5.16409		-217.821	-4.98956		-217.843	2.23991
	-217.819	-4.73682		-217.819	-9.3332		-217.841	6.05458
	-217.818	-4.26114		-217.818	-6.46594		-217.839	-0.828331
	-217.816	-5.17322		-217.816	-5.60375		-217.838	5.05484
	-217.814	-5.19551		-217.814	-5.69097		-217.836	7.26204
	-217.812	-3.22367		-217.812	-8.73645		-217.834	6.20961
	-217.81	-4.9599		-217.81	-7.20257		-217.832	7.12083
	-217.809	-4.37778		-217.809	-9.59969		-217.83	6.89217
	-217.807	-4.14609		-217.807	-8.24349		-217.828	5.64826
	-217.805	-3.73855		-217.805	-8.80346		-217.827	7.43199
	-217.803	-7.58959		-217.803	-6.73257		-217.825	6.2876
	-217.801	-5.66008		-217.801	-7.18482		-217.823	6.85267
	-217.799	-4.34606		-217.799	-9.33206		-217.821	7.42333
	-217.798	-3.47632		-217.798	-10.0161		-217.819	3.72899
	-217.796	-4.41571		-217.796	-6.92058		-217.818	5.15514
	-217.794	-3.15112		-217.794	-10.32		-217.816	3.17471
	-217.792	-2.4626		-217.792	-10.5377		-217.814	4.41397
	-217.79	-4.12627		-217.79	-7.995		-217.812	8.63278
	-217.789	-6.23374		-217.789	-8.96327		-217.81	3.3317
	-217.787	-4.40867		-217.787	-7.70449		-217.809	4.06536
	-217.785	-4.79737		-217.785	-7.52048		-217.807	6.0538
	-217.783	-5.05699		-217.783	-8.97142		-217.805	2.83099
	-217.781	-3.68652		-217.781	-11.0145		-217.803	5.92004
	-217.78	-3.48995		-217.78	-5.26285		-217.801	4.48277
	-217.778	-4.52506		-217.778	-8.22033		-217.8	4.55025
	-217.776	-5.82162		-217.776	-10.1033		-217.798	5.90347
	-217.774	-5.61128		-217.774	-8.45356		-217.796	8.03346
	-217.772	-5.20959		-217.772	-9.07207		-217.794	1.34883
	-217.771	-5.07784		-217.771	-8.71566		-217.792	3.09164
	-217.769	-6.14862		-217.769	-10.8093		-217.79	7.06012
	-217.767	-6.05039		-217.767	-7.85549		-217.789	6.06003
	-217.765	-5.49504		-217.765	-9.74917		-217.787	6.9825
	-217.763	-5.9471		-217.763	-8.80516		-217.785	8.11957
	-217.761	-8.56786		-217.761	-9.75379		-217.783	6.27969
	-217.76	-6.4916		-217.76	-9.28814		-217.781	5.1288
	-217.758	-4.00987		-217.758	-7.63754		-217.78	8.42626
	-217.756	-5.24724		-217.756	-10.3376		-217.778	8.43181
	-217.754	-4.65487		-217.754	-11.4239		-217.776	5.49671
	-217.752	-4.76164		-217.752	-3.23102		-217.774	9.98715
	-217.751	-4.89942		-217.751	-6.82885		-217.772	4.35154
	-217.749	-5.96422		-217.749	-7.50073		-217.771	4.05524
	-217.747	-6.20145		-217.747	-10.6788		-217.769	7.84611
	-217.745	-3.82552		-217.745	-9.76822		-217.767	4.63881
	-217.743	-6.19677		-217.743	-11.4386		-217.765	4.16244
	-217.742	-4.75328		-217.742	-7.71171		-217.763	7.59677
	-217.74	-4.24352		-217.74	-6.94255		-217.762	5.60845
	-217.738	-3.85121		-217.738	-10.0726		-217.76	5.9879
	-217.736	-3.22267		-217.736	-6.9342		-217.758	9.08206
	-217.734	-2.7664		-217.734	-6.35055		-217.756	7.07875
	-217.733	-5.09356		-217.733	-5.92932		-217.754	5.00547
	-217.731	-4.62724		-217.731	-7.25251		-217.752	6.44513
	-217.729	-4.8855		-217.729	-7.54729		-217.751	8.26477
	-217.727	-4.83558		-217.727	-8.90906		-217.749	6.34618
	-217.725	-4.91154		-217.725	-8.52925		-217.747	8.1193
	-217.723	-4.80531		-217.723	-7.12213		-217.745	4.58996
	-217.722	-4.10163		-217.722	-8.10486		-217.743	6.18175
	-217.72	-3.22265		-217.72	-7.64109		-217.742	6.24694
	-217.718	-0.875144		-217.718	-9.74828		-217.74	7.09566
	-217.716	-4.37359		-217.716	-9.07959		-217.738	3.16472
	-217.714	-4.39493		-217.714	-10.6177		-217.736	8.14391
	-217.713	-5.67251		-217.713	-10.7151		-217.734	2.69107
	-217.711	-3.95051		-217.711	-6.71446		-217.733	8.82441
	-217.709	-4.05749		-217.709	-9.32232		-217.731	2.54255
	-217.707	-4.26636		-217.707	-12.8124		-217.729	8.60499
	-217.705	-4.48823		-217.705	-11.6054		-217.727	9.57495
	-217.704	-4.08285		-217.704	-12.3346		-217.725	11.4359
	-217.702	-4.28972		-217.702	-8.68057		-217.724	1.5566
	-217.7	-6.2263		-217.7	-10.4512		-217.722	4.14082
	-217.698	-2.9654		-217.698	-7.44905		-217.72	9.77098
	-217.696	-3.71916		-217.696	-10.2437		-217.718	8.4776
	-217.695	-3.31743		-217.695	-9.13213		-217.716	11.6924
	-217.693	-2.11451		-217.693	-7.55212		-217.714	7.9132
	-217.691	-2.53748		-217.691	-8.79465		-217.713	3.28717
	-217.689	-4.66579		-217.689	-8.56364		-217.711	3.71444
	-217.687	-3.09319		-217.687	-8.31865		-217.709	5.41249
	-217.685	-4.46952		-217.685	-8.09443		-217.707	7.90389
	-217.684	-2.41617		-217.684	-8.65508		-217.705	7.80081
	-217.682	-3.27626		-217.682	-8.90764		-217.704	8.44315
	-217.68	-2.89867		-217.68	-6.59262		-217.702	5.85757
	-217.678	-4.66558		-217.678	-9.52737		-217.7	8.07244
	-217.676	-4.39628		-217.676	-6.16363		-217.698	5.66417
	-217.675	-3.59266		-217.675	-9.31795		-217.696	2.42663
	-217.673	-5.0236		-217.673	-11.8394		-217.695	6.74478
	-217.671	-3.24766		-217.671	-10.2865		-217.693	8.20196
	-217.669	-5.59729		-217.669	-6.86861		-217.691	7.30715
	-217.667	-5.6241		-217.667	-6.4997		-217.689	10.7774
	-217.666	-5.5026		-217.666	-11.2046		-217.687	10.3541
	-217.664	-3.11657		-217.664	-7.98749		-217.686	11.1808
	-217.662	-3.88889		-217.662	-7.71746		-217.684	6.32668
	-217.66	-5.39017		-217.66	-8.95392		-217.682	3.33482
	-217.658	-3.22542		-217.658	-6.229		-217.68	7.92091
	-217.657	-5.32081		-217.657	-9.87602		-217.678	10.236
	-217.655	-4.4964		-217.655	-13.7738		-217.676	7.07128
	-217.653	-5.37992		-217.653	-11.3985		-217.675	3.96918
	-217.651	-4.29345		-217.651	-9.10939		-217.673	4.82286
	-217.649	-5.43264		-217.649	-9.45376		-217.671	11.3336
	-217.647	-5.35073		-217.647	-8.19808		-217.669	8.99741
	-217.646	-4.95304		-217.646	-8.25146		-217.667	3.7314
	-217.644	-3.18734		-217.644	-10.9015		-217.666	7.41717
	-217.642	-3.7481		-217.642	-9.19156		-217.664	6.7532
	-217.64	-4.22685		-217.64	-8.87403		-217.662	5.09474
	-217.638	-3.90609		-217.638	-7.12131		-217.66	4.08425
	-217.637	-4.37976		-217.637	-9.65778		-217.658	4.18484
	-217.635	-5.33516		-217.635	-8.27982		-217.657	7.95514
	-217.633	-4.93242		-217.633	-7.77077		-217.655	7.63715
	-217.631	-6.64899		-217.631	-2.36673		-217.653	6.68489
	-217.629	-2.94681		-217.629	-4.60091		-217.651	10.7258
	-217.628	-4.40221		-217.628	-5.93796		-217.649	4.87494
	-217.626	-3.54582		-217.626	-6.82829		-217.648	8.23319
	-217.624	-5.81079		-217.624	-7.73873		-217.646	6.42726
	-217.622	-5.87752		-217.622	-11.0606		-217.644	4.25024
	-217.62	-4.43525		-217.62	-8.12496		-217.642	6.19284
	-217.619	-5.03171		-217.619	-5.46561		-217.64	8.29177
	-217.617	-5.71421		-217.617	-9.71701		-217.638	3.4454
	-217.615	-5.99207		-217.615	-10.7832		-217.637	7.22284
	-217.613	-4.09692		-217.613	-10.6656		-217.635	9.13881
	-217.611	-5.75636		-217.611	-5.24877		-217.633	3.4686
	-217.609	-4.46862		-217.609	-7.48331		-217.631	3.93572
	-217.608	-5.18384		-217.608	-8.16292		-217.629	9.46346
	-217.606	-4.1525		-217.606	-6.07659		-217.628	6.52171
	-217.604	-4.74666		-217.604	-8.74358		-217.626	7.81939
	-217.602	-2.47488		-217.602	-7.5521		-217.624	5.07023
	-217.6	-4.28439		-217.6	-6.72761		-217.622	2.05315
	-217.599	-3.9457		-217.599	-9.58554		-217.62	2.20633
	-217.597	-5.06427		-217.597	-7.71232		-217.619	4.10538
	-217.595	-4.22645		-217.595	-7.52938		-217.617	5.03718
	-217.593	-4.47309		-217.593	-6.82106		-217.615	11.2156
	-217.591	-4.55367		-217.591	-8.73059		-217.613	8.31671
	-217.59	-4.66667		-217.59	-8.86679		-217.611	7.03428
	-217.588	-5.17455		-217.588	-7.07486		-217.61	5.47034
	-217.586	-4.15924		-217.586	-10.1724		-217.608	6.37442
	-217.584	-5.94806		-217.584	-8.98749		-217.606	5.0209
	-217.582	-4.99492		-217.582	-12.2368		-217.604	1.04051
	-217.581	-3.67638		-217.581	-9.33581		-217.602	9.82303
	-217.579	-4.66884		-217.579	-7.42339		-217.6	3.70781
	-217.577	-7.42424		-217.577	-8.13226		-217.599	10.3703
	-217.575	-7.59701		-217.575	-11.0129		-217.597	7.09316
	-217.573	-6.28581		-217.573	-12.8523		-217.595	6.38032
	-217.571	-4.43122		-217.571	-10.2892		-217.593	1.57594
	-217.57	-5.01633		-217.57	-6.42852		-217.591	2.39925
	-217.568	-4.526		-217.568	-8.81317		-217.59	4.41105
	-217.566	-6.3323		-217.566	-8.76929		-217.588	9.1295
	-217.564	-6.5979		-217.564	-10.2386		-217.586	7.27269
	-217.562	-4.48751		-217.562	-8.92173		-217.584	2.42338
	-217.561	-5.17146		-217.561	-7.68934		-217.582	9.73507
	-217.559	-3.30653		-217.559	-10.7028		-217.581	3.19559
	-217.557	-5.18809		-217.557	-9.67979		-217.579	5.95185
	-217.555	-4.15127		-217.555	-8.95716		-217.577	6.62687
	-217.553	-3.19508		-217.553	-8.96269		-217.575	3.10288
	-217.552	-3.63689		-217.552	-12.8439		-217.573	4.95802
	-217.55	-5.11998		-217.55	-10.4585		-217.572	6.95889
	-217.548	-5.06194		-217.548	-12.2239		-217.57	2.21244
	-217.546	-5.40112		-217.546	-12.8298		-217.568	7.04543
	-217.544	-4.19776		-217.544	-10.4772		-217.566	10.892
	-217.543	-5.81705		-217.543	-11.4248		-217.564	2.96053
	-217.541	-4.51577		-217.541	-8.81087		-217.562	3.82311
	-217.539	-5.04291		-217.539	-8.85704		-217.561	2.6663
	-217.537	-4.56088		-217.537	-8.31566		-217.559	9.19805
	-217.535	-6.34783		-217.535	-8.79401		-217.557	4.54339
	-217.534	-6.17654		-217.534	-8.94243		-217.555	3.71653
	-217.532	-3.58291		-217.532	-9.58051		-217.553	11.3697
	-217.53	-6.13489		-217.53	-8.17459		-217.552	2.44577
	-217.528	-6.33137		-217.528	-7.49654		-217.55	8.41742
	-217.526	-3.42273		-217.526	-7.778		-217.548	11.1589
	-217.524	-3.41439		-217.524	-13.273		-217.546	12.2278
	-217.523	-3.63883		-217.523	-8.44092		-217.544	5.61797
	-217.521	-5.61133		-217.521	-9.28254		-217.543	4.01796
	-217.519	-3.77455		-217.519	-13.1748		-217.541	8.83384
	-217.517	-5.20234		-217.517	-11.5217		-217.539	0.168945
	-217.515	-4.43431		-217.515	-10.8658		-217.537	8.52418
	-217.514	-4.43523		-217.514	-9.75165		-217.535	8.33735
	-217.512	-3.7396		-217.512	-4.95185		-217.534	4.84801
	-217.51	-6.47692		-217.51	-8.78471		-217.532	1.29589
	-217.508	-6.11946		-217.508	-6.01169		-217.53	9.03292
	-217.506	-7.12832		-217.506	-9.39253		-217.528	7.59581
	-217.505	-6.06711		-217.505	-11.0057		-217.526	4.78779
	-217.503	-5.48621		-217.503	-9.9494		-217.524	9.21457
	-217.501	-7.94554		-217.501	-13.162		-217.523	8.86733
	-217.499	-6.52143		-217.499	-10.7303		-217.521	6.25176
	-217.497	-6.44158		-217.497	-8.24825		-217.519	2.97916
	-217.496	-5.5346		-217.496	-12.9697		-217.517	9.73633
	-217.494	-5.19762		-217.494	-10.5675		-217.515	8.06329
	-217.492	-5.29293		-217.492	-8.35577		-217.514	7.06331
	-217.49	-4.24656		-217.49	-6.15642		-217.512	8.97779
	-217.488	-3.76011		-217.488	-5.37962		-217.51	3.89214
	-217.486	-5.24856		-217.486	-9.65278		-217.508	6.24937
	-217.485	-5.60238		-217.485	-10.5811		-217.506	8.65367
	-217.483	-4.85828		-217.483	-9.82866		-217.505	8.37736
	-217.481	-7.68139		-217.481	-10.9442		-217.503	5.95985
	-217.479	-4.48047		-217.479	-7.70589		-217.501	9.04037
	-217.477	-5.76277		-217.477	-5.71912		-217.499	6.32443
	-217.476	-6.12879		-217.476	-4.42449		-217.497	8.12777
	-217.474	-5.17487		-217.474	-7.97827		-217.496	6.87281
	-217.472	-7.23434		-217.472	-10.4163		-217.494	10.1295
	-217.47	-5.65012		-217.47	-14.1206		-217.492	6.94207
	-217.468	-4.72288		-217.468	-11.5795		-217.49	7.07507
	-217.467	-4.5461		-217.467	-9.80078		-217.488	3.92308
	-217.465	-5.03781		-217.465	-9.26819		-217.486	6.8428
	-217.463	-6.55292		-217.463	-13.5914		-217.485	8.64268
	-217.461	-5.22821		-217.461	-11.9499		-217.483	3.8482
	-217.459	-5.96953		-217.459	-11.8414		-217.481	10.9257
	-217.458	-5.22229		-217.458	-11.8607		-217.479	0.618244
	-217.456	-5.74013		-217.456	-10.3355		-217.477	10.3096
	-217.454	-5.27983		-217.454	-12.0482		-217.476	5.96566
	-217.452	-5.46677		-217.452	-10.339		-217.474	6.5628
	-217.45	-4.28822		-217.45	-10.519		-217.472	2.84864
	-217.448	-5.65702		-217.448	-11.6291		-217.47	6.5353
	-217.447	-5.27395		-217.447	-11.9712		-217.468	9.24524
	-217.445	-6.71737		-217.445	-11.407		-217.467	7.52899
	-217.443	-4.50321		-217.443	-8.5101		-217.465	8.85669
	-217.441	-3.94105		-217.441	-10.8102		-217.463	4.10131
	-217.439	-3.46918		-217.439	-9.05809		-217.461	9.52464
	-217.438	-3.86832		-217.438	-6.69891		-217.459	8.25273
	-217.436	-6.30191		-217.436	-9.08083		-217.458	4.61495
	-217.434	-4.69451		-217.434	-11.039		-217.456	8.55117
	-217.432	-5.81217		-217.432	-9.76682		-217.454	8.40257
	-217.43	-6.84401		-217.43	-11.2019		-217.452	5.87982
	-217.429	-6.79464		-217.429	-7.47947		-217.45	6.9178
	-217.427	-6.03736		-217.427	-9.47668		-217.448	9.56644
	-217.425	-3.93788		-217.425	-9.12995		-217.447	7.12673
	-217.423	-4.5789		-217.423	-8.88647		-217.445	9.09917
	-217.421	-3.01935		-217.421	-11.5546		-217.443	5.03063
	-217.42	-4.20865		-217.42	-12.4944		-217.441	4.8676
	-217.418	-5.73488		-217.418	-8.06744		-217.439	4.8007
	-217.416	-5.38527		-217.416	-8.38735		-217.438	2.57916
	-217.414	-4.84409		-217.414	-3.67219		-217.436	5.57512
	-217.412	-4.36245		-217.412	-2.44529		-217.434	9.79739
	-217.41	-5.86471		-217.41	-9.59782		-217.432	7.61567
	-217.409	-4.57088		-217.409	-9.77013		-217.43	1.75931
	-217.407	-4.11297		-217.407	-11.6187		-217.429	11.3227
	-217.405	-4.51812		-217.405	-5.93255		-217.427	11.9492
	-217.403	-3.16014		-217.403	-7.5438		-217.425	11.4422
	-217.401	-5.33987		-217.401	-8.21766		-217.423	4.81113
	-217.4	-4.44155		-217.4	-8.46103		-217.421	7.43775
	-217.398	-6.26448		-217.398	-10.06		-217.42	7.90255
	-217.396	-5.11584		-217.396	-10.3837		-217.418	8.19027
	-217.394	-7.27745		-217.394	-8.87693		-217.416	6.3374
	-217.392	-4.7708		-217.392	-8.29123		-217.414	5.33887
	-217.391	-5.65488		-217.391	-7.91882		-217.412	5.19457
	-217.389	-3.60565		-217.389	-7.53256		-217.41	5.59004
	-217.387	-4.04336		-217.387	-9.21176		-217.409	4.68787
	-217.385	-4.22308		-217.385	-12.3168		-217.407	7.03106
	-217.383	-3.44292		-217.383	-7.61596		-217.405	8.49911
	-217.382	-5.54236		-217.382	-10.9053		-217.403	4.83431
	-217.38	-5.67798		-217.38	-10.877		-217.401	5.1192
	-217.378	-2.82231		-217.378	-9.27844		-217.4	7.13318
	-217.376	-3.1764		-217.376	-11.9777		-217.398	7.26233
	-217.374	-4.23608		-217.374	-10.9666		-217.396	6.89689
	-217.372	-4.79549		-217.372	-5.98273		-217.394	8.13812
	-217.371	-4.8683		-217.371	-7.24007		-217.392	6.83222
	-217.369	-4.73449		-217.369	-7.82343		-217.391	6.47229
	-217.367	-5.94817		-217.367	-8.23382		-217.389	5.78788
	-217.365	-7.69239		-217.365	-8.5808		-217.387	5.50289
	-217.363	-6.29549		-217.363	-9.53772		-217.385	3.39598
	-217.362	-4.89686		-217.362	-10.8022		-217.383	9.04251
	-217.36	-4.88621		-217.36	-12.588		-217.382	6.61334
	-217.358	-3.94928		-217.358	-9.28212		-217.38	10.4748
	-217.356	-5.10357		-217.356	-12.4784		-217.378	10.9412
	-217.354	-3.03819		-217.354	-11.3842		-217.376	9.11345
	-217.353	-5.1386		-217.353	-8.33375		-217.374	4.93928
	-217.351	-5.84923		-217.351	-7.32652		-217.372	7.96631
	-217.349	-6.1314		-217.349	-8.23708		-217.371	3.22948
	-217.347	-5.6293		-217.347	-8.95647		-217.369	7.04571
	-217.345	-5.42247		-217.345	-6.21203		-217.367	8.75708
	-217.344	-4.30805		-217.344	-9.40921		-217.365	7.76311
	-217.342	-6.47696		-217.342	-11.0449		-217.363	7.83368
	-217.34	-3.16979		-217.34	-11.586		-217.362	4.26133
	-217.338	-5.16869		-217.338	-8.79045		-217.36	9.17332
	-217.336	-5.30321		-217.336	-10.2017		-217.358	1.65065
	-217.334	-5.52705		-217.334	-9.5852		-217.356	8.71642
	-217.333	-6.75992		-217.333	-6.98296		-217.354	3.10894
	-217.331	-6.71038		-217.331	-10.666		-217.353	7.29875
	-217.329	-4.40105		-217.329	-12.9427		-217.351	-0.400907
	-217.327	-2.40284		-217.327	-9.63247		-217.349	8.7819
	-217.325	-5.19025		-217.325	-9.48539		-217.347	7.77037
	-217.324	-5.87295		-217.324	-8.03296		-217.345	9.62092
	-217.322	-7.44055		-217.322	-9.89932		-217.344	3.87332
	-217.32	-5.82937		-217.32	-8.82198		-217.342	8.43354
	-217.318	-5.86485		-217.318	-12.2542		-217.34	6.69619
	-217.316	-6.26433		-217.316	-10.5155		-217.338	8.40091
	-217.315	-6.24144		-217.315	-9.44598		-217.336	6.15689
	-217.313	-7.55597		-217.313	-8.66803		-217.334	4.96828
	-217.311	-4.78214		-217.311	-8.37559		-217.333	10.991
	-217.309	-4.06593		-217.309	-9.82757		-217.331	2.36107
	-217.307	-6.93968		-217.307	-10.5937		-217.329	5.74587
	-217.306	-7.27892		-217.306	-9.25351		-217.327	5.57544
	-217.304	-5.78613		-217.304	-8.05091		-217.325	4.00532
	-217.302	-4.11992		-217.302	-7.4546		-217.324	7.01491
	-217.3	-6.71668		-217.3	-10.3688		-217.322	7.45261
	-217.298	-7.11489		-217.298	-8.89546		-217.32	11.016
	-217.296	-5.08621		-217.296	-9.12857		-217.318	9.3417
	-217.295	-3.43716		-217.295	-6.95429		-217.316	6.02693
	-217.293	-5.14197		-217.293	-12.5706		-217.315	5.52011
	-217.291	-6.07653		-217.291	-9.21961		-217.313	3.79736
	-217.289	-6.66849		-217.289	-10.8448		-217.311	3.86512
	-217.287	-6.48505		-217.287	-12.0596		-217.309	6.97934
	-217.286	-6.60473		-217.286	-11.4641		-217.307	6.32199
	-217.284	-7.77265		-217.284	-9.25986		-217.306	3.21294
	-217.282	-5.50419		-217.282	-12.156		-217.304	9.55488
	-217.28	-5.42645		-217.28	-9.86732		-217.302	10.3003
	-217.278	-3.68791		-217.278	-9.586		-217.3	7.121
	-217.277	-4.20036		-217.277	-11.0466		-217.298	9.02048
	-217.275	-4.26986		-217.275	-11.0204		-217.296	10.3037
	-217.273	-5.70724		-217.273	-12.4785		-217.295	6.70072
	-217.271	-8.68205		-217.271	-7.11682		-217.293	8.43303
	-217.269	-6.89326		-217.269	-7.39912		-217.291	8.15865
	-217.268	-4.71807		-217.268	-10.0576		-217.289	9.0323
	-217.266	-5.39156		-217.266	-7.05758		-217.287	8.69992
	-217.264	-6.11443		-217.264	-6.76668		-217.286	10.7062
	-217.262	-7.15571		-217.262	-6.11101		-217.284	6.46459
	-217.26	-6.89653		-217.26	-7.98326		-217.282	9.60237
	-217.258	-6.15407		-217.258	-7.05621		-217.28	10.3046
	-217.257	-5.3672		-217.257	-6.68394		-217.278	9.40041
	-217.255	-6.44168		-217.255	-4.66648		-217.277	6.13878
	-217.253	-6.92521		-217.253	-9.6368		-217.275	6.65099
	-217.251	-3.96567		-217.251	-12.4967		-217.273	9.8563
	-217.249	-7.13624		-217.249	-10.1434		-217.271	6.18459
	-217.248	-5.93282		-217.248	-10.5667		-217.269	5.47719
	-217.246	-7.12022		-217.246	-6.60235		-217.268	7.8315
	-217.244	-6.88163		-217.244	-8.67948		-217.266	5.52331
	-217.242	-6.21653		-217.242	-9.77863		-217.264	3.11346
	-217.24	-5.39622		-217.24	-12.9358		-217.262	3.81954
	-217.239	-5.00032		-217.239	-11.0636		-217.26	9.20136
	-217.237	-6.25903		-217.237	-11.3366		-217.258	5.88005
	-217.235	-6.41844		-217.235	-11.7539		-217.257	4.96565
	-217.233	-6.32269		-217.233	-9.04301		-217.255	7.34044
	-217.231	-5.59137		-217.231	-13.8312		-217.253	8.31302
	-217.23	-6.4484		-217.23	-14.3239		-217.251	9.79669
	-217.228	-5.68277		-217.228	-10.5709		-217.249	5.19384
	-217.226	-6.75425		-217.226	-9.12854		-217.248	9.72546
	-217.224	-6.48332		-217.224	-8.633		-217.246	10.6052
	-217.222	-8.5384		-217.222	-8.32168		-217.244	7.61903
	-217.22	-5.16477		-217.22	-12.5639		-217.242	4.95742
	-217.219	-4.53404		-217.219	-11.4744		-217.24	6.7869
	-217.217	-6.09619		-217.217	-10.4813		-217.239	8.12052
	-217.215	-4.76322		-217.215	-9.7957		-217.237	13.9111
	-217.213	-4.59251		-217.213	-5.52005		-217.235	6.29082
	-217.211	-3.17018		-217.211	-6.45171		-217.233	9.53159
	-217.21	-6.0481		-217.21	-9.84951		-217.231	7.94067
	-217.208	-8.52719		-217.208	-9.10975		-217.23	7.3321
	-217.206	-6.40982		-217.206	-6.15553		-217.228	6.12519
	-217.204	-7.05226		-217.204	-7.36587		-217.226	11.3969
	-217.202	-3.95645		-217.202	-6.38881		-217.224	9.40014
	-217.201	-4.22583		-217.201	-8.87532		-217.222	4.11586
	-217.199	-6.24955		-217.199	-11.6694		-217.22	5.4409
	-217.197	-5.84242		-217.197	-9.68162		-217.219	3.88941
	-217.195	-4.54879		-217.195	-7.39305		-217.217	11.6008
	-217.193	-2.70077		-217.193	-7.14834		-217.215	4.03859
	-217.192	-2.79751		-217.192	-9.78373		-217.213	3.61965
	-217.19	-5.35602		-217.19	-8.35144		-217.211	7.38245
	-217.188	-5.37845		-217.188	-8.09274		-217.21	6.44903
	-217.186	-6.35797		-217.186	-11.336		-217.208	9.33464
	-217.184	-6.38167		-217.184	-9.214		-217.206	7
	-217.182	-6.39355		-217.182	-11.384		-217.204	5.43444
	-217.181	-6.69182		-217.181	-11.2978		-217.202	3.31955
	-217.179	-6.02279		-217.179	-9.77513		-217.201	7.25756
	-217.177	-8.38586		-217.177	-10.2359		-217.199	5.05892
	-217.175	-5.05826		-217.175	-10.9646		-217.197	8.66136
	-217.173	-3.8136		-217.173	-7.31803		-217.195	8.74187
	-217.172	-4.01532		-217.172	-11.5611		-217.193	7.46514
	-217.17	-7.16198		-217.17	-12.8325		-217.192	9.27892
	-217.168	-8.63499		-217.168	-6.87734		-217.19	7.35877
	-217.166	-5.03006		-217.166	-12.1583		-217.188	2.36021
	-217.164	-5.88731		-217.164	-8.35551		-217.186	6.82614
	-217.163	-6.21989		-217.163	-10.9471		-217.184	3.3147
	-217.161	-6.32221		-217.161	-9.25703		-217.182	7.42662
	-217.159	-3.96634		-217.159	-11.0127		-217.181	4.55693
	-217.157	-4.31887		-217.157	-10.8713		-217.179	5.42999
	-217.155	-3.49615		-217.155	-7.30041		-217.177	7.78698
	-217.154	-4.21748		-217.154	-11.1681		-217.175	7.52971
	-217.152	-4.94497		-217.152	-11.3724		-217.173	9.14017
	-217.15	-5.83529		-217.15	-10.631		-217.172	7.27668
	-217.148	-7.94621		-217.148	-7.16518		-217.17	8.79242
	-217.146	-5.61714		-217.146	-10.6695		-217.168	4.86808
	-217.145	-5.6995		-217.145	-11.1649		-217.166	7.89616
	-217.143	-4.55024		-217.143	-10.602		-217.164	6.79701
	-217.141	-5.3307		-217.141	-11.0248		-217.163	8.20904
	-217.139	-2.95419		-217.139	-12.4747		-217.161	8.17169
	-217.137	-5.37446		-217.137	-9.99305		-217.159	4.18902
	-217.135	-4.8627		-217.135	-12.2095		-217.157	7.26929
	-217.134	-5.96441		-217.134	-12.6163		-217.155	7.24677
	-217.132	-4.77387		-217.132	-9.31975		-217.154	11.9449
	-217.13	-4.80597		-217.13	-7.09293		-217.152	7.81128
	-217.128	-5.56938		-217.128	-10.0437		-217.15	4.69075
	-217.126	-5.82029		-217.126	-9.8745		-217.148	7.78515
	-217.125	-5.26012		-217.125	-8.15159		-217.146	7.77602
	-217.123	-6.42153		-217.123	-7.41661		-217.144	9.36306
	-217.121	-6.39316		-217.121	-9.19018		-217.143	7.88057
	-217.119	-7.3536		-217.119	-9.66739		-217.141	3.84622
	-217.117	-5.52189		-217.117	-7.1735		-217.139	5.84245
	-217.116	-7.57814		-217.116	-10.1144		-217.137	6.01201
	-217.114	-7.45388		-217.114	-9.64599		-217.135	7.40991
	-217.112	-5.46224		-217.112	-11.7037		-217.134	7.88433
	-217.11	-6.87564		-217.11	-12.7877		-217.132	6.94626
	-217.108	-6.71522		-217.108	-7.61337		-217.13	0.309838
	-217.107	-7.67338		-217.107	-10.2877		-217.128	6.16958
	-217.105	-4.48084		-217.105	-12.0923		-217.126	7.84747
	-217.103	-7.40135		-217.103	-9.57413		-217.125	6.86104
	-217.101	-5.62009		-217.101	-10.9439		-217.123	4.72507
	-217.099	-6.35525		-217.099	-7.32418		-217.121	10.1497
	-217.097	-7.19528		-217.097	-7.87375		-217.119	10.2766
	-217.096	-6.80756		-217.096	-7.69684		-217.117	9.34519
	-217.094	-8.32053		-217.094	-10.9902		-217.116	1.09211
	-217.092	-7.51049		-217.092	-11.2692		-217.114	8.31474
	-217.09	-5.03545		-217.09	-12.7882		-217.112	6.18092
	-217.088	-7.2873		-217.088	-11.8021		-217.11	6.05496
	-217.087	-6.12249		-217.087	-11.3431		-217.108	4.31683
	-217.085	-4.06447		-217.085	-12.7512		-217.106	9.8668
	-217.083	-6.19346		-217.083	-8.80073		-217.105	8.46595
	-217.081	-4.86222		-217.081	-10.5267		-217.103	10.769
	-217.079	-4.30089		-217.079	-13.2385		-217.101	5.06517
	-217.078	-4.6518		-217.078	-15.0679		-217.099	6.73856
	-217.076	-4.67462		-217.076	-13.3871		-217.097	7.91119
	-217.074	-4.02435		-217.074	-7.21659		-217.096	6.71345
	-217.072	-2.72001		-217.072	-6.11791		-217.094	4.46875
	-217.07	-6.68149		-217.07	-5.70251		-217.092	7.03885
	-217.069	-4.88281		-217.069	-9.43919		-217.09	9.79022
	-217.067	-5.30271		-217.067	-9.63951		-217.088	9.38838
	-217.065	-4.60852		-217.065	-9.32318		-217.087	9.03866
	-217.063	-5.79362		-217.063	-11.0925		-217.085	9.40485
	-217.061	-4.05599		-217.061	-9.57488		-217.083	9.75802
	-217.059	-7.46939		-217.059	-9.25033		-217.081	9.43449
	-217.058	-5.65121		-217.058	-9.56969		-217.079	14.3683
	-217.056	-5.12418		-217.056	-8.32551		-217.078	7.99739
	-217.054	-6.1659		-217.054	-5.79246		-217.076	7.65618
	-217.052	-3.88526		-217.052	-9.28297		-217.074	8.30019
	-217.05	-3.31484		-217.05	-10.5479		-217.072	12.6631
	-217.049	-5.74651		-217.049	-9.35063		-217.07	9.49829
	-217.047	-6.89832		-217.047	-7.55075		-217.068	7.32182
	-217.045	-4.48957		-217.045	-8.73415		-217.067	4.17665
	-217.043	-6.14964		-217.043	-6.0436		-217.065	5.54206
	-217.041	-6.46874		-217.041	-11.8185		-217.063	7.86715
	-217.04	-6.56465		-217.04	-8.1707		-217.061	5.82146
	-217.038	-7.54713		-217.038	-11.6674		-217.059	9.70425
	-217.036	-5.23809		-217.036	-5.45672		-217.058	4.96964
	-217.034	-4.24297		-217.034	-8.79363		-217.056	14.4133
	-217.032	-4.46241		-217.032	-13.6135		-217.054	8.07592
	-217.031	-2.69634		-217.031	-12.7277		-217.052	6.55783
	-217.029	-5.02741		-217.029	-7.19539		-217.05	6.34286
	-217.027	-6.46556		-217.027	-9.75623		-217.049	7.46092
	-217.025	-6.32374		-217.025	-9.94381		-217.047	10.2918
	-217.023	-6.76302		-217.023	-12.4221		-217.045	4.46931
	-217.021	-5.36295		-217.021	-11.3537		-217.043	10.3129
	-217.02	-6.43138		-217.02	-12.7491		-217.041	3.3064
	-217.018	-4.98355		-217.018	-14.8581		-217.04	6.02336
	-217.016	-4.24729		-217.016	-8.46709		-217.038	9.63467
	-217.014	-4.4069		-217.014	-11.3701		-217.036	4.61997
	-217.012	-3.84336		-217.012	-11.0282		-217.034	4.63486
	-217.011	-5.01488		-217.011	-10.7794		-217.032	11.2063
	-217.009	-5.77858		-217.009	-6.64971		-217.03	9.93297
	-217.007	-5.60878		-217.007	-9.50445		-217.029	8.6263
	-217.005	-7.80975		-217.005	-8.49676		-217.027	8.2871
	-217.003	-9.59686		-217.003	-9.29127		-217.025	5.17621
	-217.002	-5.16394		-217.002	-9.63876		-217.023	8.84882
	-217	-7.37787		-217	-9.40476		-217.021	10.5573
	-216.998	-5.05721		-216.998	-11.0377		-217.02	10.9765
	-216.996	-6.21141		-216.996	-9.02533		-217.018	11.0196
	-216.994	-6.1057		-216.994	-13.5952		-217.016	3.21345
	-216.993	-7.10376		-216.993	-10.0466		-217.014	7.56041
	-216.991	-4.89696		-216.991	-13.6341		-217.012	9.72105
	-216.989	-5.20233		-216.989	-15.3587		-217.011	11.0462
	-216.987	-4.41498		-216.987	-11.0046		-217.009	7.74692
	-216.985	-7.60391		-216.985	-9.74515		-217.007	10.3916
	-216.983	-7.11238		-216.983	-5.00439		-217.005	8.2626
	-216.982	-4.79546		-216.982	-11.8344		-217.003	9.1879
	-216.98	-4.82188		-216.98	-12.2121		-217.002	10.1124
	-216.978	-6.40371		-216.978	-10.4883		-217	6.71775
	-216.976	-4.18387		-216.976	-7.44965		-216.998	11.5681
	-216.974	-4.35318		-216.974	-8.78699		-216.996	6.62049
	-216.973	-6.39336		-216.973	-8.86787		-216.994	6.05758
	-216.971	-3.39265		-216.971	-9.83709		-216.992	4.94523
	-216.969	-6.08199		-216.969	-11.2028		-216.991	4.82469
	-216.967	-8.03342		-216.967	-13.1364		-216.989	4.62774
	-216.965	-6.05317		-216.965	-10.766		-216.987	4.33681
	-216.964	-4.79019		-216.964	-10.8681		-216.985	10.0954
	-216.962	-8.00516		-216.962	-14.0252		-216.983	10.3731
	-216.96	-6.35839		-216.96	-13.2679		-216.982	8.0852
	-216.958	-6.45781		-216.958	-11.1161		-216.98	4.89311
	-216.956	-6.20941		-216.956	-10.9289		-216.978	4.73434
	-216.955	-3.89339		-216.955	-10.8456		-216.976	3.79302
	-216.953	-6.29049		-216.953	-11.8714		-216.974	11.037
	-216.951	-6.52846		-216.951	-11.4481		-216.973	8.94056
	-216.949	-6.63098		-216.949	-10.331		-216.971	7.18963
	-216.947	-8.01211		-216.947	-8.18866		-216.969	12.788
	-216.945	-4.6491		-216.945	-10.794		-216.967	4.18375
	-216.944	-5.88405		-216.944	-9.66328		-216.965	6.36874
	-216.942	-6.32386		-216.942	-13.5228		-216.964	3.28413
	-216.94	-6.89577		-216.94	-11.5062		-216.962	12.3072
	-216.938	-3.32513		-216.938	-8.39269		-216.96	5.50446
	-216.936	-4.81462		-216.936	-9.62178		-216.958	3.81607
	-216.935	-5.6203		-216.935	-11.7897		-216.956	4.11178
	-216.933	-5.71619		-216.933	-10.7565		-216.954	6.74942
	-216.931	-5.33898		-216.931	-12.7013		-216.953	3.41754
	-216.929	-8.7835		-216.929	-10.4199		-216.951	6.49765
	-216.927	-6.00819		-216.927	-8.35657		-216.949	3.97562
	-216.926	-6.91556		-216.926	-8.23603		-216.947	6.90371
	-216.924	-8.67468		-216.924	-10.1689		-216.945	9.56827
	-216.922	-6.32412		-216.922	-9.42581		-216.944	10.0227
	-216.92	-5.02963		-216.92	-12.6283		-216.942	8.14707
	-216.918	-5.83289		-216.918	-10.0847		-216.94	9.31403
	-216.917	-5.20222		-216.917	-7.86501		-216.938	8.60764
	-216.915	-6.17895		-216.915	-10.4403		-216.936	10.4015
	-216.913	-4.69737		-216.913	-12.1184		-216.935	9.87255
	-216.911	-5.25255		-216.911	-8.71286		-216.933	8.35587
	-216.909	-6.54887		-216.909	-13.3295		-216.931	2.79097
	-216.907	-8.59089		-216.907	-15.2872		-216.929	7.95987
	-216.906	-6.46789		-216.906	-13.2391		-216.927	10.9265
	-216.904	-4.90867		-216.904	-10.8195		-216.926	0.12451
	-216.902	-4.84151		-216.902	-9.6933		-216.924	12.5213
	-216.9	-5.1775		-216.9	-5.88456		-216.922	7.45662
	-216.898	-6.00063		-216.898	-8.64044		-216.92	-0.179233
	-216.897	-3.87496		-216.897	-10.7596		-216.918	2.54619
	-216.895	-4.60289		-216.895	-9.74159		-216.916	3.14103
	-216.893	-7.85991		-216.893	-13.6265		-216.915	7.76104
	-216.891	-5.09559		-216.891	-7.3911		-216.913	12.7605
	-216.889	-3.98206		-216.889	-7.18172		-216.911	6.63062
	-216.888	-4.33147		-216.888	-11.4461		-216.909	12.2238
	-216.886	-6.67786		-216.886	-6.82789		-216.907	12.4865
	-216.884	-7.15457		-216.884	-11.7634		-216.906	3.69589
	-216.882	-3.86466		-216.882	-10.3708		-216.904	9.16534
	-216.88	-5.66631		-216.88	-9.61273		-216.902	5.59273
	-216.879	-6.82801		-216.879	-10.3527		-216.9	10.5572
	-216.877	-7.64755		-216.877	-12.8581		-216.898	8.05268
	-216.875	-8.38231		-216.875	-13.0725		-216.897	7.91265
	-216.873	-5.12883		-216.873	-12.304		-216.895	3.68021
	-216.871	-2.36315		-216.871	-8.74684		-216.893	11.9109
	-216.869	-4.55086		-216.869	-8.14308		-216.891	6.84767
	-216.868	-4.33105		-216.868	-8.48023		-216.889	10.1636
	-216.866	-6.16814		-216.866	-14.0055		-216.888	11.7539
	-216.864	-6.46005		-216.864	-8.93902		-216.886	9.73101
	-216.862	-5.47558		-216.862	-11.0511		-216.884	13.1066
	-216.86	-6.95914		-216.86	-10.1217		-216.882	8.25563
	-216.859	-6.40337		-216.859	-9.23541		-216.88	10.8707
	-216.857	-6.28429		-216.857	-12.6933		-216.878	7.15745
	-216.855	-7.5211		-216.855	-8.84795		-216.877	8.72068
	-216.853	-7.95155		-216.853	-10.8343		-216.875	2.41166
	-216.851	-4.87314		-216.851	-10.9116		-216.873	13.8199
	-216.85	-6.53322		-216.85	-13.9466		-216.871	5.10736
	-216.848	-7.29693		-216.848	-9.25649		-216.869	6.85341
	-216.846	-6.51906		-216.846	-11.4392		-216.868	8.55123
	-216.844	-6.76504		-216.844	-12.2631		-216.866	8.19214
	-216.842	-6.15781		-216.842	-7.63067		-216.864	6.02198
	-216.841	-7.26672		-216.841	-6.29782		-216.862	10.1225
	-216.839	-5.30179		-216.839	-10.9072		-216.86	3.11169
	-216.837	-4.92591		-216.837	-11.7681		-216.859	11.2807
	-216.835	-6.39543		-216.835	-10.0805		-216.857	5.45381
	-216.833	-6.15683		-216.833	-9.39994		-216.855	10.0218
	-216.831	-6.42012		-216.831	-14.6862		-216.853	11.235
	-216.83	-5.34876		-216.83	-14.8633		-216.851	3.35826
	-216.828	-4.91304		-216.828	-12.2671		-216.85	10.4411
	-216.826	-6.64722		-216.826	-8.73008		-216.848	10.7767
	-216.824	-6.61424		-216.824	-11.0672		-216.846	6.18675
	-216.822	-5.79412		-216.822	-9.76462		-216.844	8.09966
	-216.821	-3.5965		-216.821	-7.6819		-216.842	6.39397
	-216.819	-4.4915		-216.819	-12.715		-216.84	3.5931
	-216.817	-6.21928		-216.817	-9.94694		-216.839	6.12091
	-216.815	-7.13985		-216.815	-11.6703		-216.837	9.59367
	-216.813	-4.97475		-216.813	-11.2418		-216.835	10.377
	-216.812	-3.88384		-216.812	-10.5753		-216.833	4.05584
	-216.81	-5.72428		-216.81	-6.05076		-216.831	8.95978
	-216.808	-8.95237		-216.808	-9.26799		-216.83	9.64034
	-216.806	-4.97582		-216.806	-11.0272		-216.828	8.85138
	-216.804	-4.8675		-216.804	-11.0353		-216.826	7.17031
	-216.803	-7.57318		-216.803	-10.3127		-216.824	6.61732
	-216.801	-7.42348		-216.801	-13.7927		-216.822	8.39923
	-216.799	-7.68761		-216.799	-12.7355		-216.821	5.41758
	-216.797	-5.60819		-216.797	-11.6919		-216.819	10.9012
	-216.795	-4.33329		-216.795	-9.83225		-216.817	3.77556
	-216.793	-5.35567		-216.793	-7.87267		-216.815	10.6853
	-216.792	-5.92735		-216.792	-9.319		-216.813	6.07044
	-216.79	-5.43394		-216.79	-11.971		-216.812	7.08905
	-216.788	-7.52524		-216.788	-9.26698		-216.81	4.55508
	-216.786	-4.35932		-216.786	-12.1734		-216.808	2.27094
	-216.784	-7.51241		-216.784	-6.93182		-216.806	4.56675
	-216.783	-5.29227		-216.783	-11.1088		-216.804	6.60537
	-216.781	-7.72781		-216.781	-12.5366		-216.802	7.332
	-216.779	-4.92895		-216.779	-12.7141		-216.801	6.75523
	-216.777	-5.03748		-216.777	-13.5106		-216.799	3.26087
	-216.775	-6.7934		-216.775	-12.2492		-216.797	8.71447
	-216.774	-6.61498		-216.774	-14.7617		-216.795	10.9464
	-216.772	-7.39148		-216.772	-13.7128		-216.793	5.56014
	-216.77	-7.41811		-216.77	-8.48965		-216.792	8.39803
	-216.768	-7.15088		-216.768	-10.1537		-216.79	8.4435
	-216.766	-3.00741		-216.766	-9.8464		-216.788	5.65745
	-216.765	-5.32609		-216.765	-6.97334		-216.786	5.51751
	-216.763	-5.83102		-216.763	-9.65022		-216.784	6.22469
	-216.761	-5.10337		-216.761	-13.0523		-216.783	7.09977
	-216.759	-6.61756		-216.759	-13.7945		-216.781	5.94942
	-216.757	-4.11053		-216.757	-11.2314		-216.779	9.47925
	-216.755	-4.54799		-216.755	-8.95127		-216.777	12.9197
	-216.754	-5.97758		-216.754	-8.00349		-216.775	7.00481
	-216.752	-7.27778		-216.752	-8.69813		-216.774	5.58478
	-216.75	-6.29528		-216.75	-7.28172		-216.772	11.9713
	-216.748	-7.02711		-216.748	-7.27466		-216.77	10.1911
	-216.746	-7.9657		-216.746	-8.93224		-216.768	3.87191
	-216.745	-7.26558		-216.745	-10.2555		-216.766	8.5453
	-216.743	-5.54532		-216.743	-7.73427		-216.764	9.43742
	-216.741	-2.9213		-216.741	-10.8075		-216.763	9.0715
	-216.739	-5.38935		-216.739	-5.89072		-216.761	10.6659
	-216.737	-5.90731		-216.737	-8.27543		-216.759	7.92006
	-216.736	-2.57121		-216.736	-15.0263		-216.757	9.69824
	-216.734	-7.30976		-216.734	-8.95959		-216.755	0.789715
	-216.732	-8.55691		-216.732	-8.84665		-216.754	13.1077
	-216.73	-9.32528		-216.73	-7.84721		-216.752	11.1758
	-216.728	-6.52731		-216.728	-9.71271		-216.75	9.36228
	-216.727	-4.04166		-216.727	-10.3089		-216.748	12.3669
	-216.725	-3.73513		-216.725	-9.18897		-216.746	9.61811
	-216.723	-6.72773		-216.723	-10.587		-216.745	12.8018
	-216.721	-6.07535		-216.721	-9.12803		-216.743	13.9443
	-216.719	-7.25823		-216.719	-10.5975		-216.741	6.83028
	-216.718	-6.44848		-216.718	-11.3899		-216.739	9.61166
	-216.716	-7.84223		-216.716	-12.1818		-216.737	5.23015
	-216.714	-7.17263		-216.714	-10.0929		-216.736	9.00396
	-216.712	-5.65459		-216.712	-11.3135		-216.734	12.1228
	-216.71	-6.34822		-216.71	-10.554		-216.732	11.252
	-216.708	-5.64557		-216.708	-13.181		-216.73	5.80891
	-216.707	-7.12521		-216.707	-10.9081		-216.728	7.82859
	-216.705	-7.12357		-216.705	-9.21118		-216.726	10.3747
	-216.703	-7.14504		-216.703	-8.24258		-216.725	11.691
	-216.701	-6.85876		-216.701	-8.90328		-216.723	7.59548
	-216.699	-4.51034		-216.699	-8.36184		-216.721	10.2295
	-216.698	-5.42663		-216.698	-9.91894		-216.719	6.96742
	-216.696	-6.04524		-216.696	-11.3334		-216.717	9.09319
	-216.694	-6.76179		-216.694	-7.14806		-216.716	5.76253
	-216.692	-8.63066		-216.692	-6.03808		-216.714	10.0048
	-216.69	-6.66819		-216.69	-8.25763		-216.712	9.14472
	-216.689	-3.75783		-216.689	-7.04205		-216.71	10.5378
	-216.687	-5.40655		-216.687	-6.90948		-216.708	7.96097
	-216.685	-4.40089		-216.685	-10.097		-216.707	9.99158
	-216.683	-8.43703		-216.683	-10.2056		-216.705	6.84014
	-216.681	-5.89664		-216.681	-7.3749		-216.703	10.5755
	-216.68	-6.03018		-216.68	-9.17531		-216.701	6.00698
	-216.678	-4.75238		-216.678	-10.3814		-216.699	5.75069
	-216.676	-6.04906		-216.676	-14.4206		-216.698	7.6042
	-216.674	-7.59303		-216.674	-11.4901		-216.696	12.0654
	-216.672	-8.14602		-216.672	-9.95048		-216.694	9.35911
	-216.67	-6.28197		-216.67	-14.7872		-216.692	8.67508
	-216.669	-4.09071		-216.669	-13.6337		-216.69	8.40352
	-216.667	-3.41414		-216.667	-13.1183		-216.688	4.33313
	-216.665	-3.03088		-216.665	-10.4435		-216.687	9.75119
	-216.663	-4.43604		-216.663	-14.3822		-216.685	7.03752
	-216.661	-4.48405		-216.661	-6.1731		-216.683	8.13921
	-216.66	-8.03129		-216.66	-7.41791		-216.681	4.30537
	-216.658	-7.30084		-216.658	-10.2901		-216.679	11.3516
	-216.656	-5.83664		-216.656	-8.92151		-216.678	6.06752
	-216.654	-8.44758		-216.654	-16.7733		-216.676	7.15735
	-216.652	-7.51034		-216.652	-11.6627		-216.674	9.04416
	-216.651	-8.94278		-216.651	-10.9489		-216.672	10.6531
	-216.649	-4.66275		-216.649	-14.4988		-216.67	10.6048
	-216.647	-7.54031		-216.647	-8.98216		-216.669	10.1624
	-216.645	-6.71713		-216.645	-11.4593		-216.667	5.97611
	-216.643	-6.74484		-216.643	-13.7776		-216.665	5.55089
	-216.642	-4.17215		-216.642	-14.293		-216.663	7.26708
	-216.64	-6.53012		-216.64	-12.4495		-216.661	8.12927
	-216.638	-8.09282		-216.638	-12.6392		-216.66	8.31216
	-216.636	-7.95791		-216.636	-13.0212		-216.658	5.84807
	-216.634	-4.86316		-216.634	-10.7586		-216.656	2.70169
	-216.632	-4.03705		-216.632	-13.724		-216.654	10.2975
	-216.631	-5.3754		-216.631	-9.83878		-216.652	5.95378
	-216.629	-6.32939		-216.629	-11.8651		-216.651	10.314
	-216.627	-6.15079		-216.627	-8.82533		-216.649	9.41979
	-216.625	-7.04198		-216.625	-8.3874		-216.647	11.0942
	-216.623	-9.15771		-216.623	-11.676		-216.645	7.64737
	-216.622	-8.92321		-216.622	-9.8244		-216.643	7.95291
	-216.62	-8.96832		-216.62	-8.21449		-216.641	12.367
	-216.618	-7.79629		-216.618	-8.3664		-216.64	11.3272
	-216.616	-4.73341		-216.616	-7.26378		-216.638	5.39197
	-216.614	-5.72046		-216.614	-10.9388		-216.636	7.9555
	-216.613	-4.61246		-216.613	-10.9601		-216.634	4.70539
	-216.611	-5.56868		-216.611	-9.64603		-216.632	9.4986
	-216.609	-2.81671		-216.609	-10.618		-216.631	2.71749
	-216.607	-7.86782		-216.607	-12.3776		-216.629	12.4826
	-216.605	-7.73348		-216.605	-9.51006		-216.627	8.04541
	-216.604	-4.94809		-216.604	-12.5525		-216.625	12.8033
	-216.602	-7.04628		-216.602	-10.3909		-216.623	8.57126
	-216.6	-7.65469		-216.6	-13.5927		-216.622	2.14263
	-216.598	-5.53006		-216.598	-12.6088		-216.62	5.31413
	-216.596	-5.71398		-216.596	-12.9475		-216.618	5.79136
	-216.594	-7.94639		-216.594	-8.2168		-216.616	7.9592
	-216.593	-7.23941		-216.593	-11.2749		-216.614	13.8403
	-216.591	-8.11578		-216.591	-8.93769		-216.613	9.56695
	-216.589	-6.38702		-216.589	-8.94769		-216.611	12.4563
	-216.587	-7.95703		-216.587	-10.9791		-216.609	7.48111
	-216.585	-6.84905		-216.585	-12.2435		-216.607	10.2688
	-216.584	-7.18159		-216.584	-6.79281		-216.605	4.88519
	-216.582	-5.48505		-216.582	-6.42552		-216.603	11.871
	-216.58	-6.18538		-216.58	-9.29462		-216.602	9.72287
	-216.578	-6.82056		-216.578	-10.2243		-216.6	8.0354
	-216.576	-6.56941		-216.576	-9.71045		-216.598	11.6976
	-216.575	-5.98574		-216.575	-12.6724		-216.596	7.91033
	-216.573	-7.61139		-216.573	-14.9078		-216.594	9.71535
	-216.571	-6.92645		-216.571	-11.9335		-216.593	4.50842
	-216.569	-6.98703		-216.569	-10.2762		-216.591	7.71344
	-216.567	-5.29406		-216.567	-11.7706		-216.589	8.27759
	-216.566	-6.42075		-216.566	-12.6948		-216.587	12.0632
	-216.564	-6.94177		-216.564	-10.8364		-216.585	8.63623
	-216.562	-6.88686		-216.562	-10.5688		-216.584	9.856
	-216.56	-8.20771		-216.56	-15.244		-216.582	8.04025
	-216.558	-8.6486		-216.558	-8.79507		-216.58	10.7474
	-216.556	-6.59571		-216.556	-7.80735		-216.578	8.09004
	-216.555	-6.5078		-216.555	-11.0493		-216.576	3.75467
	-216.553	-6.19708		-216.553	-6.10052		-216.575	8.87323
	-216.551	-7.5295		-216.551	-11.677		-216.573	7.22688
	-216.549	-6.14088		-216.549	-13.4822		-216.571	7.21066
	-216.547	-4.91178		-216.547	-10.9816		-216.569	5.21419
	-216.546	-3.71154		-216.546	-9.19415		-216.567	5.35923
	-216.544	-5.58146		-216.544	-10.0625		-216.565	5.30034
	-216.542	-5.6765		-216.542	-14.9177		-216.564	7.31419
	-216.54	-6.35137		-216.54	-12.0603		-216.562	3.35198
	-216.538	-5.15658		-216.538	-13.4331		-216.56	11.0467
	-216.537	-6.00016		-216.537	-11.9985		-216.558	12.6974
	-216.535	-5.04276		-216.535	-13.3963		-216.556	8.93056
	-216.533	-6.59273		-216.533	-10.506		-216.555	7.33782
	-216.531	-5.47664		-216.531	-12.5145		-216.553	6.90241
	-216.529	-7.02031		-216.529	-7.43596		-216.551	10.9803
	-216.528	-5.91813		-216.528	-7.81049		-216.549	6.77043
	-216.526	-7.49056		-216.526	-10.3187		-216.547	9.52821
	-216.524	-5.96157		-216.524	-13.1292		-216.546	13.4189
	-216.522	-5.88102		-216.522	-8.26218		-216.544	7.53625
	-216.52	-7.77474		-216.52	-9.17785		-216.542	8.62017
	-216.518	-5.39066		-216.518	-11.7175		-216.54	8.78718
	-216.517	-3.93971		-216.517	-11.1561		-216.538	3.81506
	-216.515	-3.76346		-216.515	-14.2639		-216.537	10.5963
	-216.513	-6.09786		-216.513	-10.5091		-216.535	6.83595
	-216.511	-4.68007		-216.511	-11.327		-216.533	9.71781
	-216.509	-5.56099		-216.509	-8.47431		-216.531	12.0425
	-216.508	-6.00871		-216.508	-8.54113		-216.529	10.8053
	-216.506	-6.34846		-216.506	-9.72854		-216.527	3.23268
	-216.504	-5.3592		-216.504	-6.57493		-216.526	12.5333
	-216.502	-4.78073		-216.502	-10.1947		-216.524	6.81195
	-216.5	-8.38185		-216.5	-8.95668		-216.522	9.73022
	-216.499	-5.54861		-216.499	-10.3156		-216.52	7.91714
	-216.497	-7.46643		-216.497	-10.5983		-216.518	3.48707
	-216.495	-6.65807		-216.495	-13.1877		-216.517	7.70456
	-216.493	-7.38592		-216.493	-8.72855		-216.515	6.39429
	-216.491	-4.07715		-216.491	-12.8704		-216.513	7.58799
	-216.49	-7.45503		-216.49	-11.888		-216.511	6.38315
	-216.488	-8.54012		-216.488	-13.4713		-216.509	11.6532
	-216.486	-6.34465		-216.486	-14.8961		-216.508	11.1715
	-216.484	-6.4385		-216.484	-10.6908		-216.506	8.76712
	-216.482	-5.66725		-216.482	-7.1977		-216.504	4.70913
	-216.48	-6.76031		-216.48	-11.1019		-216.502	6.64429
	-216.479	-7.21097		-216.479	-9.05328		-216.5	5.3277
	-216.477	-7.10224		-216.477	-9.72844		-216.499	6.18787
	-216.475	-8.65173		-216.475	-12.3936		-216.497	7.58098
	-216.473	-9.71394		-216.473	-12.0214		-216.495	2.5948
	-216.471	-6.95889		-216.471	-12.3047		-216.493	6.31728
	-216.47	-8.95977		-216.47	-11.8777		-216.491	11.702
	-216.468	-5.91064		-216.468	-14.0624		-216.489	8.67286
	-216.466	-6.65013		-216.466	-10.912		-216.488	12.0101
	-216.464	-4.45639		-216.464	-11.3574		-216.486	7.59989
	-216.462	-3.00562		-216.462	-14.1834		-216.484	4.80865
	-216.461	-6.34656		-216.461	-10.4135		-216.482	8.38605
	-216.459	-7.69972		-216.459	-10.8913		-216.48	10.5844
	-216.457	-9.85149		-216.457	-13.5986		-216.479	5.3643
	-216.455	-9.18319		-216.455	-11.7852		-216.477	2.23005
	-216.453	-7.5418		-216.453	-10.1167		-216.475	5.97516
	-216.452	-6.09488		-216.452	-10.7798		-216.473	8.59356
	-216.45	-5.39636		-216.45	-7.79625		-216.471	11.7956
	-216.448	-6.79684		-216.448	-13.501		-216.47	13.7048
	-216.446	-8.27812		-216.446	-12.9314		-216.468	6.17094
	-216.444	-8.25563		-216.444	-11.4594		-216.466	13.2701
	-216.442	-7.51344		-216.442	-9.61439		-216.464	14.9355
	-216.441	-6.15721		-216.441	-12.8622		-216.462	3.13962
	-216.439	-7.36683		-216.439	-14.5593		-216.461	2.37092
	-216.437	-7.04818		-216.437	-14.8671		-216.459	5.11967
	-216.435	-5.02029		-216.435	-13.6244		-216.457	8.69765
	-216.433	-8.02261		-216.433	-12.0515		-216.455	13.617
	-216.432	-6.03899		-216.432	-11.5316		-216.453	9.73705
	-216.43	-6.49451		-216.43	-13.3924		-216.451	11.1198
	-216.428	-6.91595		-216.428	-13.7943		-216.45	11.536
	-216.426	-5.72078		-216.426	-12.0315		-216.448	2.91601
	-216.424	-7.30512		-216.424	-10.3		-216.446	8.34045
	-216.423	-6.33976		-216.423	-12.6647		-216.444	9.94128
	-216.421	-7.45408		-216.421	-11.8343		-216.442	8.31404
	-216.419	-7.22295		-216.419	-11.9888		-216.441	8.7162
	-216.417	-5.87719		-216.417	-12.5423		-216.439	15.3178
	-216.415	-6.28698		-216.415	-11.6713		-216.437	6.5637
	-216.414	-5.06396		-216.414	-12.5365		-216.435	6.779
	-216.412	-4.1931		-216.412	-17.9844		-216.433	10.3432
	-216.41	-5.08075		-216.41	-16.7724		-216.432	6.20357
	-216.408	-7.1122		-216.408	-10.7904		-216.43	4.53911
	-216.406	-8.4136		-216.406	-9.50006		-216.428	7.03958
	-216.404	-7.69975		-216.404	-11.1854		-216.426	13.2315
	-216.403	-6.8981		-216.403	-14.6902		-216.424	11.9301
	-216.401	-4.08046		-216.401	-8.00926		-216.423	11.238
	-216.399	-9.25469		-216.399	-11.9636		-216.421	3.72437
	-216.397	-9.60319		-216.397	-9.06851		-216.419	7.86165
	-216.395	-7.57813		-216.395	-9.11009		-216.417	3.5515
	-216.394	-6.54588		-216.394	-9.39974		-216.415	10.8471
	-216.392	-10.0029		-216.392	-8.96304		-216.413	12.3746
	-216.39	-4.94678		-216.39	-13.1317		-216.412	7.96933
	-216.388	-3.23849		-216.388	-13.9939		-216.41	12.768
	-216.386	-8.27072		-216.386	-14.0512		-216.408	7.03675
	-216.385	-6.20512		-216.385	-8.54038		-216.406	4.21344
	-216.383	-6.83123		-216.383	-12.8064		-216.404	2.10436
	-216.381	-6.22743		-216.381	-13.5848		-216.403	12.2016
	-216.379	-7.23004		-216.379	-8.48753		-216.401	6.61778
	-216.377	-7.23421		-216.377	-14.8052		-216.399	2.27804
	-216.376	-7.15581		-216.376	-11.4739		-216.397	3.91067
	-216.374	-7.85515		-216.374	-9.68717		-216.395	7.35643
	-216.372	-4.77384		-216.372	-14.7702		-216.394	6.56863
	-216.37	-4.82912		-216.37	-10.8649		-216.392	8.55085
	-216.368	-9.05739		-216.368	-10.2235		-216.39	12.2638
	-216.366	-8.55331		-216.366	-12.4391		-216.388	12.0117
	-216.365	-6.06703		-216.365	-9.70746		-216.386	9.82217
	-216.363	-5.18722		-216.363	-13.6344		-216.385	8.88233
	-216.361	-6.35281		-216.361	-10.5891		-216.383	7.49475
	-216.359	-6.856		-216.359	-9.06464		-216.381	5.71863
	-216.357	-7.22831		-216.357	-9.55848		-216.379	5.47661
	-216.356	-7.03189		-216.356	-9.75848		-216.377	6.55702
	-216.354	-6.35087		-216.354	-10.0153		-216.375	8.97735
	-216.352	-6.78353		-216.352	-11.8798		-216.374	10.6478
	-216.35	-6.50667		-216.35	-12.4048		-216.372	8.38304
	-216.348	-7.78345		-216.348	-13.1534		-216.37	7.34943
	-216.347	-6.38338		-216.347	-16.244		-216.368	7.78482
	-216.345	-4.78446		-216.345	-11.0394		-216.366	13.4036
	-216.343	-4.22432		-216.343	-9.91381		-216.365	5.05763
	-216.341	-5.1762		-216.341	-12.1963		-216.363	9.54065
	-216.339	-7.48318		-216.339	-11.9404		-216.361	5.84798
	-216.338	-4.79407		-216.338	-15.9749		-216.359	11.0248
	-216.336	-4.40245		-216.336	-15.9422		-216.357	13.9246
	-216.334	-7.21361		-216.334	-13.4353		-216.356	12.6013
	-216.332	-7.20823		-216.332	-11.5742		-216.354	9.10518
	-216.33	-8.33821		-216.33	-10.5602		-216.352	6.08585
	-216.329	-8.35937		-216.329	-11.7714		-216.35	8.11778
	-216.327	-8.04234		-216.327	-12.4426		-216.348	10.3897
	-216.325	-5.87383		-216.325	-9.87988		-216.347	8.12386
	-216.323	-8.10294		-216.323	-12.9696		-216.345	2.52543
	-216.321	-6.18397		-216.321	-14.1915		-216.343	8.95082
	-216.319	-6.33014		-216.319	-10.0067		-216.341	8.26871
	-216.318	-9.33701		-216.318	-13.8061		-216.339	10.6422
	-216.316	-7.4839		-216.316	-11.0295		-216.337	4.84232
	-216.314	-8.06961		-216.314	-10.918		-216.336	5.45944
	-216.312	-6.8017		-216.312	-11.892		-216.334	10.8977
	-216.31	-5.49528		-216.31	-13.5546		-216.332	6.3927
	-216.309	-5.04314		-216.309	-13.9465		-216.33	13.8701
	-216.307	-6.23514		-216.307	-11.74		-216.328	11.4251
	-216.305	-7.358		-216.305	-12.386		-216.327	16.3327
	-216.303	-5.94822		-216.303	-13.4191		-216.325	9.96053
	-216.301	-5.99607		-216.301	-13.4851		-216.323	16.0667
	-216.3	-6.87225		-216.3	-10.363		-216.321	12.1387
	-216.298	-5.05419		-216.298	-8.92136		-216.319	6.40098
	-216.296	-5.02296		-216.296	-11.664		-216.318	9.5187
	-216.294	-5.44215		-216.294	-11.0025		-216.316	10.7998
	-216.292	-5.07964		-216.292	-10.5487		-216.314	9.18399
	-216.291	-4.10306		-216.291	-11.9524		-216.312	7.9719
	-216.289	-5.38226		-216.289	-12.6764		-216.31	10.0533
	-216.287	-6.66128		-216.287	-11.707		-216.309	8.59005
	-216.285	-6.74991		-216.285	-12.3757		-216.307	9.1827
	-216.283	-5.23661		-216.283	-9.18402		-216.305	11.6009
	-216.281	-5.96698		-216.281	-8.02401		-216.303	10.7206
	-216.28	-7.14737		-216.28	-7.29904		-216.301	10.5605
	-216.278	-8.41404		-216.278	-8.79248		-216.299	7.85675
	-216.276	-7.3103		-216.276	-16.3304		-216.298	3.36757
	-216.274	-9.2646		-216.274	-17.5712		-216.296	6.60256
	-216.272	-4.45969		-216.272	-12.7254		-216.294	9.2625
	-216.271	-5.37006		-216.271	-10.7171		-216.292	10.5674
	-216.269	-6.06822		-216.269	-10.8543		-216.29	7.60386
	-216.267	-6.35319		-216.267	-14.3311		-216.289	7.70653
	-216.265	-4.7302		-216.265	-14.2102		-216.287	12.2802
	-216.263	-7.36218		-216.263	-14.7035		-216.285	10.3787
	-216.262	-5.84434		-216.262	-11.5359		-216.283	16.0704
	-216.26	-7.09539		-216.26	-10.2366		-216.281	10.8055
	-216.258	-8.05602		-216.258	-15.3871		-216.28	9.29269
	-216.256	-7.52068		-216.256	-12.8517		-216.278	12.7419
	-216.254	-7.38925		-216.254	-9.15415		-216.276	4.17799
	-216.253	-8.96606		-216.253	-12.7894		-216.274	3.18912
	-216.251	-6.60803		-216.251	-11.5425		-216.272	8.21543
	-216.249	-8.76355		-216.249	-13.4565		-216.271	7.85473
	-216.247	-6.06798		-216.247	-13.4947		-216.269	9.70993
	-216.245	-7.93079		-216.245	-13.8774		-216.267	7.46572
	-216.243	-9.67369		-216.243	-13.7829		-216.265	2.59043
	-216.242	-3.70692		-216.242	-15.2533		-216.263	6.89269
	-216.24	-5.02654		-216.24	-10.9036		-216.261	7.20951
	-216.238	-5.45663		-216.238	-12.4026		-216.26	5.21774
	-216.236	-5.85864		-216.236	-9.82597		-216.258	10.674
	-216.234	-6.79008		-216.234	-5.64125		-216.256	13.607
	-216.233	-7.25958		-216.233	-9.7698		-216.254	6.67991
	-216.231	-5.40944		-216.231	-10.3061		-216.252	8.40938
	-216.229	-6.83178		-216.229	-12.8407		-216.251	7.52577
	-216.227	-9.05793		-216.227	-12.5584		-216.249	3.9589
	-216.225	-10.1547		-216.225	-9.9944		-216.247	13.5935
	-216.224	-6.62903		-216.224	-7.70972		-216.245	11.2551
	-216.222	-7.01034		-216.222	-8.16444		-216.243	5.48325
	-216.22	-5.04518		-216.22	-12.524		-216.242	4.58395
	-216.218	-8.07069		-216.218	-12.0841		-216.24	5.99783
	-216.216	-6.8597		-216.216	-12.595		-216.238	10.7375
	-216.215	-8.01897		-216.215	-14.3501		-216.236	6.63177
	-216.213	-7.22173		-216.213	-12.1056		-216.234	7.1949
	-216.211	-7.12624		-216.211	-12.5246		-216.233	0.699146
	-216.209	-4.55395		-216.209	-9.87509		-216.231	9.89219
	-216.207	-7.10298		-216.207	-13.8562		-216.229	7.04154
	-216.205	-7.97338		-216.205	-13.2335		-216.227	9.63366
	-216.204	-5.48459		-216.204	-14.4973		-216.225	6.60216
	-216.202	-5.84313		-216.202	-14.5706		-216.223	11.6914
	-216.2	-8.78626		-216.2	-13.7047		-216.222	8.81647
	-216.198	-7.91527		-216.198	-12.5325		-216.22	10.3777
	-216.196	-6.42927		-216.196	-11.5242		-216.218	13.1441
	-216.195	-5.34108		-216.195	-8.85098		-216.216	9.1532
	-216.193	-6.84331		-216.193	-11.5958		-216.214	9.20865
	-216.191	-8.47724		-216.191	-10.3593		-216.213	16.4736
	-216.189	-8.0179		-216.189	-11.6428		-216.211	8.19643
	-216.187	-9.4462		-216.187	-13.975		-216.209	12.0941
	-216.186	-6.50458		-216.186	-13.2852		-216.207	5.62368
	-216.184	-7.55739		-216.184	-19.3217		-216.205	11.0487
	-216.182	-6.35636		-216.182	-13.5938		-216.204	0.626423
	-216.18	-5.31056		-216.18	-12.6629		-216.202	10.0947
	-216.178	-6.38667		-216.178	-13.311		-216.2	3.724
	-216.177	-3.22633		-216.177	-12.2238		-216.198	9.06208
	-216.175	-6.96142		-216.175	-12.1387		-216.196	4.47542
	-216.173	-8.7349		-216.173	-13.9021		-216.195	14.89
	-216.171	-7.12303		-216.171	-12.3899		-216.193	9.7686
	-216.169	-8.83908		-216.169	-14.4068		-216.191	8.58367
	-216.167	-7.94951		-216.167	-9.24924		-216.189	7.63607
	-216.166	-6.20698		-216.166	-9.58463		-216.187	7.82581
	-216.164	-6.54724		-216.164	-13.4599		-216.185	9.30753
	-216.162	-6.94422		-216.162	-14.3452		-216.184	4.00154
	-216.16	-7.93973		-216.16	-8.01745		-216.182	16.544
	-216.158	-5.91585		-216.158	-11.0451		-216.18	7.24494
	-216.157	-8.01191		-216.157	-11.3573		-216.178	9.56215
	-216.155	-5.16211		-216.155	-9.66023		-216.176	5.38017
	-216.153	-6.47717		-216.153	-11.3732		-216.175	7.39395
	-216.151	-7.26138		-216.151	-9.70026		-216.173	8.69853
	-216.149	-8.32499		-216.149	-12.8373		-216.171	7.27603
	-216.148	-6.75665		-216.148	-15.2048		-216.169	9.0938
	-216.146	-9.19195		-216.146	-8.46576		-216.167	7.61897
	-216.144	-5.93959		-216.144	-14.4619		-216.166	5.99443
	-216.142	-8.72899		-216.142	-12.8247		-216.164	7.74126
	-216.14	-7.30646		-216.14	-13.7411		-216.162	5.17356
	-216.139	-6.7658		-216.139	-11.3369		-216.16	12.6868
	-216.137	-7.13341		-216.137	-9.80852		-216.158	1.51671
	-216.135	-7.623		-216.135	-15.4825		-216.157	6.01259
	-216.133	-10.8928		-216.133	-13.1202		-216.155	11.2844
	-216.131	-8.57793		-216.131	-9.15573		-216.153	11.3731
	-216.129	-7.98805		-216.129	-15.0109		-216.151	10.3169
	-216.128	-6.7312		-216.128	-13.0153		-216.149	11.6316
	-216.126	-8.72147		-216.126	-5.68888		-216.147	9.87535
	-216.124	-7.97847		-216.124	-11.235		-216.146	8.64784
	-216.122	-7.94756		-216.122	-13.8569		-216.144	10.5437
	-216.12	-7.99785		-216.12	-13.5364		-216.142	9.60964
	-216.119	-5.74657		-216.119	-13.4664		-216.14	7.97251
	-216.117	-7.05074		-216.117	-12.7991		-216.138	12.3558
	-216.115	-8.35668		-216.115	-10.3998		-216.137	7.34894
	-216.113	-6.6149		-216.113	-11.8331		-216.135	7.08482
	-216.111	-10.1479		-216.111	-12.576		-216.133	5.92403
	-216.11	-7.53193		-216.11	-16.4824		-216.131	9.35775
	-216.108	-7.02817		-216.108	-13.1837		-216.129	10.3129
	-216.106	-5.29937		-216.106	-14.3064		-216.128	6.28688
	-216.104	-5.68502		-216.104	-15.7398		-216.126	7.56987
	-216.102	-5.24185		-216.102	-13.1782		-216.124	15.5281
	-216.101	-5.29543		-216.101	-14.3257		-216.122	14.7569
	-216.099	-9.763		-216.099	-15.1348		-216.12	7.31631
	-216.097	-8.41589		-216.097	-10.3894		-216.119	11.3561
	-216.095	-8.16721		-216.095	-14.3541		-216.117	6.76668
	-216.093	-7.66503		-216.093	-11.2327		-216.115	6.06991
	-216.091	-8.69104		-216.091	-12.3781		-216.113	5.33807
	-216.09	-7.10852		-216.09	-15.6234		-216.111	7.71262
	-216.088	-7.30609		-216.088	-11.2706		-216.109	7.37274
	-216.086	-5.52557		-216.086	-12.3164		-216.108	10.0432
	-216.084	-6.22242		-216.084	-12.3397		-216.106	10.5135
	-216.082	-9.21928		-216.082	-11.7688		-216.104	10.1962
	-216.081	-8.67633		-216.081	-11.4001		-216.102	12.4049
	-216.079	-8.16613		-216.079	-9.19624		-216.1	10.9444
	-216.077	-6.59177		-216.077	-8.19574		-216.099	11.5382
	-216.075	-4.62149		-216.075	-8.68304		-216.097	12.1951
	-216.073	-5.09619		-216.073	-11.1017		-216.095	1.21555
	-216.072	-5.74476		-216.072	-12.504		-216.093	5.07656
	-216.07	-6.14536		-216.07	-15.8967		-216.091	12.2537
	-216.068	-5.25215		-216.068	-15.7008		-216.09	7.45866
	-216.066	-3.7219		-216.066	-14.1732		-216.088	5.62284
	-216.064	-4.71281		-216.064	-15.4374		-216.086	4.20184
	-216.063	-4.55633		-216.063	-14.4056		-216.084	14.662
	-216.061	-8.49288		-216.061	-15.1502		-216.082	3.71512
	-216.059	-6.12711		-216.059	-16.205		-216.081	11.5479
	-216.057	-4.80731		-216.057	-13.4431		-216.079	9.83879
	-216.055	-6.27465		-216.055	-10.792		-216.077	8.07134
	-216.053	-7.58562		-216.053	-8.50069		-216.075	8.50468
	-216.052	-7.04186		-216.052	-9.6498		-216.073	5.18073
	-216.05	-8.43541		-216.05	-12.0235		-216.071	12.1932
	-216.048	-7.93582		-216.048	-11.2567		-216.07	8.36187
	-216.046	-7.06411		-216.046	-12.9712		-216.068	7.68205
	-216.044	-8.5256		-216.044	-14.5248		-216.066	7.37519
	-216.043	-6.60015		-216.043	-9.13028		-216.064	7.33168
	-216.041	-8.51119		-216.041	-9.8308		-216.062	14.4834
	-216.039	-7.96569		-216.039	-14.5321		-216.061	3.7447
	-216.037	-6.07671		-216.037	-12.796		-216.059	13.3282
	-216.035	-8.09236		-216.035	-14.4835		-216.057	6.43378
	-216.034	-6.33055		-216.034	-11.8202		-216.055	8.93644
	-216.032	-6.41573		-216.032	-12.2406		-216.053	8.16801
	-216.03	-5.17015		-216.03	-13.2529		-216.052	4.96278
	-216.028	-8.6316		-216.028	-12.7712		-216.05	7.31729
	-216.026	-7.89434		-216.026	-10.6692		-216.048	9.20299
	-216.025	-9.41616		-216.025	-8.6432		-216.046	6.77313
	-216.023	-7.00171		-216.023	-12.4331		-216.044	10.6465
	-216.021	-5.28178		-216.021	-12.2466		-216.043	3.38357
	-216.019	-7.6034		-216.019	-10.4216		-216.041	6.55679
	-216.017	-6.17389		-216.017	-10.1629		-216.039	13.5386
	-216.015	-8.11123		-216.015	-12.7322		-216.037	7.06978
	-216.014	-4.86113		-216.014	-14.3919		-216.035	8.22542
	-216.012	-3.96785		-216.012	-13.749		-216.033	5.07335
	-216.01	-5.51567		-216.01	-12.9201		-216.032	8.41838
	-216.008	-5.80313		-216.008	-10.7362		-216.03	3.95804
	-216.006	-7.61661		-216.006	-6.87245		-216.028	10.1307
	-216.005	-4.69141		-216.005	-9.42452		-216.026	6.60776
	-216.003	-5.05943		-216.003	-15.1491		-216.024	5.24797
	-216.001	-9.26214		-216.001	-10.9776		-216.023	5.22743
	-215.999	-4.63374		-215.999	-12.0647		-216.021	9.24749
	-215.997	-8.72236		-215.997	-14.5009		-216.019	11.0905
	-215.996	-6.40839		-215.996	-17.8095		-216.017	9.2543
	-215.994	-8.03524		-215.994	-13.5216		-216.015	2.97897
	-215.992	-8.10222		-215.992	-13.2587		-216.014	14.8767
	-215.99	-6.8869		-215.99	-13.9624		-216.012	8.21675
	-215.988	-7.22341		-215.988	-10.2566		-216.01	11.4607
	-215.987	-6.77627		-215.987	-8.92456		-216.008	7.20139
	-215.985	-9.30617		-215.985	-11.7134		-216.006	9.30733
	-215.983	-6.43076		-215.983	-14.6793		-216.005	8.03236
	-215.981	-4.58956		-215.981	-10.8592		-216.003	16.0344
	-215.979	-7.59679		-215.979	-9.15662		-216.001	4.66859
	-215.977	-5.50574		-215.977	-11.9465		-215.999	8.81407
	-215.976	-5.60354		-215.976	-11.7451		-215.997	14.0209
	-215.974	-6.67151		-215.974	-11.4769		-215.995	9.97259
	-215.972	-8.61569		-215.972	-10.7174		-215.994	14.4183
	-215.97	-9.13608		-215.97	-8.43181		-215.992	12.0306
	-215.968	-8.17665		-215.968	-10.0008		-215.99	9.83697
	-215.967	-6.92406		-215.967	-12.5714		-215.988	10.0196
	-215.965	-5.91344		-215.965	-12.8965		-215.986	12.848
	-215.963	-8.07799		-215.963	-11.5933		-215.985	6.19082
	-215.961	-6.90986		-215.961	-14.055		-215.983	9.20621
	-215.959	-8.24457		-215.959	-12.3744		-215.981	7.24572
	-215.958	-9.68228		-215.958	-13.6458		-215.979	7.09459
	-215.956	-6.8331		-215.956	-18.7873		-215.977	5.762
	-215.954	-3.88693		-215.954	-14.7848		-215.976	10.7937
	-215.952	-5.89679		-215.952	-15.6792		-215.974	7.24096
	-215.95	-3.94216		-215.95	-12.0087		-215.972	6.03505
	-215.949	-6.90605		-215.949	-14.7805		-215.97	5.06224
	-215.947	-10.2041		-215.947	-15.6796		-215.968	13.0467
	-215.945	-7.95326		-215.945	-14.9984		-215.967	7.6249
	-215.943	-4.97903		-215.943	-13.4753		-215.965	6.81437
	-215.941	-7.71086		-215.941	-11.1869		-215.963	10.4363
	-215.94	-7.80904		-215.94	-12.7389		-215.961	9.73454
	-215.938	-9.57		-215.938	-13.6134		-215.959	12.3163
	-215.936	-8.55893		-215.936	-15.7159		-215.957	11.2859
	-215.934	-5.71629		-215.934	-16.0431		-215.956	5.7913
	-215.932	-5.3107		-215.932	-13.4951		-215.954	7.80161
	-215.93	-6.20134		-215.93	-11.422		-215.952	9.74192
	-215.929	-6.41102		-215.929	-14.3867		-215.95	7.98211
	-215.927	-6.33439		-215.927	-11.702		-215.948	8.28989
	-215.925	-6.74727		-215.925	-14.4056		-215.947	9.05189
	-215.923	-8.0823		-215.923	-12.6826		-215.945	11.9451
	-215.921	-5.46847		-215.921	-12.1757		-215.943	13.4014
	-215.92	-5.34138		-215.92	-10.7857		-215.941	9.60432
	-215.918	-4.54963		-215.918	-10.647		-215.939	6.2474
	-215.916	-4.43055		-215.916	-12.967		-215.938	5.57366
	-215.914	-7.12352		-215.914	-12.1021		-215.936	9.02031
	-215.912	-8.19856		-215.912	-12.3784		-215.934	10.2746
	-215.911	-5.62195		-215.911	-14.4045		-215.932	8.17525
	-215.909	-7.98565		-215.909	-11.9185		-215.93	1.9554
	-215.907	-8.36659		-215.907	-9.49238		-215.929	8.89358
	-215.905	-6.38136		-215.905	-11.2822		-215.927	9.945
	-215.903	-8.06908		-215.903	-14.2954		-215.925	8.78928
	-215.902	-10.0287		-215.902	-13.8616		-215.923	9.89412
	-215.9	-9.15222		-215.9	-14.2427		-215.921	7.37814
	-215.898	-6.19334		-215.898	-15.4442		-215.919	7.17086
	-215.896	-6.0069		-215.896	-16.0372		-215.918	5.76011
	-215.894	-8.03004		-215.894	-15.3718		-215.916	8.12925
	-215.892	-7.25817		-215.892	-12.8152		-215.914	14.3232
	-215.891	-7.45949		-215.891	-13.4824		-215.912	5.18602
	-215.889	-7.47851		-215.889	-10.3287		-215.91	6.34311
	-215.887	-7.91121		-215.887	-12.9328		-215.909	13.3144
	-215.885	-7.88996		-215.885	-9.57598		-215.907	11.545
	-215.883	-4.33536		-215.883	-11.5774		-215.905	4.6292
	-215.882	-7.25556		-215.882	-13.7987		-215.903	9.37218
	-215.88	-8.30758		-215.88	-13.4942		-215.901	11.9766
	-215.878	-4.76338		-215.878	-9.82912		-215.9	11.2065
	-215.876	-5.8978		-215.876	-12.518		-215.898	11.3067
	-215.874	-6.75379		-215.874	-11.4316		-215.896	9.90673
	-215.873	-9.55343		-215.873	-13.5455		-215.894	10.2495
	-215.871	-8.68987		-215.871	-12.7153		-215.892	15.3713
	-215.869	-7.88238		-215.869	-10.6818		-215.891	3.84078
	-215.867	-6.18464		-215.867	-15.4654		-215.889	6.56175
	-215.865	-4.68202		-215.865	-13.6204		-215.887	14.7872
	-215.864	-8.38443		-215.864	-12.4914		-215.885	7.27139
	-215.862	-7.47142		-215.862	-16.5302		-215.883	2.37725
	-215.86	-7.97712		-215.86	-14.3477		-215.881	8.21515
	-215.858	-4.30294		-215.858	-18.1824		-215.88	10.1751
	-215.856	-6.13113		-215.856	-12.5868		-215.878	7.82864
	-215.854	-3.80139		-215.854	-8.14036		-215.876	11.7705
	-215.853	-4.81324		-215.853	-10.3253		-215.874	6.01964
	-215.851	-10.9206		-215.851	-10.7761		-215.872	11.3545
	-215.849	-8.30118		-215.849	-9.08104		-215.871	5.92312
	-215.847	-7.79672		-215.847	-9.73643		-215.869	9.30436
	-215.845	-7.26952		-215.845	-12.7218		-215.867	6.08909
	-215.844	-8.19332		-215.844	-10.8556		-215.865	4.50585
	-215.842	-4.66821		-215.842	-13.6289		-215.863	14.9675
	-215.84	-8.26288		-215.84	-13.4534		-215.862	9.43134
	-215.838	-7.1587		-215.838	-13.9323		-215.86	6.68165
	-215.836	-6.31838		-215.836	-10.6106		-215.858	8.11858
	-215.835	-2.79414		-215.835	-10.2038		-215.856	9.02605
	-215.833	-5.09744		-215.833	-14.0421		-215.854	6.5264
	-215.831	-6.20239		-215.831	-14.4824		-215.853	11.0681
	-215.829	-6.64944		-215.829	-8.94848		-215.851	1.66363
	-215.827	-8.7365		-215.827	-12.7189		-215.849	10.8096
	-215.826	-7.19962		-215.826	-13.7463		-215.847	11.9708
	-215.824	-8.35279		-215.824	-8.88226		-215.845	15.7056
	-215.822	-5.72765		-215.822	-14.4571		-215.843	10.7125
	-215.82	-4.67254		-215.82	-11.18		-215.842	11.5943
	-215.818	-8.00713		-215.818	-10.6024		-215.84	8.62919
	-215.816	-8.50623		-215.816	-6.82577		-215.838	16.0728
	-215.815	-7.8876		-215.815	-12.2845		-215.836	10.9918
	-215.813	-5.16371		-215.813	-14.6585		-215.834	10.1755
	-215.811	-6.9138		-215.811	-9.9005		-215.833	11.9807
	-215.809	-7.80559		-215.809	-7.33863		-215.831	1.34757
	-215.807	-5.75438		-215.807	-13.4246		-215.829	9.65742
	-215.806	-5.94228		-215.806	-13.7389		-215.827	12.0518
	-215.804	-7.47869		-215.804	-8.90479		-215.825	7.79717
	-215.802	-8.50933		-215.802	-16.4314		-215.824	11.6262
	-215.8	-7.15427		-215.8	-17.9413		-215.822	4.63921
	-215.798	-5.27006		-215.798	-12.6552		-215.82	6.2519
	-215.797	-7.7071		-215.797	-9.78203		-215.818	10.7439
	-215.795	-6.22688		-215.795	-10.2405		-215.816	1.75955
	-215.793	-6.12999		-215.793	-11.3011		-215.815	10.0915
	-215.791	-8.08032		-215.791	-8.84857		-215.813	5.85469
	-215.789	-6.35194		-215.789	-14.2553		-215.811	10.4757
	-215.788	-5.43563		-215.788	-15.8078		-215.809	9.14204
	-215.786	-6.33873		-215.786	-14.5797		-215.807	6.07413
	-215.784	-7.05515		-215.784	-13.6456		-215.805	4.44859
	-215.782	-7.46897		-215.782	-13.5389		-215.804	11.89
	-215.78	-6.80654		-215.78	-11.8499		-215.802	12.052
	-215.778	-8.81179		-215.778	-14.2145		-215.8	10.4419
	-215.777	-7.95928		-215.777	-15.534		-215.798	11.1254
	-215.775	-8.86211		-215.775	-14.0974		-215.796	6.4523
	-215.773	-8.67752		-215.773	-9.63345		-215.795	4.98023
	-215.771	-6.71977		-215.771	-8.86468		-215.793	12.3551
	-215.769	-8.38627		-215.769	-12.2387		-215.791	11.3459
	-215.768	-8.20768		-215.768	-17.0819		-215.789	5.46142
	-215.766	-5.65218		-215.766	-13.1652		-215.787	3.64517
	-215.764	-7.39698		-215.764	-10.9323		-215.786	12.7954
	-215.762	-7.22646		-215.762	-10.5029		-215.784	0.958169
	-215.76	-7.24453		-215.76	-13.3319		-215.782	6.73705
	-215.759	-6.76149		-215.759	-13.9337		-215.78	9.59234
	-215.757	-6.30494		-215.757	-11.4982		-215.778	2.15262
	-215.755	-6.41516		-215.755	-15.1692		-215.777	13.5522
	-215.753	-5.78255		-215.753	-16.2396		-215.775	13.7492
	-215.751	-6.74107		-215.751	-15.6097		-215.773	8.66043
	-215.75	-7.16934		-215.75	-15.5132		-215.771	7.66472
	-215.748	-8.4909		-215.748	-9.70095		-215.769	1.78318
	-215.746	-5.75804		-215.746	-14.9271		-215.767	11.7911
	-215.744	-9.94542		-215.744	-17.4071		-215.766	9.15771
	-215.742	-7.33852		-215.742	-14.5953		-215.764	10.8861
	-215.74	-9.12848		-215.74	-13.8828		-215.762	4.78243
	-215.739	-8.79485		-215.739	-18.3753		-215.76	4.72339
	-215.737	-8.26988		-215.737	-13.3474		-215.758	8.03688
	-215.735	-7.22659		-215.735	-15.0956		-215.757	5.43486
	-215.733	-7.26553		-215.733	-11.0279		-215.755	5.72765
	-215.731	-6.66493		-215.731	-11.7872		-215.753	10.0938
	-215.73	-6.51189		-215.73	-12.3281		-215.751	9.92043
	-215.728	-8.49575		-215.728	-17.1174		-215.749	6.25971
	-215.726	-6.64887		-215.726	-11.4813		-215.748	13.9258
	-215.724	-7.30433		-215.724	-13.253		-215.746	9.75359
	-215.722	-8.73017		-215.722	-12.3185		-215.744	11.7711
	-215.721	-9.87695		-215.721	-10.7896		-215.742	10.156
	-215.719	-8.86229		-215.719	-14.9157		-215.74	8.68165
	-215.717	-6.31		-215.717	-18.4244		-215.739	6.54286
	-215.715	-6.18911		-215.715	-19.4994		-215.737	5.22251
	-215.713	-8.15361		-215.713	-12.6674		-215.735	7.24142
	-215.712	-6.23543		-215.712	-14.3495		-215.733	13.9745
	-215.71	-5.82073		-215.71	-13.3655		-215.731	11.2434
	-215.708	-8.44385		-215.708	-13.8797		-215.729	5.73186
	-215.706	-8.3331		-215.706	-11.9304		-215.728	5.96352
	-215.704	-6.91891		-215.704	-9.40241		-215.726	15.5034
	-215.702	-5.40289		-215.702	-12.5045		-215.724	7.4558
	-215.701	-5.67773		-215.701	-8.63302		-215.722	8.19576
	-215.699	-9.00697		-215.699	-11.0919		-215.72	16.031
	-215.697	-7.88379		-215.697	-13.2755		-215.719	14.1513
	-215.695	-7.37345		-215.695	-12.098		-215.717	5.96927
	-215.693	-8.69975		-215.693	-9.74874		-215.715	14.8959
	-215.692	-6.65805		-215.692	-7.75727		-215.713	15.6731
	-215.69	-8.35123		-215.69	-8.18177		-215.711	5.94806
	-215.688	-5.17147		-215.688	-10.6601		-215.71	10.1198
	-215.686	-6.97394		-215.686	-15.9923		-215.708	14.2092
	-215.684	-7.21706		-215.684	-16.1883		-215.706	7.49275
	-215.683	-9.25206		-215.683	-15.8427		-215.704	7.13413
	-215.681	-5.00108		-215.681	-15.9768		-215.702	7.84751
	-215.679	-8.79054		-215.679	-13.7268		-215.701	14.628
	-215.677	-8.1383		-215.677	-14.5718		-215.699	9.54809
	-215.675	-3.45077		-215.675	-14.2419		-215.697	12.8919
	-215.674	-8.0666		-215.674	-10.5913		-215.695	13
	-215.672	-7.07259		-215.672	-18.5661		-215.693	6.84058
	-215.67	-8.32313		-215.67	-15.0575		-215.691	9.94512
	-215.668	-7.68126		-215.668	-15.7601		-215.69	10.1449
	-215.666	-7.14373		-215.666	-19.7196		-215.688	4.0178
	-215.664	-6.67586		-215.664	-12.8719		-215.686	15.4619
	-215.663	-7.75197		-215.663	-11.6498		-215.684	16.3053
	-215.661	-8.32976		-215.661	-10.8668		-215.682	14.6197
	-215.659	-8.98396		-215.659	-9.41921		-215.681	6.2137
	-215.657	-10.4877		-215.657	-15.0982		-215.679	11.1179
	-215.655	-5.27504		-215.655	-11.9478		-215.677	11.2279
	-215.654	-5.28446		-215.654	-11.6425		-215.675	4.60069
	-215.652	-4.30483		-215.652	-14.9908		-215.673	9.50172
	-215.65	-5.67333		-215.65	-17.6654		-215.672	5.73529
	-215.648	-6.10617		-215.648	-13.2416		-215.67	5.96261
	-215.646	-8.18041		-215.646	-13.8971		-215.668	8.10109
	-215.645	-10.9169		-215.645	-10.7342		-215.666	6.20735
	-215.643	-5.1365		-215.643	-8.69415		-215.664	11.2024
	-215.641	-8.06484		-215.641	-10.6586		-215.663	5.49554
	-215.639	-8.8057		-215.639	-13.3725		-215.661	5.60894
	-215.637	-7.53659		-215.637	-12.6509		-215.659	7.47623
	-215.636	-8.60124		-215.636	-8.51863		-215.657	7.30915
	-215.634	-7.95		-215.634	-8.74808		-215.655	6.81821
	-215.632	-6.08287		-215.632	-11.9991		-215.653	13.9629
	-215.63	-5.12935		-215.63	-13.8514		-215.652	4.94451
	-215.628	-6.35076		-215.628	-11.934		-215.65	11.6065
	-215.626	-7.28682		-215.626	-12.2152		-215.648	1.28877
	-215.625	-7.09968		-215.625	-15.5191		-215.646	4.31642
	-215.623	-8.84782		-215.623	-11.1197		-215.644	9.58235
	-215.621	-7.17927		-215.621	-12.0757		-215.643	8.1979
	-215.619	-7.09857		-215.619	-14.5942		-215.641	8.45943
	-215.617	-7.19591		-215.617	-12.2247		-215.639	17.3204
	-215.616	-6.02422		-215.616	-14.7083		-215.637	8.61142
	-215.614	-7.70343		-215.614	-12.5887		-215.635	11.0161
	-215.612	-8.3952		-215.612	-16.2294		-215.634	14.5549
	-215.61	-9.35504		-215.61	-13.605		-215.632	5.33227
	-215.608	-7.83501		-215.608	-13.4716		-215.63	5.54578
	-215.607	-7.3492		-215.607	-16.3529		-215.628	10.6642
	-215.605	-8.44369		-215.605	-11.2744		-215.626	11.8402
	-215.603	-8.14094		-215.603	-14.9884		-215.625	12.1118
	-215.601	-5.95244		-215.601	-14.7063		-215.623	5.36725
	-215.599	-8.88543		-215.599	-12.877		-215.621	9.92327
	-215.598	-7.251		-215.598	-11.687		-215.619	7.7992
	-215.596	-4.61944		-215.596	-13.0969		-215.617	18.3422
	-215.594	-6.29361		-215.594	-11.2374		-215.615	9.3944
	-215.592	-6.41074		-215.592	-14.1998		-215.614	9.24143
	-215.59	-5.20643		-215.59	-13.2835		-215.612	11.3333
	-215.588	-7.97896		-215.588	-12.5362		-215.61	8.20895
	-215.587	-6.6827		-215.587	-10.1727		-215.608	4.72752
	-215.585	-9.60212		-215.585	-15.8572		-215.606	8.6405
	-215.583	-8.87787		-215.583	-14.0971		-215.605	16.2084
	-215.581	-8.66661		-215.581	-10.4459		-215.603	5.03153
	-215.579	-7.78206		-215.579	-9.59019		-215.601	7.22202
	-215.578	-7.5602		-215.578	-8.94796		-215.599	10.9751
	-215.576	-6.96395		-215.576	-10.3127		-215.597	11.9061
	-215.574	-6.94011		-215.574	-11.1231		-215.596	13.1287
	-215.572	-3.96991		-215.572	-10.0013		-215.594	5.21232
	-215.57	-6.26766		-215.57	-10.9222		-215.592	8.0461
	-215.569	-8.28936		-215.569	-11.1753		-215.59	11.6514
	-215.567	-8.14846		-215.567	-12.8492		-215.588	12.9707
	-215.565	-8.52623		-215.565	-15.6377		-215.587	12.0421
	-215.563	-7.37073		-215.563	-15.2079		-215.585	10.112
	-215.561	-8.72409		-215.561	-12.9325		-215.583	7.79227
	-215.56	-9.12511		-215.56	-15.7286		-215.581	9.20966
	-215.558	-8.17503		-215.558	-11.6285		-215.579	10.4593
	-215.556	-5.28092		-215.556	-11.9615		-215.577	6.53342
	-215.554	-7.21159		-215.554	-13.12		-215.576	11.7061
	-215.552	-9.24596		-215.552	-12.0762		-215.574	2.95936
	-215.551	-8.71316		-215.551	-15.2869		-215.572	10.7741
	-215.549	-7.83781		-215.549	-16.0235		-215.57	10.8481
	-215.547	-9.50614		-215.547	-14.8037		-215.568	6.22526
	-215.545	-9.20138		-215.545	-18.1892		-215.567	10.1199
	-215.543	-9.24435		-215.543	-13.0083		-215.565	7.14675
	-215.541	-7.01023		-215.541	-13.0821		-215.563	11.772
	-215.54	-7.3211		-215.54	-14.5607		-215.561	9.25276
	-215.538	-6.9862		-215.538	-13.2142		-215.559	4.18843
	-215.536	-5.82399		-215.536	-8.96304		-215.558	7.08277
	-215.534	-7.89511		-215.534	-8.01893		-215.556	8.49248
	-215.532	-7.35828		-215.532	-8.04054		-215.554	8.45501
	-215.531	-7.03956		-215.531	-7.8438		-215.552	7.42899
	-215.529	-6.68675		-215.529	-9.26561		-215.55	6.63654
	-215.527	-7.12112		-215.527	-13.6879		-215.549	7.11706
	-215.525	-6.74192		-215.525	-10.8797		-215.547	5.22611
	-215.523	-5.94988		-215.523	-13.6052		-215.545	10.9129
	-215.522	-7.4666		-215.522	-12.3964		-215.543	7.30039
	-215.52	-9.11079		-215.52	-9.03551		-215.541	10.4288
	-215.518	-9.69753		-215.518	-10.9436		-215.539	6.95711
	-215.516	-4.61602		-215.516	-13.4998		-215.538	11.7108
	-215.514	-6.82699		-215.514	-12.2748		-215.536	14.6028
	-215.513	-12.1968		-215.513	-8.87602		-215.534	5.70501
	-215.511	-7.8094		-215.511	-8.60074		-215.532	16.6486
	-215.509	-8.58058		-215.509	-7.47571		-215.53	16.061
	-215.507	-8.66839		-215.507	-3.91624		-215.529	11.2649
	-215.505	-8.20092		-215.505	-16.9719		-215.527	13.5327
	-215.503	-8.1605		-215.503	-18.1562		-215.525	10.7283
	-215.502	-8.9361		-215.502	-12.5301		-215.523	5.04032
	-215.5	-6.7899		-215.5	-13.9592		-215.521	12.0646
	-215.498	-7.15545		-215.498	-13.7354		-215.52	3.93846
	-215.496	-4.25405		-215.496	-9.04221		-215.518	7.0793
	-215.494	-7.70316		-215.494	-13.934		-215.516	6.67991
	-215.493	-8.56267		-215.493	-11.5854		-215.514	4.67928
	-215.491	-8.60613		-215.491	-14.7997		-215.512	10.9112
	-215.489	-8.20246		-215.489	-13.5287		-215.511	7.77817
	-215.487	-7.73092		-215.487	-11.4166		-215.509	4.82083
	-215.485	-9.06048		-215.485	-11.7942		-215.507	8.26621
	-215.484	-7.11486		-215.484	-11.6366		-215.505	11.1075
	-215.482	-8.82126		-215.482	-9.23436		-215.503	8.02702
	-215.48	-8.65913		-215.48	-11.4171		-215.501	8.03278
	-215.478	-8.45722		-215.478	-12.0349		-215.5	7.54937
	-215.476	-4.77926		-215.476	-12.4175		-215.498	16.9879
	-215.475	-4.28372		-215.475	-10.3654		-215.496	14.561
	-215.473	-6.84645		-215.473	-10.1848		-215.494	10.8991
	-215.471	-8.82987		-215.471	-9.5975		-215.492	6.95268
	-215.469	-7.0043		-215.469	-16.4342		-215.491	14.0915
	-215.467	-8.13021		-215.467	-20.5807		-215.489	9.93857
	-215.465	-6.41126		-215.465	-16.107		-215.487	4.13512
	-215.464	-6.54267		-215.464	-11.8948		-215.485	5.12289
	-215.462	-7.08143		-215.462	-13.5124		-215.483	7.26022
	-215.46	-2.46093		-215.46	-14.5871		-215.482	13.1083
	-215.458	-7.72178		-215.458	-14.4972		-215.48	5.80302
	-215.456	-8.28181		-215.456	-17.1642		-215.478	11.8695
	-215.455	-8.27756		-215.455	-15.7772		-215.476	9.80628
	-215.453	-7.28384		-215.453	-13.8674		-215.474	6.00692
	-215.451	-8.54388		-215.451	-14.2123		-215.473	10.1901
	-215.449	-6.51885		-215.449	-8.47575		-215.471	14.4829
	-215.447	-7.64103		-215.447	-13.6138		-215.469	5.62016
	-215.446	-5.59766		-215.446	-13.8707		-215.467	8.94526
	-215.444	-7.95692		-215.444	-11.0172		-215.465	6.28682
	-215.442	-11.0684		-215.442	-12.812		-215.463	14.0093
	-215.44	-8.67799		-215.44	-9.93636		-215.462	12.2513
	-215.438	-6.59899		-215.438	-16.0732		-215.46	16.1177
	-215.437	-9.81237		-215.437	-17.0556		-215.458	6.10128
	-215.435	-10.9406		-215.435	-13.5281		-215.456	11.5036
	-215.433	-8.18287		-215.433	-10.984		-215.454	15.2374
	-215.431	-8.1304		-215.431	-8.3694		-215.453	4.60262
	-215.429	-4.78058		-215.429	-12.2715		-215.451	6.60397
	-215.427	-6.17637		-215.427	-11.5406		-215.449	8.63699
	-215.426	-8.42232		-215.426	-13.1723		-215.447	15.2072
	-215.424	-7.50734		-215.424	-12.8673		-215.445	9.32457
	-215.422	-7.70803		-215.422	-9.83655		-215.444	8.85995
	-215.42	-7.91865		-215.42	-11.4692		-215.442	15.2772
	-215.418	-7.94352		-215.418	-11.5834		-215.44	10.6259
	-215.417	-8.20082		-215.417	-12.4463		-215.438	11.2408
	-215.415	-9.59758		-215.415	-10.831		-215.436	9.44319
	-215.413	-6.52582		-215.413	-12.7542		-215.435	9.2289
	-215.411	-5.87698		-215.411	-11.026		-215.433	3.50131
	-215.409	-8.53522		-215.409	-14.5901		-215.431	4.5883
	-215.408	-6.46291		-215.408	-13.8269		-215.429	5.52762
	-215.406	-6.46976		-215.406	-13.4506		-215.427	10.101
	-215.404	-8.56581		-215.404	-14.7428		-215.425	8.46233
	-215.402	-6.97757		-215.402	-8.41792		-215.424	7.40392
	-215.4	-6.5766		-215.4	-14.9216		-215.422	7.60591
	-215.399	-5.36051		-215.399	-13.5131		-215.42	9.1877
	-215.397	-8.66068		-215.397	-9.90494		-215.418	7.38586
	-215.395	-7.64402		-215.395	-15.8213		-215.416	7.9145
	-215.393	-9.51804		-215.393	-14.3426		-215.415	10.2991
	-215.391	-4.48267		-215.391	-12.3797		-215.413	13.4159
	-215.389	-9.9137		-215.389	-12.2881		-215.411	10.6553
	-215.388	-8.4718		-215.388	-13.7375		-215.409	10.5637
	-215.386	-9.45848		-215.386	-12.4284		-215.407	7.97824
	-215.384	-6.96105		-215.384	-12.1557		-215.406	9.78663
	-215.382	-5.8678		-215.382	-12.2384		-215.404	11.0788
	-215.38	-6.83145		-215.38	-11.5401		-215.402	16.4185
	-215.379	-7.78917		-215.379	-9.47778		-215.4	12.7846
	-215.377	-8.3432		-215.377	-12.3839		-215.398	7.0814
	-215.375	-7.07156		-215.375	-15.7081		-215.397	13.9912
	-215.373	-8.38589		-215.373	-13.2991		-215.395	13.5162
	-215.371	-9.59324		-215.371	-9.45404		-215.393	14.2681
	-215.37	-5.77453		-215.37	-6.65868		-215.391	5.71585
	-215.368	-5.61158		-215.368	-11.1701		-215.389	11.4664
	-215.366	-7.96937		-215.366	-12.4261		-215.387	11.6638
	-215.364	-9.25487		-215.364	-14.8862		-215.386	13.8176
	-215.362	-6.48934		-215.362	-13.2823		-215.384	6.46828
	-215.361	-4.6527		-215.361	-11.6241		-215.382	12.8097
	-215.359	-7.64583		-215.359	-16.2234		-215.38	13.2111
	-215.357	-6.57641		-215.357	-16.0945		-215.378	13.7612
	-215.355	-7.22222		-215.355	-10.3389		-215.377	4.18526
	-215.353	-7.64008		-215.353	-12.9199		-215.375	7.97445
	-215.351	-7.30541		-215.351	-12.9794		-215.373	7.5455
	-215.35	-7.16628		-215.35	-10.8975		-215.371	6.10631
	-215.348	-8.53147		-215.348	-9.70837		-215.369	13.4487
	-215.346	-5.1644		-215.346	-11.6097		-215.368	2.79668
	-215.344	-6.215		-215.344	-10.3347		-215.366	9.43065
	-215.342	-6.72859		-215.342	-9.58554		-215.364	12.3607
	-215.341	-6.07069		-215.341	-11.3674		-215.362	5.12412
	-215.339	-7.26624		-215.339	-16.1856		-215.36	5.81336
	-215.337	-7.15884		-215.337	-9.95201		-215.359	7.24846
	-215.335	-5.17373		-215.335	-15.1646		-215.357	11.2562
	-215.333	-4.40698		-215.333	-12.8246		-215.355	11.5519
	-215.332	-6.56637		-215.332	-11.6783		-215.353	9.5412
	-215.33	-9.84647		-215.33	-8.66263		-215.351	9.01008
	-215.328	-4.48086		-215.328	-10.8084		-215.349	11.2256
	-215.326	-5.68497		-215.326	-11.0344		-215.348	6.94041
	-215.324	-10.3485		-215.324	-12.9451		-215.346	13.0931
	-215.323	-8.03608		-215.323	-13.3482		-215.344	9.73899
	-215.321	-6.91124		-215.321	-15.352		-215.342	5.11457
	-215.319	-7.26185		-215.319	-15.3479		-215.34	6.25484
	-215.317	-8.87716		-215.317	-12.7958		-215.339	4.70017
	-215.315	-10.3896		-215.315	-15.4849		-215.337	10.3102
	-215.313	-9.89442		-215.313	-12.4887		-215.335	3.7314
	-215.312	-9.59553		-215.312	-14.3665		-215.333	6.12373
	-215.31	-8.18778		-215.31	-17.0912		-215.331	15.3878
	-215.308	-6.42806		-215.308	-14.0295		-215.33	15.1681
	-215.306	-6.07628		-215.306	-13.9902		-215.328	7.8026
	-215.304	-3.14093		-215.304	-8.62075		-215.326	12.7785
	-215.303	-7.56294		-215.303	-8.05702		-215.324	7.51006
	-215.301	-7.16303		-215.301	-10.502		-215.322	12.4646
	-215.299	-6.56198		-215.299	-14.8361		-215.321	12.1683
	-215.297	-9.13988		-215.297	-15.7605		-215.319	5.99503
	-215.295	-6.67413		-215.295	-13.2728		-215.317	3.87178
	-215.294	-7.41084		-215.294	-10.8735		-215.315	10.3446
	-215.292	-6.42927		-215.292	-14.0994		-215.313	8.94991
	-215.29	-7.5082		-215.29	-14.4586		-215.311	3.54257
	-215.288	-7.80209		-215.288	-16.5864		-215.31	10.7326
	-215.286	-5.41574		-215.286	-15.1953		-215.308	7.61367
	-215.285	-7.33335		-215.285	-14.1404		-215.306	17.153
	-215.283	-5.98056		-215.283	-11.6764		-215.304	9.28303
	-215.281	-5.96377		-215.281	-14.0128		-215.302	8.23289
	-215.279	-6.73984		-215.279	-14.5248		-215.301	10.4162
	-215.277	-7.62189		-215.277	-19.5728		-215.299	13.5306
	-215.275	-8.02825		-215.275	-16.3378		-215.297	7.25232
	-215.274	-6.96803		-215.274	-9.48242		-215.295	13.4995
	-215.272	-6.79634		-215.272	-8.90621		-215.293	12.4572
	-215.27	-6.84645		-215.27	-11.2596		-215.292	4.85742
	-215.268	-8.76573		-215.268	-17.4435		-215.29	1.54081
	-215.266	-8.69822		-215.266	-15.9437		-215.288	8.95684
	-215.265	-4.85179		-215.265	-15.1894		-215.286	14.5116
	-215.263	-6.73647		-215.263	-15.5103		-215.284	3.22644
	-215.261	-7.97769		-215.261	-16.0933		-215.283	9.73358
	-215.259	-8.52579		-215.259	-12.9163		-215.281	6.90534
	-215.257	-11.2233		-215.257	-14.745		-215.279	6.67134
	-215.256	-10.1976		-215.256	-8.98719		-215.277	8.16236
	-215.254	-9.17148		-215.254	-14.1148		-215.275	11.2977
	-215.252	-9.22944		-215.252	-13.6155		-215.273	6.91087
	-215.25	-8.73907		-215.25	-11.4864		-215.272	11.163
	-215.248	-6.64582		-215.248	-15.2807		-215.27	5.63689
	-215.247	-4.30925		-215.247	-11.8102		-215.268	9.07428
	-215.245	-7.16706		-215.245	-15.8983		-215.266	11.4387
	-215.243	-6.17458		-215.243	-13.2924		-215.264	10.417
	-215.241	-5.17819		-215.241	-10.0298		-215.263	11.6061
	-215.239	-6.79682		-215.239	-9.88132		-215.261	4.73797
	-215.237	-7.55043		-215.237	-15.3156		-215.259	3.41569
	-215.236	-7.90626		-215.236	-18.1794		-215.257	8.69413
	-215.234	-7.04315		-215.234	-15.2404		-215.255	5.47924
	-215.232	-7.56072		-215.232	-15.5121		-215.254	11.3358
	-215.23	-7.93759		-215.23	-14.3796		-215.252	13.7708
	-215.228	-9.11709		-215.228	-11.9972		-215.25	9.33562
	-215.227	-9.10472		-215.227	-17.8301		-215.248	14.7347
	-215.225	-6.63833		-215.225	-15.7256		-215.246	16.2715
	-215.223	-5.81495		-215.223	-12.5549		-215.245	4.76955
	-215.221	-9.66843		-215.221	-14.9267		-215.243	5.63218
	-215.219	-9.6028		-215.219	-13.9453		-215.241	10.7395
	-215.218	-8.93099		-215.218	-15.5144		-215.239	8.79051
	-215.216	-8.55014		-215.216	-13.0675		-215.237	6.78645
	-215.214	-7.52203		-215.214	-16.4293		-215.235	13.4454
	-215.212	-6.00973		-215.212	-11.7166		-215.234	4.89955
	-215.21	-10.756		-215.21	-11.7493		-215.232	11.5345
	-215.209	-8.95308		-215.209	-11.9763		-215.23	15.993
	-215.207	-7.60163		-215.207	-16.8093		-215.228	12.7946
	-215.205	-7.09781		-215.205	-9.09217		-215.226	14.0027
	-215.203	-7.74484		-215.203	-12.1656		-215.225	8.81613
	-215.201	-7.61126		-215.201	-13.6569		-215.223	8.62746
	-215.199	-8.58833		-215.199	-13.0006		-215.221	13.5104
	-215.198	-7.63373		-215.198	-18.0242		-215.219	9.45503
	-215.196	-5.79307		-215.196	-14.1246		-215.217	10.4096
	-215.194	-3.56995		-215.194	-17.4458		-215.216	8.3491
	-215.192	-9.53469		-215.192	-19.0863		-215.214	10.884
	-215.19	-9.00255		-215.19	-18.1452		-215.212	8.68543
	-215.189	-6.96605		-215.189	-15.7501		-215.21	4.82314
	-215.187	-9.22699		-215.187	-14.0691		-215.208	12.228
	-215.185	-8.3415		-215.185	-11.7006		-215.207	10.2565
	-215.183	-5.86399		-215.183	-11.1861		-215.205	9.29152
	-215.181	-6.22885		-215.181	-11.5805		-215.203	10.8256
	-215.18	-8.66453		-215.18	-15.6887		-215.201	13.8403
	-215.178	-7.9552		-215.178	-14.1826		-215.199	8.6075
	-215.176	-8.06246		-215.176	-14.9987		-215.197	7.28011
	-215.174	-8.06033		-215.174	-16.1844		-215.196	14.7463
	-215.172	-7.57171		-215.172	-12.0355		-215.194	16.3109
	-215.171	-7.90486		-215.171	-16.2149		-215.192	12.1671
	-215.169	-7.01849		-215.169	-15.4823		-215.19	6.82075
	-215.167	-11.1446		-215.167	-6.72156		-215.188	12.0859
	-215.165	-10.8938		-215.165	-13.3007		-215.187	15.7693
	-215.163	-8.35529		-215.163	-16.0204		-215.185	9.13844
	-215.161	-6.62416		-215.161	-15.0246		-215.183	10.6512
	-215.16	-9.33422		-215.16	-15.5072		-215.181	5.98212
	-215.158	-7.45852		-215.158	-17.6919		-215.179	11.2661
	-215.156	-8.03051		-215.156	-16.7588		-215.178	6.54395
	-215.154	-7.52965		-215.154	-16.9442		-215.176	4.96389
	-215.152	-9.34708		-215.152	-14.4		-215.174	5.3291
	-215.151	-9.61441		-215.151	-15.5194		-215.172	13.2128
	-215.149	-6.02012		-215.149	-12.2295		-215.17	17.3635
	-215.147	-8.87918		-215.147	-12.2527		-215.169	11.7643
	-215.145	-8.66969		-215.145	-15.1712		-215.167	11.2699
	-215.143	-9.82776		-215.143	-14.592		-215.165	9.73281
	-215.142	-7.37868		-215.142	-12.692		-215.163	10.2242
	-215.14	-8.39596		-215.14	-13.1505		-215.161	0.916032
	-215.138	-6.85725		-215.138	-14.2092		-215.159	6.50096
	-215.136	-7.60535		-215.136	-13.9682		-215.158	8.94985
	-215.134	-9.69281		-215.134	-14.8648		-215.156	12.288
	-215.133	-8.42201		-215.133	-13.0677		-215.154	3.90728
	-215.131	-8.24992		-215.131	-14.869		-215.152	14.5436
	-215.129	-9.66383		-215.129	-12.5316		-215.15	15.4551
	-215.127	-7.4054		-215.127	-14.919		-215.149	12.2028
	-215.125	-9.05105		-215.125	-15.8298		-215.147	4.11562
	-215.124	-7.98249		-215.124	-16.5381		-215.145	4.64047
	-215.122	-8.38005		-215.122	-16.3904		-215.143	13.4999
	-215.12	-8.5511		-215.12	-17.4034		-215.141	8.73612
	-215.118	-7.64557		-215.118	-12.3334		-215.14	0.895581
	-215.116	-8.21566		-215.116	-10.8228		-215.138	9.94919
	-215.114	-6.79026		-215.114	-14.2779		-215.136	6.00121
	-215.113	-8.6085		-215.113	-15.581		-215.134	8.40558
	-215.111	-10.1498		-215.111	-14.1448		-215.132	15.0849
	-215.109	-8.25111		-215.109	-12.4261		-215.131	5.3831
	-215.107	-7.97846		-215.107	-13.7209		-215.129	9.74889
	-215.105	-4.812		-215.105	-15.1192		-215.127	4.14906
	-215.104	-9.19016		-215.104	-13.7004		-215.125	13.3636
	-215.102	-7.2871		-215.102	-14.6649		-215.123	9.40411
	-215.1	-6.39542		-215.1	-15.5908		-215.121	5.92759
	-215.098	-9.51079		-215.098	-21.3758		-215.12	16.2486
	-215.096	-8.9064		-215.096	-15.8558		-215.118	14.037
	-215.095	-8.86933		-215.095	-18.4346		-215.116	8.86977
	-215.093	-8.7776		-215.093	-15.7865		-215.114	10.5434
	-215.091	-9.6799		-215.091	-12.4819		-215.112	13.0327
	-215.089	-6.57301		-215.089	-8.14663		-215.111	8.05538
	-215.087	-10.0215		-215.087	-15.4565		-215.109	12.5894
	-215.086	-6.58372		-215.086	-10.8905		-215.107	13.4854
	-215.084	-9.55477		-215.084	-11.7498		-215.105	10.1637
	-215.082	-5.5858		-215.082	-14.069		-215.103	13.4636
	-215.08	-8.22633		-215.08	-13.9859		-215.102	8.72313
	-215.078	-7.61374		-215.078	-13.79		-215.1	10.645
	-215.076	-7.91801		-215.076	-16.8722		-215.098	7.03198
	-215.075	-7.17812		-215.075	-13.8726		-215.096	11.156
	-215.073	-7.98404		-215.073	-13.221		-215.094	11.74
	-215.071	-6.40576		-215.071	-15.3002		-215.093	10.265
	-215.069	-8.35358		-215.069	-16.8408		-215.091	12.4587
	-215.067	-11.8139		-215.067	-14.6715		-215.089	11.4462
	-215.066	-6.69276		-215.066	-14.5221		-215.087	7.24245
	-215.064	-4.96056		-215.064	-15.3301		-215.085	10.3834
	-215.062	-9.14592		-215.062	-16.3321		-215.083	8.70397
	-215.06	-8.32201		-215.06	-17.9642		-215.082	12.6736
	-215.058	-7.29743		-215.058	-19.1842		-215.08	12.3795
	-215.057	-9.27525		-215.057	-17.8148		-215.078	11.3949
	-215.055	-10.1596		-215.055	-12.3826		-215.076	10.692
	-215.053	-7.77072		-215.053	-15.0383		-215.074	13.7343
	-215.051	-7.06793		-215.051	-11.4115		-215.073	10.0713
	-215.049	-8.40874		-215.049	-14.1966		-215.071	8.99332
	-215.048	-10.5101		-215.048	-10.9253		-215.069	14.37
	-215.046	-11.6153		-215.046	-14.6462		-215.067	4.27192
	-215.044	-9.66867		-215.044	-14.0412		-215.065	16.7406
	-215.042	-10.7758		-215.042	-10.6021		-215.064	13.6329
	-215.04	-8.38999		-215.04	-15.8281		-215.062	9.10332
	-215.038	-7.32553		-215.038	-19.6915		-215.06	8.55207
	-215.037	-8.24717		-215.037	-17.7127		-215.058	7.51655
	-215.035	-7.65197		-215.035	-11.5772		-215.056	8.7789
	-215.033	-7.13951		-215.033	-10.133		-215.055	8.4755
	-215.031	-6.63946		-215.031	-16.856		-215.053	8.00897
	-215.029	-5.22205		-215.029	-14.201		-215.051	11.9776
	-215.028	-5.67201		-215.028	-15.3979		-215.049	9.41424
	-215.026	-8.31937		-215.026	-12.6712		-215.047	13.2013
	-215.024	-6.63891		-215.024	-11.4474		-215.045	10.9502
	-215.022	-7.38608		-215.022	-13.9639		-215.044	11.6709
	-215.02	-8.73498		-215.02	-15.8504		-215.042	1.64689
	-215.019	-7.44505		-215.019	-13.4252		-215.04	9.74695
	-215.017	-7.5728		-215.017	-13.2166		-215.038	7.57984
	-215.015	-5.89378		-215.015	-12.4808		-215.036	3.22333
	-215.013	-5.16503		-215.013	-15.0662		-215.035	17.3862
	-215.011	-7.02523		-215.011	-13.0456		-215.033	10.9907
	-215.01	-8.50034		-215.01	-13.4752		-215.031	11.5787
	-215.008	-8.61956		-215.008	-13.3194		-215.029	11.7569
	-215.006	-4.39756		-215.006	-12.8362		-215.027	8.81801
	-215.004	-8.68364		-215.004	-13.2455		-215.026	4.75976
	-215.002	-5.85633		-215.002	-9.81789		-215.024	10.466
	-215	-6.5904		-215	-9.04083		-215.022	9.40351
	-214.999	-7.45882		-214.999	-8.78733		-215.02	10.2375
	-214.997	-5.64502		-214.997	-11.8021		-215.018	10.667
	-214.995	-4.2179		-214.995	-13.7539		-215.017	7.82226
	-214.993	-7.9177		-214.993	-14.7097		-215.015	10.3782
	-214.991	-6.00071		-214.991	-19.4586		-215.013	14.5776
	-214.99	-9.28883		-214.99	-14.6728		-215.011	11.2283
	-214.988	-7.68926		-214.988	-15.5594		-215.009	6.44469
	-214.986	-9.0102		-214.986	-13.8989		-215.007	12.0584
	-214.984	-10.3387		-214.984	-15.5162		-215.006	7.94376
	-214.982	-7.08585		-214.982	-11.2561		-215.004	11.5905
	-214.981	-9.49601		-214.981	-17.8246		-215.002	12.3294
	-214.979	-10.1313		-214.979	-15.6343		-215	6.97537
	-214.977	-11.0502		-214.977	-12.5342		-214.998	13.2277
	-214.975	-7.19873		-214.975	-12.5707		-214.997	10.6094
	-214.973	-6.37219		-214.973	-8.55746		-214.995	6.13324
	-214.972	-10.3916		-214.972	-12.2486		-214.993	11.2311
	-214.97	-10.0266		-214.97	-7.92949		-214.991	12.0348
	-214.968	-6.40342		-214.968	-15.0452		-214.989	11.3966
	-214.966	-6.84634		-214.966	-12.73		-214.988	12.0181
	-214.964	-9.22355		-214.964	-13.4807		-214.986	9.09423
	-214.962	-5.17701		-214.962	-11.2385		-214.984	8.90322
[truncated: 129,075 more rows]
