# Supplementary material for: Fast and selective organocatalytic ring-opening polymerization by fluorinated alcohol without a cocatalyst
Source: Nat Commun. 2019 Aug 9;10:3590. doi: 10.1038/s41467-019-11524-y (PMC6689068; doi:10.1038/s41467-019-11524-y)
Supplement: Supplementary file 3 — Source Data [file 41467_2019_11524_MOESM3_ESM.zip › 200747_2_data_set_3931942_p6g16n (1)/Source Data-R2/source data-Supplementary Figure 2.xlsx]

## Sheet: Sheet1
Supplementary Figure 2
		1,3-Bis-HFAB		Glu-NCA		1,3-Bis-HFAB+Glu-NCA
	chemical shift(ppm)	intensity(a.u.)	chemical shift(ppm)	intensity(a.u.)	chemical shift(ppm)	intensity(a.u.)
	-7.05627	19.5421	-7.05727	27.0613	-7.05827	18.6145
	-7.05591	19.4724	-7.05691	27.0885	-7.05791	18.6213
	-7.05554	19.3369	-7.05654	27.0572	-7.05754	18.529
	-7.05517	19.2356	-7.05617	26.9216	-7.05717	18.6383
	-7.05481	19.4389	-7.05581	27.081	-7.05681	18.6657
	-7.05444	19.2392	-7.05544	26.8576	-7.05644	18.6056
	-7.05407	19.2406	-7.05507	26.6885	-7.05607	18.6521
	-7.05371	19.1851	-7.05471	26.6919	-7.05571	18.7678
	-7.05334	19.3327	-7.05434	26.8358	-7.05534	18.6273
	-7.05297	19.2272	-7.05397	26.7931	-7.05497	18.5972
	-7.05261	19.2429	-7.05361	26.7233	-7.05461	18.6126
	-7.05224	19.1428	-7.05324	26.74	-7.05424	18.4892
	-7.05187	19.2592	-7.05287	26.7658	-7.05387	18.529
	-7.05151	19.404	-7.05251	26.9025	-7.05351	18.7801
	-7.05114	19.1471	-7.05214	26.8906	-7.05314	18.6537
	-7.05077	19.2902	-7.05177	26.8517	-7.05277	18.5656
	-7.05041	19.3291	-7.05141	26.69	-7.05241	18.5973
	-7.05004	19.3172	-7.05104	26.6593	-7.05204	18.6471
	-7.04967	19.4214	-7.05067	26.7495	-7.05167	18.6135
	-7.04931	19.344	-7.05031	26.6868	-7.05131	18.5265
	-7.04894	19.3118	-7.04994	26.6731	-7.05094	18.6526
	-7.04857	19.3221	-7.04957	26.7175	-7.05057	18.6169
	-7.04821	19.2153	-7.04921	26.8403	-7.05021	18.4103
	-7.04784	19.3591	-7.04884	26.7135	-7.04984	18.4156
	-7.04747	19.1795	-7.04847	26.6708	-7.04947	18.3548
	-7.04711	19.0335	-7.04811	26.676	-7.0491	18.4186
	-7.04674	19.1633	-7.04774	26.3659	-7.04874	18.5177
	-7.04637	19.194	-7.04737	26.5116	-7.04837	18.4652
	-7.046	19.2405	-7.04701	26.5653	-7.048	18.3777
	-7.04564	19.3057	-7.04664	26.6468	-7.04764	18.3905
	-7.04527	19.3078	-7.04627	26.4543	-7.04727	18.4009
	-7.0449	19.2611	-7.04591	26.5258	-7.0469	18.3077
	-7.04454	19.1102	-7.04554	26.59	-7.04654	18.42
	-7.04417	19.1695	-7.04517	26.5813	-7.04617	18.463
	-7.0438	19.2147	-7.0448	26.6594	-7.0458	18.4895
	-7.04344	19.2176	-7.04444	26.5093	-7.04544	18.3531
	-7.04307	19.1461	-7.04407	26.4953	-7.04507	18.2495
	-7.0427	19.2348	-7.0437	26.6174	-7.0447	18.3048
	-7.04234	19.2134	-7.04334	26.5777	-7.04434	18.3172
	-7.04197	19.1779	-7.04297	26.3938	-7.04397	18.3207
	-7.0416	19.1683	-7.0426	26.4869	-7.0436	18.2149
	-7.04124	19.0858	-7.04224	26.4555	-7.04324	18.3258
	-7.04087	19.0677	-7.04187	26.3804	-7.04287	18.3186
	-7.0405	19.2147	-7.0415	26.4818	-7.0425	18.251
	-7.04014	19.091	-7.04114	26.2081	-7.04214	18.0492
	-7.03977	19.0819	-7.04077	26.0842	-7.04177	18.0959
	-7.0394	19.1302	-7.0404	26.2472	-7.0414	18.428
	-7.03904	19.0362	-7.04004	26.4067	-7.04104	18.3943
	-7.03867	19.0654	-7.03967	26.4579	-7.04067	18.1255
	-7.0383	19.089	-7.0393	26.415	-7.0403	18.2191
	-7.03794	19.0767	-7.03894	26.3339	-7.03994	18.2753
	-7.03757	19.1836	-7.03857	26.3006	-7.03957	18.237
	-7.0372	19.1743	-7.0382	26.2355	-7.0392	18.2307
	-7.03684	19.1733	-7.03784	26.2946	-7.03884	18.1386
	-7.03647	19.0666	-7.03747	26.3063	-7.03847	18.1446
	-7.0361	19.0627	-7.0371	26.3209	-7.0381	18.1075
	-7.03574	19.0576	-7.03674	26.1615	-7.03774	18.0935
	-7.03537	19.0846	-7.03637	26.1509	-7.03737	18.0563
	-7.035	19.0502	-7.036	26.1002	-7.037	18.1562
	-7.03464	19.1176	-7.03564	26.1757	-7.03664	18.0375
	-7.03427	19.2589	-7.03527	26.0158	-7.03627	17.9541
	-7.0339	19.1966	-7.0349	25.9153	-7.0359	17.9694
	-7.03354	19.0109	-7.03454	26.0327	-7.03554	18.0712
	-7.03317	19.047	-7.03417	26.1317	-7.03517	18.178
	-7.0328	19.1015	-7.0338	26.0505	-7.0348	18.0999
	-7.03244	19.148	-7.03344	25.9308	-7.03444	17.8653
	-7.03207	19.1507	-7.03307	26.0127	-7.03407	17.8226
	-7.0317	19.0493	-7.0327	26.016	-7.0337	17.9171
	-7.03134	19.0682	-7.03234	26.0395	-7.03334	17.9225
	-7.03097	19.1553	-7.03197	26.0264	-7.03297	17.9437
	-7.0306	18.9388	-7.0316	25.9634	-7.0326	17.8365
	-7.03024	18.7628	-7.03124	25.8705	-7.03224	17.9209
	-7.02987	18.835	-7.03087	26.0055	-7.03187	17.9629
	-7.0295	18.8192	-7.0305	26.0485	-7.0315	18.0459
	-7.02914	18.7335	-7.03014	25.9239	-7.03114	17.9729
	-7.02877	18.8197	-7.02977	26.0706	-7.03077	18.0351
	-7.0284	18.8428	-7.0294	26.1017	-7.0304	18.0533
	-7.02804	18.8462	-7.02904	26.0005	-7.03004	17.916
	-7.02767	18.9394	-7.02867	26.0935	-7.02967	17.9547
	-7.0273	18.9055	-7.0283	26.1298	-7.0293	17.8385
	-7.02694	18.7997	-7.02794	26.0654	-7.02894	17.9366
	-7.02657	18.7132	-7.02757	25.9511	-7.02857	17.9402
	-7.0262	18.7734	-7.0272	25.9919	-7.0282	17.8343
	-7.02584	18.8248	-7.02684	26.0001	-7.02784	17.6407
	-7.02547	18.8305	-7.02647	25.9338	-7.02747	17.6545
	-7.0251	18.6879	-7.0261	25.9384	-7.0271	17.752
	-7.02474	18.7132	-7.02574	25.9382	-7.02674	17.6202
	-7.02437	18.7069	-7.02537	26.0403	-7.02637	17.751
	-7.024	18.7856	-7.025	25.9806	-7.026	17.6563
	-7.02364	18.9139	-7.02464	25.9124	-7.02564	17.7345
	-7.02327	18.8789	-7.02427	25.7266	-7.02527	17.6652
	-7.0229	18.954	-7.0239	25.6174	-7.0249	17.6144
	-7.02254	18.7843	-7.02354	25.5954	-7.02454	17.6134
	-7.02217	18.6134	-7.02317	25.5742	-7.02417	17.6743
	-7.0218	18.6918	-7.0228	25.6992	-7.0238	17.8358
	-7.02144	18.8275	-7.02244	25.7863	-7.02344	17.7927
	-7.02107	18.797	-7.02207	25.7785	-7.02307	17.6303
	-7.0207	18.7273	-7.0217	25.6668	-7.0227	17.5684
	-7.02034	18.5576	-7.02134	25.6411	-7.02234	17.7484
	-7.01997	18.6336	-7.02097	25.6109	-7.02197	17.637
	-7.0196	18.5691	-7.0206	25.6293	-7.0216	17.5726
	-7.01924	18.5902	-7.02024	25.693	-7.02124	17.5088
	-7.01887	18.7654	-7.01987	25.4718	-7.02087	17.3897
	-7.0185	18.7707	-7.0195	25.6079	-7.0205	17.2747
	-7.01814	19.0681	-7.01914	25.5646	-7.02014	17.2416
	-7.01777	19.1486	-7.01877	25.4456	-7.01977	17.4043
	-7.0174	18.9591	-7.0184	25.449	-7.0194	17.3432
	-7.01703	18.8372	-7.01804	25.4865	-7.01903	17.4058
	-7.01667	18.9433	-7.01767	25.445	-7.01867	17.433
	-7.0163	18.8007	-7.0173	25.6623	-7.0183	17.3743
	-7.01593	18.7515	-7.01694	25.6194	-7.01793	17.4088
	-7.01557	18.6915	-7.01657	25.5124	-7.01757	17.4682
	-7.0152	18.6369	-7.0162	25.4126	-7.0172	17.5007
	-7.01483	18.8485	-7.01583	25.4056	-7.01683	17.4179
	-7.01447	18.8122	-7.01547	25.3615	-7.01647	17.4852
	-7.0141	18.6114	-7.0151	25.4361	-7.0161	17.3685
	-7.01373	18.6881	-7.01473	25.3651	-7.01573	17.369
	-7.01337	18.5648	-7.01437	25.447	-7.01537	17.3824
	-7.013	18.582	-7.014	25.3892	-7.015	17.4389
	-7.01263	18.684	-7.01363	25.2842	-7.01463	17.3958
	-7.01227	18.6385	-7.01327	25.5612	-7.01427	17.4242
	-7.0119	18.5737	-7.0129	25.5895	-7.0139	17.5286
	-7.01153	18.6387	-7.01253	25.5096	-7.01353	17.4016
	-7.01117	18.6381	-7.01217	25.5266	-7.01317	17.1949
	-7.0108	18.5124	-7.0118	25.431	-7.0128	17.1221
	-7.01043	18.5617	-7.01143	25.3397	-7.01243	17.2373
	-7.01007	18.5447	-7.01107	25.2293	-7.01207	17.2019
	-7.0097	18.6478	-7.0107	25.3937	-7.0117	17.2391
	-7.00933	18.605	-7.01033	25.2104	-7.01133	17.2661
	-7.00897	18.3652	-7.00997	25.0712	-7.01097	17.3621
	-7.0086	18.5502	-7.0096	25.1927	-7.0106	17.3139
	-7.00823	18.7534	-7.00923	25.3267	-7.01023	17.1593
	-7.00787	18.7754	-7.00887	25.2429	-7.00987	17.1352
	-7.0075	18.4868	-7.0085	25.3861	-7.0095	17.2553
	-7.00713	18.4618	-7.00813	25.4412	-7.00913	17.2858
	-7.00677	18.5091	-7.00777	25.3041	-7.00877	17.1816
	-7.0064	18.5962	-7.0074	25.0697	-7.0084	17.0692
	-7.00603	18.5515	-7.00703	25.0318	-7.00803	16.9754
	-7.00567	18.5797	-7.00667	25.0808	-7.00767	16.9416
	-7.0053	18.39	-7.0063	25.2395	-7.0073	17.0081
	-7.00493	18.3021	-7.00593	25.2252	-7.00693	17.0597
	-7.00457	18.4277	-7.00557	25.2253	-7.00657	17.165
	-7.0042	18.4949	-7.0052	25.0373	-7.0062	17.1927
	-7.00383	18.5351	-7.00483	24.8377	-7.00583	17.1378
	-7.00347	18.4795	-7.00447	25.144	-7.00547	17.0319
	-7.0031	18.7016	-7.0041	25.1483	-7.0051	16.888
	-7.00273	18.655	-7.00373	25.0679	-7.00473	16.9338
	-7.00237	18.526	-7.00337	25.0407	-7.00437	16.9208
	-7.002	18.4482	-7.003	25.0325	-7.004	16.9232
	-7.00163	18.4768	-7.00263	24.9056	-7.00363	16.9644
	-7.00127	18.5887	-7.00227	24.6952	-7.00327	17.0641
	-7.0009	18.5528	-7.0019	24.8615	-7.0029	16.9103
	-7.00053	18.3608	-7.00153	25.111	-7.00253	16.8405
	-7.00017	18.4439	-7.00117	25.0909	-7.00217	16.8573
	-6.9998	18.4893	-7.0008	24.9914	-7.0018	16.818
	-6.99943	18.4082	-7.00043	24.9357	-7.00143	16.7506
	-6.99907	18.446	-7.00007	24.8267	-7.00107	16.6889
	-6.9987	18.4614	-6.9997	24.8023	-7.0007	16.7099
	-6.99833	18.5508	-6.99933	24.8191	-7.00033	16.6029
	-6.99797	18.6164	-6.99897	24.9104	-6.99997	16.6801
	-6.9976	18.4661	-6.9986	24.8063	-6.9996	16.7187
	-6.99723	18.3567	-6.99823	24.8573	-6.99923	16.6991
	-6.99687	18.2615	-6.99787	24.8887	-6.99887	16.7008
	-6.9965	18.2399	-6.9975	24.7487	-6.9985	16.7399
	-6.99613	18.2692	-6.99713	24.773	-6.99813	16.7365
	-6.99577	18.3155	-6.99677	24.8025	-6.99777	16.8149
	-6.9954	18.5279	-6.9964	24.6775	-6.9974	16.8029
	-6.99503	18.4098	-6.99603	24.6954	-6.99703	16.7053
	-6.99467	18.2074	-6.99567	24.6982	-6.99667	16.6423
	-6.9943	18.2255	-6.9953	24.655	-6.9963	16.6878
	-6.99393	18.3691	-6.99493	24.5979	-6.99593	16.746
	-6.99357	18.2274	-6.99457	24.8511	-6.99557	16.6243
	-6.9932	18.2437	-6.9942	24.7019	-6.9952	16.4675
	-6.99283	18.3076	-6.99383	24.6213	-6.99483	16.5638
	-6.99247	18.2182	-6.99347	24.7596	-6.99447	16.4806
	-6.9921	18.2829	-6.9931	24.8523	-6.9941	16.4741
	-6.99173	18.2537	-6.99273	24.6759	-6.99373	16.5371
	-6.99137	18.0472	-6.99237	24.5896	-6.99337	16.5449
	-6.991	18.0679	-6.992	24.6555	-6.993	16.5804
	-6.99063	18.1681	-6.99163	24.7131	-6.99263	16.6758
	-6.99027	18.3109	-6.99127	24.6437	-6.99227	16.5796
	-6.9899	18.2268	-6.9909	24.7692	-6.9919	16.6172
	-6.98953	18.2955	-6.99053	24.7312	-6.99153	16.6126
	-6.98917	18.1818	-6.99017	24.5585	-6.99117	16.437
	-6.9888	17.9689	-6.9898	24.6813	-6.9908	16.5761
	-6.98843	17.9303	-6.98943	24.5653	-6.99043	16.6469
	-6.98807	18.0749	-6.98907	24.4573	-6.99006	16.6172
	-6.9877	18.0994	-6.9887	24.503	-6.9897	16.5839
	-6.98733	18.272	-6.98833	24.6846	-6.98933	16.4318
	-6.98696	18.2338	-6.98797	24.6558	-6.98896	16.2839
	-6.9866	18.1035	-6.9876	24.535	-6.9886	16.4004
	-6.98623	18.1261	-6.98723	24.6828	-6.98823	16.4637
	-6.98586	18.0924	-6.98687	24.5862	-6.98786	16.2644
	-6.9855	17.9634	-6.9865	24.5779	-6.9875	16.2126
	-6.98513	17.9693	-6.98613	24.662	-6.98713	16.3261
	-6.98476	18.1965	-6.98576	24.5714	-6.98676	16.5355
	-6.9844	18.1704	-6.9854	24.5851	-6.9864	16.5644
	-6.98403	18.0176	-6.98503	24.4901	-6.98603	16.4849
	-6.98366	18.0105	-6.98466	24.5355	-6.98566	16.4195
	-6.9833	18.0779	-6.9843	24.1773	-6.9853	16.3791
	-6.98293	17.9784	-6.98393	24.0319	-6.98493	16.4088
	-6.98256	18.0193	-6.98356	24.166	-6.98456	16.2801
	-6.9822	18.0058	-6.9832	24.2609	-6.9842	16.2462
	-6.98183	18.1475	-6.98283	24.3905	-6.98383	16.362
	-6.98146	18.1803	-6.98246	24.537	-6.98346	16.2895
	-6.9811	18.2564	-6.9821	24.6701	-6.9831	16.1705
	-6.98073	18.2523	-6.98173	24.6081	-6.98273	16.2584
	-6.98036	18.1513	-6.98136	24.4856	-6.98236	16.323
	-6.98	17.9157	-6.981	24.3523	-6.982	16.3642
	-6.97963	17.9072	-6.98063	24.3577	-6.98163	16.2779
	-6.97926	17.9399	-6.98026	24.2832	-6.98126	16.3411
	-6.9789	18.0919	-6.9799	24.2832	-6.9809	16.28
	-6.97853	18.0877	-6.97953	24.1667	-6.98053	16.1662
	-6.97816	17.9446	-6.97916	24.1665	-6.98016	16.0385
	-6.9778	17.959	-6.9788	24.2073	-6.9798	16.1837
	-6.97743	17.8213	-6.97843	24.1288	-6.97943	16.1325
	-6.97706	17.8357	-6.97806	23.8454	-6.97906	16.1636
	-6.9767	18.0609	-6.9777	23.9506	-6.9787	16.3849
	-6.97633	18.0591	-6.97733	24.1872	-6.97833	16.362
	-6.97596	17.9047	-6.97696	24.15	-6.97796	16.2535
	-6.9756	17.984	-6.9766	24.1854	-6.9776	16.1864
	-6.97523	17.8573	-6.97623	24.1456	-6.97723	16.2105
	-6.97486	17.7524	-6.97586	24.3053	-6.97686	16.0196
	-6.9745	17.8845	-6.9755	24.1397	-6.9765	15.9745
	-6.97413	17.9742	-6.97513	24.0717	-6.97613	15.8946
	-6.97376	17.986	-6.97476	24.1564	-6.97576	15.9788
	-6.9734	17.9045	-6.9744	23.9405	-6.9754	16.0155
	-6.97303	17.7963	-6.97403	24.0462	-6.97503	16.1018
	-6.97266	17.7052	-6.97366	24.1611	-6.97466	16.1736
	-6.9723	17.6928	-6.9733	24.1401	-6.9743	16.1057
	-6.97193	17.5899	-6.97293	24.2523	-6.97393	16.0212
	-6.97156	17.6244	-6.97256	24.0114	-6.97356	16.0846
	-6.9712	17.6822	-6.9722	24.1204	-6.9732	16.1586
	-6.97083	17.6372	-6.97183	24.0859	-6.97283	16.0948
	-6.97046	17.766	-6.97146	24.1381	-6.97246	16.0306
	-6.9701	17.9393	-6.9711	24.1891	-6.9721	15.942
	-6.96973	18.0835	-6.97073	24.1144	-6.97173	16.016
	-6.96936	18.0057	-6.97036	24.0086	-6.97136	16.0428
	-6.969	18.0357	-6.97	23.9525	-6.971	15.8708
	-6.96863	17.8999	-6.96963	24.0318	-6.97063	15.8917
	-6.96826	17.7132	-6.96926	23.9155	-6.97026	15.9591
	-6.9679	17.6917	-6.9689	23.9582	-6.9699	15.9293
	-6.96753	17.7212	-6.96853	23.8639	-6.96953	15.9164
	-6.96716	17.6154	-6.96816	24.0158	-6.96916	15.938
	-6.9668	17.8102	-6.9678	23.7386	-6.9688	16.0609
	-6.96643	17.8918	-6.96743	23.6833	-6.96843	15.8802
	-6.96606	17.9814	-6.96706	23.8569	-6.96806	15.8515
	-6.9657	17.9314	-6.9667	23.941	-6.9677	15.9716
	-6.96533	17.7549	-6.96633	23.8361	-6.96733	15.8565
	-6.96496	17.7615	-6.96596	23.8492	-6.96696	15.7399
	-6.9646	17.8319	-6.9656	23.8507	-6.9666	15.79
	-6.96423	17.7768	-6.96523	23.821	-6.96623	15.8144
	-6.96386	17.8421	-6.96486	23.5418	-6.96586	15.8332
	-6.9635	17.7245	-6.9645	23.7695	-6.9655	15.8621
	-6.96313	17.8502	-6.96413	23.8865	-6.96513	15.7054
	-6.96276	17.761	-6.96376	23.7135	-6.96476	15.6554
	-6.9624	17.6874	-6.9634	23.8407	-6.9644	15.6714
	-6.96203	17.5309	-6.96303	23.7672	-6.96403	15.5981
	-6.96166	17.69	-6.96266	23.6504	-6.96366	15.6272
	-6.9613	17.8998	-6.9623	23.5172	-6.9633	15.585
	-6.96093	17.8181	-6.96193	23.5668	-6.96293	15.7655
	-6.96056	17.8796	-6.96156	23.6543	-6.96256	15.6737
	-6.9602	17.8732	-6.9612	23.6462	-6.9622	15.6011
	-6.95983	17.8016	-6.96083	23.5313	-6.96183	15.8016
	-6.95946	17.6848	-6.96046	23.4795	-6.96146	15.8075
	-6.9591	17.6743	-6.9601	23.5303	-6.9611	15.7201
	-6.95873	17.6902	-6.95973	23.4998	-6.96073	15.5433
	-6.95836	17.7888	-6.95936	23.4304	-6.96036	15.5678
	-6.95799	17.8228	-6.959	23.4231	-6.95999	15.4124
	-6.95763	17.6724	-6.95863	23.4352	-6.95963	15.4294
	-6.95726	17.8358	-6.95826	23.5725	-6.95926	15.5166
	-6.95689	17.7433	-6.9579	23.7016	-6.95889	15.5927
	-6.95653	17.7054	-6.95753	23.5031	-6.95853	15.4386
	-6.95616	17.9179	-6.95716	23.5293	-6.95816	15.3203
	-6.95579	17.7623	-6.95679	23.6265	-6.95779	15.4106
	-6.95543	17.5856	-6.95643	23.5187	-6.95743	15.4363
	-6.95506	17.7695	-6.95606	23.4955	-6.95706	15.6087
	-6.95469	17.9154	-6.95569	23.6861	-6.95669	15.6274
	-6.95433	17.9316	-6.95533	23.7159	-6.95633	15.6603
	-6.95396	17.7929	-6.95496	23.6427	-6.95596	15.4765
	-6.95359	17.6879	-6.95459	23.4759	-6.95559	15.4194
	-6.95323	17.7416	-6.95423	23.5738	-6.95523	15.289
	-6.95286	17.7465	-6.95386	23.5775	-6.95486	15.0945
	-6.95249	17.8832	-6.95349	23.4461	-6.95449	15.2805
	-6.95213	17.6318	-6.95313	23.4184	-6.95413	15.2951
	-6.95176	17.7233	-6.95276	23.2003	-6.95376	15.1602
	-6.95139	17.5016	-6.95239	23.3818	-6.95339	15.2206
	-6.95103	17.7175	-6.95203	23.4397	-6.95303	15.3443
	-6.95066	17.7386	-6.95166	23.517	-6.95266	15.3587
	-6.95029	17.5938	-6.95129	23.4109	-6.95229	15.3445
	-6.94993	17.5001	-6.95093	23.6388	-6.95193	15.2524
	-6.94956	17.3126	-6.95056	23.3768	-6.95156	15.163
	-6.94919	17.5686	-6.95019	23.2239	-6.95119	15.0394
	-6.94883	17.5446	-6.94983	23.2895	-6.95083	14.8681
	-6.94846	17.4337	-6.94946	23.2839	-6.95046	15.1448
	-6.94809	17.6202	-6.94909	23.3097	-6.95009	15.2452
	-6.94773	17.7372	-6.94873	23.3894	-6.94973	15.2189
	-6.94736	17.7192	-6.94836	23.2493	-6.94936	15.0956
	-6.94699	17.5128	-6.94799	23.1429	-6.94899	15.1694
	-6.94663	17.5699	-6.94763	23.109	-6.94863	15.1746
	-6.94626	17.4368	-6.94726	23.1169	-6.94826	15.1989
	-6.94589	17.5493	-6.94689	23.0619	-6.94789	15.1348
	-6.94553	17.4499	-6.94653	23.0088	-6.94753	15.2822
	-6.94516	17.3692	-6.94616	23.0443	-6.94716	15.184
	-6.94479	17.4484	-6.94579	23.0772	-6.94679	15.1302
	-6.94443	17.5186	-6.94543	23.1885	-6.94643	15.2172
	-6.94406	17.7146	-6.94506	23.1036	-6.94606	15.1041
	-6.94369	17.5984	-6.94469	22.9474	-6.94569	15.1263
	-6.94333	17.6644	-6.94433	23.0455	-6.94533	15.1998
	-6.94296	17.5669	-6.94396	23.2487	-6.94496	15.2302
	-6.94259	17.6681	-6.94359	23.2095	-6.94459	15.2174
	-6.94223	17.6873	-6.94323	23.2339	-6.94423	15.3152
	-6.94186	17.6243	-6.94286	23.428	-6.94386	15.2381
	-6.94149	17.5074	-6.94249	23.2046	-6.94349	15.0333
	-6.94113	17.5114	-6.94213	23.1209	-6.94313	15.0186
	-6.94076	17.346	-6.94176	23.1478	-6.94276	15.0681
	-6.94039	17.3046	-6.94139	23.2218	-6.94239	15.0134
	-6.94003	17.4855	-6.94103	23.2338	-6.94203	15.1793
	-6.93966	17.6942	-6.94066	23.1976	-6.94166	15.067
	-6.93929	17.6666	-6.94029	23.2025	-6.94129	14.9706
	-6.93893	17.5793	-6.93993	23.314	-6.94093	15.0324
	-6.93856	17.4422	-6.93956	23.2947	-6.94056	14.8701
	-6.93819	17.5066	-6.93919	23.2169	-6.94019	14.9006
	-6.93783	17.5303	-6.93883	22.9415	-6.93983	14.975
	-6.93746	17.3542	-6.93846	23.0047	-6.93946	14.9381
	-6.93709	17.3499	-6.93809	23.2019	-6.93909	14.8478
	-6.93673	17.2367	-6.93773	23.0297	-6.93873	14.8707
	-6.93636	17.4198	-6.93736	23.1253	-6.93836	14.8694
	-6.93599	17.2245	-6.93699	23.1095	-6.93799	14.863
	-6.93563	17.215	-6.93663	23.0053	-6.93763	14.8225
	-6.93526	17.2031	-6.93626	22.9043	-6.93726	14.8264
	-6.93489	17.3276	-6.93589	23.0686	-6.93689	14.8677
	-6.93453	17.3298	-6.93553	23.0745	-6.93653	14.8794
	-6.93416	17.276	-6.93516	23.2025	-6.93616	14.7528
	-6.93379	17.2524	-6.93479	23.0339	-6.93579	14.8433
	-6.93343	17.2465	-6.93443	22.8728	-6.93543	15.0403
	-6.93306	17.2196	-6.93406	22.9299	-6.93506	14.9984
	-6.93269	17.2421	-6.93369	22.7888	-6.93469	14.8755
	-6.93233	17.3417	-6.93333	22.8022	-6.93433	14.9132
	-6.93196	17.1703	-6.93296	22.9915	-6.93396	14.8671
	-6.93159	17.2635	-6.93259	22.9656	-6.93359	14.7443
	-6.93123	17.2316	-6.93223	22.8685	-6.93323	14.9396
	-6.93086	17.118	-6.93186	22.909	-6.93286	14.9887
	-6.93049	17.2232	-6.93149	22.8633	-6.93249	14.9926
	-6.93013	17.5683	-6.93113	22.8464	-6.93213	14.9278
	-6.92976	17.517	-6.93076	22.9402	-6.93176	14.7995
	-6.92939	17.2954	-6.93039	22.8654	-6.93139	14.8236
	-6.92903	17.1173	-6.93003	22.5643	-6.93102	14.7894
	-6.92866	17.0728	-6.92966	22.7273	-6.93066	14.7119
	-6.92829	17.1175	-6.92929	22.8256	-6.93029	14.6296
	-6.92792	17.1442	-6.92893	22.999	-6.92992	14.5345
	-6.92756	17.3003	-6.92856	22.9792	-6.92956	14.6761
	-6.92719	17.169	-6.92819	22.8096	-6.92919	14.7542
	-6.92682	17.2192	-6.92783	22.859	-6.92882	14.61
	-6.92646	17.2707	-6.92746	22.9458	-6.92846	14.6509
	-6.92609	17.0954	-6.92709	22.8285	-6.92809	14.4875
	-6.92572	17.017	-6.92672	22.7308	-6.92772	14.4219
	-6.92536	17.0937	-6.92636	22.7897	-6.92736	14.57
	-6.92499	17.1947	-6.92599	22.7173	-6.92699	14.6022
	-6.92462	17.2507	-6.92562	22.7313	-6.92662	14.7083
	-6.92426	17.2578	-6.92526	22.7639	-6.92626	14.6765
	-6.92389	17.2253	-6.92489	22.8174	-6.92589	14.5878
	-6.92352	17.3538	-6.92452	22.8922	-6.92552	14.7471
	-6.92316	17.3208	-6.92416	23.0441	-6.92516	14.7586
	-6.92279	17.3359	-6.92379	22.9421	-6.92479	14.6143
	-6.92242	17.3463	-6.92342	22.658	-6.92442	14.6233
	-6.92206	17.2776	-6.92306	22.4182	-6.92406	14.4414
	-6.92169	17.1985	-6.92269	22.5383	-6.92369	14.5548
	-6.92132	17.0713	-6.92232	22.7232	-6.92332	14.4074
	-6.92096	17.0333	-6.92196	22.6602	-6.92296	14.4527
	-6.92059	16.9785	-6.92159	22.7066	-6.92259	14.5943
	-6.92022	17.0056	-6.92122	22.4431	-6.92222	14.5474
	-6.91986	17.063	-6.92086	22.2616	-6.92186	14.5525
	-6.91949	17.1725	-6.92049	22.2876	-6.92149	14.2764
	-6.91912	17.0418	-6.92012	22.5404	-6.92112	14.2952
	-6.91876	17.1627	-6.91976	22.6153	-6.92076	14.2779
	-6.91839	17.1246	-6.91939	22.4552	-6.92039	14.2971
	-6.91802	17.1542	-6.91902	22.4393	-6.92002	14.4762
	-6.91766	16.9693	-6.91866	22.4841	-6.91966	14.5986
	-6.91729	16.9751	-6.91829	22.3965	-6.91929	14.4155
	-6.91692	16.932	-6.91792	22.0731	-6.91892	14.4274
	-6.91656	16.7653	-6.91756	21.9809	-6.91856	14.504
	-6.91619	17.1243	-6.91719	22.0709	-6.91819	14.5157
	-6.91582	17.0916	-6.91682	22.3347	-6.91782	14.3887
	-6.91546	16.8714	-6.91646	22.4071	-6.91746	14.2386
	-6.91509	16.9691	-6.91609	22.3267	-6.91709	14.4632
	-6.91472	17.1417	-6.91572	22.3569	-6.91672	14.4721
	-6.91436	17.2677	-6.91536	22.5316	-6.91636	14.4776
	-6.91399	17.2868	-6.91499	22.4125	-6.91599	14.3067
	-6.91362	17.2183	-6.91462	22.158	-6.91562	14.2024
	-6.91326	17.1456	-6.91426	22.2784	-6.91526	14.1954
	-6.91289	17.1291	-6.91389	22.5872	-6.91489	14.4208
	-6.91252	16.9397	-6.91352	22.4288	-6.91452	14.3668
	-6.91216	16.9983	-6.91316	22.3696	-6.91416	14.412
	-6.91179	17.0801	-6.91279	22.2487	-6.91379	14.4452
	-6.91142	17.1682	-6.91242	22.2044	-6.91342	14.2986
	-6.91106	16.857	-6.91206	22.2824	-6.91306	14.1911
	-6.91069	17.0066	-6.91169	22.2713	-6.91269	14.1902
	-6.91032	17.1875	-6.91132	22.1917	-6.91232	14.147
	-6.90996	16.9322	-6.91096	22.1322	-6.91196	14.2074
	-6.90959	16.994	-6.91059	22.3002	-6.91159	14.2671
	-6.90922	17.0752	-6.91022	22.2603	-6.91122	14.1375
	-6.90886	17.1808	-6.90986	22.2416	-6.91086	14.1488
	-6.90849	17.0982	-6.90949	22.1316	-6.91049	14.2761
	-6.90812	17.0519	-6.90912	22.1822	-6.91012	14.1687
	-6.90776	16.8364	-6.90876	22.3559	-6.90976	14.1465
	-6.90739	16.9473	-6.90839	22.4185	-6.90939	14.1877
	-6.90702	16.95	-6.90802	22.3423	-6.90902	14.2533
	-6.90666	16.9888	-6.90766	22.3068	-6.90866	13.974
	-6.90629	16.9388	-6.90729	22.269	-6.90829	14.1003
	-6.90592	16.9632	-6.90692	22.3221	-6.90792	14.176
	-6.90556	16.894	-6.90656	22.1585	-6.90756	14.2752
	-6.90519	16.7944	-6.90619	22.1293	-6.90719	14.3383
	-6.90482	16.7922	-6.90582	21.8892	-6.90682	14.2434
	-6.90446	16.8127	-6.90546	21.8339	-6.90646	14.217
	-6.90409	16.9332	-6.90509	21.9975	-6.90609	14.1701
	-6.90372	16.7978	-6.90472	22.1896	-6.90572	14.1569
	-6.90336	16.8946	-6.90436	21.9235	-6.90536	13.9715
	-6.90299	16.9124	-6.90399	21.8186	-6.90499	14.076
	-6.90262	17.1637	-6.90362	22.0567	-6.90462	14.0346
	-6.90226	17.1273	-6.90326	21.955	-6.90426	14.259
	-6.90189	16.9455	-6.90289	21.7771	-6.90389	14.2937
	-6.90152	17.0038	-6.90252	21.8816	-6.90352	14.0488
	-6.90116	16.8999	-6.90216	22.0273	-6.90316	13.9925
	-6.90079	16.7008	-6.90179	22.0604	-6.90279	13.8774
	-6.90042	16.7713	-6.90142	22.1384	-6.90242	13.8204
	-6.90006	16.6941	-6.90106	22.2994	-6.90206	13.9032
	-6.89969	16.8087	-6.90069	22.1492	-6.90169	13.9491
	-6.89932	16.7646	-6.90032	22.2763	-6.90132	14.1169
	-6.89895	16.7891	-6.89996	22.0717	-6.90095	14.0289
	-6.89859	16.9098	-6.89959	22.1312	-6.90059	14.017
	-6.89822	16.9055	-6.89922	22.0233	-6.90022	13.9271
	-6.89785	16.8757	-6.89886	22.0469	-6.89985	13.9738
	-6.89749	16.7935	-6.89849	22.1199	-6.89949	13.9916
	-6.89712	16.872	-6.89812	21.8918	-6.89912	13.8194
	-6.89675	16.9277	-6.89775	21.8747	-6.89875	13.9657
	-6.89639	16.9588	-6.89739	21.9432	-6.89839	14.1552
	-6.89602	16.7135	-6.89702	21.9885	-6.89802	13.8408
	-6.89565	16.8673	-6.89665	22.0823	-6.89765	13.7053
	-6.89529	16.6257	-6.89629	21.8713	-6.89729	13.8606
	-6.89492	16.7071	-6.89592	21.612	-6.89692	14.0836
	-6.89455	16.8217	-6.89555	21.6035	-6.89655	14.0687
	-6.89419	16.7291	-6.89519	21.7652	-6.89619	13.9697
	-6.89382	16.8217	-6.89482	21.9668	-6.89582	13.9131
	-6.89345	16.8573	-6.89445	22.1888	-6.89545	13.9614
	-6.89309	16.8048	-6.89409	21.977	-6.89509	13.7862
	-6.89272	16.6896	-6.89372	21.8818	-6.89472	13.7015
	-6.89235	16.758	-6.89335	21.8321	-6.89435	13.6983
	-6.89199	16.6788	-6.89299	21.7411	-6.89399	13.747
	-6.89162	16.7895	-6.89262	21.6632	-6.89362	13.9167
	-6.89125	16.8533	-6.89225	21.7225	-6.89325	13.8254
	-6.89089	16.9393	-6.89189	21.5766	-6.89289	13.6647
	-6.89052	16.7254	-6.89152	21.7324	-6.89252	13.8324
	-6.89015	16.5962	-6.89115	21.7207	-6.89215	13.772
	-6.88979	16.6895	-6.89079	21.8149	-6.89179	13.8401
	-6.88942	16.8967	-6.89042	21.6847	-6.89142	13.8537
	-6.88905	17.0247	-6.89005	21.8812	-6.89105	13.7658
	-6.88869	16.6945	-6.88969	21.8901	-6.89069	13.8439
	-6.88832	16.7985	-6.88932	21.8642	-6.89032	13.7854
	-6.88795	16.7768	-6.88895	21.6753	-6.88995	13.6149
	-6.88759	16.872	-6.88859	21.7108	-6.88959	13.6891
	-6.88722	16.9543	-6.88822	21.7934	-6.88922	13.6139
	-6.88685	16.8585	-6.88785	21.7622	-6.88885	13.5975
	-6.88649	16.5855	-6.88749	21.7955	-6.88849	13.7078
	-6.88612	16.6908	-6.88712	21.7247	-6.88812	13.5833
	-6.88575	16.8454	-6.88675	21.6451	-6.88775	13.6337
	-6.88539	16.7575	-6.88639	21.6696	-6.88739	13.5337
	-6.88502	16.6836	-6.88602	21.5819	-6.88702	13.4958
	-6.88465	16.8457	-6.88565	21.8105	-6.88665	13.5617
	-6.88429	16.6988	-6.88529	21.7972	-6.88629	13.6205
	-6.88392	16.6217	-6.88492	21.7767	-6.88592	13.734
	-6.88355	16.7613	-6.88455	21.6059	-6.88555	13.5675
	-6.88319	16.7926	-6.88419	21.5444	-6.88519	13.4437
	-6.88282	16.6931	-6.88382	21.409	-6.88482	13.5264
	-6.88245	16.6016	-6.88345	21.5041	-6.88445	13.5439
	-6.88209	16.7623	-6.88309	21.4909	-6.88409	13.6276
	-6.88172	16.7797	-6.88272	21.3859	-6.88372	13.6809
	-6.88135	16.7524	-6.88235	21.2748	-6.88335	13.7336
	-6.88099	16.5518	-6.88199	21.4762	-6.88299	13.6739
	-6.88062	16.7105	-6.88162	21.6839	-6.88262	13.5457
	-6.88025	16.6718	-6.88125	21.6793	-6.88225	13.4243
	-6.87989	16.7388	-6.88089	21.551	-6.88189	13.4075
	-6.87952	16.7609	-6.88052	21.2884	-6.88152	13.4998
	-6.87915	16.562	-6.88015	21.5101	-6.88115	13.497
	-6.87879	16.4496	-6.87979	21.5217	-6.88079	13.5128
	-6.87842	16.4971	-6.87942	21.5041	-6.88042	13.2434
	-6.87805	16.4885	-6.87905	21.5379	-6.88005	13.2471
	-6.87769	16.3473	-6.87869	21.3312	-6.87969	13.379
	-6.87732	16.3995	-6.87832	21.2978	-6.87932	13.3993
	-6.87695	16.4535	-6.87795	21.357	-6.87895	13.2991
	-6.87659	16.4809	-6.87759	21.363	-6.87859	13.3975
	-6.87622	16.7391	-6.87722	21.4971	-6.87822	13.512
	-6.87585	16.6656	-6.87685	21.499	-6.87785	13.5654
	-6.87549	16.6684	-6.87649	21.4115	-6.87749	13.3428
	-6.87512	16.6549	-6.87612	21.4273	-6.87712	13.2131
	-6.87475	16.6323	-6.87575	21.4767	-6.87675	13.1102
	-6.87439	16.3568	-6.87539	21.4718	-6.87639	13.2242
	-6.87402	16.3497	-6.87502	21.459	-6.87602	13.4395
	-6.87365	16.3719	-6.87465	21.4838	-6.87565	13.4228
	-6.87329	16.5617	-6.87429	21.5516	-6.87529	13.2802
	-6.87292	16.7169	-6.87392	21.1839	-6.87492	13.2917
	-6.87255	16.6393	-6.87355	21.1617	-6.87455	13.2691
	-6.87219	16.6189	-6.87319	21.4826	-6.87419	13.3066
	-6.87182	16.4623	-6.87282	21.4973	-6.87382	13.4081
	-6.87145	16.2807	-6.87245	21.4858	-6.87345	13.454
	-6.87109	16.2181	-6.87209	21.4522	-6.87309	13.3389
	-6.87072	16.4346	-6.87172	21.1955	-6.87272	13.3527
	-6.87035	16.4568	-6.87135	21.0441	-6.87235	13.5935
	-6.86999	16.4723	-6.87099	21.1939	-6.87198	13.6305
	-6.86962	16.6237	-6.87062	21.4899	-6.87162	13.475
	-6.86925	16.5177	-6.87025	21.4764	-6.87125	13.2743
	-6.86888	16.7224	-6.86989	21.5028	-6.87088	13.227
	-6.86852	16.662	-6.86952	21.3406	-6.87052	13.24
	-6.86815	16.5429	-6.86915	21.287	-6.87015	13.1999
	-6.86778	16.5074	-6.86879	21.3586	-6.86978	13.2171
	-6.86742	16.427	-6.86842	21.2512	-6.86942	13.2348
	-6.86705	16.3373	-6.86805	21.0784	-6.86905	13.1789
	-6.86668	16.353	-6.86768	20.9724	-6.86868	13.2937
	-6.86632	16.4228	-6.86732	20.9164	-6.86832	13.2925
	-6.86595	16.2883	-6.86695	21.0527	-6.86795	13.167
	-6.86558	16.2604	-6.86658	20.9451	-6.86758	13.0941
	-6.86522	16.5383	-6.86622	21.0484	-6.86722	13.2015
	-6.86485	16.5804	-6.86585	21.1222	-6.86685	13.2389
	-6.86448	16.3937	-6.86548	21.3133	-6.86648	13.2543
	-6.86412	16.3759	-6.86512	21.3401	-6.86612	13.1933
	-6.86375	16.5613	-6.86475	21.1759	-6.86575	13.336
	-6.86338	16.7924	-6.86438	20.9881	-6.86538	13.326
	-6.86302	16.5643	-6.86402	21.1632	-6.86502	13.2577
	-6.86265	16.4235	-6.86365	21.2551	-6.86465	12.9095
	-6.86228	16.5214	-6.86328	21.1547	-6.86428	13.0514
	-6.86192	16.3541	-6.86292	21.0403	-6.86392	13.1936
	-6.86155	16.2803	-6.86255	21.0424	-6.86355	13.2492
	-6.86118	16.3121	-6.86218	21.015	-6.86318	13.2322
	-6.86082	16.4753	-6.86182	20.8999	-6.86282	13.1715
	-6.86045	16.4262	-6.86145	21.0976	-6.86245	13.1925
	-6.86008	16.2276	-6.86108	21.1301	-6.86208	12.9043
	-6.85972	16.4886	-6.86072	21.1075	-6.86172	12.9565
	-6.85935	16.3607	-6.86035	21.1416	-6.86135	13.1279
	-6.85898	16.4071	-6.85998	20.9988	-6.86098	13.0646
	-6.85862	16.4474	-6.85962	20.9507	-6.86062	13.0949
	-6.85825	16.2598	-6.85925	20.8202	-6.86025	12.9827
	-6.85788	16.3265	-6.85888	21.0045	-6.85988	12.9014
	-6.85752	16.3407	-6.85852	21.052	-6.85952	13.0501
	-6.85715	16.236	-6.85815	21.1637	-6.85915	13.0154
	-6.85678	16.2557	-6.85778	21.2952	-6.85878	13.1905
	-6.85642	16.1866	-6.85742	21.3023	-6.85842	13.2551
	-6.85605	16.2373	-6.85705	21.0358	-6.85805	13.2368
	-6.85568	16.0944	-6.85668	20.9315	-6.85768	12.9514
	-6.85532	16.3555	-6.85632	21.009	-6.85732	13.0171
	-6.85495	16.4205	-6.85595	20.9993	-6.85695	13.0904
	-6.85458	16.2689	-6.85558	20.9988	-6.85658	13.0858
	-6.85422	16.2398	-6.85522	21.058	-6.85622	13.2041
	-6.85385	16.2164	-6.85485	21.1051	-6.85585	13.1912
	-6.85348	16.3521	-6.85448	20.7404	-6.85548	13.103
	-6.85312	16.4046	-6.85412	20.5701	-6.85512	13.2323
	-6.85275	16.4385	-6.85375	20.7329	-6.85475	13.0465
	-6.85238	16.5325	-6.85338	20.8331	-6.85438	12.9109
	-6.85202	16.4568	-6.85302	20.8672	-6.85402	13.0447
	-6.85165	16.2226	-6.85265	21.0777	-6.85365	13.1236
	-6.85128	16.1561	-6.85228	21.0074	-6.85328	12.9164
	-6.85092	16.2228	-6.85192	20.7805	-6.85292	12.8033
	-6.85055	16.0433	-6.85155	20.8929	-6.85255	12.902
	-6.85018	16.1215	-6.85118	21.043	-6.85218	13.1172
	-6.84982	16.1745	-6.85082	20.9765	-6.85182	13.0727
	-6.84945	16.1271	-6.85045	21.0309	-6.85145	12.9605
	-6.84908	16.221	-6.85008	21.0189	-6.85108	12.9313
	-6.84872	16.2672	-6.84972	20.7716	-6.85072	12.7225
	-6.84835	16.1906	-6.84935	21.0149	-6.85035	12.6342
	-6.84798	16.3284	-6.84898	21.036	-6.84998	12.5817
	-6.84762	16.2594	-6.84862	20.6022	-6.84962	12.689
	-6.84725	16.1703	-6.84825	20.4483	-6.84925	12.7921
	-6.84688	16.0369	-6.84788	20.5464	-6.84888	12.7091
	-6.84652	16.0829	-6.84752	20.6261	-6.84852	12.6573
	-6.84615	16.3299	-6.84715	20.9072	-6.84815	12.7867
	-6.84578	16.4461	-6.84678	20.7768	-6.84778	12.8089
	-6.84542	16.371	-6.84642	20.6462	-6.84742	12.8125
	-6.84505	16.3784	-6.84605	20.71	-6.84705	12.9051
	-6.84468	16.316	-6.84568	20.477	-6.84668	12.8094
	-6.84432	16.4006	-6.84532	20.728	-6.84632	12.604
	-6.84395	16.4502	-6.84495	20.7877	-6.84595	12.5811
	-6.84358	16.1329	-6.84458	20.8551	-6.84558	12.5411
	-6.84322	16.3323	-6.84422	20.9449	-6.84522	12.6173
	-6.84285	16.3174	-6.84385	20.9275	-6.84485	12.6577
	-6.84248	16.3105	-6.84348	20.7629	-6.84448	12.5362
	-6.84212	16.2055	-6.84312	20.8315	-6.84412	12.4328
	-6.84175	16.3642	-6.84275	21.034	-6.84375	12.5935
	-6.84138	16.3248	-6.84238	21.3416	-6.84338	12.7667
	-6.84102	16.2125	-6.84202	21.1147	-6.84302	12.829
	-6.84065	16.1287	-6.84165	20.867	-6.84265	12.8143
	-6.84028	16.212	-6.84128	20.6565	-6.84228	12.6744
	-6.83991	16.172	-6.84092	20.4538	-6.84191	12.6909
	-6.83955	15.9439	-6.84055	20.5879	-6.84155	12.6626
	-6.83918	15.8017	-6.84018	21.0615	-6.84118	12.472
	-6.83881	15.7336	-6.83982	20.9881	-6.84081	12.5022
	-6.83845	15.8954	-6.83945	20.9588	-6.84045	12.6596
	-6.83808	16.1905	-6.83908	20.7399	-6.84008	12.6819
	-6.83771	16.234	-6.83871	20.8693	-6.83971	12.5503
	-6.83735	16.1918	-6.83835	20.8095	-6.83935	12.56
	-6.83698	15.989	-6.83798	20.8797	-6.83898	12.5266
	-6.83661	16.333	-6.83761	21.0122	-6.83861	12.6047
	-6.83625	16.2018	-6.83725	20.8264	-6.83825	12.4819
	-6.83588	16.0151	-6.83688	21.0092	-6.83788	12.6261
	-6.83551	16.0348	-6.83651	21.03	-6.83751	12.7693
	-6.83515	16.1969	-6.83615	20.8847	-6.83715	12.6531
	-6.83478	16.3184	-6.83578	20.7694	-6.83678	12.8079
	-6.83441	16.1809	-6.83541	20.8168	-6.83641	12.7165
	-6.83405	15.9656	-6.83505	20.8872	-6.83605	12.4409
	-6.83368	15.9839	-6.83468	20.8	-6.83568	12.3534
	-6.83331	15.9889	-6.83431	20.8135	-6.83531	12.2692
	-6.83295	15.8709	-6.83395	20.8228	-6.83495	12.591
	-6.83258	15.9472	-6.83358	20.7834	-6.83458	12.562
	-6.83221	15.8931	-6.83321	20.881	-6.83421	12.5833
	-6.83185	16.0296	-6.83285	20.7502	-6.83385	12.5782
	-6.83148	15.9675	-6.83248	20.718	-6.83348	12.5509
	-6.83111	16.0382	-6.83211	20.526	-6.83311	12.6106
	-6.83075	15.9902	-6.83175	20.4483	-6.83275	12.7134
	-6.83038	15.9343	-6.83138	20.6933	-6.83238	12.6114
	-6.83001	15.9683	-6.83101	20.7653	-6.83201	12.5306
	-6.82965	16.0871	-6.83065	20.631	-6.83165	12.767
	-6.82928	16.096	-6.83028	20.6349	-6.83128	12.5537
	-6.82891	16.128	-6.82991	20.7451	-6.83091	12.5441
	-6.82855	15.7631	-6.82955	20.5742	-6.83055	12.6249
	-6.82818	15.9406	-6.82918	20.5305	-6.83018	12.6597
	-6.82781	16.1602	-6.82881	20.5478	-6.82981	12.6407
	-6.82745	16.2485	-6.82845	20.505	-6.82945	12.4079
	-6.82708	16.1909	-6.82808	20.3149	-6.82908	12.3363
	-6.82671	16.2047	-6.82771	20.5256	-6.82871	12.4781
	-6.82635	16.1875	-6.82735	20.5773	-6.82835	12.6547
	-6.82598	16.0713	-6.82698	20.6404	-6.82798	12.4293
	-6.82561	16.2259	-6.82661	20.6138	-6.82761	12.437
	-6.82525	16.1317	-6.82625	20.6548	-6.82725	12.4693
	-6.82488	15.9727	-6.82588	20.612	-6.82688	12.3642
	-6.82451	16.0828	-6.82551	20.4076	-6.82651	12.3508
	-6.82415	15.97	-6.82515	20.5944	-6.82615	12.2837
	-6.82378	15.9694	-6.82478	20.5758	-6.82578	12.3158
	-6.82341	16.1935	-6.82441	20.3616	-6.82541	12.5376
	-6.82305	16.4104	-6.82405	20.2856	-6.82505	12.5222
	-6.82268	16.3629	-6.82368	20.2163	-6.82468	12.4547
	-6.82231	16.2453	-6.82331	20.3761	-6.82431	12.3516
	-6.82195	16.0733	-6.82295	20.6946	-6.82395	12.4117
	-6.82158	16.1889	-6.82258	20.6757	-6.82358	12.3244
	-6.82121	16.1367	-6.82221	20.533	-6.82321	12.2591
	-6.82085	15.8396	-6.82185	20.4609	-6.82285	12.2282
	-6.82048	15.9087	-6.82148	20.5211	-6.82248	12.2411
	-6.82011	16.1177	-6.82111	20.5602	-6.82211	12.3002
	-6.81975	16.207	-6.82075	20.4109	-6.82175	12.4415
	-6.81938	16.0008	-6.82038	20.34	-6.82138	12.4211
	-6.81901	15.8854	-6.82001	20.5889	-6.82101	12.4195
	-6.81865	15.8816	-6.81965	20.624	-6.82065	12.3286
	-6.81828	15.9059	-6.81928	20.4146	-6.82028	12.3006
	-6.81791	16.0145	-6.81891	20.5631	-6.81991	12.4113
	-6.81755	15.8597	-6.81855	20.6964	-6.81955	12.4151
	-6.81718	15.7954	-6.81818	20.6969	-6.81918	12.3151
	-6.81681	16.1387	-6.81781	20.2792	-6.81881	12.2887
	-6.81645	16.0419	-6.81745	20.3755	-6.81845	12.3567
	-6.81608	15.9426	-6.81708	20.4388	-6.81808	12.4237
	-6.81571	15.863	-6.81671	20.4102	-6.81771	12.4807
	-6.81535	15.8681	-6.81635	20.2946	-6.81735	12.386
	-6.81498	15.8207	-6.81598	20.2807	-6.81698	12.376
	-6.81461	15.786	-6.81561	20.3336	-6.81661	12.3024
	-6.81425	15.9156	-6.81525	20.2432	-6.81625	12.4276
	-6.81388	16.1155	-6.81488	20.3633	-6.81588	12.3196
	-6.81351	16.0733	-6.81451	20.2133	-6.81551	12.2801
	-6.81315	16.048	-6.81415	20.4211	-6.81515	12.0929
	-6.81278	16.0658	-6.81378	20.5889	-6.81478	12.2566
	-6.81241	15.9178	-6.81341	20.2126	-6.81441	12.282
	-6.81205	15.8471	-6.81305	20.3625	-6.81405	12.2571
	-6.81168	15.7586	-6.81268	20.3389	-6.81368	12.3079
	-6.81131	15.8542	-6.81231	20.2169	-6.81331	12.3035
	-6.81095	15.9394	-6.81195	20.1977	-6.81295	12.4119
	-6.81058	16.0382	-6.81158	20.105	-6.81258	12.286
	-6.81021	16.0747	-6.81121	20.3564	-6.81221	12.0135
	-6.80984	16.1443	-6.81085	20.1993	-6.81184	12.0553
	-6.80948	16.1263	-6.81048	20.4119	-6.81148	12.097
	-6.80911	15.9232	-6.81011	20.5377	-6.81111	12.0545
	-6.80874	15.8837	-6.80975	20.5577	-6.81074	12.1044
	-6.80838	15.9535	-6.80938	20.4303	-6.81038	12.1711
	-6.80801	15.8788	-6.80901	20.3533	-6.81001	12.2449
	-6.80764	15.9417	-6.80864	20.2821	-6.80964	12.2748
	-6.80728	16.0933	-6.80828	20.0732	-6.80928	12.1708
	-6.80691	16.1481	-6.80791	20.094	-6.80891	12.1153
	-6.80654	16.0447	-6.80754	20.1663	-6.80854	12.1092
	-6.80618	16.0115	-6.80718	20.0953	-6.80818	12.2877
	-6.80581	15.989	-6.80681	20.2772	-6.80781	12.217
	-6.80544	16.0361	-6.80644	20.3111	-6.80744	12.1248
	-6.80508	16.0254	-6.80608	20.2043	-6.80708	12.1358
	-6.80471	15.9182	-6.80571	19.8998	-6.80671	12.1541
	-6.80434	16.098	-6.80534	19.9327	-6.80634	12.1594
	-6.80398	16.1875	-6.80498	20.0794	-6.80598	12.2556
	-6.80361	16.0705	-6.80461	20.2093	-6.80561	12.2322
	-6.80324	15.9553	-6.80424	20.0086	-6.80524	12.1625
	-6.80288	16.0652	-6.80388	20.0221	-6.80488	12.0791
	-6.80251	15.9913	-6.80351	20.0987	-6.80451	11.9599
	-6.80214	16.1371	-6.80314	20.1056	-6.80414	11.9231
	-6.80178	16.1823	-6.80278	20.2537	-6.80378	12.0026
	-6.80141	16.1009	-6.80241	20.0889	-6.80341	11.9281
	-6.80104	16.0678	-6.80204	20.2168	-6.80304	11.6487
	-6.80068	15.9111	-6.80168	20.3486	-6.80268	11.9125
	-6.80031	15.8962	-6.80131	20.5403	-6.80231	12.0457
	-6.79994	15.9201	-6.80094	20.5287	-6.80194	12.2008
	-6.79958	15.8303	-6.80058	20.3002	-6.80158	12.2618
	-6.79921	15.8303	-6.80021	20.2744	-6.80121	12.0446
	-6.79884	15.927	-6.79984	20.2868	-6.80084	11.8947
	-6.79848	15.8611	-6.79948	20.1729	-6.80048	11.9505
	-6.79811	15.8311	-6.79911	20.1326	-6.80011	12.0232
	-6.79774	15.5995	-6.79874	20.3388	-6.79974	11.9497
	-6.79738	15.5823	-6.79838	20.3333	-6.79938	11.984
	-6.79701	15.555	-6.79801	20.2038	-6.79901	11.8906
	-6.79664	15.8344	-6.79764	19.8835	-6.79864	11.8981
	-6.79628	15.7208	-6.79728	20.0581	-6.79828	11.9544
	-6.79591	15.7134	-6.79691	20.1683	-6.79791	12.019
	-6.79554	15.8648	-6.79654	20.2199	-6.79754	11.9633
	-6.79518	15.7882	-6.79618	20.0985	-6.79718	11.8728
	-6.79481	15.7823	-6.79581	19.8086	-6.79681	11.9292
	-6.79444	15.8756	-6.79544	19.8325	-6.79644	11.9176
	-6.79408	16.0027	-6.79508	20.1121	-6.79608	11.9222
	-6.79371	15.9048	-6.79471	20.1378	-6.79571	12.0197
	-6.79334	15.8462	-6.79434	19.9649	-6.79534	11.8555
	-6.79298	15.7714	-6.79398	19.8078	-6.79498	11.8424
	-6.79261	15.7605	-6.79361	20.0602	-6.79461	11.9695
	-6.79224	15.7884	-6.79324	20.2065	-6.79424	11.9341
	-6.79188	15.9985	-6.79288	20.2228	-6.79388	12.0006
	-6.79151	15.8927	-6.79251	20.104	-6.79351	11.9077
	-6.79114	15.9397	-6.79214	19.8831	-6.79314	12.0567
	-6.79078	15.9939	-6.79178	19.9328	-6.79278	11.92
	-6.79041	16.0716	-6.79141	20.0461	-6.79241	12.1003
	-6.79004	15.9817	-6.79104	20.1187	-6.79204	12.1661
	-6.78968	16.0049	-6.79068	20.334	-6.79168	12.2122
	-6.78931	15.8883	-6.79031	20.1156	-6.79131	12.2338
	-6.78894	15.6996	-6.78994	20.138	-6.79094	12.1607
	-6.78858	15.608	-6.78958	20.2368	-6.79058	11.9888
	-6.78821	15.6223	-6.78921	20.1328	-6.79021	12.0171
	-6.78784	15.6432	-6.78884	19.9422	-6.78984	12.066
	-6.78748	15.7293	-6.78848	20.2729	-6.78948	12.0545
	-6.78711	15.7968	-6.78811	20.3913	-6.78911	11.8784
	-6.78674	15.8153	-6.78774	20.1875	-6.78874	11.7949
	-6.78638	15.8585	-6.78738	20.0468	-6.78838	12.0089
	-6.78601	15.8014	-6.78701	20.1151	-6.78801	12.0329
	-6.78564	15.7992	-6.78664	19.9875	-6.78764	12.0577
	-6.78528	15.7299	-6.78628	20.0017	-6.78728	11.9939
	-6.78491	15.684	-6.78591	19.9973	-6.78691	11.8693
	-6.78454	15.5417	-6.78554	20.0935	-6.78654	11.8871
	-6.78418	15.5028	-6.78518	19.9674	-6.78618	11.8782
	-6.78381	15.451	-6.78481	20.0257	-6.78581	12.0342
	-6.78344	15.7213	-6.78444	19.9012	-6.78544	11.9582
	-6.78308	15.8026	-6.78408	19.7402	-6.78508	11.781
	-6.78271	15.7774	-6.78371	19.9645	-6.78471	11.8944
	-6.78234	15.8032	-6.78334	20.1248	-6.78434	11.9808
	-6.78198	15.6077	-6.78298	19.9957	-6.78398	12.0259
	-6.78161	15.709	-6.78261	20.0128	-6.78361	12.1514
	-6.78124	15.7011	-6.78224	20.0355	-6.78324	12.0334
	-6.78087	15.7876	-6.78188	20.015	-6.78287	11.8959
	-6.78051	15.9099	-6.78151	19.9063	-6.78251	11.8133
	-6.78014	15.9417	-6.78114	19.9008	-6.78214	11.7889
	-6.77977	16.0681	-6.78078	19.9793	-6.78177	11.8628
	-6.77941	16.0027	-6.78041	19.9189	-6.78141	11.9711
	-6.77904	15.9295	-6.78004	19.981	-6.78104	11.6998
	-6.77867	15.734	-6.77967	20.1416	-6.78067	11.7188
	-6.77831	15.6501	-6.77931	20.2011	-6.78031	11.9434
	-6.77794	15.6231	-6.77894	20.1322	-6.77994	11.7306
	-6.77757	15.61	-6.77857	20.2811	-6.77957	11.9792
	-6.77721	15.6242	-6.77821	20.0482	-6.77921	11.9751
	-6.77684	15.8229	-6.77784	20.0571	-6.77884	11.8252
	-6.77647	15.7126	-6.77747	20.2119	-6.77847	11.6047
	-6.77611	15.6651	-6.77711	20.2003	-6.77811	11.6042
	-6.77574	15.7973	-6.77674	20.0063	-6.77774	11.6436
	-6.77537	15.829	-6.77637	20.0216	-6.77737	11.6041
	-6.77501	15.7145	-6.77601	20.1122	-6.77701	11.7197
	-6.77464	15.9321	-6.77564	20.0758	-6.77664	11.7022
	-6.77427	15.9172	-6.77527	20.1773	-6.77627	11.6997
	-6.77391	15.6381	-6.77491	20.0117	-6.77591	11.6911
	-6.77354	15.6941	-6.77454	19.7687	-6.77554	11.989
	-6.77317	15.5408	-6.77417	19.9357	-6.77517	11.999
	-6.77281	15.5459	-6.77381	19.7236	-6.77481	11.8294
	-6.77244	15.7318	-6.77344	19.6499	-6.77444	11.6079
	-6.77207	15.6856	-6.77307	19.725	-6.77407	11.7905
	-6.77171	15.709	-6.77271	19.8243	-6.77371	11.8188
	-6.77134	15.7168	-6.77234	19.5228	-6.77334	11.7815
	-6.77097	15.9512	-6.77197	19.7373	-6.77297	11.8709
	-6.77061	15.9537	-6.77161	19.9643	-6.77261	11.8778
	-6.77024	15.764	-6.77124	19.8401	-6.77224	11.8254
	-6.76987	15.6827	-6.77087	19.8603	-6.77187	11.7477
	-6.76951	15.6384	-6.77051	19.8234	-6.77151	11.7025
	-6.76914	15.5824	-6.77014	19.8502	-6.77114	11.6546
	-6.76877	15.7856	-6.76977	19.843	-6.77077	11.7072
	-6.76841	15.9117	-6.76941	19.8766	-6.77041	11.7829
	-6.76804	15.816	-6.76904	19.8808	-6.77004	11.8593
	-6.76767	15.7141	-6.76867	19.8462	-6.76967	11.8351
	-6.76731	15.7117	-6.76831	19.8065	-6.76931	11.8649
	-6.76694	15.6262	-6.76794	19.8106	-6.76894	11.7242
	-6.76657	15.5697	-6.76757	19.824	-6.76857	11.8237
	-6.76621	15.5325	-6.76721	19.8225	-6.76821	11.8535
	-6.76584	15.7952	-6.76684	19.6926	-6.76784	11.927
	-6.76547	15.727	-6.76647	19.6662	-6.76747	11.8291
	-6.76511	15.7576	-6.76611	19.9927	-6.76711	11.6603
	-6.76474	15.8627	-6.76574	20.3009	-6.76674	11.6883
	-6.76437	15.7731	-6.76537	20.099	-6.76637	11.5478
	-6.76401	15.7081	-6.76501	19.9822	-6.76601	11.5563
	-6.76364	15.5163	-6.76464	19.798	-6.76564	11.5666
	-6.76327	15.404	-6.76427	19.8264	-6.76527	11.6177
	-6.76291	15.2454	-6.76391	19.8767	-6.76491	11.7078
	-6.76254	15.4438	-6.76354	19.7819	-6.76454	11.6385
	-6.76217	15.6909	-6.76317	19.591	-6.76417	11.6992
	-6.76181	15.7951	-6.76281	19.5361	-6.76381	11.6269
	-6.76144	15.636	-6.76244	19.5383	-6.76344	11.6094
	-6.76107	15.8845	-6.76207	19.6189	-6.76307	11.391
	-6.76071	15.7179	-6.76171	19.4267	-6.76271	11.4486
	-6.76034	15.7312	-6.76134	19.5238	-6.76234	11.7526
	-6.75997	15.7736	-6.76097	19.8355	-6.76197	11.8708
	-6.75961	15.6607	-6.76061	19.6991	-6.76161	11.6668
	-6.75924	15.5865	-6.76024	19.5728	-6.76124	11.6047
	-6.75887	15.6543	-6.75987	19.539	-6.76087	11.5417
	-6.75851	15.6355	-6.75951	19.4325	-6.76051	11.4891
	-6.75814	15.4796	-6.75914	19.4331	-6.76014	11.436
	-6.75777	15.4633	-6.75877	19.821	-6.75977	11.5256
	-6.75741	15.4361	-6.75841	19.9323	-6.75941	11.6645
	-6.75704	15.5559	-6.75804	19.7638	-6.75904	11.7774
	-6.75667	15.4731	-6.75767	19.5137	-6.75867	11.4636
	-6.75631	15.5507	-6.75731	19.6464	-6.75831	11.5536
	-6.75594	15.6685	-6.75694	19.5783	-6.75794	11.5416
	-6.75557	15.8202	-6.75657	19.3914	-6.75757	11.6949
	-6.75521	15.6823	-6.75621	19.5347	-6.75721	11.7491
	-6.75484	15.5986	-6.75584	19.552	-6.75684	11.6728
	-6.75447	15.7183	-6.75547	19.5292	-6.75647	11.577
	-6.75411	15.8348	-6.75511	19.7406	-6.75611	11.828
	-6.75374	15.7852	-6.75474	19.665	-6.75574	11.8089
	-6.75337	15.6528	-6.75437	19.5171	-6.75537	11.6685
	-6.75301	15.5464	-6.75401	19.8158	-6.75501	11.5676
	-6.75264	15.5852	-6.75364	19.5229	-6.75464	11.402
	-6.75227	15.6642	-6.75327	19.3097	-6.75427	11.7123
	-6.75191	15.8678	-6.75291	19.5016	-6.75391	11.739
	-6.75154	15.8544	-6.75254	19.6115	-6.75354	11.7083
	-6.75117	15.7953	-6.75217	19.4738	-6.75317	11.4294
	-6.7508	15.8395	-6.75181	19.6734	-6.7528	11.3805
	-6.75044	15.7492	-6.75144	19.7206	-6.75244	11.5437
	-6.75007	15.5805	-6.75107	19.4745	-6.75207	11.5586
	-6.7497	15.5851	-6.75071	19.6843	-6.7517	11.5879
	-6.74934	15.6644	-6.75034	19.4688	-6.75134	11.6541
	-6.74897	15.5941	-6.74997	19.3781	-6.75097	11.8312
	-6.7486	15.5808	-6.7496	19.7789	-6.7506	11.9619
	-6.74824	15.4484	-6.74924	19.5425	-6.75024	11.6822
	-6.74787	15.5829	-6.74887	19.4781	-6.74987	11.4564
	-6.7475	15.8018	-6.7485	19.4407	-6.7495	11.4722
	-6.74714	15.6507	-6.74814	19.6307	-6.74914	11.3834
	-6.74677	15.7186	-6.74777	19.6989	-6.74877	11.641
	-6.7464	15.7967	-6.7474	19.8589	-6.7484	11.5461
	-6.74604	15.7438	-6.74704	19.6484	-6.74804	11.4206
	-6.74567	15.7526	-6.74667	19.3316	-6.74767	11.3204
	-6.7453	15.8119	-6.7463	19.3985	-6.7473	11.1281
	-6.74494	15.7488	-6.74594	19.5546	-6.74694	11.1955
	-6.74457	15.6195	-6.74557	19.4787	-6.74657	11.6369
	-6.7442	15.5805	-6.7452	19.2773	-6.7462	11.8411
	-6.74384	15.5981	-6.74484	19.5846	-6.74584	11.6363
	-6.74347	15.7127	-6.74447	19.4773	-6.74547	11.6922
	-6.7431	15.7721	-6.7441	19.6755	-6.7451	11.7497
	-6.74274	15.7129	-6.74374	19.7492	-6.74474	11.5815
	-6.74237	15.5561	-6.74337	19.6022	-6.74437	11.5971
	-6.742	15.5533	-6.743	19.409	-6.744	11.7163
	-6.74164	15.5636	-6.74264	19.2661	-6.74364	11.6971
	-6.74127	15.4861	-6.74227	19.4225	-6.74327	11.7605
	-6.7409	15.351	-6.7419	19.4509	-6.7429	11.6556
	-6.74054	15.2324	-6.74154	19.5079	-6.74254	11.9345
	-6.74017	15.5003	-6.74117	19.3989	-6.74217	11.8431
	-6.7398	15.7191	-6.7408	19.4707	-6.7418	11.5944
	-6.73944	15.5064	-6.74044	19.42	-6.74144	11.5749
	-6.73907	15.5327	-6.74007	19.4874	-6.74107	11.6412
	-6.7387	15.5755	-6.7397	19.2603	-6.7407	11.6778
	-6.73834	15.8071	-6.73934	19.2737	-6.74034	11.618
	-6.73797	15.6633	-6.73897	19.4895	-6.73997	11.5834
	-6.7376	15.6429	-6.7386	19.5311	-6.7396	11.5865
	-6.73724	15.5799	-6.73824	19.3493	-6.73924	11.5346
	-6.73687	15.336	-6.73787	19.6656	-6.73887	11.5671
	-6.7365	15.4909	-6.7375	19.6849	-6.7385	11.479
	-6.73614	15.5927	-6.73714	19.6004	-6.73814	11.5343
	-6.73577	15.7135	-6.73677	19.5722	-6.73777	11.5544
	-6.7354	15.5768	-6.7364	19.6139	-6.7374	11.4479
	-6.73504	15.578	-6.73604	19.8639	-6.73704	11.3156
	-6.73467	15.8053	-6.73567	19.678	-6.73667	11.2573
	-6.7343	15.697	-6.7353	19.5708	-6.7363	11.4386
	-6.73394	15.6754	-6.73494	19.4989	-6.73594	11.2969
	-6.73357	15.597	-6.73457	19.3083	-6.73557	11.2938
	-6.7332	15.5469	-6.7342	19.561	-6.7352	11.386
	-6.73284	15.6738	-6.73384	19.5377	-6.73484	11.5401
	-6.73247	15.7567	-6.73347	19.6261	-6.73447	11.3183
	-6.7321	15.3329	-6.7331	19.3221	-6.7341	11.1747
	-6.73174	15.2029	-6.73274	19.4657	-6.73374	11.2873
	-6.73137	15.3502	-6.73237	19.3626	-6.73337	11.2821
	-6.731	15.4189	-6.732	19.1979	-6.733	11.4012
	-6.73064	15.4099	-6.73164	19.3469	-6.73264	11.293
	-6.73027	15.4211	-6.73127	19.6702	-6.73227	11.2214
	-6.7299	15.5247	-6.7309	19.5677	-6.7319	11.4139
	-6.72954	15.581	-6.73054	19.6764	-6.73154	11.3244
	-6.72917	15.5402	-6.73017	19.696	-6.73117	11.254
	-6.7288	15.5652	-6.7298	19.6826	-6.7308	11.4766
	-6.72844	15.5461	-6.72944	19.6732	-6.73044	11.4508
	-6.72807	15.3965	-6.72907	19.6118	-6.73007	11.3531
	-6.7277	15.5104	-6.7287	19.4183	-6.7297	11.4982
	-6.72734	15.5333	-6.72834	19.1618	-6.72934	11.671
	-6.72697	15.5588	-6.72797	19.3742	-6.72897	11.5022
	-6.7266	15.373	-6.7276	19.5297	-6.7286	11.3427
	-6.72624	15.6729	-6.72724	19.4996	-6.72824	11.1904
	-6.72587	15.7346	-6.72687	19.1887	-6.72787	11.169
	-6.7255	15.7282	-6.7265	19.1287	-6.7275	11.3994
	-6.72514	15.6829	-6.72614	19.1615	-6.72714	11.4943
	-6.72477	15.4912	-6.72577	19.2091	-6.72677	11.4496
	-6.7244	15.5497	-6.7254	19.3241	-6.7264	11.3669
	-6.72404	15.4497	-6.72504	19.5952	-6.72604	11.1735
	-6.72367	15.5022	-6.72467	19.7432	-6.72567	11.3493
	-6.7233	15.5073	-6.7243	19.7305	-6.7253	11.1132
	-6.72294	15.6268	-6.72394	19.5448	-6.72494	11.3161
	-6.72257	15.5727	-6.72357	19.381	-6.72457	11.0848
	-6.7222	15.3759	-6.7232	19.3444	-6.7242	11.1228
	-6.72183	15.3621	-6.72284	19.493	-6.72383	11.3168
	-6.72147	15.491	-6.72247	19.2393	-6.72347	11.2593
	-6.7211	15.5307	-6.7221	19.3609	-6.7231	11.4101
	-6.72073	15.3557	-6.72174	19.4148	-6.72273	11.4278
	-6.72037	15.447	-6.72137	19.3015	-6.72237	11.2626
	-6.72	15.5397	-6.721	19.2004	-6.722	11.2345
	-6.71963	15.5526	-6.72063	19.1789	-6.72163	11.2073
	-6.71927	15.841	-6.72027	19.5292	-6.72127	11.1838
	-6.7189	15.7403	-6.7199	19.5734	-6.7209	11.3693
	-6.71853	15.7613	-6.71953	19.51	-6.72053	11.4466
	-6.71817	15.7073	-6.71917	19.4101	-6.72017	11.426
	-6.7178	15.8441	-6.7188	19.5872	-6.7198	11.3981
	-6.71743	15.6974	-6.71843	19.763	-6.71943	11.1447
	-6.71707	15.477	-6.71807	19.7916	-6.71907	11.2083
	-6.7167	15.1606	-6.7177	19.4952	-6.7187	11.2282
	-6.71633	15.3156	-6.71733	19.2529	-6.71833	11.3442
	-6.71597	15.4884	-6.71697	19.3981	-6.71797	11.4135
	-6.7156	15.2025	-6.7166	19.4062	-6.7176	11.5244
	-6.71523	15.1443	-6.71623	19.3255	-6.71723	11.3475
	-6.71487	15.1633	-6.71587	19.5198	-6.71687	11.3953
	-6.7145	15.2553	-6.7155	19.6788	-6.7165	11.3413
	-6.71413	15.0813	-6.71513	19.5026	-6.71613	11.2774
	-6.71377	15.3383	-6.71477	19.7441	-6.71577	11.1713
	-6.7134	15.44	-6.7144	19.8092	-6.7154	11.1955
	-6.71303	15.354	-6.71403	19.6335	-6.71503	11.1352
	-6.71267	15.4609	-6.71367	19.4973	-6.71467	11.2922
	-6.7123	15.5048	-6.7133	19.4472	-6.7143	11.4229
	-6.71193	15.3475	-6.71293	19.3114	-6.71393	11.3401
	-6.71157	15.4936	-6.71257	19.0145	-6.71357	11.3594
	-6.7112	15.4833	-6.7122	18.9831	-6.7132	11.2954
	-6.71083	15.4292	-6.71183	19.2293	-6.71283	11.1209
	-6.71047	15.4365	-6.71147	19.5255	-6.71247	11.2949
	-6.7101	15.3601	-6.7111	19.5052	-6.7121	11.0957
	-6.70973	15.4517	-6.71073	19.3869	-6.71173	10.954
	-6.70937	15.3027	-6.71037	19.3664	-6.71137	11.0562
	-6.709	15.463	-6.71	19.353	-6.711	11.0754
	-6.70863	15.4897	-6.70963	19.4603	-6.71063	10.9836
	-6.70827	15.2881	-6.70927	19.306	-6.71027	11.3173
	-6.7079	15.3007	-6.7089	19.264	-6.7099	11.5393
	-6.70753	15.4407	-6.70853	19.0892	-6.70953	11.2945
	-6.70717	15.5308	-6.70817	19.2487	-6.70917	11.1921
	-6.7068	15.4997	-6.7078	19.3635	-6.7088	11.3554
	-6.70643	15.5558	-6.70743	19.3652	-6.70843	11.2537
	-6.70607	15.4184	-6.70707	19.3417	-6.70807	11.0692
	-6.7057	15.6243	-6.7067	19.3402	-6.7077	11.1142
	-6.70533	15.6021	-6.70633	19.2257	-6.70733	11.2217
	-6.70497	15.318	-6.70597	19.2768	-6.70697	11.1992
	-6.7046	15.2405	-6.7056	19.4048	-6.7066	10.9602
	-6.70423	15.345	-6.70523	19.4022	-6.70623	10.9543
	-6.70387	15.4828	-6.70487	19.2863	-6.70587	11.1258
	-6.7035	15.4364	-6.7045	19.2247	-6.7055	11.0684
	-6.70313	15.2646	-6.70413	19.3903	-6.70513	11.1617
	-6.70277	15.3775	-6.70377	19.53	-6.70477	11.2319
	-6.7024	15.3704	-6.7034	19.2162	-6.7044	11.1082
	-6.70203	15.405	-6.70303	18.9712	-6.70403	11.1104
	-6.70167	15.0733	-6.70267	19.3325	-6.70367	11.1721
	-6.7013	14.9349	-6.7023	19.3942	-6.7033	11.5056
	-6.70093	15.1767	-6.70193	19.3264	-6.70293	11.4224
	-6.70057	15.3384	-6.70157	19.0701	-6.70257	11.2673
	-6.7002	15.3643	-6.7012	19.2791	-6.7022	11.1334
	-6.69983	15.3336	-6.70083	19.0934	-6.70183	11.0998
	-6.69947	15.2545	-6.70047	18.7921	-6.70147	11.1117
	-6.6991	15.156	-6.7001	18.9578	-6.7011	11.2609
	-6.69873	15.2772	-6.69973	19.2418	-6.70073	11.1403
	-6.69837	15.3723	-6.69937	19.0068	-6.70037	11.1855
	-6.698	15.3372	-6.699	18.9029	-6.7	11.1953
	-6.69763	15.3983	-6.69863	19.344	-6.69963	11.1721
	-6.69727	15.3896	-6.69827	19.4658	-6.69927	11.0873
	-6.6969	15.2942	-6.6979	19.4072	-6.6989	11.2722
	-6.69653	15.2414	-6.69753	19.2954	-6.69853	11.1972
	-6.69617	15.0931	-6.69717	19.2101	-6.69817	11.1078
	-6.6958	15.1995	-6.6968	18.917	-6.6978	10.962
	-6.69543	15.3317	-6.69643	18.7801	-6.69743	10.9541
	-6.69507	15.3162	-6.69607	18.6762	-6.69707	10.9808
	-6.6947	15.2286	-6.6957	19.1005	-6.6967	10.9978
	-6.69433	15.1889	-6.69533	19.1632	-6.69633	10.931
	-6.69397	15.1794	-6.69497	19.2612	-6.69597	10.9499
	-6.6936	15.4535	-6.6946	19.3415	-6.6956	11.1452
	-6.69323	15.5807	-6.69423	19.4341	-6.69523	11.3988
	-6.69287	15.5238	-6.69387	19.0439	-6.69487	11.3136
	-6.6925	15.6009	-6.6935	18.8479	-6.6945	11.0612
	-6.69213	15.6062	-6.69313	19.0129	-6.69413	11.0847
	-6.69176	15.4454	-6.69277	19.1716	-6.69376	11.1336
	-6.6914	15.2046	-6.6924	19.2001	-6.6934	11.234
	-6.69103	15.3511	-6.69203	19.4272	-6.69303	11.1223
	-6.69066	15.2678	-6.69167	19.2666	-6.69266	10.9016
	-6.6903	15.5693	-6.6913	19.1635	-6.6923	11.0635
	-6.68993	15.5129	-6.69093	19.241	-6.69193	11.2935
	-6.68956	15.4954	-6.69056	19.261	-6.69156	11.4408
	-6.6892	15.4027	-6.6902	19.1216	-6.6912	11.4005
	-6.68883	15.421	-6.68983	19.0165	-6.69083	11.2931
	-6.68846	15.5157	-6.68946	19.174	-6.69046	11.275
	-6.6881	15.6113	-6.6891	19.269	-6.6901	11.224
	-6.68773	15.6922	-6.68873	19.4667	-6.68973	11.3142
	-6.68736	15.3428	-6.68836	19.2558	-6.68936	11.3798
	-6.687	15.3971	-6.688	19.2487	-6.689	11.3831
	-6.68663	15.3323	-6.68763	19.18	-6.68863	11.1893
	-6.68626	15.596	-6.68726	19.293	-6.68826	10.9884
	-6.6859	15.5596	-6.6869	19.205	-6.6879	11.1116
	-6.68553	15.6266	-6.68653	19.0934	-6.68753	11.0947
	-6.68516	15.6709	-6.68616	18.9428	-6.68716	11.3437
	-6.6848	15.7501	-6.6858	18.817	-6.6868	11.0787
	-6.68443	15.6795	-6.68543	18.9636	-6.68643	11.3833
	-6.68406	15.6227	-6.68506	19.0446	-6.68606	11.3863
	-6.6837	15.449	-6.6847	19.1494	-6.6857	11.1118
	-6.68333	15.4837	-6.68433	18.8469	-6.68533	11.1087
	-6.68296	15.4504	-6.68396	19.0924	-6.68496	11.1039
	-6.6826	15.5975	-6.6836	19.3204	-6.6846	11.0022
	-6.68223	15.7212	-6.68323	19.1311	-6.68423	11.03
	-6.68186	15.4807	-6.68286	19.0794	-6.68386	11.0903
	-6.6815	15.3516	-6.6825	19.2491	-6.6835	10.9639
	-6.68113	15.4945	-6.68213	19.0909	-6.68313	11.1056
	-6.68076	15.3813	-6.68176	19.1343	-6.68276	11.0659
	-6.6804	15.4849	-6.6814	18.8206	-6.6824	11.1062
	-6.68003	15.5705	-6.68103	19.1342	-6.68203	11.203
	-6.67966	15.3843	-6.68066	19.0596	-6.68166	11.0633
	-6.6793	15.2886	-6.6803	19.0685	-6.6813	10.9324
	-6.67893	15.4441	-6.67993	19.2644	-6.68093	11.0633
	-6.67856	15.5875	-6.67956	19.1549	-6.68056	11.1038
	-6.6782	15.8259	-6.6792	19.1401	-6.6802	11.1077
	-6.67783	15.5822	-6.67883	19.3223	-6.67983	11.1507
	-6.67746	15.4485	-6.67846	19.2764	-6.67946	10.9998
	-6.6771	15.4848	-6.6781	19.1948	-6.6791	11.0967
	-6.67673	15.4911	-6.67773	19.259	-6.67873	11.0504
	-6.67636	15.5741	-6.67736	19.2463	-6.67836	10.9089
	-6.676	15.3626	-6.677	19.2943	-6.678	10.8849
	-6.67563	15.2965	-6.67663	19.0321	-6.67763	11.1874
	-6.67526	15.1371	-6.67626	19.06	-6.67726	11.1605
	-6.6749	15.1102	-6.6759	19.2804	-6.6769	11.1619
	-6.67453	15.3366	-6.67553	19.4443	-6.67653	11.3517
	-6.67416	15.4459	-6.67516	19.3494	-6.67616	11.3099
	-6.6738	15.4092	-6.6748	19.345	-6.6758	11.3619
	-6.67343	15.5368	-6.67443	19.3861	-6.67543	11.4064
	-6.67306	15.4529	-6.67406	19.3195	-6.67506	11.4073
	-6.6727	15.4433	-6.6737	19.0885	-6.6747	11.1448
	-6.67233	15.5431	-6.67333	19.2689	-6.67433	11.105
	-6.67196	15.3119	-6.67296	19.1251	-6.67396	11.17
	-6.6716	15.113	-6.6726	19.2095	-6.6736	11.33
	-6.67123	15.2447	-6.67223	19.1853	-6.67323	11.2849
	-6.67086	15.2566	-6.67186	19.0878	-6.67286	11.2957
	-6.6705	15.1988	-6.6715	19.1268	-6.6725	11.2938
	-6.67013	15.305	-6.67113	19.5513	-6.67213	11.2354
	-6.66976	15.3675	-6.67076	19.4086	-6.67176	11.0949
	-6.6694	15.5954	-6.6704	19.3482	-6.6714	11.0618
	-6.66903	15.4668	-6.67003	19.4491	-6.67103	11.2553
	-6.66866	15.4961	-6.66966	19.2683	-6.67066	11.2328
	-6.6683	15.242	-6.6693	19.2364	-6.6703	11.1613
	-6.66793	14.8808	-6.66893	18.9202	-6.66993	11.2649
	-6.66756	15.1526	-6.66856	18.8997	-6.66956	11.2174
	-6.6672	15.3394	-6.6682	19.0289	-6.6692	11.2468
	-6.66683	15.4192	-6.66783	19.1572	-6.66883	11.062
	-6.66646	15.3245	-6.66746	19.049	-6.66846	11.1296
	-6.6661	15.1943	-6.6671	19.1805	-6.6681	11.2441
	-6.66573	15.2148	-6.66673	19.27	-6.66773	11.2062
	-6.66536	15.2734	-6.66636	19.358	-6.66736	11.2581
	-6.665	15.2818	-6.666	19.4778	-6.667	10.9911
	-6.66463	15.2959	-6.66563	19.2566	-6.66663	11.0056
	-6.66426	15.2257	-6.66526	19.3778	-6.66626	11.1631
	-6.6639	15.2683	-6.6649	19.1556	-6.6659	11.2714
	-6.66353	15.3155	-6.66453	19.1949	-6.66553	11.1432
	-6.66316	15.4672	-6.66416	19.0669	-6.66516	11.1562
	-6.66279	15.5145	-6.6638	18.8977	-6.66479	11.2079
	-6.66243	15.35	-6.66343	19.0479	-6.66443	11.1501
	-6.66206	15.4777	-6.66306	18.9676	-6.66406	11.3386
	-6.66169	15.4388	-6.6627	19.0539	-6.66369	11.0847
	-6.66133	15.3629	-6.66233	19.2733	-6.66333	11.1367
	-6.66096	15.3019	-6.66196	19.4137	-6.66296	11.2236
	-6.66059	15.3557	-6.66159	19.4114	-6.66259	11.2563
	-6.66023	15.5235	-6.66123	19.2484	-6.66223	11.2338
	-6.65986	15.6075	-6.66086	19.2099	-6.66186	11.1811
	-6.65949	15.5725	-6.66049	19.3104	-6.66149	11.0927
	-6.65913	15.5299	-6.66013	19.1519	-6.66113	11.2189
	-6.65876	15.3755	-6.65976	19.0199	-6.66076	11.0584
	-6.65839	15.0843	-6.65939	19.0248	-6.66039	11.0347
	-6.65803	15.1325	-6.65903	19.0679	-6.66003	11.0919
	-6.65766	15.3844	-6.65866	19.2109	-6.65966	10.8484
	-6.65729	15.2907	-6.65829	19.086	-6.65929	10.8467
	-6.65693	15.3871	-6.65793	19.1845	-6.65893	10.9808
	-6.65656	15.4613	-6.65756	19.1781	-6.65856	11.206
	-6.65619	15.5594	-6.65719	19.1034	-6.65819	11.4199
	-6.65583	15.6343	-6.65683	19.1864	-6.65783	11.2951
	-6.65546	15.7788	-6.65646	19.2291	-6.65746	11.1487
	-6.65509	15.5582	-6.65609	18.8813	-6.65709	11.176
	-6.65473	15.4134	-6.65573	18.9532	-6.65673	11.1903
	-6.65436	15.5682	-6.65536	19.1287	-6.65636	11.306
	-6.65399	15.5682	-6.65499	19.0299	-6.65599	11.0685
	-6.65363	15.5315	-6.65463	18.8841	-6.65563	11.1689
	-6.65326	15.3335	-6.65426	19.2091	-6.65526	11.2148
	-6.65289	15.189	-6.65389	19.1836	-6.65489	11.2483
	-6.65253	15.3713	-6.65353	19.1068	-6.65453	11.1675
	-6.65216	15.4899	-6.65316	19.2828	-6.65416	11.1625
	-6.65179	15.5094	-6.65279	19.3521	-6.65379	11.0239
	-6.65143	15.6528	-6.65243	18.9206	-6.65343	10.9707
	-6.65106	15.5293	-6.65206	18.8497	-6.65306	10.951
	-6.65069	15.3243	-6.65169	18.9043	-6.65269	11.0923
	-6.65033	15.2478	-6.65133	18.8674	-6.65233	11.1243
	-6.64996	15.1752	-6.65096	18.8848	-6.65196	11.055
	-6.64959	15.2467	-6.65059	18.7655	-6.65159	10.9173
	-6.64923	15.3714	-6.65023	18.7123	-6.65123	10.9591
	-6.64886	15.469	-6.64986	18.8563	-6.65086	10.9921
	-6.64849	15.5251	-6.64949	18.792	-6.65049	10.8709
	-6.64813	15.3751	-6.64913	18.7176	-6.65013	10.844
	-6.64776	15.527	-6.64876	18.8904	-6.64976	10.8972
	-6.64739	15.8415	-6.64839	18.9769	-6.64939	10.8386
	-6.64703	15.7845	-6.64803	19.0886	-6.64903	11.0203
	-6.64666	15.6672	-6.64766	18.8701	-6.64866	10.7288
	-6.64629	15.6137	-6.64729	19.1901	-6.64829	10.8352
	-6.64593	15.5993	-6.64693	18.8299	-6.64793	10.8069
	-6.64556	15.4567	-6.64656	18.7257	-6.64756	10.7798
	-6.64519	15.5344	-6.64619	18.7384	-6.64719	10.9909
	-6.64483	15.329	-6.64583	19.061	-6.64683	10.9503
	-6.64446	15.3523	-6.64546	19.279	-6.64646	10.8999
	-6.64409	15.4523	-6.64509	19.2316	-6.64609	10.996
	-6.64373	15.2291	-6.64473	19.1445	-6.64573	11.1308
	-6.64336	15.2064	-6.64436	18.8217	-6.64536	11.0272
	-6.64299	15.1582	-6.64399	18.7966	-6.64499	11.134
	-6.64263	15.1953	-6.64363	18.9846	-6.64463	11.158
	-6.64226	15.2937	-6.64326	19.3624	-6.64426	10.9801
	-6.64189	15.3443	-6.64289	19.0249	-6.64389	10.7686
	-6.64153	15.4622	-6.64253	18.9536	-6.64353	10.8119
	-6.64116	15.4724	-6.64216	18.8197	-6.64316	10.8166
	-6.64079	15.3917	-6.64179	18.9636	-6.64279	10.9362
	-6.64043	15.439	-6.64143	18.9785	-6.64243	11.0598
	-6.64006	15.4536	-6.64106	18.8051	-6.64206	10.9065
	-6.63969	15.2497	-6.64069	18.8941	-6.64169	10.9005
	-6.63933	15.2433	-6.64033	18.9883	-6.64133	11.1724
	-6.63896	15.1679	-6.63996	19.104	-6.64096	11.1599
	-6.63859	15.2069	-6.63959	18.9528	-6.64059	10.9818
	-6.63823	15.1101	-6.63923	19.0264	-6.64023	11.013
	-6.63786	15.1764	-6.63886	19.2903	-6.63986	11.0644
	-6.63749	15.2351	-6.63849	19.124	-6.63949	11.0403
	-6.63713	15.3644	-6.63813	18.9821	-6.63913	11.1927
	-6.63676	15.524	-6.63776	18.9243	-6.63876	11.1755
	-6.63639	15.521	-6.63739	19.037	-6.63839	11.0363
	-6.63603	15.5549	-6.63703	18.9089	-6.63803	10.8887
	-6.63566	15.7192	-6.63666	19.0349	-6.63766	11.0938
	-6.63529	15.5658	-6.63629	19.1629	-6.63729	11.0009
	-6.63493	15.2488	-6.63593	18.8361	-6.63693	10.9367
	-6.63456	15.1871	-6.63556	18.9999	-6.63656	11.0962
	-6.63419	15.3235	-6.63519	19.0632	-6.63619	10.9159
	-6.63383	15.4251	-6.63483	19.2052	-6.63583	10.9872
	-6.63346	15.3278	-6.63446	19.3767	-6.63546	11.1907
	-6.63309	15.4256	-6.63409	19.1729	-6.63509	11.1223
	-6.63272	15.4035	-6.63373	18.8733	-6.63472	11.0841
	-6.63236	15.48	-6.63336	19.1227	-6.63436	11.0415
	-6.63199	15.3443	-6.63299	19.2569	-6.63399	11.2218
	-6.63162	15.3057	-6.63263	19.2279	-6.63362	11.1638
	-6.63126	15.3662	-6.63226	18.8223	-6.63326	11.1978
	-6.63089	15.3808	-6.63189	18.9442	-6.63289	11.3244
	-6.63052	15.3059	-6.63152	18.9904	-6.63252	11.3131
	-6.63016	15.2577	-6.63116	19.0536	-6.63216	11.4288
	-6.62979	15.2849	-6.63079	19.0133	-6.63179	11.2299
	-6.62942	15.3691	-6.63042	19.0618	-6.63142	11.4357
	-6.62906	15.2125	-6.63006	18.9218	-6.63106	11.3208
	-6.62869	15.2241	-6.62969	18.883	-6.63069	11.1212
	-6.62832	15.4469	-6.62932	18.8157	-6.63032	11.1423
	-6.62796	15.2746	-6.62896	19.0224	-6.62996	11.1411
	-6.62759	15.0517	-6.62859	18.9034	-6.62959	11.0231
	-6.62722	15.1439	-6.62822	19.043	-6.62922	10.9682
	-6.62686	15.2119	-6.62786	19.0373	-6.62886	11.1376
	-6.62649	15.2243	-6.62749	19.1364	-6.62849	11.1248
	-6.62612	15.4654	-6.62712	19.0652	-6.62812	10.9337
	-6.62576	15.71	-6.62676	18.9299	-6.62776	11.214
	-6.62539	15.6743	-6.62639	18.9733	-6.62739	11.2592
	-6.62502	15.6637	-6.62602	19.4241	-6.62702	10.9721
	-6.62466	15.6556	-6.62566	19.2318	-6.62666	11.1136
	-6.62429	15.6415	-6.62529	19.1363	-6.62629	10.9708
	-6.62392	15.6904	-6.62492	18.9802	-6.62592	10.9843
	-6.62356	15.675	-6.62456	19.0524	-6.62556	11.1824
	-6.62319	15.6785	-6.62419	18.9178	-6.62519	11.2426
	-6.62282	15.7908	-6.62382	18.9096	-6.62482	11.1155
	-6.62246	15.447	-6.62346	19.2722	-6.62446	11.0644
	-6.62209	15.364	-6.62309	18.8925	-6.62409	11.0285
	-6.62172	15.3798	-6.62272	19.1039	-6.62372	10.8892
	-6.62136	15.5059	-6.62236	19.2168	-6.62336	10.9281
	-6.62099	15.4503	-6.62199	18.9619	-6.62299	10.9767
	-6.62062	15.3673	-6.62162	19.1737	-6.62262	11.0097
	-6.62026	15.2786	-6.62126	19.049	-6.62226	10.9574
	-6.61989	15.3117	-6.62089	19.2594	-6.62189	10.9587
	-6.61952	15.3917	-6.62052	19.3422	-6.62152	11.1221
	-6.61916	15.5047	-6.62016	19.129	-6.62116	10.9986
	-6.61879	15.5012	-6.61979	19.2403	-6.62079	10.9891
	-6.61842	15.3118	-6.61942	19.0255	-6.62042	10.9698
	-6.61806	15.2862	-6.61906	19.0302	-6.62006	11.1372
	-6.61769	15.4866	-6.61869	18.8559	-6.61969	10.9696
	-6.61732	15.6462	-6.61832	19.0919	-6.61932	11.0735
	-6.61696	15.5625	-6.61796	19.2585	-6.61896	11.0007
	-6.61659	15.3879	-6.61759	19.1899	-6.61859	11.1166
	-6.61622	15.269	-6.61722	19.1424	-6.61822	11.204
	-6.61586	15.3238	-6.61686	19.0857	-6.61786	11.3304
	-6.61549	15.3218	-6.61649	19.0069	-6.61749	11.2836
	-6.61512	15.2569	-6.61612	19.0462	-6.61712	11.2437
	-6.61476	15.2679	-6.61576	19.1098	-6.61676	11.3995
	-6.61439	15.1952	-6.61539	19.2021	-6.61639	11.029
	-6.61402	15.3054	-6.61502	19.0298	-6.61602	11.0491
	-6.61366	15.4535	-6.61466	18.979	-6.61566	11.0774
	-6.61329	15.5278	-6.61429	19.0552	-6.61529	10.9221
	-6.61292	15.6448	-6.61392	18.9692	-6.61492	10.8336
	-6.61256	15.5316	-6.61356	19.2385	-6.61456	10.8051
	-6.61219	15.6956	-6.61319	18.9815	-6.61419	10.8915
	-6.61182	15.5851	-6.61282	18.9966	-6.61382	10.9728
	-6.61146	15.3588	-6.61246	19.0317	-6.61346	11.075
	-6.61109	15.3355	-6.61209	19.062	-6.61309	11.0941
	-6.61072	15.5908	-6.61172	19.2523	-6.61272	11.3007
	-6.61036	15.6537	-6.61136	19.0827	-6.61236	11.2681
	-6.60999	15.4138	-6.61099	18.9791	-6.61199	11.1004
	-6.60962	15.1651	-6.61062	18.8998	-6.61162	11.0463
	-6.60926	15.1658	-6.61026	19.0341	-6.61126	11.1852
	-6.60889	15.2638	-6.60989	19.1274	-6.61089	11.1952
	-6.60852	15.3123	-6.60952	19.0967	-6.61052	10.977
	-6.60816	15.0847	-6.60916	19.0919	-6.61016	10.7126
	-6.60779	14.9998	-6.60879	19.15	-6.60979	10.9211
	-6.60742	15.3799	-6.60842	19.0519	-6.60942	10.881
	-6.60706	15.5624	-6.60806	18.9401	-6.60906	10.8973
	-6.60669	15.529	-6.60769	18.9105	-6.60869	10.9924
	-6.60632	15.4117	-6.60732	18.9501	-6.60832	10.9775
	-6.60596	15.3294	-6.60696	19.0876	-6.60796	10.9328
	-6.60559	15.1859	-6.60659	18.9085	-6.60759	11.1118
	-6.60522	15.2814	-6.60622	18.7327	-6.60722	11.0148
	-6.60486	15.4779	-6.60586	18.9288	-6.60686	10.9826
	-6.60449	15.4468	-6.60549	19.2408	-6.60649	10.9347
	-6.60412	15.1892	-6.60512	19.1623	-6.60612	10.8694
	-6.60375	15.0627	-6.60476	19.0906	-6.60575	10.9139
	-6.60339	15.1113	-6.60439	19.1424	-6.60539	11.1853
	-6.60302	14.9271	-6.60402	19.2231	-6.60502	11.2214
	-6.60265	15.3524	-6.60366	19.2397	-6.60465	10.8161
	-6.60229	15.6535	-6.60329	19.3294	-6.60429	10.8714
	-6.60192	15.3676	-6.60292	19.1779	-6.60392	10.8068
	-6.60155	15.3475	-6.60255	18.822	-6.60355	11.0084
	-6.60119	15.3462	-6.60219	18.8618	-6.60319	11.0861
	-6.60082	15.278	-6.60182	19.0916	-6.60282	10.8851
	-6.60045	15.2571	-6.60145	19.1452	-6.60245	10.9178
	-6.60009	15.3306	-6.60109	19.232	-6.60209	10.8219
	-6.59972	15.1194	-6.60072	19.272	-6.60172	10.9067
	-6.59935	15.3279	-6.60035	19.1594	-6.60135	10.8312
	-6.59899	15.2043	-6.59999	19.1303	-6.60099	10.887
	-6.59862	15.0645	-6.59962	18.9588	-6.60062	10.7925
	-6.59825	15.0673	-6.59925	19.0083	-6.60025	10.6951
	-6.59789	15.248	-6.59889	19.0392	-6.59989	10.8871
	-6.59752	15.2873	-6.59852	19.0743	-6.59952	11.0058
	-6.59715	15.3754	-6.59815	18.9538	-6.59915	11.1038
	-6.59679	15.1543	-6.59779	18.9008	-6.59879	11.1532
	-6.59642	15.4516	-6.59742	19.1208	-6.59842	11.0122
	-6.59605	15.7739	-6.59705	19.2248	-6.59805	11.0192
	-6.59569	15.5591	-6.59669	19.413	-6.59769	11.1305
	-6.59532	15.6354	-6.59632	19.4343	-6.59732	11.1425
	-6.59495	15.6072	-6.59595	19.375	-6.59695	10.949
	-6.59459	15.5837	-6.59559	19.1337	-6.59659	10.9892
	-6.59422	15.3091	-6.59522	19.2377	-6.59622	11.2004
	-6.59385	15.4792	-6.59485	19.2058	-6.59585	11.1612
	-6.59349	15.6089	-6.59449	19.0135	-6.59549	11.2221
	-6.59312	15.441	-6.59412	18.9159	-6.59512	11.0439
	-6.59275	15.6647	-6.59375	19.1535	-6.59475	10.8079
	-6.59239	15.6701	-6.59339	19.1312	-6.59439	10.9502
	-6.59202	15.4505	-6.59302	19.1993	-6.59402	10.9861
	-6.59165	15.3794	-6.59265	19.0664	-6.59365	10.9085
	-6.59129	15.5372	-6.59229	19.05	-6.59329	10.8334
	-6.59092	15.3687	-6.59192	19.1986	-6.59292	10.6854
	-6.59055	15.2211	-6.59155	19.1815	-6.59255	10.7587
	-6.59019	15.5126	-6.59119	19.2863	-6.59219	10.8681
	-6.58982	15.4198	-6.59082	19.1475	-6.59182	10.8544
	-6.58945	15.4186	-6.59045	19.0637	-6.59145	10.8225
	-6.58909	15.4617	-6.59009	19.141	-6.59109	10.9492
	-6.58872	15.4941	-6.58972	19.0755	-6.59072	11.0276
	-6.58835	15.2602	-6.58935	18.9501	-6.59035	11.0752
	-6.58799	15.2362	-6.58899	18.9368	-6.58999	10.7119
	-6.58762	15.4821	-6.58862	18.646	-6.58962	10.728
	-6.58725	15.345	-6.58825	18.7871	-6.58925	10.6912
	-6.58689	15.3502	-6.58789	19.0512	-6.58889	10.8324
	-6.58652	15.0209	-6.58752	19.0168	-6.58852	10.9209
	-6.58615	15.1289	-6.58715	18.8128	-6.58815	10.9351
	-6.58579	15.3819	-6.58679	19.073	-6.58779	10.7682
	-6.58542	15.3531	-6.58642	19.3374	-6.58742	10.7982
	-6.58505	15.1179	-6.58605	19.1703	-6.58705	10.885
	-6.58469	15.5756	-6.58569	19.051	-6.58669	10.9151
	-6.58432	15.6948	-6.58532	19.1362	-6.58632	10.7025
	-6.58395	15.5753	-6.58495	19.0274	-6.58595	10.8953
	-6.58359	15.5893	-6.58459	19.0136	-6.58559	10.8803
	-6.58322	15.3989	-6.58422	19.0401	-6.58522	10.8186
	-6.58285	15.2439	-6.58385	19.2134	-6.58485	10.6331
	-6.58249	15.3902	-6.58349	19.268	-6.58449	10.682
	-6.58212	15.4362	-6.58312	18.9739	-6.58412	10.9194
	-6.58175	15.3315	-6.58275	18.8364	-6.58375	11.0069
	-6.58139	15.2163	-6.58239	18.8375	-6.58339	10.7606
	-6.58102	15.2496	-6.58202	19.0012	-6.58302	10.8621
	-6.58065	15.4455	-6.58165	19.0274	-6.58265	11.0327
	-6.58029	15.574	-6.58129	18.8705	-6.58229	10.8993
	-6.57992	15.5285	-6.58092	18.8967	-6.58192	10.8693
	-6.57955	15.6186	-6.58055	19.2027	-6.58155	10.9628
	-6.57919	15.2516	-6.58019	18.9934	-6.58119	10.8809
	-6.57882	15.2031	-6.57982	18.8285	-6.58082	10.9518
	-6.57845	15.3295	-6.57945	18.7634	-6.58045	10.842
	-6.57809	15.2248	-6.57909	18.7938	-6.58009	10.9601
	-6.57772	14.9904	-6.57872	18.8905	-6.57972	10.9923
	-6.57735	15.1098	-6.57835	18.8658	-6.57935	11.0208
	-6.57699	15.2298	-6.57799	18.8907	-6.57899	11.0516
	-6.57662	15.2785	-6.57762	18.9924	-6.57862	11.0883
	-6.57625	15.1727	-6.57725	19.1873	-6.57825	10.6923
	-6.57589	15.0634	-6.57689	18.9398	-6.57789	10.8495
	-6.57552	15.1116	-6.57652	18.7243	-6.57752	10.913
	-6.57515	15.2957	-6.57615	19.1028	-6.57715	10.7865
	-6.57479	15.3891	-6.57579	19.0626	-6.57679	10.81
	-6.57442	15.2421	-6.57542	19.2204	-6.57642	10.9468
	-6.57405	15.2936	-6.57505	19.074	-6.57605	10.8401
	-6.57368	15.4511	-6.57469	18.873	-6.57568	10.7328
	-6.57332	15.355	-6.57432	18.8537	-6.57532	10.7018
	-6.57295	15.2377	-6.57395	18.9192	-6.57495	10.9477
	-6.57258	15.1921	-6.57359	19.2061	-6.57458	10.9328
	-6.57222	15.2534	-6.57322	19.1055	-6.57422	10.8499
	-6.57185	15.4767	-6.57285	19.2649	-6.57385	10.788
	-6.57148	15.4611	-6.57248	19.2496	-6.57348	10.8944
	-6.57112	15.2881	-6.57212	18.8086	-6.57312	11.1179
	-6.57075	15.2649	-6.57175	18.6996	-6.57275	10.8658
	-6.57038	15.5714	-6.57138	18.994	-6.57238	10.8651
	-6.57002	15.3235	-6.57102	19.1915	-6.57202	10.9427
	-6.56965	15.4708	-6.57065	19.036	-6.57165	10.9619
	-6.56928	15.3908	-6.57028	18.982	-6.57128	10.9149
	-6.56892	15.3571	-6.56992	19.2362	-6.57092	11.056
	-6.56855	15.2675	-6.56955	19.1778	-6.57055	10.9046
	-6.56818	15.3068	-6.56918	19.1704	-6.57018	11.0471
	-6.56782	15.1459	-6.56882	19.0967	-6.56982	11.2938
	-6.56745	15.2512	-6.56845	19.1581	-6.56945	11.2697
	-6.56708	15.2189	-6.56808	19.1399	-6.56908	11.102
	-6.56672	15.2219	-6.56772	19.1059	-6.56872	11.2166
	-6.56635	15.2253	-6.56735	19.286	-6.56835	11.4527
	-6.56598	15.2309	-6.56698	19.3892	-6.56798	11.2602
	-6.56562	15.5326	-6.56662	19.1189	-6.56762	11.1443
	-6.56525	15.3059	-6.56625	18.877	-6.56725	11.1501
	-6.56488	15.0401	-6.56588	19.1757	-6.56688	11.1733
	-6.56452	15.1779	-6.56552	19.2629	-6.56652	11.0892
	-6.56415	15.2667	-6.56515	19.1314	-6.56615	10.843
	-6.56378	15.3215	-6.56478	18.9982	-6.56578	10.8177
	-6.56342	15.3846	-6.56442	19.2456	-6.56542	10.9752
	-6.56305	15.043	-6.56405	19.3401	-6.56505	11.0114
	-6.56268	15.2539	-6.56368	18.7875	-6.56468	10.9994
	-6.56232	15.4415	-6.56332	19.1641	-6.56432	11.0877
	-6.56195	15.4039	-6.56295	19.0621	-6.56395	11.014
	-6.56158	15.3438	-6.56258	19.2175	-6.56358	11.0316
	-6.56122	15.3577	-6.56222	19.1664	-6.56322	11.1956
	-6.56085	15.4599	-6.56185	19.2814	-6.56285	11.1588
	-6.56048	15.6442	-6.56148	18.937	-6.56248	10.9804
	-6.56012	15.536	-6.56112	18.6723	-6.56212	11.0513
	-6.55975	15.3316	-6.56075	18.7636	-6.56175	10.7129
	-6.55938	15.3493	-6.56038	18.8698	-6.56138	10.8454
	-6.55902	15.2687	-6.56002	18.7614	-6.56102	10.8862
	-6.55865	15.3493	-6.55965	18.9973	-6.56065	11.1951
	-6.55828	15.3606	-6.55928	19.0365	-6.56028	11.1096
	-6.55792	15.3494	-6.55892	18.9398	-6.55992	11.1304
	-6.55755	15.4454	-6.55855	18.9285	-6.55955	11.2603
	-6.55718	15.5717	-6.55818	19.0089	-6.55918	11.2352
	-6.55682	15.3938	-6.55782	19.1604	-6.55882	11.1602
	-6.55645	15.3861	-6.55745	18.8878	-6.55845	11.1904
	-6.55608	15.285	-6.55708	18.8232	-6.55808	11.1673
	-6.55572	15.5469	-6.55672	18.9206	-6.55772	11.1199
	-6.55535	15.5241	-6.55635	19.0242	-6.55735	11.0271
	-6.55498	15.3357	-6.55598	19.2171	-6.55698	10.8793
	-6.55462	15.5021	-6.55562	19.1887	-6.55662	11.0571
	-6.55425	15.4581	-6.55525	19.1604	-6.55625	11.1044
	-6.55388	15.3481	-6.55488	18.8658	-6.55588	10.9119
	-6.55352	15.3142	-6.55452	18.7566	-6.55552	10.8586
	-6.55315	15.1747	-6.55415	18.9507	-6.55515	10.7591
	-6.55278	15.2706	-6.55378	18.9766	-6.55478	10.6509
	-6.55242	15.2732	-6.55342	18.9994	-6.55442	10.8731
	-6.55205	15.2863	-6.55305	19.0797	-6.55405	11.078
	-6.55168	15.4686	-6.55268	19.0793	-6.55368	10.8615
	-6.55132	15.4472	-6.55232	18.9233	-6.55332	11.0373
	-6.55095	15.1941	-6.55195	18.8176	-6.55295	11.0268
	-6.55058	15.143	-6.55158	18.8144	-6.55258	11.001
	-6.55022	15.4333	-6.55122	18.9454	-6.55222	11.0168
	-6.54985	15.605	-6.55085	18.8144	-6.55185	11.1216
	-6.54948	15.6145	-6.55048	18.6944	-6.55148	11.0967
	-6.54912	15.3165	-6.55012	19.0768	-6.55112	11.0617
	-6.54875	15.1998	-6.54975	18.9364	-6.55075	10.9616
	-6.54838	15.2871	-6.54938	18.8591	-6.55038	11.0434
	-6.54802	15.1172	-6.54902	18.819	-6.55002	11.1551
	-6.54765	15.1885	-6.54865	19.0418	-6.54965	11.2641
	-6.54728	15.2153	-6.54828	19.3553	-6.54928	11.0569
	-6.54692	15.0288	-6.54792	19.377	-6.54892	11.0744
	-6.54655	15.121	-6.54755	19.4368	-6.54855	11.0077
	-6.54618	15.2002	-6.54718	19.4367	-6.54818	10.8327
	-6.54582	15.501	-6.54682	19.3811	-6.54782	11.0111
	-6.54545	15.6137	-6.54645	19.5705	-6.54745	10.8964
	-6.54508	15.3326	-6.54608	19.28	-6.54708	10.8916
	-6.54471	15.2451	-6.54572	19.0843	-6.54671	10.8464
	-6.54435	15.1783	-6.54535	19.0944	-6.54635	10.7995
	-6.54398	15.2421	-6.54498	19.0566	-6.54598	10.8972
	-6.54361	15.1907	-6.54462	19.161	-6.54561	10.9767
	-6.54325	15.4196	-6.54425	18.928	-6.54525	10.9763
	-6.54288	15.4453	-6.54388	19.2848	-6.54488	11.0155
	-6.54251	15.4767	-6.54351	19.3278	-6.54451	10.7382
	-6.54215	15.3117	-6.54315	19.0452	-6.54415	10.8995
	-6.54178	15.1791	-6.54278	19.1498	-6.54378	11.228
	-6.54141	15.2018	-6.54241	19.1692	-6.54341	11.3693
	-6.54105	15.3673	-6.54205	18.8977	-6.54305	11.0955
	-6.54068	15.5187	-6.54168	19.0689	-6.54268	11.0681
	-6.54031	15.5548	-6.54131	19.0358	-6.54231	10.9981
	-6.53995	15.6346	-6.54095	18.8999	-6.54195	10.9449
	-6.53958	15.547	-6.54058	18.8832	-6.54158	10.9615
	-6.53921	15.3376	-6.54021	19.0118	-6.54121	10.9953
	-6.53885	15.171	-6.53985	19.2374	-6.54085	10.9252
	-6.53848	15.2639	-6.53948	19.1056	-6.54048	10.8112
	-6.53811	15.2138	-6.53911	18.8417	-6.54011	10.8934
	-6.53775	15.2455	-6.53875	18.7573	-6.53975	11.0337
	-6.53738	15.3665	-6.53838	18.9603	-6.53938	11.1679
	-6.53701	15.5806	-6.53801	19.1253	-6.53901	11.436
	-6.53665	15.5075	-6.53765	18.9416	-6.53865	11.311
	-6.53628	15.5943	-6.53728	18.7276	-6.53828	11.1174
	-6.53591	15.3761	-6.53691	18.7406	-6.53791	11.0487
	-6.53555	15.3906	-6.53655	19.0035	-6.53755	10.918
	-6.53518	15.374	-6.53618	19.3563	-6.53718	10.6928
	-6.53481	15.499	-6.53581	19.318	-6.53681	10.6864
	-6.53445	15.4525	-6.53545	19.0348	-6.53645	10.9916
	-6.53408	15.4339	-6.53508	19.0626	-6.53608	11.0001
	-6.53371	15.3679	-6.53471	19.0087	-6.53571	10.9421
	-6.53335	15.4058	-6.53435	18.9741	-6.53535	11.155
	-6.53298	15.4489	-6.53398	18.93	-6.53498	11.297
	-6.53261	15.375	-6.53361	18.9744	-6.53461	11.2225
	-6.53225	15.3938	-6.53325	19.165	-6.53425	10.9287
	-6.53188	15.4692	-6.53288	19.0141	-6.53388	10.8663
	-6.53151	15.535	-6.53251	19.1872	-6.53351	11.045
	-6.53115	15.5061	-6.53215	19.2868	-6.53315	11.0625
	-6.53078	15.4297	-6.53178	19.0821	-6.53278	10.8424
	-6.53041	15.3208	-6.53141	19.0975	-6.53241	10.8433
	-6.53005	15.266	-6.53105	19.2146	-6.53205	10.9813
	-6.52968	15.1744	-6.53068	19.5191	-6.53168	10.7306
	-6.52931	15.1627	-6.53031	19.3677	-6.53131	10.7977
	-6.52895	15.3005	-6.52995	19.2226	-6.53095	11.0488
	-6.52858	15.2374	-6.52958	19.1444	-6.53058	10.9288
	-6.52821	15.4427	-6.52921	18.8657	-6.53021	11.0141
	-6.52785	15.5469	-6.52885	18.9555	-6.52985	10.9881
	-6.52748	15.3466	-6.52848	18.9784	-6.52948	11.1502
	-6.52711	15.2563	-6.52811	18.9168	-6.52911	10.8746
	-6.52675	15.3381	-6.52775	18.9738	-6.52875	10.8842
	-6.52638	15.3898	-6.52738	19.4283	-6.52838	10.8517
	-6.52601	15.5153	-6.52701	19.4688	-6.52801	10.9174
	-6.52565	15.3358	-6.52665	19.1468	-6.52765	10.8949
	-6.52528	15.2518	-6.52628	19.2269	-6.52728	11.0306
	-6.52491	15.3547	-6.52591	19.3733	-6.52691	11.0478
	-6.52455	15.2917	-6.52555	19.2587	-6.52655	11.2421
	-6.52418	15.3886	-6.52518	19.1637	-6.52618	11.073
	-6.52381	15.4555	-6.52481	19.093	-6.52581	10.8266
	-6.52345	15.353	-6.52445	19.1268	-6.52545	10.6119
	-6.52308	15.246	-6.52408	19.155	-6.52508	10.7041
	-6.52271	15.3742	-6.52371	19.1424	-6.52471	10.9531
	-6.52235	15.5349	-6.52335	19.3287	-6.52435	11.0363
	-6.52198	15.2916	-6.52298	19.2049	-6.52398	11.1568
	-6.52161	15.3486	-6.52261	19.0844	-6.52361	11.19
	-6.52125	15.619	-6.52225	19.1376	-6.52325	11.1682
	-6.52088	15.2866	-6.52188	19.1829	-6.52288	11.208
	-6.52051	15.3537	-6.52151	18.9506	-6.52251	11.1476
	-6.52015	15.6145	-6.52115	18.8246	-6.52215	11.0826
	-6.51978	15.3021	-6.52078	19.1664	-6.52178	10.9711
	-6.51941	15.2595	-6.52041	19.2946	-6.52141	10.692
	-6.51905	15.3179	-6.52005	19.0261	-6.52105	10.6493
	-6.51868	15.2239	-6.51968	19.0256	-6.52068	10.736
	-6.51831	15.413	-6.51931	18.9114	-6.52031	10.7835
	-6.51795	15.703	-6.51895	18.9265	-6.51995	10.9552
	-6.51758	15.5874	-6.51858	18.8964	-6.51958	10.9288
	-6.51721	15.4341	-6.51821	18.716	-6.51921	10.9217
	-6.51685	15.4314	-6.51785	18.935	-6.51885	11.0549
	-6.51648	15.3053	-6.51748	18.8375	-6.51848	10.7887
	-6.51611	15.2652	-6.51711	18.8321	-6.51811	10.9371
	-6.51575	15.3728	-6.51675	19.0737	-6.51775	11.1374
	-6.51538	15.4241	-6.51638	19.0359	-6.51738	11.2394
	-6.51501	15.5008	-6.51601	18.7749	-6.51701	11.1467
	-6.51464	15.5463	-6.51565	19.1199	-6.51664	11.2022
	-6.51428	15.4985	-6.51528	19.3271	-6.51628	11.0969
	-6.51391	15.2761	-6.51491	19.423	-6.51591	11.144
	-6.51354	15.3494	-6.51455	19.1607	-6.51554	11.3982
	-6.51318	15.4894	-6.51418	19.0651	-6.51518	11.0675
	-6.51281	15.4802	-6.51381	19.1695	-6.51481	11.0756
	-6.51244	15.6275	-6.51344	19.3114	-6.51444	11.0743
	-6.51208	15.4448	-6.51308	19.2656	-6.51408	10.9671
	-6.51171	15.293	-6.51271	19.1467	-6.51371	10.99
	-6.51134	15.3737	-6.51234	19.3226	-6.51334	10.7845
	-6.51098	15.5358	-6.51198	19.1784	-6.51298	10.9298
	-6.51061	15.4411	-6.51161	19.0733	-6.51261	11.0669
	-6.51024	15.4191	-6.51124	18.8092	-6.51224	10.9822
	-6.50988	15.2219	-6.51088	18.9001	-6.51188	10.9875
	-6.50951	15.2666	-6.51051	19.0514	-6.51151	10.8808
	-6.50914	15.3319	-6.51014	19.0334	-6.51114	11.0644
	-6.50878	15.5883	-6.50978	19.0387	-6.51078	11.0474
	-6.50841	15.4996	-6.50941	19.1127	-6.51041	10.7972
	-6.50804	15.4917	-6.50904	19.0568	-6.51004	11.182
	-6.50768	15.4738	-6.50868	18.8124	-6.50968	11.1295
	-6.50731	15.6093	-6.50831	18.9192	-6.50931	11.1764
	-6.50694	15.4438	-6.50794	19.0858	-6.50894	11.1282
	-6.50658	15.536	-6.50758	19.2428	-6.50858	11.1283
	-6.50621	15.4931	-6.50721	19.4268	-6.50821	10.9686
	-6.50584	15.5688	-6.50684	19.1703	-6.50784	10.8439
	-6.50548	15.3079	-6.50648	19.1269	-6.50748	11.0698
	-6.50511	15.0589	-6.50611	19.2555	-6.50711	11.1498
	-6.50474	15.2502	-6.50574	19.0845	-6.50674	11.2117
	-6.50438	15.3356	-6.50538	18.8835	-6.50638	11.0389
	-6.50401	15.3876	-6.50501	18.9069	-6.50601	11.0103
	-6.50364	15.4373	-6.50464	18.7621	-6.50564	10.9299
	-6.50328	15.4474	-6.50428	18.8614	-6.50528	10.9066
	-6.50291	15.3146	-6.50391	18.9447	-6.50491	11.0648
	-6.50254	15.3565	-6.50354	18.9655	-6.50454	10.9392
	-6.50218	15.4564	-6.50318	19.0685	-6.50418	11.0838
	-6.50181	15.6164	-6.50281	19.0359	-6.50381	11.2797
	-6.50144	15.3633	-6.50244	19.1626	-6.50344	11.2498
	-6.50108	15.4814	-6.50208	19.281	-6.50308	11.1853
	-6.50071	15.609	-6.50171	19.1647	-6.50271	11.1181
	-6.50034	15.4935	-6.50134	18.9262	-6.50234	11.101
	-6.49998	15.6026	-6.50098	19.0385	-6.50198	11.0298
	-6.49961	15.667	-6.50061	19.2478	-6.50161	11.1418
	-6.49924	15.4883	-6.50024	19.1008	-6.50124	11.2258
	-6.49888	15.4722	-6.49988	19.0982	-6.50088	10.9692
	-6.49851	15.1557	-6.49951	19.1122	-6.50051	10.9937
	-6.49814	15.2561	-6.49914	19.0384	-6.50014	10.9288
	-6.49778	15.3034	-6.49878	19.0441	-6.49978	10.8791
	-6.49741	15.2419	-6.49841	18.9132	-6.49941	10.8219
	-6.49704	15.5371	-6.49804	18.9913	-6.49904	10.951
	-6.49668	15.5462	-6.49768	19.2836	-6.49868	10.7677
	-6.49631	15.2937	-6.49731	19.0268	-6.49831	10.8835
	-6.49594	15.3465	-6.49694	18.8929	-6.49794	10.6769
	-6.49558	15.2131	-6.49658	19.0043	-6.49758	10.8906
	-6.49521	15.2468	-6.49621	18.9483	-6.49721	10.9632
	-6.49484	15.5975	-6.49584	19.1034	-6.49684	10.8479
	-6.49448	15.6003	-6.49548	19.3121	-6.49648	10.7546
	-6.49411	15.5149	-6.49511	19.152	-6.49611	10.7254
	-6.49374	15.3831	-6.49474	19.1062	-6.49574	10.9366
	-6.49338	15.3432	-6.49438	19.0508	-6.49538	11.0126
	-6.49301	15.3039	-6.49401	19.0065	-6.49501	10.8483
	-6.49264	15.3982	-6.49364	19.338	-6.49464	10.7553
	-6.49228	15.3574	-6.49328	19.6118	-6.49428	10.7224
	-6.49191	15.3511	-6.49291	19.7417	-6.49391	10.7686
	-6.49154	15.4566	-6.49254	19.6676	-6.49354	11.0276
	-6.49118	15.4229	-6.49218	19.2995	-6.49318	11.1388
	-6.49081	15.5396	-6.49181	19.0584	-6.49281	11.0883
	-6.49044	15.567	-6.49144	19.0975	-6.49244	11.0435
	-6.49008	15.4698	-6.49108	19.2324	-6.49208	11.0608
	-6.48971	15.4597	-6.49071	19.005	-6.49171	10.9006
	-6.48934	15.6321	-6.49034	18.7654	-6.49134	10.9627
	-6.48898	15.5332	-6.48998	19.1089	-6.49098	11.1648
	-6.48861	15.2496	-6.48961	19.1424	-6.49061	11.1361
	-6.48824	15.2175	-6.48924	19.1225	-6.49024	10.9263
	-6.48788	15.4518	-6.48888	18.924	-6.48988	11.1246
	-6.48751	15.2908	-6.48851	18.875	-6.48951	11.1658
	-6.48714	15.3071	-6.48814	19.0831	-6.48914	11.1377
	-6.48678	15.7092	-6.48778	19.2376	-6.48878	10.7148
	-6.48641	15.6972	-6.48741	19.2813	-6.48841	10.557
	-6.48604	15.5893	-6.48704	19.0971	-6.48804	10.7905
	-6.48567	15.2914	-6.48668	19.0368	-6.48767	10.8335
	-6.48531	15.5269	-6.48631	18.8465	-6.48731	11.0056
	-6.48494	15.3747	-6.48594	18.9486	-6.48694	11.1585
	-6.48457	15.3411	-6.48558	19.1562	-6.48657	11.2148
	-6.48421	15.5331	-6.48521	19.1243	-6.48621	11.2474
	-6.48384	15.4257	-6.48484	19.2778	-6.48584	10.9577
	-6.48347	15.416	-6.48447	19.2887	-6.48547	11.0652
	-6.48311	15.409	-6.48411	18.9125	-6.48511	11.2536
	-6.48274	15.3404	-6.48374	18.8575	-6.48474	11.2563
	-6.48237	15.2433	-6.48337	18.7418	-6.48437	11.2864
	-6.48201	15.2603	-6.48301	19.0509	-6.48401	11.0587
	-6.48164	15.1507	-6.48264	18.7752	-6.48364	11.1712
	-6.48127	15.4914	-6.48227	18.7857	-6.48327	11.038
	-6.48091	15.5907	-6.48191	19.0961	-6.48291	11.0081
	-6.48054	15.4362	-6.48154	19.1646	-6.48254	11.0113
	-6.48017	15.4937	-6.48117	19.1519	-6.48217	10.8796
	-6.47981	15.5122	-6.48081	19.2628	-6.48181	10.9344
	-6.47944	15.2796	-6.48044	19.2102	-6.48144	10.8853
	-6.47907	15.2122	-6.48007	19.3419	-6.48107	10.6836
	-6.47871	15.3558	-6.47971	19.2375	-6.48071	10.6646
	-6.47834	15.4349	-6.47934	19.1483	-6.48034	10.8411
	-6.47797	15.5527	-6.47897	19.1958	-6.47997	10.9864
	-6.47761	15.683	-6.47861	19.1392	-6.47961	11.1754
	-6.47724	15.561	-6.47824	18.9662	-6.47924	10.8423
	-6.47687	15.4588	-6.47787	19.1922	-6.47887	10.8219
	-6.47651	15.7571	-6.47751	19.1039	-6.47851	10.8877
	-6.47614	15.4401	-6.47714	18.8299	-6.47814	10.6715
	-6.47577	15.3682	-6.47677	19.0911	-6.47777	10.921
	-6.47541	15.4864	-6.47641	18.862	-6.47741	10.9761
	-6.47504	15.3108	-6.47604	19.1464	-6.47704	10.9802
	-6.47467	15.4504	-6.47567	19.1087	-6.47667	10.9946
	-6.47431	15.5223	-6.47531	19.2625	-6.47631	10.9261
	-6.47394	15.4272	-6.47494	18.8864	-6.47594	10.9449
	-6.47357	15.3072	-6.47457	19.0612	-6.47557	11.1419
	-6.47321	15.3269	-6.47421	19.4914	-6.47521	11.1632
	-6.47284	15.4104	-6.47384	19.4232	-6.47484	11.2285
	-6.47247	15.4461	-6.47347	19.3577	-6.47447	11.1859
	-6.47211	15.0795	-6.47311	19.1572	-6.47411	11.264
	-6.47174	15.0532	-6.47274	19.0563	-6.47374	11.1143
	-6.47137	15.1202	-6.47237	19.1391	-6.47337	10.8868
	-6.47101	15.273	-6.47201	19.2979	-6.47301	10.9407
	-6.47064	15.6587	-6.47164	19.2592	-6.47264	11.0228
	-6.47027	15.6829	-6.47127	18.9344	-6.47227	10.9475
	-6.46991	15.6856	-6.47091	19.0641	-6.47191	10.839
	-6.46954	15.5577	-6.47054	18.7849	-6.47154	11.0951
	-6.46917	15.505	-6.47017	18.8765	-6.47117	10.9275
	-6.46881	15.503	-6.46981	19.4539	-6.47081	10.7738
	-6.46844	15.5497	-6.46944	19.2233	-6.47044	10.758
	-6.46807	15.5401	-6.46907	19.2859	-6.47007	10.6948
	-6.46771	15.5812	-6.46871	19.1589	-6.46971	10.9191
	-6.46734	15.2766	-6.46834	19.2265	-6.46934	10.8462
	-6.46697	15.3537	-6.46797	19.2146	-6.46897	10.9638
	-6.46661	15.4401	-6.46761	18.8924	-6.46861	11.0672
	-6.46624	15.6063	-6.46724	18.8604	-6.46824	11.0273
	-6.46587	15.5545	-6.46687	18.8476	-6.46787	11.0507
	-6.46551	15.4833	-6.46651	18.945	-6.46751	10.9593
	-6.46514	15.3376	-6.46614	19.0513	-6.46714	11.0568
	-6.46477	15.3277	-6.46577	19.1747	-6.46677	11.0269
	-6.46441	15.2849	-6.46541	19.1581	-6.46641	11.008
	-6.46404	15.2532	-6.46504	19.0802	-6.46604	11.3082
	-6.46367	15.13	-6.46467	19.0325	-6.46567	11.0629
	-6.46331	15.3326	-6.46431	18.9918	-6.46531	10.8183
	-6.46294	15.4857	-6.46394	19.1514	-6.46494	10.9161
	-6.46257	15.4495	-6.46357	19.2945	-6.46457	10.8617
	-6.46221	15.4689	-6.46321	19.1735	-6.46421	10.9962
	-6.46184	15.5164	-6.46284	18.9504	-6.46384	10.943
	-6.46147	15.6515	-6.46247	19.0526	-6.46347	10.809
	-6.46111	15.7292	-6.46211	19.1008	-6.46311	10.9978
	-6.46074	15.6342	-6.46174	19.3795	-6.46274	11.1926
	-6.46037	15.32	-6.46137	19.3581	-6.46237	11.0573
	-6.46001	15.43	-6.46101	19.1762	-6.46201	11.1021
	-6.45964	15.4073	-6.46064	19.4009	-6.46164	10.9676
	-6.45927	15.4752	-6.46027	19.2778	-6.46127	10.9448
	-6.45891	15.4261	-6.45991	19.0747	-6.46091	11.0565
	-6.45854	15.3653	-6.45954	19.0524	-6.46054	11.0745
	-6.45817	14.9931	-6.45917	19.0048	-6.46017	10.9476
	-6.45781	15.2388	-6.45881	18.9122	-6.45981	10.8549
	-6.45744	15.4626	-6.45844	18.89	-6.45944	10.954
	-6.45707	15.3412	-6.45807	19.044	-6.45907	11.0975
	-6.45671	15.3517	-6.45771	19.0097	-6.45871	11.2444
	-6.45634	15.375	-6.45734	19.2333	-6.45834	11.2198
	-6.45597	15.5378	-6.45697	19.1946	-6.45797	10.6762
	-6.4556	15.5129	-6.45661	19.1756	-6.4576	10.646
	-6.45524	15.4288	-6.45624	19.1526	-6.45724	10.8084
	-6.45487	15.2432	-6.45587	19.0709	-6.45687	10.7961
	-6.4545	15.5131	-6.45551	19.1968	-6.4565	10.835
	-6.45414	15.7714	-6.45514	19.1583	-6.45614	10.903
	-6.45377	15.6802	-6.45477	19.0666	-6.45577	10.9417
	-6.4534	15.5325	-6.4544	19.1643	-6.4554	10.8591
	-6.45304	15.5089	-6.45404	18.9668	-6.45504	11.1285
	-6.45267	15.3886	-6.45367	18.8652	-6.45467	11.1497
	-6.4523	15.3247	-6.4533	19.1487	-6.4543	11.2004
	-6.45194	15.4581	-6.45294	19.2432	-6.45394	11.1689
	-6.45157	15.5348	-6.45257	18.9413	-6.45357	11.0521
	-6.4512	15.4219	-6.4522	19.0875	-6.4532	10.9393
	-6.45084	15.2769	-6.45184	19.3261	-6.45284	10.8713
	-6.45047	15.2936	-6.45147	19.5681	-6.45247	10.9127
	-6.4501	15.5268	-6.4511	19.3849	-6.4521	10.9554
	-6.44974	15.4424	-6.45074	19.0019	-6.45174	10.8733
	-6.44937	15.2678	-6.45037	18.9405	-6.45137	10.8827
	-6.449	15.4637	-6.45	18.617	-6.451	10.795
	-6.44864	15.4826	-6.44964	18.8886	-6.45064	10.829
	-6.44827	15.4122	-6.44927	19.0156	-6.45027	10.6566
	-6.4479	15.3393	-6.4489	18.8725	-6.4499	10.7697
	-6.44754	15.3794	-6.44854	18.8137	-6.44954	10.8884
	-6.44717	15.1987	-6.44817	19.1059	-6.44917	11.0292
	-6.4468	15.2175	-6.4478	18.9575	-6.4488	11.0438
	-6.44644	15.4082	-6.44744	19.0062	-6.44844	11.0661
	-6.44607	15.4725	-6.44707	19.1445	-6.44807	10.9363
	-6.4457	15.3692	-6.4467	19.2237	-6.4477	10.9653
	-6.44534	15.3555	-6.44634	18.9703	-6.44734	10.8396
	-6.44497	15.3497	-6.44597	19.1209	-6.44697	10.9698
	-6.4446	15.3063	-6.4456	19.1633	-6.4466	11.0649
	-6.44424	15.2936	-6.44524	19.1839	-6.44624	10.9191
	-6.44387	15.4872	-6.44487	19.3569	-6.44587	11.0854
	-6.4435	15.3482	-6.4445	19.2644	-6.4455	10.9517
	-6.44314	15.3709	-6.44414	19.1822	-6.44514	10.9481
	-6.44277	15.4086	-6.44377	19.0416	-6.44477	11.0106
	-6.4424	15.3284	-6.4434	18.9864	-6.4444	10.9179
	-6.44204	15.1835	-6.44304	18.7805	-6.44404	10.9326
	-6.44167	15.3778	-6.44267	18.922	-6.44367	10.7546
	-6.4413	15.6301	-6.4423	18.9738	-6.4433	10.6204
	-6.44094	15.4763	-6.44194	18.8646	-6.44294	10.8597
	-6.44057	15.3158	-6.44157	19.1098	-6.44257	10.887
	-6.4402	15.4566	-6.4412	19.2506	-6.4422	10.7414
	-6.43984	15.4956	-6.44084	18.9719	-6.44184	10.6996
	-6.43947	15.384	-6.44047	19.2182	-6.44147	10.9297
	-6.4391	15.0382	-6.4401	19.1755	-6.4411	11.1304
	-6.43874	15.1317	-6.43974	19.1879	-6.44074	11.2941
	-6.43837	15.2537	-6.43937	19.2753	-6.44037	11.2416
	-6.438	15.3171	-6.439	19.4359	-6.44	10.9735
	-6.43764	15.216	-6.43864	19.52	-6.43964	10.8597
	-6.43727	15.2617	-6.43827	19.7567	-6.43927	10.9941
	-6.4369	15.2993	-6.4379	19.6544	-6.4389	11.3237
	-6.43654	15.2551	-6.43754	19.3997	-6.43854	11.0846
	-6.43617	15.3854	-6.43717	19.2641	-6.43817	11.0634
	-6.4358	15.2363	-6.4368	19.3663	-6.4378	11.1628
	-6.43544	15.4245	-6.43644	19.2527	-6.43744	11.0237
	-6.43507	15.4696	-6.43607	19.2597	-6.43707	11.1658
	-6.4347	15.4692	-6.4357	19.3013	-6.4367	11.3355
	-6.43434	15.3458	-6.43534	18.9567	-6.43634	11.1484
	-6.43397	15.301	-6.43497	18.7548	-6.43597	11.1142
	-6.4336	15.2789	-6.4346	19.0473	-6.4356	10.9743
	-6.43324	15.3226	-6.43424	19.1784	-6.43524	10.8419
	-6.43287	15.3557	-6.43387	19.0465	-6.43487	11.2026
	-6.4325	15.2056	-6.4335	18.9253	-6.4345	10.832
	-6.43214	15.1544	-6.43314	18.9353	-6.43414	10.7354
	-6.43177	15.236	-6.43277	19.1458	-6.43377	11.2063
	-6.4314	15.2509	-6.4324	18.9542	-6.4334	11.3351
	-6.43104	15.1826	-6.43204	19.07	-6.43304	11.2301
	-6.43067	15.1733	-6.43167	19.14	-6.43267	11.1201
	-6.4303	15.0325	-6.4313	19.1166	-6.4323	11.3255
	-6.42994	15.1801	-6.43094	19.3466	-6.43194	11.226
	-6.42957	15.1893	-6.43057	19.205	-6.43157	10.9234
	-6.4292	15.2301	-6.4302	19.219	-6.4312	11.1152
	-6.42884	15.2864	-6.42984	19.1184	-6.43084	11.0815
	-6.42847	15.0922	-6.42947	19.108	-6.43047	10.9945
	-6.4281	15.1204	-6.4291	19.1955	-6.4301	11.1857
	-6.42774	15.1615	-6.42874	19.2198	-6.42974	11.1438
	-6.42737	15.338	-6.42837	19.1674	-6.42937	10.9518
	-6.427	15.2469	-6.428	19.3348	-6.429	11.0715
	-6.42663	15.3914	-6.42764	19.4073	-6.42863	11.0065
	-6.42627	15.472	-6.42727	19.2641	-6.42827	10.7681
	-6.4259	15.3431	-6.4269	18.9404	-6.4279	10.8083
	-6.42553	15.372	-6.42654	19.0371	-6.42753	10.9286
	-6.42517	15.4928	-6.42617	18.8659	-6.42717	10.9341
	-6.4248	15.6321	-6.4258	18.9776	-6.4268	11.1367
	-6.42443	15.5024	-6.42543	19.297	-6.42643	11.172
	-6.42407	15.3102	-6.42507	19.3248	-6.42607	11.0971
	-6.4237	15.4629	-6.4247	19.2218	-6.4257	11.1328
	-6.42333	15.7573	-6.42433	18.8911	-6.42533	11.4089
	-6.42297	15.6086	-6.42397	19.1032	-6.42497	11.109
	-6.4226	15.5733	-6.4236	19.1969	-6.4246	11.0151
	-6.42223	15.4622	-6.42323	19.1601	-6.42423	11.1408
	-6.42187	15.6277	-6.42287	19.3113	-6.42387	11.0571
	-6.4215	15.5574	-6.4225	19.3104	-6.4235	11.1411
	-6.42113	15.433	-6.42213	18.9114	-6.42313	10.8968
	-6.42077	15.5283	-6.42177	19.1283	-6.42277	10.9117
	-6.4204	15.5657	-6.4214	19.0063	-6.4224	10.8687
	-6.42003	15.5163	-6.42103	18.9469	-6.42203	10.984
	-6.41967	15.2951	-6.42067	18.9731	-6.42167	10.8963
	-6.4193	15.4953	-6.4203	18.9769	-6.4213	10.9077
	-6.41893	15.2448	-6.41993	19.1137	-6.42093	10.9776
	-6.41857	15.3129	-6.41957	19.2627	-6.42057	10.938
	-6.4182	15.5292	-6.4192	19.2884	-6.4202	10.9331
	-6.41783	15.3946	-6.41883	19.1688	-6.41983	11.0026
	-6.41747	15.5106	-6.41847	18.9788	-6.41947	10.83
	-6.4171	15.3998	-6.4181	19.0086	-6.4191	10.6232
	-6.41673	15.3444	-6.41773	18.8193	-6.41873	10.6884
	-6.41637	15.4016	-6.41737	19.0184	-6.41837	10.9189
	-6.416	15.5857	-6.417	19.2099	-6.418	10.8389
	-6.41563	15.5198	-6.41663	19.1707	-6.41763	10.9557
	-6.41527	15.3169	-6.41627	19.0966	-6.41727	10.8764
	-6.4149	15.4947	-6.4159	18.836	-6.4169	10.894
	-6.41453	15.4172	-6.41553	18.892	-6.41653	10.9543
	-6.41417	15.4406	-6.41517	19.0415	-6.41617	11.2388
	-6.4138	15.33	-6.4148	19.1696	-6.4158	11.1219
	-6.41343	15.301	-6.41443	19.0768	-6.41543	10.9747
	-6.41307	15.3223	-6.41407	19.1466	-6.41507	11.0585
	-6.4127	15.2448	-6.4137	19.2644	-6.4147	10.9043
	-6.41233	15.187	-6.41333	19.2752	-6.41433	11.0014
	-6.41197	15.3012	-6.41297	19.2797	-6.41397	10.9721
	-6.4116	15.2818	-6.4126	19.4282	-6.4136	10.924
	-6.41123	15.2894	-6.41223	19.3873	-6.41323	11.0714
	-6.41087	15.3834	-6.41187	19.2524	-6.41287	11.4736
	-6.4105	15.5597	-6.4115	19.3577	-6.4125	11.5248
	-6.41013	15.4067	-6.41113	19.4255	-6.41213	11.1357
	-6.40977	15.4662	-6.41077	19.2346	-6.41177	10.8845
	-6.4094	15.2255	-6.4104	19.2255	-6.4114	10.9757
	-6.40903	15.1948	-6.41003	19.4899	-6.41103	10.8585
	-6.40867	15.3761	-6.40967	19.0421	-6.41067	10.7811
	-6.4083	15.3631	-6.4093	19.0958	-6.4103	11.0953
	-6.40793	15.4918	-6.40893	19.2099	-6.40993	11.0607
	-6.40757	15.3704	-6.40857	19.2086	-6.40957	10.9177
	-6.4072	15.1993	-6.4082	18.953	-6.4092	10.9268
	-6.40683	15.2424	-6.40783	18.9281	-6.40883	10.8722
	-6.40647	15.3359	-6.40747	18.8425	-6.40847	11.1029
	-6.4061	15.3157	-6.4071	19.0072	-6.4081	11.0996
	-6.40573	15.4908	-6.40673	19.1243	-6.40773	10.9059
	-6.40537	15.5119	-6.40637	18.8827	-6.40737	10.9752
	-6.405	15.6507	-6.406	19.072	-6.407	10.883
	-6.40463	15.5756	-6.40563	19.1352	-6.40663	11.0647
	-6.40427	15.5793	-6.40527	19.2853	-6.40627	11.1239
	-6.4039	15.5721	-6.4049	19.1506	-6.4059	11.0252
	-6.40353	15.7354	-6.40453	18.9595	-6.40553	11.0516
	-6.40317	15.5429	-6.40417	19.1448	-6.40517	11.0592
	-6.4028	15.2878	-6.4038	19.2386	-6.4048	10.891
	-6.40243	15.2955	-6.40343	19.3548	-6.40443	10.9641
	-6.40207	15.4223	-6.40307	19.0773	-6.40407	11.1153
	-6.4017	15.5499	-6.4027	19.1898	-6.4037	11.1077
	-6.40133	15.3729	-6.40233	19.1673	-6.40333	11.081
	-6.40097	15.6361	-6.40197	19.1285	-6.40297	11.0109
	-6.4006	15.5618	-6.4016	19.0096	-6.4026	10.8922
	-6.40023	15.5494	-6.40123	18.9666	-6.40223	10.9791
	-6.39987	15.194	-6.40087	18.9886	-6.40187	11.1676
	-6.3995	14.9962	-6.4005	19.1621	-6.4015	11.3093
	-6.39913	15.1951	-6.40013	19.4861	-6.40113	11.2818
	-6.39877	15.1108	-6.39977	19.1588	-6.40077	11.257
	-6.3984	15.3935	-6.3994	19.0228	-6.4004	11.2687
	-6.39803	15.6229	-6.39903	19.1731	-6.40003	11.368
	-6.39767	15.5845	-6.39867	19.1006	-6.39967	11.2508
	-6.3973	15.5757	-6.3983	18.9647	-6.3993	11.1925
	-6.39693	15.4163	-6.39793	18.9501	-6.39893	11.1119
	-6.39656	15.39	-6.39757	18.9612	-6.39856	11.1358
	-6.3962	15.3211	-6.3972	19.0927	-6.3982	11.0531
	-6.39583	15.3744	-6.39683	19.1207	-6.39783	11.0382
	-6.39546	15.487	-6.39647	19.2589	-6.39746	11.1031
	-6.3951	15.46	-6.3961	19.3711	-6.3971	11.1031
	-6.39473	15.5876	-6.39573	19.1991	-6.39673	11.111
	-6.39436	15.5695	-6.39536	19.2133	-6.39636	11.2026
	-6.394	15.6286	-6.395	19.0518	-6.396	11.2197
	-6.39363	15.4666	-6.39463	19.2094	-6.39563	11.1684
	-6.39326	15.3812	-6.39426	19.3648	-6.39526	11.1602
	-6.3929	15.403	-6.3939	19.3221	-6.3949	10.8915
	-6.39253	15.4439	-6.39353	19.1238	-6.39453	10.9685
	-6.39216	15.6895	-6.39316	18.9588	-6.39416	10.8011
	-6.3918	15.7497	-6.3928	19.1193	-6.3938	10.6852
	-6.39143	15.5174	-6.39243	19.2003	-6.39343	10.7112
	-6.39106	15.7624	-6.39206	19.0741	-6.39306	10.9565
	-6.3907	15.8932	-6.3917	19.013	-6.3927	11.153
	-6.39033	15.7184	-6.39133	19.2683	-6.39233	11.1306
	-6.38996	15.6217	-6.39096	19.2459	-6.39196	10.9531
	-6.3896	15.4551	-6.3906	19.118	-6.3916	10.9667
	-6.38923	15.3616	-6.39023	19.2611	-6.39123	10.9636
	-6.38886	15.2773	-6.38986	19.3852	-6.39086	11.0188
	-6.3885	15.2244	-6.3895	19.4578	-6.3905	11.0801
	-6.38813	15.2234	-6.38913	19.3931	-6.39013	10.8904
	-6.38776	15.4401	-6.38876	19.1932	-6.38976	10.8796
	-6.3874	15.5674	-6.3884	19.148	-6.3894	11.2101
	-6.38703	15.7647	-6.38803	19.0392	-6.38903	11.2606
	-6.38666	15.5312	-6.38766	19.2094	-6.38866	10.9723
	-6.3863	15.3962	-6.3873	19.2983	-6.3883	11.0152
	-6.38593	15.355	-6.38693	19.0295	-6.38793	10.9365
	-6.38556	15.3666	-6.38656	19.0795	-6.38756	10.8578
	-6.3852	15.2409	-6.3862	19.1584	-6.3872	10.9233
	-6.38483	15.184	-6.38583	19.3203	-6.38683	10.9189
	-6.38446	15.2139	-6.38546	19.3049	-6.38646	11.11
	-6.3841	15.3467	-6.3851	19.0039	-6.3861	10.9723
	-6.38373	15.4427	-6.38473	18.8732	-6.38573	10.8516
	-6.38336	15.2998	-6.38436	19.2265	-6.38536	10.9946
	-6.383	15.2727	-6.384	19.4538	-6.385	11.2328
	-6.38263	15.425	-6.38363	19.2204	-6.38463	11.093
	-6.38226	15.5778	-6.38326	19.1092	-6.38426	10.9212
	-6.3819	15.7927	-6.3829	18.8428	-6.3839	10.9445
	-6.38153	15.7141	-6.38253	18.9022	-6.38353	11.0826
	-6.38116	15.4843	-6.38216	18.9636	-6.38316	11.1079
	-6.3808	15.4093	-6.3818	18.917	-6.3828	11.219
	-6.38043	15.4914	-6.38143	18.9688	-6.38243	11.3165
	-6.38006	15.5366	-6.38106	19.0841	-6.38206	11.275
	-6.3797	15.5267	-6.3807	18.8513	-6.3817	11.1912
	-6.37933	15.615	-6.38033	18.8936	-6.38133	11.2621
	-6.37896	15.5918	-6.37996	19.2076	-6.38096	11.4795
	-6.3786	15.5888	-6.3796	19.1762	-6.3806	11.3508
	-6.37823	15.326	-6.37923	19.0551	-6.38023	11.1818
	-6.37786	15.1243	-6.37886	19.1246	-6.37986	11.1827
	-6.3775	15.4895	-6.3785	19.076	-6.3795	10.9874
	-6.37713	15.6015	-6.37813	19.2081	-6.37913	11.0088
	-6.37676	15.6547	-6.37776	19.182	-6.37876	11.144
	-6.3764	15.5247	-6.3774	19.2771	-6.3784	11.0221
	-6.37603	15.3632	-6.37703	19.192	-6.37803	11.0738
	-6.37566	15.3335	-6.37666	19.07	-6.37766	11.1473
	-6.3753	15.1383	-6.3763	18.9686	-6.3773	11.0329
	-6.37493	15.2827	-6.37593	19.0024	-6.37693	11.1879
	-6.37456	15.5019	-6.37556	19.1944	-6.37656	11.056
	-6.3742	15.6101	-6.3752	19.2799	-6.3762	11.0564
	-6.37383	15.3787	-6.37483	19.0832	-6.37583	10.9578
	-6.37346	15.563	-6.37446	19.2233	-6.37546	11.0919
	-6.3731	15.7239	-6.3741	19.2939	-6.3751	11.1424
	-6.37273	15.6977	-6.37373	19.3402	-6.37473	11.1866
	-6.37236	15.499	-6.37336	19.3613	-6.37436	10.9436
	-6.372	15.7331	-6.373	19.4393	-6.374	10.7754
	-6.37163	15.4806	-6.37263	19.2769	-6.37363	10.8703
	-6.37126	15.5776	-6.37226	19.261	-6.37326	11.0916
	-6.3709	15.4825	-6.3719	19.1689	-6.3729	11.1127
	-6.37053	15.4208	-6.37153	19.1095	-6.37253	11.0795
	-6.37016	15.4498	-6.37116	19.2917	-6.37216	11.113
	-6.3698	15.2619	-6.3708	19.0506	-6.3718	11.0015
	-6.36943	15.549	-6.37043	19.2334	-6.37143	11.0016
	-6.36906	15.6331	-6.37006	19.2402	-6.37106	10.951
	-6.3687	15.5987	-6.3697	19.1269	-6.3707	10.8725
	-6.36833	15.3391	-6.36933	18.8812	-6.37033	10.7807
	-6.36796	15.3789	-6.36896	19.0848	-6.36996	10.9573
	-6.36759	15.3589	-6.3686	19.1277	-6.36959	10.7776
	-6.36723	15.4696	-6.36823	19.2199	-6.36923	10.7298
	-6.36686	15.3782	-6.36786	19.0797	-6.36886	10.8128
	-6.36649	15.2333	-6.3675	19.0224	-6.36849	10.7935
	-6.36613	15.3096	-6.36713	19.1455	-6.36813	10.8783
	-6.36576	15.5161	-6.36676	19.0348	-6.36776	11.0313
	-6.36539	15.5497	-6.36639	19.2516	-6.36739	11.2104
	-6.36503	15.657	-6.36603	19.1775	-6.36703	11.1316
	-6.36466	15.7552	-6.36566	19.0277	-6.36666	11.169
	-6.36429	15.6269	-6.36529	19.0764	-6.36629	11.122
	-6.36393	15.552	-6.36493	19.465	-6.36593	10.798
	-6.36356	15.5868	-6.36456	19.5704	-6.36556	10.9157
	-6.36319	15.5321	-6.36419	19.3385	-6.36519	10.915
	-6.36283	15.3714	-6.36383	19.1928	-6.36483	10.9749
	-6.36246	15.4344	-6.36346	19.2761	-6.36446	11.0906
	-6.36209	15.5188	-6.36309	19.4473	-6.36409	11.0908
	-6.36173	15.5134	-6.36273	19.6159	-6.36373	11.1038
	-6.36136	15.5584	-6.36236	19.4862	-6.36336	11.0632
	-6.36099	15.5808	-6.36199	19.4361	-6.36299	11.1197
	-6.36063	15.6076	-6.36163	19.4554	-6.36263	11.1602
	-6.36026	15.3847	-6.36126	18.9669	-6.36226	11.0106
	-6.35989	15.3605	-6.36089	18.9582	-6.36189	10.9322
	-6.35953	15.5582	-6.36053	19.1659	-6.36153	11.1305
	-6.35916	15.5857	-6.36016	19.0538	-6.36116	11.1459
	-6.35879	15.6426	-6.35979	19.0977	-6.36079	11.2247
	-6.35843	15.4297	-6.35943	19.1876	-6.36043	11.1103
	-6.35806	15.3657	-6.35906	19.2732	-6.36006	11.008
	-6.35769	15.5542	-6.35869	19.4936	-6.35969	10.9918
	-6.35733	15.4883	-6.35833	19.5653	-6.35933	11.0626
	-6.35696	15.5893	-6.35796	19.3484	-6.35896	11.1786
	-6.35659	15.6605	-6.35759	19.3574	-6.35859	11.3223
	-6.35623	15.5583	-6.35723	19.4268	-6.35823	11.2418
	-6.35586	15.7214	-6.35686	19.2637	-6.35786	11.372
	-6.35549	15.649	-6.35649	19.047	-6.35749	11.2081
	-6.35513	15.6497	-6.35613	19.3655	-6.35713	10.8479
	-6.35476	15.4981	-6.35576	19.4738	-6.35676	10.8644
	-6.35439	15.4285	-6.35539	19.1035	-6.35639	10.8105
	-6.35403	15.4213	-6.35503	18.9887	-6.35603	10.8579
	-6.35366	15.4712	-6.35466	19.0826	-6.35566	10.7608
	-6.35329	15.4148	-6.35429	19.2163	-6.35529	10.7768
	-6.35293	15.5479	-6.35393	19.3003	-6.35493	11.0902
	-6.35256	15.5634	-6.35356	19.2169	-6.35456	11.1376
	-6.35219	15.534	-6.35319	19.2908	-6.35419	11.1456
	-6.35183	15.6208	-6.35283	19.236	-6.35383	11.1186
	-6.35146	15.4822	-6.35246	19.2493	-6.35346	11.0215
	-6.35109	15.456	-6.35209	18.8889	-6.35309	11.043
	-6.35073	15.4807	-6.35173	19.1581	-6.35273	11.1499
	-6.35036	15.431	-6.35136	19.3463	-6.35236	11.1814
	-6.34999	15.5893	-6.35099	19.245	-6.35199	10.9238
	-6.34963	15.6518	-6.35063	19.4276	-6.35163	10.936
	-6.34926	15.6507	-6.35026	19.3002	-6.35126	11.291
	-6.34889	15.4256	-6.34989	19.3825	-6.35089	11.0552
	-6.34853	15.3987	-6.34953	19.1521	-6.35053	11.0854
	-6.34816	15.2704	-6.34916	19.1345	-6.35016	11.1238
	-6.34779	15.3988	-6.34879	19.2217	-6.34979	11.2516
	-6.34743	15.5229	-6.34843	19.2138	-6.34943	11.2127
	-6.34706	15.334	-6.34806	19.3016	-6.34906	11.3218
	-6.34669	15.3125	-6.34769	19.3328	-6.34869	11.4149
	-6.34633	15.4431	-6.34733	19.3957	-6.34833	11.3038
	-6.34596	15.5923	-6.34696	19.2398	-6.34796	11.199
	-6.34559	15.422	-6.34659	19.3914	-6.34759	11.1894
	-6.34523	15.4478	-6.34623	19.2898	-6.34723	11.2295
	-6.34486	15.5878	-6.34586	19.1725	-6.34686	11.2452
	-6.34449	15.4283	-6.34549	18.9704	-6.34649	11.2498
	-6.34413	15.614	-6.34513	18.6904	-6.34613	11.1879
	-6.34376	15.5476	-6.34476	18.963	-6.34576	10.9355
	-6.34339	15.4731	-6.34439	19.1268	-6.34539	10.7506
	-6.34303	15.5702	-6.34403	19.2705	-6.34503	10.8398
	-6.34266	15.494	-6.34366	19.2617	-6.34466	10.9997
	-6.34229	15.4333	-6.34329	19.1849	-6.34429	11.1311
	-6.34193	15.4465	-6.34293	19.4204	-6.34393	11.2446
	-6.34156	15.2835	-6.34256	19.5679	-6.34356	11.129
	-6.34119	15.3367	-6.34219	19.1425	-6.34319	11.2978
	-6.34083	15.4132	-6.34183	19.0717	-6.34283	11.0985
	-6.34046	15.5215	-6.34146	19.2023	-6.34246	11.0064
	-6.34009	15.4426	-6.34109	19.0765	-6.34209	11.0696
	-6.33973	15.3433	-6.34073	19.205	-6.34173	11.1158
	-6.33936	15.5426	-6.34036	19.0152	-6.34136	11.1833
	-6.33899	15.4845	-6.33999	18.8503	-6.34099	11.2718
	-6.33863	15.76	-6.33963	19.173	-6.34063	11.2815
	-6.33826	15.667	-6.33926	19.1355	-6.34026	11.0499
	-6.33789	15.6935	-6.33889	19.1482	-6.33989	10.7808
	-6.33752	15.5677	-6.33853	19.0604	-6.33952	10.8367
	-6.33716	15.2885	-6.33816	19.0605	-6.33916	11.0619
	-6.33679	15.2723	-6.33779	19.235	-6.33879	11.2081
	-6.33642	15.5141	-6.33743	19.235	-6.33842	11.3357
	-6.33606	15.4423	-6.33706	19.1892	-6.33806	11.0795
	-6.33569	15.3345	-6.33669	19.318	-6.33769	11.3046
	-6.33532	15.4539	-6.33632	19.3592	-6.33732	11.3779
	-6.33496	15.6434	-6.33596	19.3636	-6.33696	11.1673
	-6.33459	15.504	-6.33559	19.2439	-6.33659	11.339
	-6.33422	15.4946	-6.33522	18.8681	-6.33622	11.3087
	-6.33386	15.3664	-6.33486	18.9404	-6.33586	11.0776
	-6.33349	15.4747	-6.33449	19.191	-6.33549	11.1855
	-6.33312	15.3947	-6.33412	19.1487	-6.33512	11.1916
	-6.33276	15.5391	-6.33376	19.3093	-6.33476	11.1452
	-6.33239	15.3087	-6.33339	19.3002	-6.33439	11.1051
	-6.33202	15.3354	-6.33302	19.0535	-6.33402	11.0234
	-6.33166	15.3191	-6.33266	19.0901	-6.33366	11.2004
	-6.33129	15.2909	-6.33229	19.4105	-6.33329	11.0432
	-6.33092	15.4531	-6.33192	19.462	-6.33292	10.8975
	-6.33056	15.3609	-6.33156	19.2459	-6.33256	11.0404
	-6.33019	15.4347	-6.33119	19.2365	-6.33219	10.912
	-6.32982	15.4854	-6.33082	19.1973	-6.33182	10.8307
	-6.32946	15.4992	-6.33046	18.9844	-6.33146	10.9704
	-6.32909	15.8157	-6.33009	19.5782	-6.33109	11.2523
	-6.32872	15.5758	-6.32972	19.4787	-6.33072	11.2129
	-6.32836	15.5709	-6.32936	19.1651	-6.33036	10.9946
	-6.32799	15.8564	-6.32899	19.1424	-6.32999	11.0701
	-6.32762	16.055	-6.32862	19.3307	-6.32962	11.1094
	-6.32726	15.8465	-6.32826	19.568	-6.32926	11.0654
	-6.32689	15.4929	-6.32789	19.4984	-6.32889	10.8905
	-6.32652	15.445	-6.32752	19.202	-6.32852	10.9859
	-6.32616	15.5379	-6.32716	18.8474	-6.32816	11.2047
	-6.32579	15.7369	-6.32679	19.0819	-6.32779	11.0842
	-6.32542	15.2308	-6.32642	19.1297	-6.32742	10.9192
	-6.32506	15.1939	-6.32606	19.1535	-6.32706	11.1853
	-6.32469	15.1838	-6.32569	19.1669	-6.32669	11.2902
	-6.32432	15.4123	-6.32532	19.2647	-6.32632	11.2864
[truncated: 63,539 more rows]
