# Supplementary material for: Fast and selective organocatalytic ring-opening polymerization by fluorinated alcohol without a cocatalyst
Source: Nat Commun. 2019 Aug 9;10:3590. doi: 10.1038/s41467-019-11524-y (PMC6689068; doi:10.1038/s41467-019-11524-y)
Supplement: Supplementary file 3 — Source Data [file 41467_2019_11524_MOESM3_ESM.zip › 200747_2_data_set_3931942_p6g16n (1)/Source Data-R2/source data-Supplementary Figure 21.xlsx]

## Sheet: Sheet1
Supplementary Figure 21
	Energy (keV)	Counts
	0	0
	0.01	0
	0.02	0
	0.03	0
	0.04	0
	0.05	1
	0.06	1
	0.07	5
	0.08	13
	0.09	10
	0.1	10
	0.11	21
	0.12	19
	0.13	20
	0.14	32
	0.15	37
	0.16	39
	0.17	26
	0.18	66
	0.19	66
	0.2	122
	0.21	245
	0.22	570
	0.23	1362
	0.24	2737
	0.25	4596
	0.26	5822
	0.27	5849
	0.28	4513
	0.29	2634
	0.3	1133
	0.31	400
	0.32	106
	0.33	50
	0.34	29
	0.35	53
	0.36	78
	0.37	103
	0.38	125
	0.39	109
	0.4	76
	0.41	55
	0.42	38
	0.43	29
	0.44	25
	0.45	41
	0.46	63
	0.47	132
	0.48	236
	0.49	421
	0.5	707
	0.51	895
	0.52	936
	0.53	738
	0.54	496
	0.55	270
	0.56	129
	0.57	62
	0.58	28
	0.59	18
	0.6	21
	0.61	21
	0.62	15
	0.63	21
	0.64	27
	0.65	29
	0.66	30
	0.67	31
	0.68	32
	0.69	23
	0.7	33
	0.71	27
	0.72	34
	0.73	29
	0.74	29
	0.75	35
	0.76	33
	0.77	26
	0.78	26
	0.79	22
	0.8	31
	0.81	41
	0.82	21
	0.83	32
	0.84	32
	0.85	29
	0.86	38
	0.87	40
	0.88	33
	0.89	29
	0.9	23
	0.91	23
	0.92	30
	0.93	32
	0.94	32
	0.95	37
	0.96	41
	0.97	53
	0.98	36
	0.99	31
	1	43
	1.01	28
	1.02	32
	1.03	49
	1.04	32
	1.05	19
	1.06	35
	1.07	40
	1.08	43
	1.09	42
	1.1	32
	1.11	42
	1.12	31
	1.13	37
	1.14	24
	1.15	46
	1.16	30
	1.17	35
	1.18	36
	1.19	31
	1.2	40
	1.21	39
	1.22	37
	1.23	44
	1.24	24
	1.25	33
	1.26	34
	1.27	32
	1.28	29
	1.29	30
	1.3	34
	1.31	32
	1.32	37
	1.33	36
	1.34	37
	1.35	37
	1.36	40
	1.37	46
	1.38	37
	1.39	43
	1.4	28
	1.41	29
	1.42	30
	1.43	27
	1.44	28
	1.45	38
	1.46	37
	1.47	24
	1.48	35
	1.49	27
	1.5	40
	1.51	24
	1.52	47
	1.53	28
	1.54	27
	1.55	34
	1.56	48
	1.57	31
	1.58	22
	1.59	30
	1.6	38
	1.61	21
	1.62	18
	1.63	25
	1.64	24
	1.65	18
	1.66	23
	1.67	20
	1.68	29
	1.69	22
	1.7	27
	1.71	37
	1.72	33
	1.73	34
	1.74	34
	1.75	39
	1.76	43
	1.77	30
	1.78	33
	1.79	25
	1.8	38
	1.81	33
	1.82	26
	1.83	26
	1.84	21
	1.85	24
	1.86	23
	1.87	24
	1.88	19
	1.89	18
	1.9	18
	1.91	16
	1.92	18
	1.93	15
	1.94	10
	1.95	19
	1.96	22
	1.97	14
	1.98	22
	1.99	18
	2	22
	2.01	23
	2.02	19
	2.03	21
	2.04	15
	2.05	24
	2.06	19
	2.07	21
	2.08	23
	2.09	11
	2.1	28
	2.11	21
	2.12	26
	2.13	22
	2.14	13
	2.15	26
	2.16	25
	2.17	22
	2.18	21
	2.19	21
	2.2	13
	2.21	16
	2.22	19
	2.23	18
	2.24	10
	2.25	22
	2.26	20
	2.27	17
	2.28	18
	2.29	16
	2.3	17
	2.31	22
	2.32	13
	2.33	15
	2.34	12
	2.35	14
	2.36	17
	2.37	15
	2.38	12
	2.39	19
	2.4	15
	2.41	19
	2.42	14
	2.43	22
	2.44	25
	2.45	15
	2.46	23
	2.47	12
	2.48	11
	2.49	8
	2.5	9
	2.51	16
	2.52	13
	2.53	19
	2.54	9
	2.55	11
	2.56	11
	2.57	16
	2.58	6
	2.59	13
	2.6	14
	2.61	16
	2.62	11
	2.63	17
	2.64	15
	2.65	14
	2.66	15
	2.67	14
	2.68	10
	2.69	15
	2.7	15
	2.71	15
	2.72	13
	2.73	8
	2.74	8
	2.75	16
	2.76	18
	2.77	16
	2.78	12
	2.79	15
	2.8	16
	2.81	11
	2.82	7
	2.83	12
	2.84	9
	2.85	16
	2.86	12
	2.87	13
	2.88	12
	2.89	11
	2.9	16
	2.91	12
	2.92	12
	2.93	11
	2.94	13
	2.95	8
	2.96	10
	2.97	8
	2.98	8
	2.99	12
	3	8
	3.01	15
	3.02	12
	3.03	9
	3.04	8
	3.05	10
	3.06	9
	3.07	10
	3.08	7
	3.09	12
	3.1	8
	3.11	11
	3.12	16
	3.13	11
	3.14	8
	3.15	6
	3.16	14
	3.17	4
	3.18	10
	3.19	7
	3.2	8
	3.21	11
	3.22	9
	3.23	10
	3.24	8
	3.25	8
	3.26	8
	3.27	11
	3.28	5
	3.29	11
	3.3	7
	3.31	13
	3.32	4
	3.33	7
	3.34	7
	3.35	10
	3.36	7
	3.37	8
	3.38	9
	3.39	9
	3.4	13
	3.41	10
	3.42	12
	3.43	12
	3.44	7
	3.45	11
	3.46	11
	3.47	9
	3.48	10
	3.49	5
	3.5	7
	3.51	5
	3.52	8
	3.53	4
	3.54	16
	3.55	6
	3.56	9
	3.57	8
	3.58	8
	3.59	11
	3.6	7
	3.61	4
	3.62	14
	3.63	5
	3.64	3
	3.65	14
	3.66	6
	3.67	4
	3.68	7
	3.69	7
	3.7	12
	3.71	11
	3.72	9
	3.73	7
	3.74	9
	3.75	7
	3.76	5
	3.77	6
	3.78	8
	3.79	4
	3.8	8
	3.81	9
	3.82	7
	3.83	9
	3.84	8
	3.85	4
	3.86	12
	3.87	6
	3.88	9
	3.89	8
	3.9	4
	3.91	9
	3.92	5
	3.93	5
	3.94	5
	3.95	5
	3.96	6
	3.97	6
	3.98	7
	3.99	4
	4	6
	4.01	10
	4.02	7
	4.03	8
	4.04	4
	4.05	6
	4.06	4
	4.07	6
	4.08	5
	4.09	7
	4.1	9
	4.11	8
	4.12	5
	4.13	8
	4.14	5
	4.15	7
	4.16	3
	4.17	8
	4.18	2
	4.19	6
	4.2	3
	4.21	6
	4.22	6
	4.23	6
	4.24	5
	4.25	6
	4.26	6
	4.27	3
	4.28	10
	4.29	6
	4.3	5
	4.31	5
	4.32	3
	4.33	6
	4.34	1
	4.35	8
	4.36	4
	4.37	3
	4.38	1
	4.39	2
	4.4	3
	4.41	5
	4.42	7
	4.43	2
	4.44	8
	4.45	7
	4.46	7
	4.47	4
	4.48	1
	4.49	9
	4.5	0
	4.51	5
	4.52	9
	4.53	9
	4.54	7
	4.55	3
	4.56	4
	4.57	7
	4.58	1
	4.59	6
	4.6	4
	4.61	3
	4.62	3
	4.63	2
	4.64	4
	4.65	5
	4.66	2
	4.67	4
	4.68	1
	4.69	2
	4.7	5
	4.71	4
	4.72	7
	4.73	4
	4.74	3
	4.75	3
	4.76	1
	4.77	5
	4.78	3
	4.79	4
	4.8	2
	4.81	4
	4.82	4
	4.83	7
	4.84	1
	4.85	4
	4.86	3
	4.87	4
	4.88	4
	4.89	3
	4.9	5
	4.91	8
	4.92	3
	4.93	2
	4.94	3
	4.95	6
	4.96	5
	4.97	1
	4.98	5
	4.99	6
	5	2
	5.01	1
	5.02	3
	5.03	5
	5.04	6
	5.05	6
	5.06	5
	5.07	4
	5.08	2
	5.09	4
	5.1	1
	5.11	6
	5.12	5
	5.13	3
	5.14	3
	5.15	4
	5.16	6
	5.17	3
	5.18	3
	5.19	5
	5.2	2
	5.21	4
	5.22	3
	5.23	2
	5.24	2
	5.25	4
	5.26	8
	5.27	1
	5.28	6
	5.29	3
	5.3	2
	5.31	5
	5.32	2
	5.33	4
	5.34	3
	5.35	5
	5.36	4
	5.37	6
	5.38	2
	5.39	3
	5.4	4
	5.41	6
	5.42	5
	5.43	1
	5.44	1
	5.45	5
	5.46	5
	5.47	2
	5.48	3
	5.49	2
	5.5	4
	5.51	2
	5.52	0
	5.53	3
	5.54	4
	5.55	0
	5.56	2
	5.57	2
	5.58	3
	5.59	4
	5.6	3
	5.61	1
	5.62	4
	5.63	3
	5.64	3
	5.65	4
	5.66	1
	5.67	3
	5.68	4
	5.69	2
	5.7	1
	5.71	2
	5.72	2
	5.73	1
	5.74	2
	5.75	5
	5.76	1
	5.77	3
	5.78	4
	5.79	2
	5.8	5
	5.81	4
	5.82	2
	5.83	2
	5.84	1
	5.85	1
	5.86	5
	5.87	1
	5.88	3
	5.89	1
	5.9	2
	5.91	3
	5.92	1
	5.93	4
	5.94	4
	5.95	4
	5.96	2
	5.97	2
	5.98	1
	5.99	0
	6	3
	6.01	3
	6.02	1
	6.03	3
	6.04	1
	6.05	5
	6.06	3
	6.07	2
	6.08	1
	6.09	2
	6.1	3
	6.11	1
	6.12	3
	6.13	0
	6.14	4
	6.15	3
	6.16	1
	6.17	2
	6.18	2
	6.19	5
	6.2	1
	6.21	1
	6.22	3
	6.23	3
	6.24	0
	6.25	4
	6.26	0
	6.27	4
	6.28	1
	6.29	4
	6.3	4
	6.31	1
	6.32	2
	6.33	5
	6.34	3
	6.35	1
	6.36	0
	6.37	4
	6.38	0
	6.39	2
	6.4	2
	6.41	2
	6.42	2
	6.43	2
	6.44	4
	6.45	4
	6.46	3
	6.47	2
	6.48	2
	6.49	0
	6.5	3
	6.51	0
	6.52	2
	6.53	2
	6.54	1
	6.55	1
	6.56	2
	6.57	1
	6.58	0
	6.59	0
	6.6	0
	6.61	2
	6.62	2
	6.63	4
	6.64	1
	6.65	2
	6.66	0
	6.67	1
	6.68	1
	6.69	1
	6.7	1
	6.71	2
	6.72	0
	6.73	2
	6.74	3
	6.75	1
	6.76	1
	6.77	3
	6.78	0
	6.79	1
	6.8	3
	6.81	2
	6.82	2
	6.83	1
	6.84	1
	6.85	5
	6.86	1
	6.87	1
	6.88	2
	6.89	0
	6.9	0
	6.91	1
	6.92	3
	6.93	0
	6.94	2
	6.95	0
	6.96	0
	6.97	1
	6.98	0
	6.99	1
	7	1
	7.01	2
	7.02	1
	7.03	2
	7.04	2
	7.05	2
	7.06	2
	7.07	2
	7.08	3
	7.09	4
	7.1	0
	7.11	0
	7.12	2
	7.13	1
	7.14	1
	7.15	1
	7.16	0
	7.17	0
	7.18	0
	7.19	1
	7.2	0
	7.21	2
	7.22	0
	7.23	1
	7.24	1
	7.25	1
	7.26	0
	7.27	2
	7.28	0
	7.29	1
	7.3	1
	7.31	1
	7.32	2
	7.33	1
	7.34	1
	7.35	2
	7.36	1
	7.37	1
	7.38	3
	7.39	0
	7.4	0
	7.41	0
	7.42	0
	7.43	1
	7.44	0
	7.45	0
	7.46	1
	7.47	0
	7.48	1
	7.49	0
	7.5	1
	7.51	2
	7.52	1
	7.53	0
	7.54	0
	7.55	1
	7.56	1
	7.57	1
	7.58	1
	7.59	0
	7.6	0
	7.61	0
	7.62	0
	7.63	0
	7.64	1
	7.65	1
	7.66	4
	7.67	0
	7.68	0
	7.69	2
	7.7	0
	7.71	2
	7.72	2
	7.73	0
	7.74	0
	7.75	2
	7.76	0
	7.77	0
	7.78	1
	7.79	0
	7.8	0
	7.81	1
	7.82	1
	7.83	1
	7.84	2
	7.85	1
	7.86	1
	7.87	0
	7.88	0
	7.89	0
	7.9	0
	7.91	1
	7.92	0
	7.93	1
	7.94	1
	7.95	1
	7.96	0
	7.97	0
	7.98	0
	7.99	2
	8	2
	8.01	0
	8.02	1
	8.03	1
	8.04	0
	8.05	0
	8.06	0
	8.07	1
	8.08	0
	8.09	1
	8.1	0
	8.11	0
	8.12	1
	8.13	0
	8.14	1
	8.15	1
	8.16	0
	8.17	0
	8.18	2
	8.19	1
	8.2	0
	8.21	1
	8.22	0
	8.23	0
	8.24	0
	8.25	0
	8.26	0
	8.27	0
	8.28	2
	8.29	0
	8.3	2
	8.31	0
	8.32	1
	8.33	0
	8.34	0
	8.35	0
	8.36	0
	8.37	0
	8.38	1
	8.39	0
	8.4	0
	8.41	0
	8.42	0
	8.43	1
	8.44	0
	8.45	1
	8.46	2
	8.47	0
	8.48	2
	8.49	0
	8.5	0
	8.51	0
	8.52	0
	8.53	0
	8.54	0
	8.55	1
	8.56	0
	8.57	0
	8.58	1
	8.59	0
	8.6	0
	8.61	0
	8.62	0
	8.63	0
	8.64	0
	8.65	1
	8.66	1
	8.67	0
	8.68	0
	8.69	0
	8.7	0
	8.71	1
	8.72	1
	8.73	0
	8.74	0
	8.75	0
	8.76	0
	8.77	0
	8.78	0
	8.79	0
	8.8	0
	8.81	0
	8.82	0
	8.83	0
	8.84	0
	8.85	0
	8.86	0
	8.87	0
	8.88	0
	8.89	0
	8.9	0
	8.91	0
	8.92	0
	8.93	0
	8.94	0
	8.95	0
	8.96	0
	8.97	0
	8.98	0
	8.99	0
	9	0
	9.01	0
	9.02	0
	9.03	0
	9.04	0
	9.05	1
	9.06	0
	9.07	0
	9.08	0
	9.09	0
	9.1	0
	9.11	0
	9.12	0
	9.13	0
	9.14	0
	9.15	0
	9.16	0
	9.17	0
	9.18	0
	9.19	0
	9.2	1
	9.21	0
	9.22	0
	9.23	0
	9.24	0
	9.25	0
	9.26	0
	9.27	0
	9.28	0
	9.29	0
	9.3	0
	9.31	0
	9.32	0
	9.33	0
	9.34	0
	9.35	0
	9.36	0
	9.37	0
	9.38	0
	9.39	0
	9.4	1
	9.41	0
	9.42	0
	9.43	0
	9.44	0
	9.45	0
	9.46	0
	9.47	0
	9.48	0
	9.49	0
	9.5	0
	9.51	0
	9.52	0
	9.53	0
	9.54	0
	9.55	0
	9.56	0
	9.57	0
	9.58	0
	9.59	0
	9.6	0
	9.61	0
	9.62	0
	9.63	0
	9.64	0
	9.65	0
	9.66	0
	9.67	0
	9.68	0
	9.69	1
	9.7	0
	9.71	0
	9.72	0
	9.73	0
	9.74	0
	9.75	0
	9.76	0
	9.77	0
	9.78	0
	9.79	0
	9.8	0
	9.81	0
	9.82	0
	9.83	0
	9.84	0
	9.85	0
	9.86	0
	9.87	0
	9.88	0
	9.89	0
	9.9	0
	9.91	0
	9.92	0
	9.93	0
	9.94	0
	9.95	0
	9.96	0
	9.97	0
	9.98	0
	9.99	0
	10	0
	10.01	0
	10.02	0
	10.03	0
	10.04	0
	10.05	0
	10.06	0
	10.07	0
	10.08	0
	10.09	0
	10.1	0
	10.11	0
	10.12	0
	10.13	0
	10.14	0
	10.15	0
	10.16	0
	10.17	0
	10.18	0
	10.19	0
	10.2	0
	10.21	0
	10.22	0
	10.23	0
	10.24	0
	10.25	0
	10.26	0
	10.27	0
	10.28	0
	10.29	0
	10.3	0
	10.31	0
	10.32	0
	10.33	0
	10.34	0
	10.35	0
	10.36	0
	10.37	0
	10.38	0
	10.39	0
	10.4	0
	10.41	0
	10.42	0
	10.43	0
	10.44	0
	10.45	0
	10.46	0
	10.47	0
	10.48	0
	10.49	0
	10.5	0
	10.51	0
	10.52	0
	10.53	0
	10.54	0
	10.55	0
	10.56	0
	10.57	0
	10.58	0
	10.59	0
	10.6	0
	10.61	0
	10.62	0
	10.63	0
	10.64	0
	10.65	0
	10.66	0
	10.67	0
	10.68	0
	10.69	0
	10.7	0
	10.71	0
	10.72	0
	10.73	0
	10.74	0
	10.75	0
	10.76	0
	10.77	0
	10.78	0
	10.79	0
	10.8	0
	10.81	0
	10.82	0
	10.83	0
	10.84	0
	10.85	0
	10.86	0
	10.87	0
	10.88	0
	10.89	0
	10.9	0
	10.91	0
	10.92	0
	10.93	0
	10.94	0
	10.95	0
	10.96	0
	10.97	0
	10.98	0
	10.99	0
	11	0
	11.01	0
	11.02	0
	11.03	0
	11.04	0
	11.05	0
	11.06	0
	11.07	0
	11.08	0
	11.09	0
	11.1	0
	11.11	0
	11.12	0
	11.13	0
	11.14	0
	11.15	0
	11.16	0
	11.17	0
	11.18	0
	11.19	0
	11.2	0
	11.21	0
	11.22	0
	11.23	0
	11.24	0
	11.25	0
	11.26	0
	11.27	0
	11.28	0
	11.29	0
	11.3	0
	11.31	0
	11.32	0
	11.33	0
	11.34	0
	11.35	0
	11.36	0
	11.37	0
	11.38	0
	11.39	0
	11.4	0
	11.41	0
	11.42	0
	11.43	0
	11.44	0
	11.45	0
	11.46	0
	11.47	0
	11.48	0
	11.49	0
	11.5	0
	11.51	0
	11.52	0
	11.53	0
	11.54	0
	11.55	0
	11.56	0
	11.57	0
	11.58	0
	11.59	0
	11.6	0
	11.61	0
	11.62	0
	11.63	0
	11.64	0
	11.65	0
	11.66	0
	11.67	0
	11.68	0
	11.69	0
	11.7	0
	11.71	0
	11.72	0
	11.73	0
	11.74	0
	11.75	0
	11.76	0
	11.77	0
	11.78	0
	11.79	0
	11.8	0
	11.81	0
	11.82	0
	11.83	0
	11.84	0
	11.85	0
	11.86	0
	11.87	0
	11.88	0
	11.89	0
	11.9	0
	11.91	0
	11.92	0
	11.93	0
	11.94	0
	11.95	0
	11.96	0
	11.97	0
	11.98	0
	11.99	0
	12	0
	12.01	0
	12.02	0
	12.03	0
	12.04	0
	12.05	0
	12.06	0
	12.07	0
	12.08	0
	12.09	0
	12.1	0
	12.11	0
	12.12	0
	12.13	0
	12.14	0
	12.15	0
	12.16	0
	12.17	0
	12.18	0
	12.19	0
	12.2	0
	12.21	0
	12.22	0
	12.23	0
	12.24	0
	12.25	0
	12.26	0
	12.27	0
	12.28	0
	12.29	0
	12.3	0
	12.31	0
	12.32	0
	12.33	0
	12.34	0
	12.35	0
	12.36	0
	12.37	0
	12.38	0
	12.39	0
	12.4	0
	12.41	0
	12.42	0
	12.43	0
	12.44	0
	12.45	0
	12.46	0
	12.47	0
	12.48	0
	12.49	0
	12.5	0
	12.51	0
	12.52	0
	12.53	0
	12.54	0
	12.55	0
	12.56	0
	12.57	0
	12.58	0
	12.59	0
	12.6	0
	12.61	0
	12.62	0
	12.63	0
	12.64	0
	12.65	0
	12.66	0
	12.67	0
	12.68	0
	12.69	0
	12.7	0
	12.71	0
	12.72	0
	12.73	0
	12.74	0
	12.75	0
	12.76	0
	12.77	0
	12.78	0
	12.79	0
	12.8	0
	12.81	0
	12.82	0
	12.83	0
	12.84	0
	12.85	0
	12.86	0
	12.87	0
	12.88	0
	12.89	0
	12.9	0
	12.91	0
	12.92	0
	12.93	0
	12.94	0
	12.95	0
	12.96	0
	12.97	0
	12.98	0
	12.99	0
	13	0
	13.01	0
	13.02	0
	13.03	0
	13.04	0
	13.05	0
	13.06	0
	13.07	0
	13.08	0
	13.09	0
	13.1	0
	13.11	0
	13.12	0
	13.13	0
	13.14	0
	13.15	0
	13.16	0
	13.17	0
	13.18	0
	13.19	0
	13.2	0
	13.21	0
	13.22	0
	13.23	0
	13.24	0
	13.25	0
	13.26	0
	13.27	0
	13.28	0
	13.29	0
	13.3	0
	13.31	0
	13.32	0
	13.33	0
	13.34	0
	13.35	0
	13.36	0
	13.37	0
	13.38	0
	13.39	0
	13.4	0
	13.41	0
	13.42	0
	13.43	0
	13.44	0
	13.45	0
	13.46	0
	13.47	0
	13.48	0
	13.49	0
	13.5	0
	13.51	0
	13.52	0
	13.53	0
	13.54	0
	13.55	0
	13.56	0
	13.57	0
	13.58	0
	13.59	0
	13.6	0
	13.61	0
	13.62	0
	13.63	0
	13.64	0
	13.65	0
	13.66	0
	13.67	0
	13.68	0
	13.69	0
	13.7	0
	13.71	0
	13.72	0
	13.73	0
	13.74	0
	13.75	0
	13.76	0
	13.77	0
	13.78	0
	13.79	0
	13.8	0
	13.81	0
	13.82	0
	13.83	0
	13.84	0
	13.85	0
	13.86	0
	13.87	0
	13.88	0
	13.89	0
	13.9	0
	13.91	0
	13.92	0
	13.93	0
	13.94	0
	13.95	0
	13.96	0
	13.97	0
	13.98	0
	13.99	0
	14	0
	14.01	0
	14.02	0
	14.03	0
	14.04	0
	14.05	0
	14.06	0
	14.07	0
	14.08	0
	14.09	0
	14.1	0
	14.11	0
	14.12	0
	14.13	0
	14.14	0
	14.15	0
	14.16	0
	14.17	0
	14.18	0
	14.19	0
	14.2	0
	14.21	0
	14.22	0
	14.23	0
	14.24	0
	14.25	0
	14.26	0
	14.27	0
	14.28	0
	14.29	0
	14.3	0
	14.31	0
	14.32	0
	14.33	0
	14.34	0
	14.35	0
	14.36	0
	14.37	0
	14.38	0
	14.39	0
	14.4	0
	14.41	0
	14.42	0
	14.43	0
	14.44	0
	14.45	0
	14.46	0
	14.47	0
	14.48	0
	14.49	0
	14.5	0
	14.51	0
	14.52	0
	14.53	0
	14.54	0
	14.55	0
	14.56	0
	14.57	0
	14.58	0
	14.59	0
	14.6	0
	14.61	0
	14.62	0
	14.63	0
	14.64	0
	14.65	0
	14.66	0
	14.67	0
	14.68	0
	14.69	0
	14.7	0
	14.71	0
	14.72	0
	14.73	0
	14.74	0
	14.75	0
	14.76	0
	14.77	0
	14.78	0
	14.79	0
	14.8	0
	14.81	0
	14.82	0
	14.83	0
	14.84	0
	14.85	0
	14.86	0
	14.87	0
	14.88	0
	14.89	0
	14.9	0
	14.91	0
	14.92	0
	14.93	0
	14.94	0
	14.95	0
	14.96	0
	14.97	0
	14.98	0
	14.99	0
	15	0
	15.01	0
	15.02	0
	15.03	0
	15.04	0
	15.05	0
	15.06	0
	15.07	0
	15.08	0
	15.09	0
	15.1	0
	15.11	0
	15.12	0
	15.13	0
	15.14	0
	15.15	0
	15.16	0
	15.17	0
	15.18	0
	15.19	0
	15.2	0
	15.21	0
	15.22	0
	15.23	0
	15.24	0
	15.25	0
	15.26	0
	15.27	0
	15.28	0
	15.29	0
	15.3	0
	15.31	0
	15.32	0
	15.33	0
	15.34	0
	15.35	0
	15.36	0
	15.37	0
	15.38	0
	15.39	0
	15.4	0
	15.41	0
	15.42	0
	15.43	0
	15.44	0
	15.45	0
	15.46	0
	15.47	0
	15.48	0
	15.49	0
	15.5	0
	15.51	0
	15.52	0
	15.53	0
	15.54	0
	15.55	0
	15.56	0
	15.57	0
	15.58	0
	15.59	0
	15.6	0
	15.61	0
	15.62	0
	15.63	0
	15.64	0
	15.65	0
	15.66	0
	15.67	0
	15.68	0
	15.69	0
	15.7	0
	15.71	0
	15.72	0
	15.73	0
	15.74	0
	15.75	0
	15.76	0
	15.77	0
	15.78	0
	15.79	0
	15.8	0
	15.81	0
	15.82	0
	15.83	0
	15.84	0
	15.85	0
	15.86	0
	15.87	0
	15.88	0
	15.89	0
	15.9	0
	15.91	0
	15.92	0
	15.93	0
	15.94	0
	15.95	0
	15.96	0
	15.97	0
	15.98	0
	15.99	0
	16	0
	16.01	0
	16.02	0
	16.03	0
	16.04	0
	16.05	0
	16.06	0
	16.07	0
	16.08	0
	16.09	0
	16.1	0
	16.11	0
	16.12	0
	16.13	0
	16.14	0
	16.15	0
	16.16	0
	16.17	0
	16.18	0
	16.19	0
	16.2	0
	16.21	0
	16.22	0
	16.23	0
	16.24	0
	16.25	0
	16.26	0
	16.27	0
	16.28	0
	16.29	0
	16.3	0
	16.31	0
	16.32	0
	16.33	0
	16.34	0
	16.35	0
	16.36	0
	16.37	0
	16.38	0
	16.39	0
	16.4	0
	16.41	0
	16.42	0
	16.43	0
	16.44	0
	16.45	0
	16.46	0
	16.47	0
	16.48	0
	16.49	0
	16.5	0
	16.51	0
	16.52	0
	16.53	0
	16.54	0
	16.55	0
	16.56	0
	16.57	0
	16.58	0
	16.59	0
	16.6	0
	16.61	0
	16.62	0
	16.63	0
	16.64	0
	16.65	0
	16.66	0
	16.67	0
	16.68	0
	16.69	0
	16.7	0
	16.71	0
	16.72	0
	16.73	0
	16.74	0
	16.75	0
	16.76	0
	16.77	0
	16.78	0
	16.79	0
	16.8	0
	16.81	0
	16.82	0
	16.83	0
	16.84	0
	16.85	0
	16.86	0
	16.87	0
	16.88	0
	16.89	0
	16.9	0
	16.91	0
	16.92	0
	16.93	0
	16.94	0
	16.95	0
	16.96	0
	16.97	0
	16.98	0
	16.99	0
	17	0
	17.01	0
	17.02	0
	17.03	0
	17.04	0
	17.05	0
	17.06	0
	17.07	0
	17.08	0
	17.09	0
	17.1	0
	17.11	0
	17.12	0
	17.13	0
	17.14	0
	17.15	0
	17.16	0
	17.17	0
	17.18	0
	17.19	0
	17.2	0
	17.21	0
	17.22	0
	17.23	0
	17.24	0
	17.25	0
	17.26	0
	17.27	0
	17.28	0
	17.29	0
	17.3	0
	17.31	0
	17.32	0
	17.33	0
	17.34	0
	17.35	0
	17.36	0
	17.37	0
	17.38	0
	17.39	0
	17.4	0
	17.41	0
	17.42	0
	17.43	0
	17.44	0
	17.45	0
	17.46	0
	17.47	0
	17.48	0
	17.49	0
	17.5	0
	17.51	0
	17.52	0
	17.53	0
	17.54	0
	17.55	0
	17.56	0
	17.57	0
	17.58	0
	17.59	0
	17.6	0
	17.61	0
	17.62	0
	17.63	0
	17.64	0
	17.65	0
	17.66	0
	17.67	0
	17.68	0
	17.69	0
	17.7	0
	17.71	0
	17.72	0
	17.73	0
	17.74	0
	17.75	0
	17.76	0
	17.77	0
	17.78	0
	17.79	0
	17.8	0
	17.81	0
	17.82	0
	17.83	0
	17.84	0
	17.85	0
	17.86	0
	17.87	0
	17.88	0
	17.89	0
	17.9	0
	17.91	0
	17.92	0
	17.93	0
	17.94	0
	17.95	0
	17.96	0
	17.97	0
	17.98	0
	17.99	0
	18	0
	18.01	0
	18.02	0
	18.03	0
	18.04	0
	18.05	0
	18.06	0
	18.07	0
	18.08	0
	18.09	0
	18.1	0
	18.11	0
	18.12	0
	18.13	0
	18.14	0
	18.15	0
	18.16	0
	18.17	0
	18.18	0
	18.19	0
	18.2	0
	18.21	0
	18.22	0
	18.23	0
	18.24	0
	18.25	0
	18.26	0
	18.27	0
	18.28	0
	18.29	0
	18.3	0
	18.31	0
	18.32	0
	18.33	0
	18.34	0
	18.35	0
	18.36	0
	18.37	0
	18.38	0
	18.39	0
	18.4	0
	18.41	0
	18.42	0
	18.43	0
	18.44	0
	18.45	0
	18.46	0
	18.47	0
	18.48	0
	18.49	0
	18.5	0
	18.51	0
	18.52	0
	18.53	0
	18.54	0
	18.55	0
	18.56	0
	18.57	0
	18.58	0
	18.59	0
	18.6	0
	18.61	0
	18.62	0
	18.63	0
	18.64	0
	18.65	0
	18.66	0
	18.67	0
	18.68	0
	18.69	0
	18.7	0
	18.71	0
	18.72	0
	18.73	0
	18.74	0
	18.75	0
	18.76	0
	18.77	0
	18.78	0
	18.79	0
	18.8	0
	18.81	0
	18.82	0
	18.83	0
	18.84	0
	18.85	0
	18.86	0
	18.87	0
	18.88	0
	18.89	0
	18.9	0
	18.91	0
	18.92	0
	18.93	0
	18.94	0
	18.95	0
	18.96	0
	18.97	0
	18.98	0
	18.99	0
	19	0
	19.01	0
	19.02	0
	19.03	0
	19.04	0
	19.05	0
	19.06	0
	19.07	0
	19.08	0
	19.09	0
	19.1	0
	19.11	0
	19.12	0
	19.13	0
	19.14	0
	19.15	0
	19.16	0
	19.17	0
	19.18	0
	19.19	0
	19.2	0
	19.21	0
	19.22	0
	19.23	0
	19.24	0
	19.25	0
	19.26	0
	19.27	0
	19.28	0
	19.29	0
	19.3	0
	19.31	0
	19.32	0
	19.33	0
	19.34	0
	19.35	0
	19.36	0
	19.37	0
	19.38	0
	19.39	0
	19.4	0
	19.41	0
	19.42	0
	19.43	0
	19.44	0
	19.45	0
	19.46	0
	19.47	0
	19.48	0
	19.49	0
	19.5	0
	19.51	0
	19.52	0
	19.53	0
	19.54	0
	19.55	0
	19.56	0
	19.57	0
	19.58	0
	19.59	0
	19.6	0
	19.61	0
	19.62	0
	19.63	0
	19.64	0
	19.65	0
	19.66	0
	19.67	0
	19.68	0
	19.69	0
	19.7	0
	19.71	0
	19.72	0
	19.73	0
	19.74	0
	19.75	0
	19.76	0
	19.77	0
	19.78	0
	19.79	0
	19.8	0
	19.81	0
	19.82	0
	19.83	0
	19.84	0
	19.85	0
	19.86	0
	19.87	0
	19.88	0
	19.89	0
	19.9	0
	19.91	0
	19.92	0
	19.93	0
	19.94	0
	19.95	0
	19.96	0
	19.97	0
[truncated: 2,098 more rows]
