# Supplementary material for: Fast and selective organocatalytic ring-opening polymerization by fluorinated alcohol without a cocatalyst
Source: Nat Commun. 2019 Aug 9;10:3590. doi: 10.1038/s41467-019-11524-y (PMC6689068; doi:10.1038/s41467-019-11524-y)
Supplement: Supplementary file 3 — Source Data [file 41467_2019_11524_MOESM3_ESM.zip › 200747_2_data_set_3931942_p6g16n (1)/Source Data-R2/source data-Supplementary Figure 22.xlsx]

## Sheet: Sheet1
Supplementary Figure 22
	Concentration	Relative Cell viability (%)	SD
	balnk	100	2.87578
	5ul/ml	98.7973	1.17899
	10ul/ml	98.3709	1.46311
	25ul/ml	98.0723	4.7473
	50ul/ml	98.985	2.74294
	100ul/ml	96.8697	1.38346
	200ul/ml	97.8932	0.76695
