# Supplementary material for: Fast and selective organocatalytic ring-opening polymerization by fluorinated alcohol without a cocatalyst
Source: Nat Commun. 2019 Aug 9;10:3590. doi: 10.1038/s41467-019-11524-y (PMC6689068; doi:10.1038/s41467-019-11524-y)
Supplement: Supplementary file 3 — Source Data [file 41467_2019_11524_MOESM3_ESM.zip › 200747_2_data_set_3931942_p6g16n (1)/Source Data-R2/source data-Supplementary Figure 24.xlsx]

## Sheet: Sheet1
Supplementary Figure 24 (Ln([M]0/[M]t) vs time)					Supplementary Figure 24 (SEC traces)
	time(sec.)	Ln([M]0/[M]t)				time (min)	RI response	time (min)	MALS response
	0	-1.02272e-05				4.99173	0.00158	4.99376	-0.00433
	19.9993	-0.000234063				5.00752	0.00168	5.0106	-0.00433
	39.9986	-0.000238044				5.02331	0.00174	5.02743	-0.00401
	59.9979	-0.01037				5.0391	0.00178	5.04427	-0.00412
	79.9972	-0.00183				5.05489	0.00183	5.0611	-0.00423
	99.9965	-0.00355				5.07068	0.0019	5.07794	-0.00383
	119.996	-0.00588				5.08647	0.00197	5.09477	-0.00322
	140	-0.00655				5.10226	0.00199	5.1116	-0.00339
	159.999	-0.01054				5.11804	0.00202	5.12844	-0.00356
	179.999	0.00184				5.13383	0.00206	5.14527	-0.00272
	199.998	0.00448				5.14962	0.00205	5.16211	-0.00126
	219.997	-1.42316e-06				5.16541	0.00207	5.17894	-0.0014
	239.996	0.0037				5.1812	0.00208	5.19578	-0.00155
	260	-0.00702				5.19699	0.00209	5.21261	-0.00203
	279.999	-0.0054				5.21278	0.00208	5.22945	-0.00229
	299.999	-0.00242				5.22857	0.00207	5.24628	-0.00226
	319.998	0.00198				5.24436	0.00212	5.26312	-0.00223
	339.997	-0.00632				5.26015	0.00218	5.27995	-0.00225
	359.996	0.000982758				5.27594	0.00235	5.29679	-0.00228
	380	0.0052				5.29173	0.00242	5.31362	-0.0024
	399.999	-0.01227				5.30752	0.00249	5.33045	-0.00333
	419.999	-0.00451				5.32331	0.00277	5.34729	-0.00334
	439.998	-0.00797				5.3391	0.00292	5.36412	-0.00299
	459.997	4.86478e-06				5.35489	0.00316	5.38096	-0.00283
	479.996	-0.00867				5.37068	0.00322	5.39779	-0.00275
	500	-0.00119				5.38647	0.00326	5.41463	-0.00276
	519.999	-0.01315				5.40226	0.00346	5.43146	-0.00276
	539.999	-0.01151				5.41805	0.00354	5.4483	-0.00284
	559.998	-0.00735				5.43384	0.00354	5.46513	-0.0031
	579.997	-0.00637				5.44963	0.00354	5.48197	-0.00338
	599.996	-0.0094				5.46542	0.00363	5.4988	-0.00289
	620	-0.00978				5.48121	0.00365	5.51563	-0.00283
	639.999	-0.01322				5.497	0.00368	5.53247	-0.00276
	659.999	-0.00783				5.51278	0.00368	5.5493	-0.00298
	679.998	-0.01223				5.52857	0.00368	5.56614	-0.00319
	699.997	-0.00828				5.54436	0.00369	5.58297	-0.00364
	719.996	-0.00722				5.56015	0.00365	5.59981	-0.00398
	740	-0.00923				5.57594	0.0036	5.61664	-0.00431
	759.999	-0.01309				5.59173	0.0035	5.63348	-0.0046
	779.999	-0.01042				5.60752	0.00342	5.65031	-0.00347
	799.998	-0.01344				5.62331	0.00328	5.66715	-0.00252
	819.997	-0.01799				5.6391	0.00315	5.68398	-0.00251
	839.996	-0.01185				5.65489	0.00301	5.70081	-0.00288
	860	-0.0134				5.67068	0.00279	5.71765	-0.00324
	879.999	-0.01842				5.68647	0.00278	5.73448	-0.00348
	899.999	-0.01833				5.70226	0.00265	5.75132	-0.00371
	919.998	-0.01706				5.71805	0.00271	5.76815	-0.00262
	939.997	-0.01501				5.73384	0.00272	5.78499	-0.0026
	959.996	-0.01315				5.74963	0.00272	5.80182	-0.00275
	980	-0.01792				5.76542	0.00273	5.81866	-0.0029
	999.999	-0.01982				5.78121	0.00272	5.83549	-0.00366
	1020	-0.01394				5.797	0.00271	5.85233	-0.00385
	1040	-0.01535				5.81279	0.00269	5.86916	-0.00379
	1060	-0.01495				5.82858	0.00273	5.88599	-0.00383
	1080	-0.01444				5.84437	0.00281	5.90283	-0.00388
	1100	-0.01497				5.86016	0.00292	5.91966	-0.00412
	1120	-0.03013				5.87595	0.00304	5.9365	-0.00436
	1140	-0.0163				5.89174	0.00307	5.95333	-0.004
	1160	-0.02529				5.90752	0.00306	5.97017	-0.00317
	1180	-0.01363				5.92331	0.00305	5.987	-0.00316
	1200	-0.01927				5.9391	0.0031	6.00384	-0.00335
	1220	-0.01987				5.95489	0.00316	6.02067	-0.00353
	1240	-0.01669				5.97068	0.00317	6.03751	-0.00211
	1260	-0.02408				5.98647	0.00317	6.05434	-0.00186
	1280	-0.01517				6.00226	0.00315	6.07117	-0.00161
	1300	-0.02545				6.01805	0.00314	6.08801	-0.00173
	1320	-0.02251				6.03384	0.00311	6.10484	-0.00185
	1340	-0.01843				6.04963	0.00316	6.12168	-0.00216
	1360	-0.02386				6.06542	0.00316	6.13851	-0.00288
	1380	-0.01888				6.08121	0.00317	6.15535	-0.000868882
	1400	-0.02587				6.097	0.00322	6.17218	-0.000877156
	1420	-0.01699				6.11279	0.00326	6.18902	-0.00088543
	1440	-0.02252				6.12858	0.00329	6.20585	-0.00141
	1460	-0.02613				6.14437	0.00333	6.22269	-0.00144
	1480	-0.02027				6.16016	0.00334	6.23952	-0.00156
	1500	-0.02201				6.17595	0.00336	6.25636	-0.00182
	1520	-0.0206				6.19174	0.00338	6.27319	-0.00208
	1540	-0.02581				6.20753	0.0034	6.29002	-0.0028
	1560	-0.02515				6.22332	0.00341	6.30686	-0.0019
	1580	-0.02806				6.23911	0.0034	6.32369	-0.00184
	1600	-0.02176				6.2549	0.00333	6.34053	-0.00192
	1620	-0.02601				6.27069	0.00326	6.35736	-0.002
	1640	-0.02431				6.28647	0.00313	6.3742	-0.00132
	1660	-0.02525				6.30226	0.00299	6.39103	-0.00131
	1680	-0.02047				6.31805	0.00294	6.40787	-0.00129
	1700	-0.02825				6.33384	0.00273	6.4247	-0.00108
	1720	-0.01906				6.34963	0.00271	6.44154	-0.00112
	1740	-0.02651				6.36542	0.00251	6.45837	-0.00116
	1760	-0.02138				6.38121	0.00264	6.4752	-0.00145
	1780	-0.02006				6.397	0.00268	6.49204	-0.00137
	1800	-0.02965				6.41279	0.00284	6.50887	-0.000730463
	1820	-0.02777				6.42858	0.00293	6.52571	-0.000492836
	1840	-0.02915				6.44437	0.00303	6.54254	-0.000455091
	1860	-0.01949				6.46016	0.00321	6.55938	-0.0012
	1880	-0.0269				6.47595	0.00324	6.57621	-0.00194
	1900	-0.02376				6.49174	0.0034	6.59305	-0.00204
	1920	-0.02232				6.50753	0.00342	6.60988	-0.00214
	1940	-0.02385				6.52332	0.00352	6.62672	-0.00286
	1960	-0.0222				6.53911	0.00356	6.64355	-0.00263
	1980	-0.02945				6.5549	0.00361	6.66038	-0.00171
	2000	-0.02785				6.57069	0.00379	6.67722	-0.00194
	2020	-0.02612				6.58648	0.00392	6.69405	-0.00218
	2040	-0.02521				6.60227	0.00418	6.71089	-0.003
	2060	-0.03017				6.61806	0.0042	6.72772	-0.00299
	2080	-0.02592				6.63385	0.0042	6.74456	-0.00269
	2100	-0.02327				6.64964	0.00418	6.76139	-0.00213
	2120	-0.02405				6.66543	0.00416	6.77823	-0.00188
	2140	-0.02302				6.68121	0.00408	6.79506	-0.00162
	2160	-0.02415				6.697	0.004	6.8119	-0.00164
	2180	-0.02777				6.71279	0.00398	6.82873	-0.00166
	2200	-0.02662				6.72858	0.00397	6.84556	-0.00186
	2220	-0.02591				6.74437	0.004	6.8624	-3.89188e-05
	2240	-0.03185				6.76016	0.00403	6.87923	-0.000223072
	2260	-0.02262				6.77595	0.00401	6.89607	-0.000407225
	2280	-0.03099				6.79174	0.00399	6.9129	-0.00134
	2300	-0.0309				6.80753	0.00392	6.92974	-0.00344
	2320	-0.02591				6.82332	0.00387	6.94657	-0.00246
	2340	-0.02922				6.83911	0.00381	6.96341	-0.0022
	2360	-0.02311				6.8549	0.00379	6.98024	-0.00194
	2380	-0.0274				6.87069	0.00376	6.99708	-0.00174
	2400	-0.02043				6.88648	0.00371	7.01391	-0.00169
	2420	-0.0247				6.90227	0.00367	7.03074	-0.00164
	2440	-0.02965				6.91806	0.00362	7.04758	-0.00156
	2460	-0.02503				6.93385	0.00363	7.06441	-0.00171
	2480	-0.02709				6.94964	0.00363	7.08125	-0.00187
	2500	-0.01905				6.96543	0.00365	7.09808	-0.0029
	2520	-0.02303				6.98122	0.00367	7.11492	-0.00298
	2540	-0.02128				6.99701	0.00365	7.13175	-0.00307
	2560	-0.02382				7.0128	0.00363	7.14859	-0.00329
	2580	-0.02344				7.02859	0.00359	7.16542	-0.00381
	2600	-0.02186				7.04438	0.00356	7.18226	-0.00433
	2620	-0.02837				7.06017	0.00353	7.19909	-0.00315
	2640	-0.02293				7.07595	0.00359	7.21592	-0.00163
	2660	-0.02449				7.09174	0.00363	7.23276	-0.000950537
	2680	-0.01543				7.10753	0.00381	7.24959	-0.000860893
	2700	-0.01663				7.12332	0.00381	7.26643	-0.00107
	2720	-0.02289				7.13911	0.0038	7.28326	-0.00128
	2740	-0.01866				7.1549	0.00378	7.3001	-0.00145
	2760	-0.02154				7.17069	0.00375	7.31693	-0.00163
	2780	-0.01819				7.18648	0.0039	7.33377	-0.00227
	2800	-0.01702				7.20227	0.00394	7.3506	-0.00118
	2820	-0.01427				7.21806	0.00398	7.36744	-0.000617859
	2840	-0.01756				7.23385	0.004	7.38427	-0.000545881
	2860	-0.02411				7.24964	0.00396	7.40111	-0.00138
	2880	-0.01703				7.26543	0.00393	7.41794	-0.00222
	2900	-0.01654				7.28122	0.00384	7.43477	-0.0022
	2920	-0.02112				7.29701	0.00379	7.45161	-0.00235
	2940	-0.02373				7.3128	0.00374	7.46844	-0.0025
	2960	-0.01542				7.32859	0.00372	7.48528	-0.00282
	2980	-0.01971				7.34438	0.00367	7.50211	-0.0019
	3000	-0.02113				7.36017	0.00347	7.51895	-0.00167
	3020	-0.02213				7.37596	0.00344	7.53578	-0.00145
	3040	-0.01624				7.39175	0.00335	7.55262	-0.00104
	3060	-0.01121				7.40754	0.00333	7.56945	-0.000859178
	3080	-0.01037				7.42333	0.00331	7.58629	-0.000787236
	3100	-0.01586				7.43912	0.00326	7.60312	-0.000913783
	3120	-0.01232				7.4549	0.00315	7.61995	-0.00104
	3140	-0.01197				7.47069	0.00297	7.63679	-0.00173
	3160	-0.01127				7.48648	0.00291	7.65362	-0.00233
	3180	-0.0204				7.50227	0.00267	7.67046	-0.0017
	3200	-0.00881				7.51806	0.00258	7.68729	-0.0011
	3220	-0.02071				7.53385	0.00225	7.70413	-0.000910281
	3240	-0.0073				7.54964	0.00203	7.72096	-0.000723706
	3260	-0.00992				7.56543	0.00198	7.7378	-0.000354672
	3280	-0.00418				7.58122	0.00195	7.75463	-0.000517856
	3300	-0.01241				7.59701	0.00186	7.77147	-0.000681039
	3320	-0.00621				7.6128	0.00176	7.7883	-0.00108
	3340	-0.01248				7.62859	0.0017	7.80513	-0.000958719
	3360	-0.00943				7.64438	0.00164	7.82197	-0.00125
	3380	-0.01114				7.66017	0.00161	7.8388	-0.00154
	3400	-0.00977				7.67596	0.00159	7.85564	-0.00247
	3420	-0.00499				7.69175	0.00141	7.87247	-0.0014
	3440	-0.00327				7.70754	0.00131	7.88931	-0.000893343
	3460	-0.000713004				7.72333	0.00106	7.90614	-0.00132
	3480	-0.00731				7.73912	0.000984478	7.92298	-0.00174
	3500	-0.00305				7.75491	0.000907561	7.93981	-8.44553e-05
	3520	-0.00685				7.7707	0.000863003	7.95665	0.000500902
	3540	-0.00172				7.78649	0.000737988	7.97348	0.00109
	3560	0.00301				7.80228	0.000583451	7.99031	0.00155
	3580	-0.00482				7.81807	0.000450864	8.00715	0.00165
	3600	0.00559				7.83386	0.000197203	8.02398	0.00157
	3620	-0.00196				7.84964	0.000179695	8.04082	0.00149
	3640	4.9618e-05				7.86543	0.000162187	8.05765	0.000344245
	3660	0.00418				7.88122	0.00017289	8.07449	0.000336655
	3680	0.000335581				7.89701	0.000170687	8.09132	0.000329064
	3700	0.00398				7.9128	0.000154888	8.10816	-0.000367497
	3720	0.00049904				7.92859	0.000139089	8.12499	-0.00276
	3740	0.00415				7.94438	-6.85535e-05	8.14183	-0.002
	3760	0.00443				7.96017	-4.4584e-05	8.15866	-0.000673912
	3780	0.00917				7.97596	-2.06146e-05	8.17549	-0.000862941
	3800	0.01189				7.99175	-6.63348e-06	8.19233	-0.00105
	3820	0.00598				8.00754	-1.55098e-05	8.20916	-0.00149
	3840	0.00564				8.02333	-3.61851e-05	8.226	-0.00157
	3860	0.01205				8.03912	-5.68604e-05	8.24283	-0.00165
	3880	0.01005				8.05491	-8.93346e-05	8.25967	-0.00207
	3900	0.01185				8.0707	-5.60703e-05	8.2765	-0.00213
	3920	0.01684				8.08649	-2.28059e-05	8.29334	-0.00218
	3940	0.01601				8.10228	8.3992e-05	8.31017	-0.00143
	3960	0.01239				8.11807	0.000101541	8.32701	-0.00121
	3980	0.01363				8.13386	0.000304835	8.34384	-0.00128
	4000	0.01474				8.14965	0.000367564	8.36068	-0.00134
	4020	0.02637				8.16544	0.000356133	8.37751	-0.00137
	4040	0.02181				8.18123	0.000307622	8.39434	-0.00117
	4060	0.01802				8.19702	0.000259111	8.41118	-0.00124
	4080	0.0269				8.21281	0.000196725	8.42801	-0.00132
	4100	0.02507				8.22859	0.000134339	8.44485	-0.00166
	4120	0.026				8.24438	0.000234709	8.46168	-0.00159
	4140	0.02966				8.26017	0.000226926	8.47852	-0.0017
	4160	0.02911				8.27596	0.000171782	8.49535	-0.0018
	4180	0.02766				8.29175	0.000116638	8.51219	-0.00198
	4200	0.03628				8.30754	1.41323e-05	8.52902	-0.00208
	4220	0.03255				8.32333	-4.81862e-05	8.54586	-0.00219
	4240	0.03359				8.33912	-0.000110505	8.56269	-0.00244
	4260	0.03783				8.35491	-0.000141251	8.57952	-0.002
	4280	0.04465				8.3707	-0.000171997	8.59636	-0.00156
	4300	0.04207				8.38649	-0.00024368	8.61319	-0.00143
	4320	0.04292				8.40228	-0.000282085	8.63003	-0.00131
	4340	0.03959				8.41807	-0.000320491	8.64686	-0.00174
	4360	0.04695				8.43386	-0.000248202	8.6637	-0.00218
	4380	0.05087				8.44965	-0.000175913	8.68053	-0.00323
	4400	0.04829				8.46544	-3.82132e-05	8.69737	-0.00239
	4420	0.04831				8.48123	-1.67393e-05	8.7142	-0.00265
	4440	0.05228				8.49702	4.73456e-06	8.73104	-0.00291
	4460	0.05236				8.51281	3.86115e-05	8.74787	-0.00249
	4480	0.06425				8.5286	7.24884e-05	8.7647	-0.00174
	4500	0.06077				8.54439	0.000149949	8.78154	-0.00118
	4520	0.06127				8.56018	0.000227411	8.79837	-0.00121
	4540	0.06541				8.57597	0.000236341	8.81521	-0.00123
	4560	0.06126				8.59176	0.000306819	8.83204	-0.00115
	4580	0.06821				8.60755	0.000450487	8.84888	-0.00133
	4600	0.06645				8.62333	0.000622974	8.86571	-0.00152
	4620	0.0734				8.63912	0.000638165	8.88255	-0.00156
	4640	0.07076				8.65491	0.000658011	8.89938	-0.0016
	4660	0.07597				8.6707	0.00064449	8.91622	-0.00181
	4680	0.07838				8.68649	0.00063097	8.93305	-0.00236
	4700	0.07573				8.70228	0.000584082	8.94988	-0.00291
	4720	0.09119				8.71807	0.000475724	8.96672	-0.00285
	4740	0.08603				8.73386	0.000422986	8.98355	-0.00296
	4760	0.08556				8.74965	0.000296844	9.00039	-0.00306
	4780	0.0958				8.76544	0.000302039	9.01722	-0.00373
	4800	0.09212				8.78123	0.000307234	9.03406	-0.00389
	4820	0.09499				8.79702	0.000292476	9.05089	-0.00405
	4840	0.10026				8.81281	0.000277718	9.06773	-0.00291
	4860	0.09918				8.8286	0.000258808	9.08456	-0.00194
	4880	0.10366				8.84439	0.00020604	9.1014	-0.00151
	4900	0.11115				8.86018	0.000153271	9.11823	-0.00215
	4920	0.10717				8.87597	0.000171616	9.13506	-0.00278
	4940	0.10939				8.89176	0.00018996	9.1519	-0.00286
	4960	0.11917				8.90755	0.000317977	9.16873	-0.00294
	4980	0.12973				8.92334	0.000342245	9.18557	-0.00414
	5000	0.12531				8.93913	0.000545593	9.2024	-0.00174
	5020	0.13143				8.95492	0.000825717	9.21924	-0.00164
	5040	0.13028				8.97071	0.000804359	9.23607	-0.00154
	5060	0.13273				8.9865	0.000783001	9.25291	-0.000809392
	5080	0.13529				9.00229	0.000730081	9.26974	-0.000730316
	5100	0.13273				9.01807	0.000857027	9.28658	-0.000716984
	5120	0.14777				9.03386	0.000866293	9.30341	-0.000810282
	5140	0.1385				9.04965	0.00103	9.32024	-0.00090358
	5160	0.15493				9.06544	0.0012	9.33708	-0.00202
	5180	0.15236				9.08123	0.00131	9.35391	-0.00326
	5200	0.15332				9.09702	0.00141	9.37075	-0.00321
	5220	0.15953				9.11281	0.00146	9.38758	-0.00286
	5240	0.16108				9.1286	0.00146	9.40442	-0.0025
	5260	0.1798				9.14439	0.00146	9.42125	-0.00128
	5280	0.16691				9.16018	0.00145	9.43809	-0.00145
	5300	0.17161				9.17597	0.00143	9.45492	-0.00161
	5320	0.1788				9.19176	0.00143	9.47176	-0.00205
	5340	0.18448				9.20755	0.00165	9.48859	-0.00262
	5360	0.18131				9.22334	0.00167	9.50543	-0.00218
	5380	0.19834				9.23913	0.00169	9.52226	-0.000719939
	5400	0.19626				9.25492	0.00169	9.53909	-0.000923263
	5420	0.20324				9.27071	0.00169	9.55593	-0.00113
	5440	0.2048				9.2865	0.00162	9.57276	-0.00167
	5460	0.20662				9.30229	0.00154	9.5896	-0.00115
	5480	0.21508				9.31808	0.0015	9.60643	-0.000102266
	5500	0.22324				9.33387	0.00138	9.62327	-5.45226e-05
	5520	0.21737				9.34966	0.00144	9.6401	-0.000475918
	5540	0.2301				9.36545	0.0015	9.65694	-0.000897313
	5560	0.23731				9.38124	0.00162	9.67377	-0.0018
	5580	0.2355				9.39702	0.00165	9.69061	-0.00283
	5600	0.24494				9.41281	0.00164	9.70744	-0.00408
	5620	0.24654				9.4286	0.00176	9.72427	-0.00366
	5640	0.24447				9.44439	0.00185	9.74111	-0.00232
	5660	0.25889				9.46018	0.00214	9.75794	-0.00187
	5680	0.26052				9.47597	0.00232	9.77478	-0.00179
	5700	0.26264				9.49176	0.00272	9.79161	-0.00171
	5720	0.2809				9.50755	0.00294	9.80845	-0.000534187
	5740	0.28946				9.52334	0.00315	9.82528	-2.1188e-05
	5760	0.28356				9.53913	0.00336	9.84212	-0.000247489
	5780	0.29033				9.55492	0.00336	9.85895	-0.00047379
	5800	0.29859				9.57071	0.00342	9.87579	-0.00132
	5820	0.29415				9.5865	0.00349	9.89262	0.000616086
	5840	0.30503				9.60229	0.00357	9.90945	0.000568496
	5860	0.31172				9.61808	0.00358	9.92629	0.000520905
	5880	0.31646				9.63387	0.00357	9.94312	-8.29033e-05
	5900	0.32403				9.64966	0.00356	9.95996	-0.000468006
	5920	0.32671				9.66545	0.00354	9.97679	-0.00329
	5940	0.33013				9.68124	0.00349	9.99363	-0.00471
	5960	0.32952				9.69703	0.00344	10.0105	-0.00432
	5980	0.34654				9.71282	0.00348	10.0273	-0.00447
	6000	0.35592				9.72861	0.00352	10.0441	-0.00461
	6020	0.36272				9.7444	0.00363	10.061	-0.00282
	6040	0.36507				9.76019	0.00363	10.0778	-0.0027
	6060	0.36563				9.77598	0.00363	10.0946	-0.00274
	6080	0.37957				9.79176	0.00374	10.1115	-0.00279
	6100	0.38692				9.80755	0.00376	10.1283	-0.00248
	6120	0.38466				9.82334	0.00376	10.1451	-0.00217
	6140	0.37809				9.83913	0.00375	10.162	-0.00152
	6160	0.41167				9.85492	0.00373	10.1788	-0.00147
	6180	0.40741				9.87071	0.00371	10.1956	-0.00176
	6200	0.41828				9.8865	0.00359	10.2125	-0.00204
	6220	0.42512				9.90229	0.00354	10.2293	-0.00245
	6240	0.42232				9.91808	0.0034	10.2462	-0.00306
	6260	0.42627				9.93387	0.00335	10.263	-0.00328
	6280	0.43593				9.94966	0.0033	10.2798	-0.0035
	6300	0.45382				9.96545	0.00329	10.2966	-0.00438
	6320	0.46538				9.98124	0.00327	10.3135	-0.00388
	6340	0.46317				9.99703	0.00326	10.3303	-0.00364
	6360	0.46189				10.0128	0.00319	10.3471	-0.0026
	6380	0.47648				10.0286	0.00293	10.364	-0.00261
	6400	0.48209				10.0444	0.0028	10.3808	-0.00262
	6420	0.4893				10.0602	0.00253	10.3977	-0.00333
	6440	0.50512				10.076	0.00248	10.4145	-0.00287
	6460	0.50224				10.0918	0.00234	10.4313	-0.00242
	6480	0.50546				10.1076	0.0022	10.4482	-0.00238
	6500	0.51378				10.1234	0.00214	10.465	-0.00247
	6520	0.52271				10.1391	0.00183	10.4818	-0.00256
	6540	0.53647				10.1549	0.00176	10.4987	-0.00169
	6560	0.53723				10.1707	0.00155	10.5155	-0.00133
	6580	0.55081				10.1865	0.00138	10.5323	-0.00096999
	6600	0.549				10.2023	0.00115	10.5492	-0.000607577
	6620	0.56149				10.2181	0.000992396	10.566	-0.000361856
	6640	0.56551				10.2339	0.000919704	10.5828	-0.000116135
	6660	0.57662				10.2497	0.000649773	10.5997	8.08614e-06
	6680	0.57098				10.2654	0.000602591	10.6165	-8.978e-05
	6700	0.58318				10.2812	0.000555408	10.6333	-0.000187646
	6720	0.60041				10.297	0.000522776	10.6502	-0.000742874
	6740	0.60795				10.3128	0.00042024	10.667	-0.00132
	6760	0.62009				10.3286	0.000448067	10.6838	-0.00175
	6780	0.61358				10.3444	0.000437805	10.7007	-0.00216
	6800	0.61975				10.3602	0.000360012	10.7175	-0.0018
	6820	0.63079				10.376	0.000282219	10.7343	-0.000662582
	6840	0.63838				10.3918	0.000136894	10.7512	-0.000116822
	6860	0.64831				10.4076	4.73107e-05	10.768	-0.000429313
	6880	0.65499				10.4233	-0.000150104	10.7849	-0.000741804
	6900	0.65378				10.4391	-0.000155527	10.8017	-0.00191
	6920	0.67125				10.4549	-0.000114219	10.8185	-0.00197
	6940	0.66928				10.4707	-0.000136288	10.8354	-0.00177
	6960	0.67858				10.4865	-0.000158358	10.8522	-0.00158
	6980	0.70776				10.5023	-0.000243804	10.869	-0.00112
	7000	0.70737				10.5181	-0.000195778	10.8859	-8.9811e-05
	7020	0.70641				10.5339	-0.000221517	10.9027	0.000154064
	7040	0.70745				10.5497	-0.000247257	10.9195	0.000245627
	7060	0.71716				10.5655	-0.000286597	10.9364	0.000261034
	7080	0.73712				10.5812	-0.000397775	10.9532	0.000188981
	7100	0.72704				10.597	-0.00042071	10.97	0.000116929
	7120	0.74438				10.6128	-0.000443645	10.9869	-4.25836e-05
	7140	0.75946				10.6286	-0.000466302	11.0037	8.68986e-06
	7160	0.75976				10.6444	-0.000705539	11.0205	-0.000419894
	7180	0.76877				10.6602	-0.000849406	11.0374	-0.000848477
	7200	0.7927				10.676	-0.00101	11.0542	-0.000247771
	7220	0.80388				10.6918	-0.00115	11.071	-0.000668693
	7240	0.79361				10.7076	-0.00115	11.0879	-0.00109
	7260	0.79481				10.7233	-0.00114	11.1047	-0.00114
	7280	0.80646				10.7391	-0.000978478	11.1215	-0.000206672
	7300	0.81625				10.7549	-0.000929305	11.1384	-7.84236e-05
	7320	0.82016				10.7707	-0.000794536	11.1552	-0.000629062
	7340	0.82353				10.7865	-0.00076648	11.1721	-0.00118
	7360	0.84942				10.8023	-0.000747149	11.1889	-0.00115
	7380	0.85508				10.8181	-0.000746992	11.2057	0.000541928
	7400	0.84662				10.8339	-0.000746834	11.2226	0.000695809
	7420	0.87001				10.8497	-0.000643125	11.2394	0.000509157
	7440	0.87586				10.8655	-0.000597602	11.2562	0.000322505
	7460	0.87709				10.8812	-0.000516887	11.273	4.88499e-05
	7480	0.89343				10.897	-0.000484146	11.2899	0.000296782
	7500	0.89685				10.9128	-0.000504586	11.3067	0.000544714
	7520	0.90174				10.9286	-0.000525027	11.3236	0.000662015
	7540	0.91923				10.9444	-0.000598648	11.3404	0.000660157
	7560	0.92205				10.9602	-0.000692132	11.3572	0.000658299
	7580	0.9413				10.976	-0.000785616	11.3741	0.000375195
	7600	0.93001				10.9918	-0.000801674	11.3909	0.00137
	7620	0.94604				11.0076	-0.000817732	11.4077	0.00128
	7640	0.96607				11.0234	-0.000921834	11.4246	0.0012
	7660	0.96287				11.0391	-0.000860148	11.4414	0.000979878
	7680	0.96024				11.0549	-0.000723828	11.4582	0.00217
	7700	0.97244				11.0707	-0.000389471	11.4751	0.00257
	7720	0.97444				11.0865	-0.000348883	11.4919	0.00233
	7740	0.9989				11.1023	-0.000190379	11.5087	0.00209
	7760	0.99938				11.1181	-0.000148261	11.5256	0.0015
	7780	1.00084				11.1339	3.63687e-05	11.5424	0.00156
	7800	1.00042				11.1497	9.20466e-05	11.5592	0.00514
	7820	1.02699				11.1655	0.000147724	11.5761	0.0054
	7840	1.03154				11.1813	0.000425084	11.5929	0.00515
	7860	1.0358				11.197	0.000436664	11.6098	0.00489
	7880	1.04168				11.2128	0.000419774	11.6266	0.0045
	7900	1.05275				11.2286	0.000402884	11.6434	0.00485
	7920	1.06137				11.2444	0.000369801	11.6602	0.0052
	7940	1.05956				11.2602	0.000350889	11.6771	0.00572
	7960	1.06526				11.276	0.000331977	11.6939	0.00595
	7980	1.07641				11.2918	0.000316577	11.7108	0.00618
	8000	1.09461				11.3076	0.000301177	11.7276	0.00832
	8020	1.09113				11.3234	0.000288423	11.7444	0.00926
	8040	1.11962				11.3392	0.000275669	11.7613	0.00943
	8060	1.11423				11.3549	0.000258248	11.7781	0.00945
	8080	1.12218				11.3707	0.000166295	11.7949	0.00947
	8100	1.11944				11.3865	1.6194e-05	11.8118	0.01007
	8120	1.12861				11.4023	6.92786e-05	11.8286	0.00989
	8140	1.16015				11.4181	0.000122363	11.8454	0.0097
	8160	1.17006				11.4339	0.000334879	11.8623	0.00922
	8180	1.14948				11.4497	0.000400062	11.8791	0.01019
	8200	1.19437				11.4655	0.00042309	11.8959	0.01001
	8220	1.18859				11.4812	0.000411064	11.9128	0.00984
	8240	1.17991				11.497	0.000399039	11.9296	0.00942
	8260	1.20735				11.5128	0.000591754	11.9464	0.01073
	8280	1.19604				11.5286	0.000596732	11.9633	0.01206
	8300	1.1753				11.5444	0.000590674	11.9801	0.01263
	8320	1.20625				11.5602	0.000470476	11.9969	0.0132
	8340	1.20041				11.576	0.000350278	12.0138	0.01363
	8360	1.23786				11.5918	0.000218058	12.0306	0.01503
	8380	1.24451				11.6076	0.000193915	12.0474	0.01669
	8400	1.25078				11.6234	0.00017239	12.0643	0.01695
	8420	1.25731				11.6392	0.000150865	12.0811	0.01695
	8440	1.25346				11.6549	0.000328676	12.098	0.01695
	8460	1.27071				11.6707	0.000320977	12.1148	0.01767
	8480	1.26225				11.6865	0.000309257	12.1316	0.01793
	8500	1.27383				11.7023	0.000221047	12.1485	0.01818
	8520	1.27909				11.7181	0.000132838	12.1653	0.01978
	8540	1.27258				11.7339	9.75848e-05	12.1821	0.02209
	8560	1.2933				11.7497	-0.000199669	12.1989	0.02445
	8580	1.30279				11.7655	-0.00025845	12.2158	0.02599
	8600	1.33452				11.7812	-0.000365399	12.2326	0.02759
	8620	1.30729				11.797	-0.000268229	12.2495	0.02801
	8640	1.3397				11.8128	-0.000204878	12.2663	0.02843
	8660	1.3305				11.8286	-0.000213049	12.2831	0.03005
	8680	1.3707				11.8444	-0.000251925	12.3	0.03283
	8700	1.34809				11.8602	-0.000290801	12.3168	0.03407
	8720	1.35531				11.876	-0.000332881	12.3336	0.03523
	8740	1.37545				11.8918	-0.000374962	12.3505	0.03876
	8760	1.36096				11.9076	-0.000248091	12.3673	0.03889
	8780	1.36273				11.9234	-0.000124666	12.3841	0.03901
	8800	1.39651				11.9391	2.29325e-05	12.401	0.04211
	8820	1.39777				11.9549	0.000169037	12.4178	0.04282
	8840	1.3908				11.9707	0.000189197	12.4346	0.04353
	8860	1.40885				11.9865	0.000268396	12.4515	0.04531
	8880	1.42853				12.0023	0.000347595	12.4683	0.04947
	8900	1.42272				12.0181	0.000480548	12.4851	0.05045
	8920	1.44191				12.0339	0.000513573	12.502	0.05286
	8940	1.44039				12.0497	0.000596841	12.5188	0.05853
	8960	1.41533				12.0655	0.00058562	12.5357	0.0612
	8980	1.43011				12.0813	0.0005744	12.5525	0.06737
	9000	1.44676				12.097	0.000605307	12.5693	0.075
	9020	1.44311				12.1128	0.000637543	12.5861	0.07908
	9040	1.48447				12.1286	0.00107	12.603	0.08541
	9060	1.49558				12.1444	0.00136	12.6198	0.0968
	9080	1.46119				12.1602	0.00154	12.6366	0.10964
	9100	1.4742				12.176	0.00173	12.6535	0.1217
	9120	1.50014				12.1918	0.00185	12.6703	0.13746
	9140	1.51198				12.2076	0.00217	12.6872	0.15472
	9160	1.49559				12.2234	0.00235	12.704	0.17177
	9180	1.50558				12.2392	0.00267	12.7208	0.19489
	9200	1.50347				12.2549	0.00286	12.7377	0.21856
	9220	1.51364				12.2707	0.00319	12.7545	0.24223
	9240	1.51715				12.2865	0.00352	12.7713	0.27116
	9260	1.5602				12.3023	0.00383	12.7882	0.30013
	9280	1.54907				12.3181	0.00427	12.805	0.33087
	9300	1.55325				12.3339	0.00457	12.8218	0.36884
	9320	1.54453				12.3497	0.00515	12.8387	0.40511
	9340	1.58252				12.3655	0.0055	12.8555	0.43769
	9360	1.58014				12.3813	0.00591	12.8723	0.47851
	9380	1.58507				12.3971	0.00635	12.8892	0.5187
	9400	1.58561				12.4128	0.00675	12.906	0.55842
	9420	1.58434				12.4286	0.00731	12.9228	0.59983
	9440	1.59054				12.4444	0.00781	12.9397	0.64231
	9460	1.58503				12.4602	0.00856	12.9565	0.6797
	9480	1.61845				12.476	0.00931	12.9733	0.71838
	9500	1.57835				12.4918	0.01037	12.9902	0.75558
	9520	1.59597				12.5076	0.01149	13.007	0.79041
	9540	1.63338				12.5234	0.01263	13.0238	0.82303
	9560	1.61976				12.5391	0.01399	13.0407	0.85475
	9580	1.63047				12.5549	0.01562	13.0575	0.8838
	9600	1.64852				12.5707	0.01789	13.0744	0.91277
	9620	1.61726				12.5865	0.02026	13.0912	0.93443
	9640	1.64903				12.6023	0.02318	13.108	0.9531
	9660	1.64791				12.6181	0.0265	13.1249	0.97057
	9680	1.66378				12.6339	0.03034	13.1417	0.98389
	9700	1.65336				12.6497	0.03481	13.1585	0.99144
	9720	1.66147				12.6655	0.03963	13.1754	0.99924
	9740	1.64128				12.6813	0.04526	13.1922	1
	9760	1.67042				12.6971	0.05138	13.209	0.99968
	9780	1.69072				12.7128	0.05831	13.2259	0.99936
	9800	1.7144				12.7286	0.06587	13.2427	0.99373
	9820	1.69824				12.7444	0.07425	13.2595	0.98475
	9840	1.71412				12.7602	0.08338	13.2764	0.97447
	9860	1.69311				12.776	0.09308	13.2932	0.95641
	9880	1.71441				12.7918	0.10371	13.31	0.93859
	9900	1.70477				12.8076	0.11501	13.3269	0.92446
	9920	1.71243				12.8234	0.12741	13.3437	0.9059
	9940	1.72729				12.8392	0.14029	13.3605	0.87875
	9960	1.73719				12.855	0.15363	13.3774	0.85758
	9980	1.74937				12.8707	0.16748	13.3942	0.83759
	10000	1.75593				12.8865	0.18162	13.411	0.81102
	10020	1.75268				12.9023	0.19629	13.4279	0.78561
	10040	1.73403				12.9181	0.21118	13.4447	0.76145
	10060	1.77996				12.9339	0.22655	13.4616	0.73651
	10080	1.74535				12.9497	0.24175	13.4784	0.70994
	10100	1.76482				12.9655	0.25689	13.4952	0.68585
	10120	1.7738				12.9813	0.27193	13.5121	0.66034
	10140	1.80417				12.997	0.28654	13.5289	0.63523
	10160	1.7988				13.0128	0.30095	13.5457	0.61341
	10180	1.8164				13.0286	0.31485	13.5625	0.59201
	10200	1.80495				13.0444	0.32842	13.5794	0.56932
	10220	1.8084				13.0602	0.34127	13.5962	0.54527
	10240	1.81314				13.076	0.35355	13.6131	0.52076
	10260	1.80997				13.0918	0.36501	13.6299	0.49995
	10280	1.80637				13.1076	0.3756	13.6467	0.47885
	10300	1.7916				13.1234	0.38544	13.6636	0.4571
	10320	1.84399				13.1392	0.39401	13.6804	0.4382
	10340	1.86027				13.1549	0.40177	13.6972	0.4192
	10360	1.84141				13.1707	0.40843	13.7141	0.40388
	10380	1.878				13.1865	0.41427	13.7309	0.38444
	10400	1.87816				13.2023	0.41903	13.7477	0.36679
	10420	1.87769				13.2181	0.42266	13.7646	0.34812
	10440	1.8807				13.2339	0.42545	13.7814	0.33355
	10460	1.89669				13.2497	0.42715	13.7982	0.31865
	10480	1.8833				13.2655	0.4272	13.8151	0.30462
	10500	1.87236				13.2813	0.42709	13.8319	0.29328
	10520	1.88937				13.2971	0.42698	13.8487	0.27896
	10540	1.87024				13.3128	0.42521	13.8656	0.26449
	10560	1.91687				13.3286	0.42265	13.8824	0.25575
	10580	1.90089				13.3444	0.41947	13.8993	0.24516
	10600	1.92487				13.3602	0.41546	13.9161	0.23127
	10620	1.93351				13.376	0.41105	13.9329	0.22232
	10640	1.90701				13.3918	0.40589	13.9497	0.21186
	10660	1.94296				13.4076	0.40046	13.9666	0.2005
	10680	1.92894				13.4234	0.39451	13.9834	0.1913
	10700	1.93068				13.4392	0.38824	14.0002	0.18459
	10720	1.92898				13.455	0.38179	14.0171	0.17536
	10740	1.92154				13.4707	0.37489	14.0339	0.16651
	10760	1.9621				13.4865	0.3678	14.0508	0.15853
	10780	1.91784				13.5023	0.36026	14.0676	0.15305
	10800	1.95893				13.5181	0.35284	14.0844	0.14417
	10820	1.9803				13.5339	0.34526	14.1013	0.13698
	10840	1.92205				13.5497	0.33755	14.1181	0.13327
	10860	1.97525				13.5655	0.32978	14.1349	0.12638
	10880	1.95796				13.5813	0.32182	14.1518	0.11922
	10900	1.98899				13.5971	0.31406	14.1686	0.11414
	10920	1.96397				13.6128	0.30619	14.1854	0.10957
	10940	1.98693				13.6286	0.29844	14.2023	0.10633
	10960	1.97243				13.6444	0.29056	14.2191	0.10295
	10980	1.94963				13.6602	0.28286	14.2359	0.09562
	11000	1.96241				13.676	0.27544	14.2528	0.08898
	11020	1.99836				13.6918	0.26808	14.2696	0.08628
	11040	2.02342				13.7076	0.26099	14.2864	0.08389
	11060	2.04908				13.7234	0.25377	14.3033	0.07873
	11080	2.00734				13.7392	0.24673	14.3201	0.07656
	11100	2.02828				13.7549	0.23977	14.3369	0.07211
	11120	2.01902				13.7707	0.23309	14.3538	0.0669
	11140	2.0515				13.7865	0.22653	14.3706	0.06524
	11160	2.02829				13.8023	0.22006	14.3874	0.06284
	11180	2.02727				13.8181	0.21392	14.4043	0.05659
	11200	2.06252				13.8339	0.20772	14.4211	0.05318
	11220	2.0502				13.8497	0.20181	14.438	0.05261
	11240	2.02084				13.8655	0.19584	14.4548	0.05204
	11260	2.04716				13.8813	0.19009	14.4716	0.04879
	11280	2.08				13.8971	0.18442	14.4885	0.04669
	11300	2.03905				13.9129	0.17877	14.5053	0.0458
	11320	2.0517				13.9286	0.17348	14.5221	0.04444
	11340	2.04732				13.9444	0.16828	14.539	0.04234
	11360	2.0714				13.9602	0.1636	14.5558	0.03815
	11380	2.08429				13.976	0.159	14.5726	0.03736
	11400	2.06363				13.9918	0.15453	14.5895	0.03671
	11420	2.05301				14.0076	0.15009	14.6063	0.03452
	11440	2.07357				14.0234	0.14571	14.6231	0.03412
	11460	2.06798				14.0392	0.14153	14.64	0.03371
	11480	2.0879				14.055	0.13733	14.6568	0.03004
	11500	2.10647				14.0707	0.13357	14.6736	0.02813
	11520	2.09061				14.0865	0.12979	14.6905	0.02666
	11540	2.08163				14.1023	0.12622	14.7073	0.02638
	11560	2.10633				14.1181	0.12261	14.7241	0.02619
	11580	2.09287				14.1339	0.11911	14.741	0.02468
	11600	2.12259				14.1497	0.11592	14.7578	0.02317
	11620	2.099				14.1655	0.11273	14.7746	0.01962
	11640	2.16276				14.1813	0.10984	14.7915	0.01865
	11660	2.09722				14.1971	0.10672	14.8083	0.01965
	11680	2.13329				14.2128	0.10385	14.8252	0.01989
	11700	2.09046				14.2286	0.10103	14.842	0.01797
	11720	2.13716				14.2444	0.09833	14.8588	0.01604
	11740	2.12703				14.2602	0.0958	14.8757	0.01622
	11760	2.11515				14.276	0.09315	14.8925	0.01619
	11780	2.15059				14.2918	0.09077	14.9093	0.01616
	11800	2.1209				14.3076	0.08817	14.9261	0.01496
	11820	2.13754				14.3234	0.08589	14.943	0.01375
	11840	2.15223				14.3392	0.0837	14.9598	0.01254
	11860	2.14476				14.355	0.08164	14.9767	0.01133
	11880	2.16326				14.3707	0.07963	14.9935	0.01105
	11900	2.16177				14.3865	0.07735	15.0103	0.01108
	11920	2.153				14.4023	0.07527	15.0272	0.01091
	11940	2.1922				14.4181	0.0731	15.044	0.01075
	11960	2.17597				14.4339	0.0713	15.0608	0.00937
	11980	2.14829				14.4497	0.06942	15.0777	0.00912
	12000	2.17257				14.4655	0.06748	15.0945	0.00895
	12020	2.18929				14.4813	0.06565	15.1113	0.00878
	12040	2.19181				14.4971	0.06381	15.1282	0.0087
	12060	2.18904				14.5129	0.06226	15.145	0.00861
	12080	2.1927				14.5286	0.06059	15.1618	0.00789
	12100	2.17509				14.5444	0.05919	15.1787	0.00421
	12120	2.15528				14.5602	0.05761	15.1955	0.00411
	12140	2.21809				14.576	0.05609	15.2123	0.00425
	12160	2.21541				14.5918	0.05473	15.2292	0.00431
	12180	2.14534				14.6076	0.05335	15.246	0.00436
	12200	2.17364				14.6234	0.05216	15.2628	0.00477
	12220	2.2322				14.6392	0.05086	15.2797	0.00517
	12240	2.18125				14.655	0.04974	15.2965	0.0054
	12260	2.22951				14.6707	0.04842	15.3133	0.00532
	12280	2.23374				14.6865	0.04729	15.3302	0.00523
	12300	2.18234				14.7023	0.04621	15.347	0.00499
	12320	2.23306				14.7181	0.04504	15.3638	0.00475
	12340	2.22314				14.7339	0.04404	15.3807	0.00359
	12360	2.23592				14.7497	0.04289	15.3975	0.00312
	12380	2.22785				14.7655	0.04194	15.4144	0.00266
	12400	2.2064				14.7813	0.04088	15.4312	0.003
	12420	2.28489				14.7971	0.03997	15.448	0.00383
	12440	2.2686				14.8129	0.03908	15.4649	0.0036
	12460	2.25591				14.8286	0.03815	15.4817	0.00337
	12480	2.18344				14.8444	0.0374	15.4985	0.00251
	12500	2.28634				14.8602	0.03653	15.5154	0.00145
	12520	2.27732				14.876	0.03586	15.5322	0.00155
	12540	2.22514				14.8918	0.035	15.549	0.00134
	12560	2.24683				14.9076	0.03427	15.5659	0.00112
	12580	2.25835				14.9234	0.03364	15.5827	0.00139
	12600	2.29356				14.9392	0.033	15.5995	0.00143
	12620	2.29631				14.955	0.03228	15.6164	0.00108
	12640	2.2977				14.9708	0.03125	15.6332	0.000726852
	12660	2.30496				14.9865	0.0304	15.65	0.000278282
	12680	2.26209				15.0023	0.0295	15.6669	-0.000170288
	12700	2.27119				15.0181	0.02883	15.6837	-0.00128
	12720	2.3493				15.0339	0.02815	15.7005	0.000973235
	12740	2.24316				15.0497	0.02744	15.7174	0.00161
	12760	2.29729				15.0655	0.02683	15.7342	0.00158
	12780	2.25832				15.0813	0.02617	15.751	0.00154
	12800	2.27088				15.0971	0.02582	15.7679	0.00134
	12820	2.30424				15.1129	0.02539	15.7847	0.000235723
	12840	2.35779				15.1287	0.02508	15.8016	0.000784246
	12860	2.22361				15.1444	0.02465	15.8184	0.000826532
	12880	2.30938				15.1602	0.02426	15.8352	0.00031678
	12900	2.22015				15.176	0.02391	15.8521	-0.000192972
	12920	2.30858				15.1918	0.02336	15.8689	0.000108751
	12940	2.32557				15.2076	0.02299	15.8857	0.000208028
	12960	2.31526				15.2234	0.02239	15.9026	0.000307304
	12980	2.30728				15.2392	0.02201	15.9194	0.00047583
	13000	2.27324				15.255	0.02154	15.9362	0.00118
	13020	2.30805				15.2707	0.02104	15.9531	0.00153
	13040	2.3563				15.2865	0.02064	15.9699	0.00116
	13060	2.26283				15.3023	0.02018	15.9867	0.000789871
	13080	2.33402				15.3181	0.01988	16.0036	8.05965e-05
	13100	2.29175				15.3339	0.01939	16.0204	-0.000154171
	13120	2.3118				15.3497	0.01904	16.0372	-0.00192
	13140	2.29503				15.3655	0.01854	16.0541	-0.0011
	13160	2.28903				15.3813	0.01817	16.0709	-0.000538073
	13180	2.28087				15.3971	0.01788	16.0877	-0.000261113
	13200	2.31362				15.4129	0.01746	16.1046	1.58481e-05
	13220	2.30151				15.4286	0.01722	16.1214	0.000797931
	13240	2.33601				15.4444	0.01687	16.1382	0.000765139
	13260	2.35743				15.4602	0.01664	16.1551	0.000732347
	13280	2.33764				15.476	0.01624	16.1719	0.000469205
	13300	2.34898				15.4918	0.01593	16.1887	0.00297
	13320	2.29669				15.5076	0.0155	16.2056	0.00215
	13340	2.32963				15.5234	0.01485	16.2224	0.00133
	13360	2.32277				15.5392	0.01448	16.2392	-0.000445596
	13380	2.29856				15.555	0.01398	16.2561	-0.0013
	13400	2.32674				15.5708	0.0137	16.2729	-0.000153477
	13420	2.32758				15.5866	0.01334	16.2898	0.00128
	13440	2.34975				15.6023	0.01312	16.3066	0.00206
	13460	2.34369				15.6181	0.01294	16.3234	0.00216
	13480	2.41085				15.6339	0.01269	16.3403	0.00226
	13500	2.34837				15.6497	0.01252	16.3571	0.005
	13520	2.40267				15.6655	0.01219	16.3739	0.00446
	13540	2.34193				15.6813	0.01204	16.3908	0.00392
	13560	2.38369				15.6971	0.01179	16.4076	0.00281
	13580	2.35667				15.7129	0.01172	16.4244	0.00185
	13600	2.35745				15.7287	0.01159	16.4413	0.00202
	13620	2.33517				15.7444	0.0115	16.4581	0.00204
	13640	2.36785				15.7602	0.01147	16.4749	0.00202
	13660	2.35996				15.776	0.01115	16.4918	0.00199
	13680	2.30713				15.7918	0.01102	16.5086	0.00226
	13700	2.39062				15.8076	0.01074	16.5254	0.00322
	13720	2.44192				15.8234	0.01053	16.5423	0.00451
	13740	2.3434				15.8392	0.01024	16.5591	0.00467
	13760	2.35949				15.855	0.01002	16.5759	0.00472
	13780	2.38013				15.8708	0.00991	16.5928	0.00472
	13800	2.37411				15.8865	0.00963	16.6096	0.00405
	13820	2.3861				15.9023	0.00954	16.6264	0.00337
	13840	2.38912				15.9181	0.0092	16.6433	0.00255
	13860	2.4095				15.9339	0.009	16.6601	0.0017
	13880	2.35878				15.9497	0.00879	16.677	0.000124687
	13900	2.4287				15.9655	0.00858	16.6938	0.000644534
	13920	2.34548				15.9813	0.00838	16.7106	0.000719371
	13940	2.38197				15.9971	0.00791	16.7275	0.000138962
	13960	2.44893				16.0129	0.00769	16.7443	-0.000441448
	13980	2.36213				16.0286	0.0074	16.7611	-0.000457589
	14000	2.42858				16.0444	0.00729	16.778	0.000308552
	14020	2.38001				16.0602	0.00707	16.7948	0.000908942
	14040	2.43638				16.076	0.0069	16.8116	0.00106
	14060	2.35248				16.0918	0.00679	16.8285	0.000594538
	14080	2.34713				16.1076	0.0065	16.8453	0.000129297
	14100	2.39398				16.1234	0.00634	16.8621	0.00154
	14120	2.38126				16.1392	0.00589	16.879	0.00141
	14140	2.40724				16.155	0.00563	16.8958	0.00129
	14160	2.44095				16.1708	0.00539	16.9126	0.000815832
	14180	2.38318				16.1866	0.00528	16.9295	0.00102
	14200	2.42636				16.2023	0.00525	16.9463	0.00104
	14220	2.4026				16.2181	0.00522	16.9631	0.000710936
	14240	2.47823				16.2339	0.00516	16.98	0.000382374
	14259	2.43669				16.2497	0.0051	16.9968	-3.44826e-05
	14279	2.43179				16.2655	0.00506	17.0136	0.000810069
	14299	2.42338				16.2813	0.00499
	14319	2.32026				16.2971	0.00514
	14339	2.31134				16.3129	0.00528
	14359	2.36582				16.3287	0.00537
	14379	2.49527				16.3444	0.00563
	14399	2.41904				16.3602	0.00568
	14419	2.42022				16.376	0.00604
	14439	2.39918				16.3918	0.00631
	14459	2.44688				16.4076	0.00677
	14479	2.43541				16.4234	0.0073
	14499	2.42725				16.4392	0.00782
	14519	2.42862				16.455	0.00849
	14539	2.43896				16.4708	0.00899
	14559	2.3363				16.4866	0.00969
	14579	2.42242				16.5023	0.0102
	14599	2.41057				16.5181	0.01082
	14619	2.44494				16.5339	0.01143
	14639	2.49782				16.5497	0.01209
	14659	2.39793				16.5655	0.01299
	14679	2.40472				16.5813	0.01379
	14699	2.42193				16.5971	0.01485
	14719	2.45999				16.6129	0.01587
	14739	2.4953				16.6287	0.01706
	14759	2.4578				16.6444	0.01815
	14779	2.43532				16.6602	0.01919
	14799	2.44447				16.676	0.02028
	14819	2.40756				16.6918	0.02125
	14839	2.50158				16.7076	0.02227
	14859	2.43472				16.7234	0.02295
	14879	2.44345				16.7392	0.02378
	14899	2.45052				16.755	0.02444
	14919	2.50143				16.7708	0.02493
	14939	2.42125				16.7866	0.02533
	14959	2.4456				16.8023	0.02549
	14979	2.39778				16.8181	0.02558
	14999	2.4017				16.8339	0.02554
	15019	2.4013				16.8497	0.02549
	15039	2.39263				16.8655	0.02539
	15059	2.40638				16.8813	0.02542
	15079	2.41195				16.8971	0.02541
	15099	2.39426				16.9129	0.02539
	15119	2.48326				16.9287	0.02537
	15139	2.45094				16.9444	0.02517
	15159	2.39996				16.9602	0.02516
	15179	2.43222				16.976	0.02516
	15199	2.39254				16.9918	0.02528
	15219	2.51065				17.0076	0.02558
	15239	2.42405				17.0234	0.02607
	15259	2.50415
	15279	2.43691
	15299	2.47888
	15319	2.43572
	15339	2.44942
	15359	2.50598
	15379	2.44481
	15399	2.50309
	15419	2.45484
	15439	2.41918
	15459	2.47526
	15479	2.4537
	15499	2.50855
	15519	2.44314
	15539	2.41202
	15559	2.43161
	15579	2.53678
	15599	2.50284
	15619	2.49448
	15639	2.39078
	15659	2.47648
	15679	2.41985
	15699	2.49323
	15719	2.44171
	15739	2.42573
	15759	2.50099
	15779	2.47604
	15799	2.441
	15819	2.43434
	15839	2.37508
	15859	2.52154
	15879	2.49927
	15899	2.42607
	15919	2.50559
	15939	2.48106
	15959	2.43498
