# Supplementary material for: Fast and selective organocatalytic ring-opening polymerization by fluorinated alcohol without a cocatalyst
Source: Nat Commun. 2019 Aug 9;10:3590. doi: 10.1038/s41467-019-11524-y (PMC6689068; doi:10.1038/s41467-019-11524-y)
Supplement: Supplementary file 3 — Source Data [file 41467_2019_11524_MOESM3_ESM.zip › 200747_2_data_set_3931942_p6g16n (1)/Source Data-R2/source data-Supplementary Figure 25.xlsx]

## Sheet: Sheet1
Supplementary Figure 25 (Ln([M]0/[M]t) vs time)					Supplementary Figure 25 (SEC traces)
	time(sec.)	Ln([M]0/[M]t)				time(min)	RI Response	time(min)	MALS Response
	0	2.08703e-05				4.99423	0.00841	4.99148	0.000611725
	19.9997	0.00167				5.01002	0.00846	5.00831	0.000629089
	39.9994	0.01061				5.02581	0.00848	5.02515	0.000752331
	59.9992	0.0019				5.0416	0.00862	5.04198	0.000726503
	79.9989	0.01007				5.05739	0.00864	5.05882	0.000700676
	99.9986	0.01158				5.07318	0.00879	5.07565	0.00051341
	119.998	0.00772				5.08897	0.00883	5.09249	0.000523031
	140	0.00591				5.10475	0.00884	5.10932	0.000695663
	160	0.00592				5.12054	0.00885	5.12616	0.000680498
	179.999	0.01052				5.13633	0.00886	5.14299	0.000665333
	199.999	0.00956				5.15212	0.00885	5.15982	0.000615943
	219.999	0.009				5.16791	0.00884	5.17666	0.000522442
	239.999	0.00152				5.1837	0.00896	5.19349	0.000425525
	260	0.00645				5.19949	0.00894	5.21033	0.000328608
	280	0.00319				5.21528	0.00892	5.22716	0.000101667
	299.999	0.01162				5.23107	0.0089	5.244	0.00044089
	319.999	0.0068				5.24686	0.00885	5.26083	0.00106
	339.999	0.00633				5.26265	0.00881	5.27767	0.00113
	359.999	0.00608				5.27844	0.00877	5.2945	0.00104
	380	0.01218				5.29423	0.00887	5.31134	0.000942394
	400	0.01193				5.31002	0.00887	5.32817	0.000688668
	419.999	0.01468				5.32581	0.00887	5.34501	0.000723933
	439.999	0.00789				5.3416	0.00885	5.36184	0.000705767
	459.999	0.00533				5.35739	0.00883	5.37867	0.000687601
	479.999	0.00191				5.37318	0.0088	5.39551	0.00064673
	500	0.00848				5.38897	0.00869	5.41234	0.000431907
	520	0.0078				5.40476	0.00864	5.42918	9.76192e-05
	539.999	0.01249				5.42055	0.00858	5.44601	0.000207034
	559.999	0.00487				5.43634	0.00856	5.46285	0.00064562
	579.999	0.00857				5.45213	0.00846	5.47968	0.000643623
	599.999	0.01188				5.46792	0.00838	5.49652	0.000743759
	620	0.00701				5.48371	0.00834	5.51335	0.000732468
	640	0.00475				5.49949	0.00812	5.53019	0.000721178
	659.999	0.00378				5.51528	0.00797	5.54702	5.45062e-05
	679.999	0.01775				5.53107	0.00776	5.56385	0.000178146
	699.999	0.00754				5.54686	0.00774	5.58069	0.00051862
	719.999	0.00831				5.56265	0.0076	5.59752	0.000548871
	740	0.01168				5.57844	0.00747	5.61436	0.000715611
	760	0.00922				5.59423	0.0073	5.63119	0.000811778
	779.999	0.01357				5.61002	0.00708	5.64803	0.000735277
	799.999	0.01227				5.62581	0.00705	5.66486	0.000658776
	819.999	0.00913				5.6416	0.00693	5.6817	0.000114792
	839.999	0.01289				5.65739	0.00701	5.69853	0.000337329
	860	0.00233				5.67318	0.00701	5.71537	0.000363819
	880	0.01084				5.68897	0.00697	5.7322	0.000332864
	899.999	0.00793				5.70476	0.00692	5.74903	0.000301908
	919.999	0.01192				5.72055	0.00684	5.76587	0.000351423
	939.999	0.0088				5.73634	0.00679	5.7827	0.000357011
	959.999	0.01319				5.75213	0.00668	5.79954	0.000337189
	980	0.00957				5.76792	0.00662	5.81637	0.000317367
	1000	0.00633				5.78371	0.00656	5.83321	0.000377012
	1020	0.01398				5.7995	0.00652	5.85004	0.00037583
	1040	0.01413				5.81529	0.00648	5.86688	0.000374649
	1060	0.01645				5.83108	0.00629	5.88371	0.000487592
	1080	0.01253				5.84687	0.00613	5.90055	0.000587836
	1100	0.01616				5.86266	0.00591	5.91738	0.000585497
	1120	0.00974				5.87845	0.00582	5.93421	0.000583158
	1140	0.01651				5.89423	0.00565	5.95105	0.00056317
	1160	0.01099				5.91002	0.00561	5.96788	0.000593962
	1180	0.01075				5.92581	0.00556	5.98472	0.000531541
	1200	0.02132				5.9416	0.00551	6.00155	0.00046912
	1220	0.02079				5.95739	0.00549	6.01839	0.000283869
	1240	0.02512				5.97318	0.00546	6.03522	0.000160435
	1260	0.01717				5.98897	0.00544	6.05206	0.000267307
	1280	0.02189				6.00476	0.00541	6.06889	0.000259793
	1300	0.02334				6.02055	0.00538	6.08573	0.000252279
	1320	0.02265				6.03634	0.00527	6.10256	0.000123645
	1340	0.02591				6.05213	0.00525	6.11939	0.000202695
	1360	0.02344				6.06792	0.00527	6.13623	0.000281745
	1380	0.02845				6.08371	0.00529	6.15306	0.00035796
	1400	0.02611				6.0995	0.00532	6.1699	0.000537225
	1420	0.03245				6.11529	0.00535	6.18673	0.000560773
	1440	0.02949				6.13108	0.00541	6.20357	0.000492038
	1460	0.03434				6.14687	0.0054	6.2204	0.000423303
	1480	0.02951				6.16266	0.00545	6.23724	0.000468221
	1500	0.03064				6.17845	0.00548	6.25407	0.000417814
	1520	0.03226				6.19424	0.00551	6.27091	0.000367407
	1540	0.04038				6.21003	0.00552	6.28774	0.000351699
	1560	0.04064				6.22582	0.00553	6.30457	0.000335992
	1580	0.03437				6.24161	0.00559	6.32141	0.000201464
	1600	0.04542				6.2574	0.00557	6.33824	-0.000147707
	1620	0.04143				6.27319	0.00563	6.35508	0.000286951
	1640	0.049				6.28898	0.00571	6.37191	0.00047997
	1660	0.04526				6.30476	0.00578	6.38875	0.00067299
	1680	0.05181				6.32055	0.006	6.40558	0.00068518
	1700	0.05381				6.33634	0.00607	6.42242	0.000563449
	1720	0.04588				6.35213	0.00612	6.43925	0.000441717
	1740	0.05547				6.36792	0.00617	6.45609	0.000198853
	1760	0.06373				6.38371	0.0062	6.47292	5.98741e-05
	1780	0.05647				6.3995	0.00631	6.48976	0.000189722
	1800	0.06251				6.41529	0.00639	6.50659	0.000188595
	1820	0.06325				6.43108	0.00645	6.52342	0.000187468
	1840	0.06925				6.44687	0.00651	6.54026	0.000404752
	1860	0.06684				6.46266	0.00656	6.55709	0.000465951
	1880	0.06838				6.47845	0.00653	6.57393	0.000392169
	1900	0.07967				6.49424	0.00651	6.59076	0.000318387
	1920	0.08156				6.51003	0.00646	6.6076	0.000280943
	1940	0.07692				6.52582	0.00634	6.62443	0.000347088
	1960	0.08422				6.54161	0.00632	6.64127	0.000399386
	1980	0.09068				6.5574	0.0063	6.6581	0.000421205
	2000	0.09518				6.57319	0.00645	6.67494	0.000286983
	2020	0.09334				6.58898	0.00655	6.69177	0.00015276
	2040	0.09449				6.60477	0.00658	6.7086	0.000434937
	2060	0.10079				6.62056	0.00657	6.72544	0.000463098
	2080	0.1007				6.63635	0.00654	6.74227	0.000470522
	2100	0.09644				6.65214	0.0065	6.75911	0.000328287
	2120	0.10573				6.66793	0.00643	6.77594	0.000186052
	2140	0.11986				6.68372	0.00655	6.79278	-7.47813e-05
	2160	0.11787				6.6995	0.00653	6.80961	7.87069e-05
	2180	0.12167				6.71529	0.00657	6.82645	0.000111372
	2200	0.12916				6.73108	0.00662	6.84328	0.000144037
	2220	0.13654				6.74687	0.00664	6.86012	0.000188396
	2240	0.12914				6.76266	0.00668	6.87695	0.000374506
	2260	0.13518				6.77845	0.00666	6.89378	0.000371533
	2280	0.14725				6.79424	0.00682	6.91062	0.000368561
	2300	0.15485				6.81003	0.00692	6.92745	3.37464e-05
	2320	0.15776				6.82582	0.00714	6.94429	-0.000150325
	2340	0.15867				6.84161	0.00713	6.96112	0.000184256
	2360	0.16271				6.8574	0.00711	6.97796	0.000237967
	2380	0.17484				6.87319	0.00706	6.99479	0.000198521
	2400	0.1792				6.88898	0.007	7.01163	0.000159075
	2420	0.18366				6.90477	0.00694	7.02846	7.25574e-05
	2440	0.18448				6.92056	0.00687	7.0453	9.21921e-05
	2460	0.19103				6.93635	0.00683	7.06213	0.000221642
	2480	0.18969				6.95214	0.00679	7.07896	0.000454085
	2500	0.2011				6.96793	0.0067	7.0958	0.000412116
	2520	0.2207				6.98372	0.00668	7.11263	0.000370146
	2540	0.21405				6.99951	0.00653	7.12947	0.000122952
	2560	0.21315				7.0153	0.00646	7.1463	-2.92157e-05
	2580	0.21991				7.03109	0.00626	7.16314	0.000298053
	2600	0.23179				7.04688	0.00622	7.17997	0.000426035
	2620	0.2376				7.06267	0.00618	7.19681	0.000473993
	2640	0.24131				7.07846	0.00614	7.21364	0.000481938
	2660	0.25286				7.09424	0.0061	7.23048	0.000300879
	2680	0.24673				7.11003	0.00606	7.24731	0.000119819
	2700	0.25813				7.12582	0.00611	7.26414	-0.000104811
	2720	0.26555				7.14161	0.00609	7.28098	2.79733e-05
	2740	0.27263				7.1574	0.00618	7.29781	0.000160758
	2760	0.27751				7.17319	0.00618	7.31465	0.000407823
	2780	0.28667				7.18898	0.00628	7.33148	0.000283516
	2800	0.29853				7.20477	0.00639	7.34832	0.00015921
	2820	0.30156				7.22056	0.00637	7.36515	-0.000179711
	2840	0.30947				7.23635	0.00635	7.38199	-0.000161759
	2860	0.31413				7.25214	0.00632	7.39882	8.31696e-05
	2880	0.32557				7.26793	0.00628	7.41566	0.000221606
	2900	0.32924				7.28372	0.00614	7.43249	0.000237828
	2920	0.33994				7.29951	0.00605	7.44932	0.00025405
	2940	0.34968				7.3153	0.00593	7.46616	0.000348477
	2960	0.35973				7.33109	0.00582	7.48299	0.000373302
	2980	0.35882				7.34688	0.00576	7.49983	0.000301358
	3000	0.36254				7.36267	0.0057	7.51666	0.000229415
	3020	0.37174				7.37846	0.00571	7.5335	0.000375842
	3040	0.38108				7.39425	0.00572	7.55033	0.000358375
	3060	0.4023				7.41004	0.00577	7.56717	0.000340908
	3080	0.39233				7.42583	0.00585	7.584	0.000289007
	3100	0.40649				7.44162	0.00584	7.60084	0.000243137
	3120	0.4077				7.45741	0.00581	7.61767	0.000197268
	3140	0.41431				7.4732	0.00578	7.63451	0.000103775
	3160	0.42895				7.48899	0.00576	7.65134	-3.61092e-05
	3180	0.44647				7.50477	0.00574	7.66817	-9.63617e-05
	3200	0.44608				7.52056	0.00569	7.68501	-0.000156614
	3220	0.46181				7.53635	0.00558	7.70184	7.95196e-05
	3240	0.46469				7.55214	0.00553	7.71868	0.000114682
	3260	0.4656				7.56793	0.00552	7.73551	0.000161849
	3280	0.48635				7.58372	0.00548	7.75235	0.000144779
	3300	0.49186				7.59951	0.00544	7.76918	0.000127708
	3320	0.4946				7.6153	0.00538	7.78602	8.70741e-05
	3340	0.50493				7.63109	0.00533	7.80285	6.17475e-05
	3360	0.51821				7.64688	0.00528	7.81969	0.000337159
	3380	0.52466				7.66267	0.00511	7.83652	0.000478737
	3400	0.52877				7.67846	0.00502	7.85335	0.000517674
	3420	0.54193				7.69425	0.00501	7.87019	0.000428415
	3440	0.55914				7.71004	0.00506	7.88702	0.000339156
	3460	0.5563				7.72583	0.00511	7.90386	-0.000233716
	3480	0.57717				7.74162	0.00511	7.92069	-0.000284152
	3500	0.57139				7.75741	0.0051	7.93753	-0.000152807
	3520	0.59618				7.7732	0.00507	7.95436	-0.000103934
	3540	0.5986				7.78899	0.00504	7.9712	-0.000100128
	3560	0.60602				7.80478	0.00493	7.98803	-9.63221e-05
	3580	0.61743				7.82057	0.00492	8.00487	-1.11732e-05
	3600	0.62159				7.83636	0.00491	8.0217	-4.30275e-05
	3620	0.63671				7.85215	0.00497	8.03853	-7.48818e-05
	3640	0.65182				7.86794	0.00495	8.05537	-0.000141121
	3660	0.66961				7.88373	0.00493	8.0722	6.22078e-05
	3680	0.67264				7.89951	0.00491	8.08904	5.1951e-05
	3700	0.67503				7.9153	0.00477	8.10587	4.16943e-05
	3720	0.68953				7.93109	0.00475	8.12271	-1.74546e-05
	3740	0.69536				7.94688	0.00473	8.13954	-0.000207194
	3760	0.69412				7.96267	0.0047	8.15638	-0.000327888
	3780	0.71397				7.97846	0.00466	8.17321	-0.000321551
	3800	0.71895				7.99425	0.00464	8.19005	-0.000135538
	3820	0.73776				8.01004	0.00462	8.20688	2.49939e-05
	3840	0.74225				8.02583	0.00449	8.22371	7.44968e-05
	3860	0.7463				8.04162	0.00455	8.24055	-7.26689e-05
	3880	0.77081				8.05741	0.00453	8.25738	-0.000219834
	3900	0.78763				8.0732	0.00456	8.27422	-0.000517264
	3920	0.78654				8.08899	0.00459	8.29105	-0.000322435
	3940	0.77593				8.10478	0.00469	8.30789	-0.000183079
	3960	0.80861				8.12057	0.00468	8.32472	-0.000242002
	3980	0.80617				8.13636	0.00465	8.34156	-0.000300925
	4000	0.82747				8.15215	0.00462	8.35839	-0.000562455
	4020	0.83467				8.16794	0.00445	8.37523	-0.000176008
	4040	0.84475				8.18373	0.00437	8.39206	-1.32448e-05
	4060	0.86087				8.19952	0.00429	8.40889	6.5285e-05
	4080	0.8485				8.21531	0.00422	8.42573	5.53784e-05
	4100	0.86555				8.2311	0.0042	8.44256	4.54717e-05
	4120	0.89206				8.24689	0.00412	8.4594	-5.28715e-05
	4140	0.9127				8.26268	0.0041	8.47623	-6.42635e-05
	4160	0.91481				8.27847	0.00407	8.49307	-0.000382862
	4180	0.91268				8.29425	0.00403	8.5099	-0.000519665
	4200	0.93053				8.31004	0.00399	8.52674	-0.000171975
	4220	0.93977				8.32583	0.00397	8.54357	-0.000127518
	4240	0.94731				8.34162	0.00395	8.56041	-0.000119613
	4260	0.94445				8.35741	0.00398	8.57724	-0.000260845
	4280	0.97464				8.3732	0.00398	8.59407	-0.000402076
	4300	0.9781				8.38899	0.00396	8.61091	-1.76532e-05
	4320	0.98608				8.40478	0.00393	8.62774	6.99591e-06
	4340	1.00173				8.42057	0.00387	8.64458	-2.34594e-05
	4360	1.01561				8.43636	0.00372	8.66141	-5.39147e-05
	4380	1.02937				8.45215	0.00353	8.67825	-0.000139474
	4400	1.04036				8.46794	0.00348	8.69508	-0.000112076
	4420	1.03609				8.48373	0.00345	8.71192	-0.000139036
	4440	1.05257				8.49952	0.00342	8.72875	-0.000165997
	4460	1.06165				8.51531	0.00337	8.74559	-0.000639986
	4480	1.0711				8.5311	0.00332	8.76242	-0.000637358
	4500	1.07574				8.54689	0.00326	8.77926	-0.000401657
	4520	1.07637				8.56268	0.00306	8.79609	-0.000378066
	4540	1.1141				8.57847	0.0029	8.81292	-0.000259566
	4560	1.10324				8.59426	0.00285	8.82976	-8.99588e-05
	4580	1.12159				8.61005	0.00275	8.84659	-4.14363e-05
	4600	1.12178				8.62584	0.0027	8.86343	-0.000133298
	4620	1.14566				8.64163	0.00265	8.88026	-0.000225161
	4640	1.13797				8.65742	0.00265	8.8971	-0.000357979
	4660	1.17463				8.67321	0.00266	8.91393	-0.000490797
	4680	1.17316				8.689	0.00268	8.93077	-0.000356862
	4700	1.18669				8.70478	0.00277	8.9476	5.39681e-05
	4720	1.18874				8.72057	0.00279	8.96444	0.000200798
	4740	1.21149				8.73636	0.00283	8.98127	0.000160003
	4760	1.22446				8.75215	0.00288	8.9981	0.000119208
	4780	1.22076				8.76794	0.00302	9.01494	-2.89609e-05
	4800	1.2318				8.78373	0.00308	9.03177	-2.32607e-05
	4820	1.2347				8.79952	0.00305	9.04861	-6.95485e-06
	4840	1.23982				8.81531	0.00301	9.06544	8.43897e-05
	4860	1.25587				8.8311	0.00293	9.08228	0.000167959
	4880	1.28245				8.84689	0.00286	9.09911	0.00018267
	4900	1.28584				8.86268	0.0027	9.11595	0.000143304
	4920	1.29176				8.87847	0.00277	9.13278	0.000103939
	4940	1.31038				8.89426	0.00274	9.14962	6.79834e-05
	4960	1.31356				8.91005	0.00272	9.16645	9.4577e-05
	4980	1.32007				8.92584	0.00265	9.18328	0.000148584
	5000	1.33226				8.94163	0.00251	9.20012	2.74039e-05
	5020	1.3444				8.95742	0.00251	9.21695	-9.37764e-05
	5040	1.35572				8.97321	0.00252	9.23379	-2.56842e-05
	5060	1.35402				8.989	0.00264	9.25062	-3.22829e-05
	5080	1.38047				9.00479	0.00265	9.26746	-3.88815e-05
	5100	1.3967				9.02058	0.00264	9.28429	-6.63415e-05
	5120	1.38614				9.03637	0.00261	9.30113	0.000199447
	5140	1.41112				9.05216	0.00258	9.31796	0.000148225
	5160	1.42326				9.06795	0.00251	9.3348	9.70039e-05
	5180	1.43083				9.08374	0.00235	9.35163	-9.21589e-05
	5200	1.42855				9.09952	0.0023	9.36846	-8.52675e-05
	5220	1.44879				9.11531	0.00226	9.3853	-0.000109941
	5240	1.42064				9.1311	0.00232	9.40213	-0.000134615
	5260	1.46181				9.14689	0.00231	9.41897	-0.000350612
	5280	1.46822				9.16268	0.00231	9.4358	-0.000303222
	5300	1.48841				9.17847	0.0023	9.45264	-0.000287708
	5320	1.47424				9.19426	0.00227	9.46947	-0.000272195
	5340	1.4889				9.21005	0.00224	9.48631	-7.79205e-05
	5360	1.51904				9.22584	0.00219	9.50314	-0.000137203
	5380	1.48794				9.24163	0.00231	9.51998	-0.000196485
	5400	1.51381				9.25742	0.00242	9.53681	-0.000397792
	5420	1.53386				9.27321	0.00251	9.55364	-0.000222251
	5440	1.54494				9.289	0.00263	9.57048	-0.000272384
	5460	1.55204				9.30479	0.00267	9.58731	-0.000322516
	5480	1.57561				9.32058	0.00284	9.60415	-0.000642725
	5500	1.57379				9.33637	0.00283	9.62098	-0.000855288
	5520	1.57828				9.35216	0.00298	9.63782	-0.000755596
	5540	1.60875				9.36795	0.00301	9.65465	-0.000620713
	5560	1.61782				9.38374	0.00297	9.67149	-0.000229083
	5580	1.61768				9.39953	0.00293	9.68832	-0.000177624
	5600	1.62331				9.41532	0.00287	9.70516	-0.000126165
	5620	1.62214				9.43111	0.00282	9.72199	-4.60704e-05
	5640	1.63307				9.4469	0.00278	9.73882	5.31231e-05
	5660	1.6443				9.46269	0.00276	9.75566	7.76945e-05
	5680	1.65927				9.47848	0.00272	9.77249	4.5332e-05
	5700	1.67368				9.49426	0.0028	9.78933	1.29695e-05
	5720	1.71016				9.51005	0.00284	9.80616	-7.63269e-05
	5740	1.68588				9.52584	0.00284	9.823	-0.000233462
	5760	1.70539				9.54163	0.00283	9.83983	-0.000312513
	5780	1.68928				9.55742	0.00281	9.85667	-0.000391565
	5800	1.71277				9.57321	0.00279	9.8735	-0.000416143
	5820	1.71761				9.589	0.00278	9.89034	-0.000103035
	5840	1.72897				9.60479	0.00283	9.90717	-2.80829e-05
	5860	1.72597				9.62058	0.00287	9.924	4.04351e-05
	5880	1.73994				9.63637	0.00287	9.94084	-4.26363e-06
	5900	1.73691				9.65216	0.00287	9.95767	-4.89623e-05
	5920	1.76909				9.66795	0.00288	9.97451	-0.000225322
	5940	1.78364				9.68374	0.00297	9.99134	-0.000450183
	5960	1.75845				9.69953	0.00296	10.0082	-0.000660157
	5980	1.81478				9.71532	0.00308	10.025	-0.000517807
	6000	1.79944				9.73111	0.00325	10.0419	-0.000340208
	6020	1.77066				9.7469	0.00338	10.0587	-0.000280142
	6040	1.76905				9.76269	0.0036	10.0755	-0.000220075
	6060	1.79405				9.77848	0.00368	10.0923	-0.000173657
	6080	1.82197				9.79427	0.00389	10.1092	-9.73699e-05
	6100	1.81396				9.81006	0.00395	10.126	-0.000155955
	6120	1.82898				9.82585	0.00409	10.1428	-0.000214539
	6140	1.84579				9.84164	0.00421	10.1597	-0.000443564
	6160	1.85686				9.85743	0.00426	10.1765	-0.000575033
	6180	1.85313				9.87322	0.00443	10.1934	-0.000275353
	6200	1.8876				9.88901	0.00448	10.2102	-7.78742e-05
	6220	1.83644				9.90479	0.00448	10.227	1.33359e-05
	6240	1.87056				9.92058	0.00446	10.2439	-4.66655e-06
	6260	1.89633				9.93637	0.00444	10.2607	-2.2669e-05
	6280	1.9018				9.95216	0.00442	10.2775	-0.00018138
	6300	1.905				9.96795	0.00432	10.2944	-0.00024708
	6320	1.91115				9.98374	0.00428	10.3112	2.44765e-05
	6340	1.94186				9.99953	0.00413	10.328	2.36866e-05
	6360	1.94911				10.0153	0.0041	10.3449	-8.97167e-05
	6380	1.94029				10.0311	0.00399	10.3617	-0.00020312
	6400	1.9396				10.0469	0.00395	10.3785	-0.000429137
	6420	1.90984				10.0627	0.00391	10.3954	-0.000813034
	6440	1.94663				10.0785	0.00384	10.4122	-0.00056007
	6460	1.9675				10.0943	0.0038	10.429	-0.000577299
	6480	1.99881				10.1101	0.00378	10.4459	-0.000594528
	6500	1.97694				10.1258	0.00375	10.4627	-0.000493173
	6520	2.00177				10.1416	0.00373	10.4795	-0.000112735
	6540	2.00966				10.1574	0.00367	10.4964	9.14192e-05
	6560	2.01662				10.1732	0.0036	10.5132	5.15804e-05
	6580	2.0274				10.189	0.00348	10.53	1.17416e-05
	6600	2.02851				10.2048	0.00333	10.5469	-9.12502e-05
	6620	2.02408				10.2206	0.00307	10.5637	-0.000243661
	6640	2.03804				10.2364	0.00299	10.5806	-0.000147282
	6660	2.04481				10.2522	0.00283	10.5974	0.000141505
	6680	2.07053				10.268	0.00287	10.6142	0.000174238
	6700	2.08128				10.2837	0.00285	10.6311	0.000282759
	6720	2.05272				10.2995	0.00283	10.6479	0.000288457
	6740	2.08638				10.3153	0.00279	10.6647	0.000252126
	6760	2.04535				10.3311	0.00254	10.6816	0.000215795
	6780	2.04971				10.3469	0.00239	10.6984	-0.00045551
	6800	2.09428				10.3627	0.00213	10.7152	-0.000589415
	6820	2.13742				10.3785	0.00207	10.7321	-0.000514731
	6840	2.07018				10.3943	0.00189	10.7489	-0.000440048
	6860	2.13288				10.4101	0.0018	10.7657	-0.000137281
	6880	2.07688				10.4259	0.00172	10.7826	-5.28316e-05
	6900	2.10662				10.4416	0.00154	10.7994	3.16181e-05
	6920	2.08527				10.4574	0.00149	10.8162	-9.40911e-06
	6940	2.139				10.4732	0.00137	10.8331	-5.04364e-05
	6960	2.15451				10.489	0.00131	10.8499	-0.000160538
	6980	2.16283				10.5048	0.00125	10.8667	-0.000301716
	7000	2.13102				10.5206	0.00123	10.8836	-0.000507
	7020	2.1512				10.5364	0.00121	10.9004	-0.000580925
	7040	2.17143				10.5522	0.00114	10.9172	-0.000325028
	7060	2.11354				10.568	0.00109	10.9341	-0.000287882
	7080	2.18681				10.5838	0.000987554	10.9509	-0.000114309
	7100	2.1829				10.5995	0.000891282	10.9678	-1.7158e-05
	7120	2.19723				10.6153	0.00079501	10.9846	-5.65042e-05
	7140	2.17889				10.6311	0.000824367	11.0014	-9.58504e-05
	7160	2.1724				10.6469	0.000848941	11.0183	-0.000210895
	7180	2.26794				10.6627	0.000848262	11.0351	-0.000180287
	7200	2.24516				10.6785	0.000834957	11.0519	-0.000167157
	7220	2.21413				10.6943	0.000793962	11.0687	-0.000154027
	7240	2.17769				10.7101	0.000752967	11.0856	-0.00012343
	7260	2.22817				10.7258	0.000684282	11.1024	-0.000145785
	7280	2.21169				10.7416	0.000590604	11.1193	-0.000168139
	7300	2.24914				10.7574	0.000503303	11.1361	-0.000308961
	7320	2.21959				10.7732	0.000525862	11.1529	8.50079e-06
	7340	2.26925				10.789	0.000540041	11.1698	0.000392714
	7360	2.2829				10.8048	0.000554219	11.1866	0.000296905
	7380	2.25173				10.8206	0.000542251	11.2034	0.000201095
	7400	2.30362				10.8364	0.000510725	11.2203	-1.76157e-05
	7420	2.28975				10.8522	0.000479198	11.2371	-0.000314816
	7440	2.27917				10.868	0.000298128	11.2539	-0.00020223
	7460	2.23058				10.8837	0.00020798	11.2708	-0.000189927
	7480	2.29545				10.8995	0.000136928	11.2876	-0.000177623
	7500	2.26573				10.9153	6.58761e-05	11.3044	0.00013482
	7520	2.35846				10.9311	3.53477e-05	11.3213	0.000213151
	7540	2.31622				10.9469	4.81928e-06	11.3381	0.000245386
	7560	2.30597				10.9627	1.03646e-05	11.3549	0.000277621
	7580	2.30419				10.9785	1.591e-05	11.3718	0.000358269
	7600	2.29286				10.9943	0	11.3886	0.00046029
	7620	2.3533				11.0101	4.12706e-05	11.4055	0.000523812
	7640	2.3098				11.0259	2.51109e-05	11.4223	0.000533054
	7660	2.29479				11.0417	0.000216986	11.4391	0.000542297
	7680	2.36509				11.0574	0.000292233	11.4559	0.000622406
	7700	2.32585				11.0732	0.000412224	11.4728	0.000828472
	7720	2.32141				11.089	0.000426036	11.4896	0.00085489
	7740	2.30202				11.1048	0.000484567	11.5064	0.00117
	7760	2.36246				11.1206	0.000557941	11.5233	0.00165
	7780	2.35213				11.1364	0.000568891	11.5401	0.00245
	7800	2.32653				11.1522	0.000689868	11.557	0.00251
	7820	2.36127				11.168	0.000672567	11.5738	0.00256
	7840	2.37097				11.1837	0.0008287	11.5906	0.00311
	7860	2.34504				11.1995	0.000874666	11.6075	0.00336
	7880	2.33589				11.2153	0.000917842	11.6243	0.00376
	7900	2.3728				11.2311	0.000986082	11.6411	0.00472
	7920	2.43252				11.2469	0.00101	11.658	0.00573
	7940	2.37346				11.2627	0.00114	11.6748	0.00646
	7960	2.36169				11.2785	0.0012	11.6916	0.00707
	7980	2.36626				11.2943	0.00145	11.7085	0.00806
	8000	2.42482				11.3101	0.00151	11.7253	0.00909
	8020	2.42194				11.3259	0.0016	11.7421	0.01043
	8040	2.36806				11.3416	0.00168	11.759	0.01207
	8060	2.39493				11.3574	0.00171	11.7758	0.01357
	8080	2.38764				11.3732	0.00173	11.7926	0.01516
	8100	2.36414				11.389	0.00175	11.8095	0.01744
	8120	2.34618				11.4048	0.00193	11.8263	0.01922
	8140	2.40376				11.4206	0.00201	11.8431	0.02102
	8160	2.46004				11.4364	0.00215	11.86	0.02359
	8180	2.39822				11.4522	0.00225	11.8768	0.02686
	8200	2.45269				11.468	0.00224	11.8936	0.02947
	8220	2.40697				11.4838	0.00223	11.9105	0.03189
	8240	2.45523				11.4995	0.0022	11.9273	0.03535
	8260	2.44291				11.5153	0.00218	11.9442	0.0384
	8280	2.46356				11.5311	0.00215	11.961	0.04243
	8300	2.44287				11.5469	0.00217	11.9778	0.04715
	8320	2.46018				11.5627	0.00215	11.9947	0.05113
	8340	2.40019				11.5785	0.00214	12.0115	0.05542
	8360	2.38922				11.5943	0.00222	12.0283	0.06051
	8380	2.44198				11.6101	0.00224	12.0452	0.06575
	8400	2.44204				11.6259	0.00239	12.062	0.07143
	8420	2.48385				11.6417	0.00239	12.0788	0.07712
	8440	2.44936				11.6574	0.00255	12.0957	0.08368
	8460	2.42707				11.6732	0.00274	12.1125	0.08946
	8480	2.44234				11.689	0.00298	12.1293	0.09574
	8500	2.47399				11.7048	0.00328	12.1462	0.10296
	8520	2.46708				11.7206	0.00342	12.163	0.11034
	8540	2.47189				11.7364	0.00368	12.1798	0.11715
	8560	2.44502				11.7522	0.00386	12.1967	0.12487
	8580	2.44111				11.768	0.00424	12.2135	0.13282
	8600	2.502				11.7838	0.00459	12.2303	0.14021
	8620	2.48353				11.7995	0.005	12.2472	0.14833
	8640	2.51413				11.8153	0.00546	12.264	0.1576
	8660	2.47922				11.8311	0.00578	12.2808	0.16727
	8680	2.48418				11.8469	0.00625	12.2977	0.17688
	8700	2.49664				11.8627	0.00665	12.3145	0.18682
	8720	2.56016				11.8785	0.00728	12.3314	0.19794
	8740	2.51353				11.8943	0.00781	12.3482	0.20967
	8760	2.53445				11.9101	0.00839	12.365	0.22297
	8780	2.50771				11.9259	0.00916	12.3819	0.23654
	8800	2.50274				11.9416	0.00998	12.3987	0.25122
	8820	2.48321				11.9574	0.01096	12.4155	0.26743
	8840	2.46643				11.9732	0.01181	12.4323	0.28364
	8860	2.51354				11.989	0.01271	12.4492	0.30131
	8880	2.51739				12.0048	0.01356	12.466	0.31957
	8900	2.51228				12.0206	0.01463	12.4829	0.33955
	8920	2.55377				12.0364	0.01583	12.4997	0.35998
	8940	2.50529				12.0522	0.01705	12.5165	0.38091
	8960	2.52613				12.068	0.01842	12.5334	0.4022
	8980	2.53246				12.0838	0.01976	12.5502	0.42423
	9000	2.5217				12.0996	0.02135	12.567	0.44663
	9020	2.52381				12.1153	0.02297	12.5839	0.46887
	9040	2.4837				12.1311	0.02476	12.6007	0.49192
	9060	2.54678				12.1469	0.02661	12.6175	0.51493
	9080	2.47794				12.1627	0.02851	12.6344	0.5378
	9100	2.52558				12.1785	0.03058	12.6512	0.56078
	9120	2.56667				12.1943	0.03263	12.668	0.58458
	9140	2.61084				12.2101	0.03506	12.6849	0.60865
	9160	2.56418				12.2259	0.03757	12.7017	0.63304
	9180	2.54057				12.2417	0.0402	12.7185	0.65822
	9200	2.45142				12.2575	0.04293	12.7354	0.68561
	9220	2.57137				12.2732	0.04586	12.7522	0.71206
	9240	2.58146				12.289	0.04912	12.7691	0.74057
	9260	2.55311				12.3048	0.0526	12.7859	0.76892
	9280	2.57591				12.3206	0.05661	12.8027	0.79773
	9300	2.5004				12.3364	0.06105	12.8195	0.82675
	9320	2.56814				12.3522	0.06597	12.8364	0.85502
	9340	2.53934				12.368	0.07086	12.8532	0.88258
	9360	2.54603				12.3838	0.07599	12.8701	0.90905
	9380	2.59144				12.3995	0.08167	12.8869	0.93339
	9400	2.55123				12.4153	0.08775	12.9037	0.95563
	9420	2.5534				12.4311	0.09439	12.9206	0.97397
	9440	2.56624				12.4469	0.10119	12.9374	0.98899
	9460	2.6135				12.4627	0.1084	12.9542	0.99996
	9480	2.68025				12.4785	0.1159	12.9711	1
	9500	2.60569				12.4943	0.1237	12.9879	0.99891
	9520	2.50785				12.5101	0.13195	13.0047	0.99783
	9540	2.59072				12.5259	0.14052	13.0216	0.98637
	9560	2.61093				12.5417	0.14948	13.0384	0.96943
	9580	2.60622				12.5574	0.15863	13.0552	0.94785
	9600	2.58108				12.5732	0.16829	13.0721	0.92372
	9620	2.60213				12.589	0.17835	13.0889	0.89488
	9640	2.62263				12.6048	0.18885	13.1057	0.86344
	9660	2.53451				12.6206	0.19974	13.1226	0.82908
	9680	2.51771				12.6364	0.21098	13.1394	0.79364
	9700	2.59493				12.6522	0.22287	13.1562	0.75654
	9720	2.57698				12.668	0.23526	13.1731	0.71931
	9740	2.59798				12.6838	0.24852	13.1899	0.68275
	9760	2.5965				12.6996	0.26231	13.2067	0.64714
	9780	2.57263				12.7153	0.27682	13.2236	0.61143
	9800	2.58964				12.7311	0.29255	13.2404	0.57827
	9820	2.60148				12.7469	0.30964	13.2573	0.5457
	9840	2.53055				12.7627	0.32678	13.2741	0.51647
	9860	2.54125				12.7785	0.3432	13.2909	0.48935
	9880	2.63551				12.7943	0.36009	13.3078	0.4632
	9900	2.49947				12.8101	0.37697	13.3246	0.44055
	9920	2.64453				12.8259	0.39367	13.3414	0.42019
	9940	2.61136				12.8417	0.41008	13.3582	0.40172
	9960	2.62508				12.8575	0.42577	13.3751	0.38569
	9980	2.57456				12.8732	0.44074	13.3919	0.37045
	10000	2.54568				12.889	0.45445	13.4088	0.35725
	10020	2.56073				12.9048	0.46686	13.4256	0.34629
	10040	2.56753				12.9206	0.47759	13.4424	0.33758
	10060	2.62523				12.9364	0.48664	13.4593	0.32801
	10080	2.59975				12.9522	0.49372	13.4761	0.32009
	10100	2.68506				12.968	0.49856	13.4929	0.31284
	10120	2.57794				12.9838	0.49969	13.5098	0.30647
	10140	2.59313				12.9996	0.5	13.5266	0.30089
	10160	2.58902				13.0153	0.49833	13.5434	0.29502
	10180	2.66596				13.0311	0.49666	13.5603	0.28849
	10200	2.60302				13.0469	0.49107	13.5771	0.28208
	10220	2.6132				13.0627	0.48364	13.5939	0.27642
	10240	2.6231				13.0785	0.47456	13.6108	0.2702
	10260	2.59513				13.0943	0.46408	13.6276	0.26388
	10280	2.55324				13.1101	0.45224	13.6444	0.25664
	10300	2.59155				13.1259	0.4395	13.6613	0.24933
	10320	2.63919				13.1417	0.4259	13.6781	0.2418
	10340	2.59847				13.1575	0.41191	13.695	0.23466
	10360	2.61512				13.1732	0.39765	13.7118	0.22731
	10380	2.5844				13.189	0.38336	13.7286	0.21951
	10400	2.61666				13.2048	0.36933	13.7454	0.2112
	10420	2.63359				13.2206	0.35546	13.7623	0.20338
	10440	2.61745				13.2364	0.34222	13.7791	0.19518
	10460	2.5797				13.2522	0.32951	13.7959	0.18866
	10480	2.59668				13.268	0.31772	13.8128	0.18085
	10500	2.67787				13.2838	0.30679	13.8296	0.17153
	10520	2.5895				13.2996	0.29651	13.8465	0.16456
	10540	2.58866				13.3154	0.2861	13.8633	0.15727
	10560	2.65327				13.3311	0.27673	13.8801	0.15044
	10580	2.54968				13.3469	0.26956	13.897	0.14404
	10600	2.61375				13.3627	0.26317	13.9138	0.13723
	10620	2.61254				13.3785	0.25768	13.9306	0.13039
	10640	2.5761				13.3943	0.25297	13.9475	0.12483
	10660	2.63936				13.4101	0.24909	13.9643	0.11913
	10680	2.66411				13.4259	0.24597	13.9811	0.11279
	10700	2.60423				13.4417	0.24326	13.998	0.10759
	10720	2.64601				13.4575	0.24116	14.0148	0.10235
	10740	2.58807				13.4733	0.23929	14.0316	0.09721
	10760	2.56591				13.489	0.23772	14.0485	0.09207
	10780	2.65522				13.5048	0.23612	14.0653	0.08767
	10800	2.59591				13.5206	0.2345	14.0821	0.08375
	10820	2.59012				13.5364	0.23288	14.099	0.07966
	10840	2.59645				13.5522	0.23107	14.1158	0.0752
	10860	2.60619				13.568	0.22923	14.1326	0.07132
	10880	2.64071				13.5838	0.22703	14.1495	0.06857
						13.5996	0.22472	14.1663	0.06506
						13.6153	0.222	14.1831	0.06187
						13.6311	0.21886	14.2	0.05887
						13.6469	0.21538	14.2168	0.05636
						13.6627	0.21157	14.2337	0.05326
						13.6785	0.2076	14.2505	0.05078
						13.6943	0.20326	14.2673	0.04888
						13.7101	0.1988	14.2842	0.0467
						13.7259	0.19404	14.301	0.04497
						13.7417	0.18915	14.3178	0.04337
						13.7575	0.18411	14.3347	0.04122
						13.7733	0.17894	14.3515	0.03913
						13.789	0.17381	14.3683	0.03754
						13.8048	0.16849	14.3852	0.03587
						13.8206	0.1633	14.402	0.03489
						13.8364	0.15802	14.4188	0.03388
						13.8522	0.1528	14.4357	0.03274
						13.868	0.14753	14.4525	0.031
						13.8838	0.14216	14.4693	0.03017
						13.8996	0.13694	14.4862	0.02933
						13.9154	0.13174	14.503	0.02862
						13.9311	0.12673	14.5198	0.02753
						13.9469	0.1217	14.5367	0.02627
						13.9627	0.1169	14.5535	0.02523
						13.9785	0.11218	14.5703	0.02468
						13.9943	0.10745	14.5872	0.0244
						14.0101	0.10285	14.604	0.02413
						14.0259	0.09825	14.6209	0.02338
						14.0417	0.09397	14.6377	0.02269
						14.0575	0.0897	14.6545	0.02235
						14.0732	0.08562	14.6714	0.02173
						14.089	0.08169	14.6882	0.02095
						14.1048	0.07793	14.705	0.02027
						14.1206	0.07442	14.7218	0.01971
						14.1364	0.07092	14.7387	0.01942
						14.1522	0.06766	14.7555	0.01911
						14.168	0.06437	14.7724	0.01883
						14.1838	0.06116	14.7892	0.01784
						14.1996	0.05786	14.806	0.01765
						14.2154	0.05493	14.8229	0.01746
						14.2311	0.05242	14.8397	0.01709
						14.2469	0.04992	14.8565	0.01707
						14.2627	0.04765	14.8734	0.0166
						14.2785	0.0454	14.8902	0.01612
						14.2943	0.04338	14.907	0.01598
						14.3101	0.0414	14.9239	0.01585
						14.3259	0.03962	14.9407	0.01557
						14.3417	0.03796	14.9575	0.01532
						14.3575	0.03615	14.9744	0.01517
						14.3733	0.03448	14.9912	0.01501
						14.389	0.03281	15.008	0.0143
						14.4048	0.03145	15.0249	0.01406
						14.4206	0.0301	15.0417	0.01388
						14.4364	0.0287	15.0586	0.01362
						14.4522	0.02736	15.0754	0.01339
						14.468	0.02613	15.0922	0.01305
						14.4838	0.02517	15.109	0.0128
						14.4996	0.0242	15.1259	0.01263
						14.5154	0.0234	15.1427	0.01262
						14.5312	0.02254	15.1595	0.0126
						14.5469	0.02187	15.1764	0.0124
						14.5627	0.02124	15.1932	0.01232
						14.5785	0.02056	15.2101	0.01207
						14.5943	0.02009	15.2269	0.0116
						14.6101	0.01953	15.2437	0.01128
						14.6259	0.01909	15.2606	0.01091
						14.6417	0.01852	15.2774	0.0108
						14.6575	0.0181	15.2942	0.01069
						14.6733	0.01768	15.3111	0.01046
						14.689	0.01715	15.3279	0.01038
						14.7048	0.01676	15.3447	0.01031
						14.7206	0.01628	15.3616	0.01001
						14.7364	0.01599	15.3784	0.01015
						14.7522	0.01556	15.3952	0.01028
						14.768	0.01509	15.4121	0.01017
						14.7838	0.01459	15.4289	0.01005
						14.7996	0.01417	15.4457	0.00981
						14.8154	0.01388	15.4626	0.0097
						14.8311	0.01345	15.4794	0.00969
						14.8469	0.01313	15.4962	0.00957
						14.8627	0.01271	15.5131	0.00936
						14.8785	0.01245	15.5299	0.00893
						14.8943	0.01216	15.5467	0.00848
						14.9101	0.01183	15.5636	0.00827
						14.9259	0.01154	15.5804	0.0081
						14.9417	0.01118	15.5973	0.00821
						14.9575	0.0109	15.6141	0.00819
						14.9733	0.01047	15.6309	0.00817
						14.9891	0.0102	15.6478	0.00816
						15.0048	0.00994	15.6646	0.00816
						15.0206	0.0096	15.6814	0.00799
						15.0364	0.00919	15.6983	0.00756
						15.0522	0.00866	15.7151	0.0077
						15.068	0.00829	15.7319	0.00776
						15.0838	0.0079	15.7488	0.00769
						15.0996	0.0077	15.7656	0.00762
						15.1154	0.00745	15.7824	0.00753
						15.1311	0.00723	15.7993	0.00736
						15.1469	0.00705	15.8161	0.00736
						15.1627	0.00681	15.8329	0.00731
						15.1785	0.00663	15.8498	0.00726
						15.1943	0.00636	15.8666	0.00708
						15.2101	0.00628	15.8834	0.00691
						15.2259	0.00609	15.9003	0.00678
						15.2417	0.00593	15.9171	0.00664
						15.2575	0.00591	15.9339	0.00621
						15.2733	0.00589	15.9508	0.00613
						15.289	0.0058	15.9676	0.00631
						15.3048	0.00572	15.9845	0.00635
						15.3206	0.00561	16.0013	0.00636
						15.3364	0.00544	16.0181	0.00637
						15.3522	0.00541	16.0349	0.00644
						15.368	0.00535	16.0518	0.00642
						15.3838	0.00517	16.0686	0.00641
						15.3996	0.00511	16.0855	0.00644
						15.4154	0.00491	16.1023	0.00641
						15.4312	0.00475	16.1191	0.00638
						15.4469	0.0045	16.136	0.00596
						15.4627	0.00436	16.1528	0.00577
						15.4785	0.00417	16.1696	0.00573
						15.4943	0.00399	16.1865	0.00586
						15.5101	0.00396	16.2033	0.00589
						15.5259	0.00372	16.2201	0.00589
						15.5417	0.00353	16.237	0.00588
						15.5575	0.00332	16.2538	0.00584
						15.5733	0.0033	16.2706	0.00566
						15.5891	0.00326	16.2875	0.00566
						15.6048	0.00324	16.3043	0.00552
						15.6206	0.00325	16.3211	0.00519
						15.6364	0.00325	16.338	0.00496
						15.6522	0.00323	16.3548	0.00501
						15.668	0.0032	16.3716	0.00501
						15.6838	0.00317	16.3885	0.00501
						15.6996	0.00307	16.4053	0.00503
						15.7154	0.00299	16.4221	0.00524
						15.7312	0.00299	16.439	0.00519
						15.747	0.00298	16.4558	0.00513
						15.7627	0.00297	16.4727	0.00488
						15.7785	0.00295	16.4895	0.00462
						15.7943	0.00293	16.5063	0.0047
						15.8101	0.00285	16.5232	0.00466
						15.8259	0.00279	16.54	0.00462
						15.8417	0.00276	16.5568	0.00451
						15.8575	0.00273	16.5737	0.00444
						15.8733	0.00287	16.5905	0.00439
						15.8891	0.00294	16.6073	0.00434
						15.9048	0.00309	16.6242	0.00419
						15.9206	0.00311	16.641	0.00426
						15.9364	0.00315	16.6578	0.00429
						15.9522	0.00327	16.6747	0.00427
						15.968	0.00334	16.6915	0.00425
						15.9838	0.00352	16.7083	0.00394
						15.9996	0.00358	16.7252	0.00408
						16.0154	0.00375	16.742	0.00411
						16.0312	0.00379	16.7588	0.00413
						16.0469	0.00379	16.7757	0.00405
						16.0627	0.00378	16.7925	0.00396
						16.0785	0.00376	16.8093	0.00395
						16.0943	0.00374	16.8262	0.00394
						16.1101	0.0037	16.843	0.00391
						16.1259	0.0037	16.8598	0.00375
						16.1417	0.0037	16.8767	0.00358
						16.1575	0.00375	16.8935	0.00365
						16.1733	0.00373	16.9104	0.00404
						16.1891	0.0037	16.9272	0.0043
						16.2049	0.00366	16.944	0.00422
						16.2206	0.00345	16.9609	0.00414
						16.2364	0.00342	16.9777	0.00396
						16.2522	0.00321	16.9945	0.00318
						16.268	0.00315	17.0114	0.00348
						16.2838	0.0031
						16.2996	0.00291
						16.3154	0.00287
						16.3312	0.00276
						16.3469	0.00277
						16.3627	0.00278
						16.3785	0.00278
						16.3943	0.00275
						16.4101	0.00272
						16.4259	0.00264
						16.4417	0.00256
						16.4575	0.0025
						16.4733	0.00234
						16.4891	0.00232
						16.5049	0.00239
						16.5206	0.00246
						16.5364	0.00246
						16.5522	0.00245
						16.568	0.00243
						16.5838	0.00242
						16.5996	0.00254
						16.6154	0.00264
						16.6312	0.00283
						16.647	0.00314
						16.6627	0.00327
						16.6785	0.00326
						16.6943	0.00322
						16.7101	0.00318
						16.7259	0.00312
						16.7417	0.00305
						16.7575	0.003
						16.7733	0.0028
						16.7891	0.00273
						16.8048	0.00269
						16.8206	0.00291
						16.8364	0.00298
						16.8522	0.00301
						16.868	0.00306
						16.8838	0.00311
						16.8996	0.00337
						16.9154	0.00353
						16.9312	0.00391
						16.947	0.00438
						16.9627	0.00511
						16.9785	0.00621
						16.9943	0.00795
						17.0101	0.01082
