# Supplementary material for: Fast and selective organocatalytic ring-opening polymerization by fluorinated alcohol without a cocatalyst
Source: Nat Commun. 2019 Aug 9;10:3590. doi: 10.1038/s41467-019-11524-y (PMC6689068; doi:10.1038/s41467-019-11524-y)
Supplement: Supplementary file 3 — Source Data [file 41467_2019_11524_MOESM3_ESM.zip › 200747_2_data_set_3931942_p6g16n (1)/Source Data-R2/source data-Supplementary Figure 26.xlsx]

## Sheet: Sheet1
Supplementary Figure 26 (Ln([M]0/[M]t) vs time)					Supplementary Figure 26 (SEC traces)
	time(min)	Ln([M]0/[M]t)
	1	-6.80376e-06			time (min)	RI response	time (min)	MALS response
	2	-0.0145			-0.16228	0.04172	0.00132	0.00101
	3	-0.0032			-0.14649	0.000389108	0.01815	0.00104
	4	-0.01066			-0.1307	-0.08086	0.03499	0.00176
	5	-0.01108			-0.11492	-0.11071	0.05182	0.00162
	6	-0.01418			-0.09913	-0.08544	0.06865	0.00147
	7	-0.01859			-0.08334	-0.05342	0.08549	0.00115
	8	-0.01843			-0.06755	-0.02738	0.10232	0.000710195
	9	0.000339626			-0.05176	-0.01098	0.11916	0.000436894
	10	-0.00992			-0.03597	0.000112482	0.13599	-0.000444461
	11	-0.01547			-0.02018	0.00636	0.15283	-0.000713766
	12	-0.0126			-0.00439	0.01168	0.16966	-0.000282463
	13	-0.01498			0.0114	0.01667	0.1865	-0.000182705
	14	-0.01083			0.02719	0.0226	0.20333	-8.29459e-05
	15	-0.01313			0.04298	0.02852	0.22017	0.000114524
	16	-0.01526			0.05877	0.03319	0.237	0.000166361
	17	-0.01139			0.07456	0.03802	0.25384	-0.00010124
	18	-0.01515			0.09035	0.0405	0.27067	-0.00036884
	19	-0.00729			0.10614	0.0434	0.2875	-1.85258e-05
	20	-0.00969			0.12193	0.04544	0.30434	0.000115023
	21	-0.02206			0.13772	0.04717	0.32117	5.01142e-05
	22	-0.01106			0.15351	0.04746	0.33801	-1.47948e-05
	23	0.00194			0.1693	0.04735	0.35484	-0.000269684
	24	-0.0043			0.18509	0.04724	0.37168	4.33553e-06
	25	0.00134			0.20088	0.04671	0.38851	8.08458e-05
	26	0.00929			0.21667	0.04594	0.40535	-0.000266799
	27	0.0034			0.23246	0.0449	0.42218	-0.000614444
	28	0.00672			0.24825	0.04478	0.43902	-0.000304781
	29	0.00329			0.26404	0.04457	0.45585	-0.000341365
	30	-0.00251			0.27982	0.04389	0.47268	-0.000377949
	31	0.00729			0.29561	0.04422	0.48952	-0.000219709
	32	0.015			0.3114	0.04413	0.50635	5.61955e-05
	33	0.01942			0.32719	0.04589	0.52319	1.74272e-05
	34	0.01928			0.34298	0.04672	0.54002	-2.13412e-05
	35	0.02832			0.35877	0.04694	0.55686	-0.000149151
	36	0.02807			0.37456	0.04721	0.57369	0.000120251
	37	0.03354			0.39035	0.04763	0.59053	0.000197398
	38	0.0422			0.40614	0.04879	0.60736	0.000274544
	39	0.04172			0.42193	0.04878	0.6242	0.000156429
	40	0.03919			0.43772	0.0496	0.64103	3.83133e-05
	41	0.05034			0.45351	0.05032	0.65786	-0.000228532
	42	0.05356			0.4693	0.05257	0.6747	2.62334e-05
	43	0.06709			0.48509	0.05461	0.69153	9.96308e-05
	44	0.06013			0.50088	0.05565	0.70837	-0.000106328
	45	0.06278			0.51667	0.05713	0.7252	-0.000312287
	46	0.07763			0.53246	0.05769	0.74204	-0.000369454
	47	0.08121			0.54825	0.05875	0.75887	-0.000426621
	48	0.08682			0.56404	0.05881	0.77571	-0.000983961
	49	0.09386			0.57983	0.05896	0.79254	-0.0007993
	50	0.08936			0.59562	0.05886	0.80938	-0.000803626
	51	0.10692			0.61141	0.05872	0.82621	-0.000807953
	52	0.10597			0.6272	0.05858	0.84304	0.000222034
	53	0.12119			0.64299	0.05773	0.85988	0.000197291
	54	0.12282			0.65878	0.05731	0.87671	0.000172548
	55	0.12257			0.67457	0.0569	0.89355	0.000110454
	56	0.13345			0.69035	0.05649	0.91038	6.87295e-05
	57	0.13384			0.70614	0.05588	0.92722	2.70053e-05
	58	0.14519			0.72193	0.05607	0.94405	1.26686e-05
	59	0.15147			0.73772	0.0562	0.96089	-1.66806e-06
	60	0.1574			0.75351	0.05634	0.97772	-0.000452246
	61	0.15884			0.7693	0.05639	0.99456	-0.000866672
	62	0.16719			0.78509	0.05645	1.01139	-0.000655998
	63	0.18008			0.80088	0.0564	1.02822	-0.000445325
	64	0.18331			0.81667	0.05634	1.04506	3.72675e-05
	65	0.1889			0.83246	0.05691	1.06189	0.000288418
	66	0.19284			0.84825	0.05862	1.07873	0.000231863
	67	0.1958			0.86404	0.05833	1.09556	0.000175308
	68	0.20774			0.87983	0.05803	1.1124	1.44501e-05
	69	0.21679			0.89562	0.05721	1.12923	-0.000109516
	70	0.22687			0.91141	0.05667	1.14607	-0.000233482
	71	0.22589			0.9272	0.05601	1.1629	-0.000499481
	72	0.22962			0.94299	0.05589	1.17974	0.000324282
	73	0.24079			0.95878	0.05619	1.19657	0.00083163
	74	0.25488			0.97457	0.05656	1.2134	0.000836634
	75	0.26647			0.99036	0.05804	1.23024	0.000828604
	76	0.261			1.00615	0.058	1.24707	0.000820575
	77	0.26789			1.02194	0.05786	1.26391	0.000812487
	78	0.26411			1.03773	0.05772	1.28074	0.000650921
	79	0.28073			1.05352	0.05617	1.29758	0.000233901
	80	0.29239			1.06931	0.05437	1.31441	-0.000138391
	81	0.28988			1.08509	0.05268	1.33125	-0.000510682
	82	0.30926			1.10088	0.05198	1.34808	-0.000911457
	83	0.31122			1.11667	0.05052	1.36492	-0.000313702
	84	0.33059			1.13246	0.04987	1.38175	-0.000187611
	85	0.32241			1.14825	0.04802	1.39859	-0.000142101
	86	0.33141			1.16404	0.04704	1.41542	-0.000281358
	87	0.33505			1.17983	0.0464	1.43225	-0.000420615
	88	0.33424			1.19562	0.04533	1.44909	-0.000259178
	89	0.33778			1.21141	0.04517	1.46592	-0.000357367
	90	0.34412			1.2272	0.04442	1.48276	-0.000455555
	91	0.35494			1.24299	0.04428	1.49959	-0.000523418
	92	0.35993			1.25878	0.04415	1.51643	-0.000591281
	93	0.37242			1.27457	0.04385	1.53326	-9.80552e-05
	94	0.37621			1.29036	0.04355	1.5501	0.000281384
	95	0.38018			1.30615	0.04301	1.56693	0.000468284
	96	0.39124			1.32194	0.04267	1.58377	0.000655184
	97	0.39648			1.33773	0.04212	1.6006	0.000724602
	98	0.39907			1.35352	0.0417	1.61743	0.000675149
	99	0.40597			1.36931	0.04129	1.63427	0.000625696
	100	0.41503			1.3851	0.04047	1.6511	-0.000587713
	101	0.41954			1.40089	0.03963	1.66794	-0.000559858
	102	0.43136			1.41668	0.03883	1.68477	0.00038585
	103	0.43511			1.43247	0.03875	1.70161	0.000217861
	104	0.44656			1.44826	0.03868	1.71844	4.98715e-05
	105	0.44966			1.46405	0.03959	1.73528	-0.000428515
	106	0.4607			1.47983	0.03976	1.75211	-0.000368364
	107	0.46276			1.49562	0.04119	1.76895	-0.000392234
	108	0.47127			1.51141	0.04189	1.78578	-0.000416104
	109	0.47456			1.5272	0.04189	1.80261	-0.000450083
	110	0.48765			1.54299	0.04153	1.81945	-0.000308095
	111	0.48815			1.55878	0.04118	1.83628	-0.000324724
	112	0.49608			1.57457	0.04048	1.85312	-0.000341353
	113	0.50425			1.59036	0.03739	1.86995	-0.000599143
	114	0.5119			1.60615	0.03608	1.88679	-4.80085e-05
	115	0.51471			1.62194	0.03447	1.90362	-3.01928e-05
	116	0.5232			1.63773	0.03293	1.92046	-0.00016161
	117	0.52922			1.65352	0.03231	1.93729	-0.000293027
	118	0.53607			1.66931	0.03066	1.95413	-0.000179653
	119	0.5438			1.6851	0.03017	1.97096	-0.000173574
	120	0.55164			1.70089	0.02912	1.98779	-0.000181525
	121	0.55494			1.71668	0.02972	2.00463	-0.000189475
	122	0.5634			1.73247	0.02996	2.02146	-0.000434436
	123	0.57333			1.74826	0.03008	2.0383	-0.000679397
	124	0.57788			1.76405	0.03006	2.05513	-0.000584533
	125	0.58358			1.77984	0.02992	2.07197	-0.000410722
	126	0.58747			1.79563	0.02979	2.0888	-0.000356971
	127	0.59836			1.81142	0.02954	2.10564	-0.00030322
	128	0.60628			1.82721	0.02928	2.12247	7.00134e-06
	129	0.60825			1.843	0.02903	2.13931	-4.23779e-05
	130	0.62057			1.85879	0.02872	2.15614	-9.17572e-05
	131	0.62391			1.87457	0.02851	2.17297	-0.000349106
	132	0.63278			1.89036	0.02791	2.18981	-0.000102644
	133	0.63746			1.90615	0.02766	2.20664	-0.000174074
	134	0.6421			1.92194	0.02741	2.22348	-0.000245503
	135	0.64863			1.93773	0.02689	2.24031	-0.000508461
	136	0.65763			1.95352	0.02637	2.25715	-0.000513449
	137	0.65488			1.96931	0.02635	2.27398	-0.000518438
	138	0.66386			1.9851	0.0266	2.29082	-0.000605495
	139	0.66824			2.00089	0.02686	2.30765	-9.59555e-05
	140	0.67661			2.01668	0.02677	2.32449	6.39305e-05
	141	0.68817			2.03247	0.02642	2.34132	0.000116243
	142	0.69175			2.04826	0.02606	2.35816	0.000114768
	143	0.69496			2.06405	0.02546	2.37499	0.000113294
	144	0.70867			2.07984	0.02553	2.39182	-0.000111308
	145	0.70703			2.09563	0.02639	2.40866	-0.000805046
	146	0.7176			2.11142	0.02739	2.42549	-0.00103
	147	0.72363			2.12721	0.02941	2.44233	-0.000264067
	148	0.72869			2.143	0.0303	2.45916	-0.000153642
	149	0.73444			2.15879	0.03155	2.476	-4.32162e-05
	150	0.74277			2.17458	0.03155	2.49283	0.000103861
	151	0.74621			2.19037	0.03257	2.50967	8.4917e-05
	152	0.75447			2.20616	0.0334	2.5265	6.59728e-05
	153	0.75628			2.22195	0.03353	2.54334	-0.000335425
	154	0.76279			2.23774	0.03354	2.56017	-0.000104231
	155	0.76918			2.25353	0.03338	2.577	1.06652e-05
	156	0.77535			2.26931	0.03322	2.59384	-0.000131178
	157	0.78778			2.2851	0.03165	2.61067	-0.000273022
	158	0.79597			2.30089	0.03098	2.62751	1.79993e-06
	159	0.79741			2.31668	0.03021	2.64434	-0.000108676
	160	0.80587			2.33247	0.03002	2.66118	-0.000219152
	161	0.80487			2.34826	0.02994	2.67801	0.000149282
	162	0.81996			2.36405	0.02979	2.69485	0.000172797
	163	0.82279			2.37984	0.02963	2.71168	7.99537e-05
	164	0.8312			2.39563	0.02861	2.72852	-1.28893e-05
	165	0.83156			2.41142	0.02824	2.74535	-1.83465e-05
	166	0.8364			2.42721	0.02688	2.76218	-2.38038e-05
	167	0.8424			2.443	0.02651	2.77902	-0.000248139
	168	0.85064			2.45879	0.02697	2.79585	-0.000205182
	169	0.85425			2.47458	0.02738	2.81269	-0.000248466
	170	0.86012			2.49037	0.02783	2.82952	-0.00029175
	171	0.85914			2.50616	0.02828	2.84636	-0.000590144
	172	0.86986			2.52195	0.02924	2.86319	-0.000166166
	173	0.87709			2.53774	0.03021	2.88003	0.000380319
	174	0.87875			2.55353	0.03115	2.89686	0.000369808
	175	0.88339			2.56932	0.03099	2.9137	0.000359297
	176	0.88808			2.58511	0.03083	2.93053	0.000253493
	177	0.90134			2.6009	0.03053	2.94736	0.000137455
	178	0.90389			2.61669	0.02907	2.9642	0.000493673
	179	0.90921			2.63248	0.02896	2.98103	0.000519489
	180	0.919			2.64827	0.02768	2.99787	0.000219485
	181	0.91885			2.66406	0.02754	3.0147	-8.05185e-05
	182	0.93509			2.67984	0.02798	3.03154	8.64745e-05
	183	0.92946			2.69563	0.02842	3.04837	0.000168865
	184	0.93677			2.71142	0.02833	3.06521	9.93259e-05
	185	0.94066			2.72721	0.02824	3.08204	2.97873e-05
	186	0.94856			2.743	0.02818	3.09888	-0.000294406
	187	0.95108			2.75879	0.02811	3.11571	-2.24499e-05
	188	0.95947			2.77458	0.02821	3.13254	5.39878e-05
	189	0.95695			2.79037	0.02858	3.14938	1.31376e-05
	190	0.97146			2.80616	0.02865	3.16621	-2.77126e-05
	191	0.97286			2.82195	0.02856	3.18305	0.000552037
	192	0.97464			2.83774	0.02811	3.19988	0.00061114
	193	0.98609			2.85353	0.02765	3.21672	0.000445892
	194	0.9857			2.86932	0.02584	3.23355	0.000280645
	195	0.98921			2.88511	0.02579	3.25039	0.00050579
	196	1.02084			2.9009	0.02645	3.26722	0.000763579
	197	1.04059			2.91669	0.02666	3.28406	0.00081167
	198	1.03302			2.93248	0.02657	3.30089	0.000484304
	199	1.01937			2.94827	0.02649	3.31772	0.000156938
	200	1.03786			2.96406	0.02651	3.33456	0.000163176
	201	1.03716			2.97985	0.02653	3.35139	0.000650351
	202	1.03679			2.99564	0.02819	3.36823	0.000715599
	203	1.04181			3.01143	0.02835	3.38506	0.000652989
	204	1.04443			3.02722	0.02833	3.4019	0.00059038
	205	1.04367			3.04301	0.02752	3.41873	0.000429146
	206	1.0539			3.0588	0.02671	3.43557	0.000602304
	207	1.05788			3.07458	0.02628	3.4524	0.000742909
	208	1.0592			3.09037	0.02515	3.46924	0.000674007
	209	1.06296			3.10616	0.02478	3.48607	0.000605106
	210	1.06661			3.12195	0.02361	3.50291	0.000374735
	211	1.07314			3.13774	0.02302	3.51974	-0.000544349
	212	1.07616			3.15353	0.02318	3.53657	-0.000601752
	213	1.08728			3.16932	0.02318	3.55341	-0.000502571
	214	1.09083			3.18511	0.02312	3.57024	-0.000619703
	215	1.08282			3.2009	0.02305	3.58708	-0.000736836
	216	1.08938			3.21669	0.02344	3.60391	-0.000659572
	217	1.09648			3.23248	0.02366	3.62075	-0.000688924
	218	1.10099			3.24827	0.0244	3.63758	-0.000718276
	219	1.10994			3.26406	0.02577	3.65442	-0.00105
	220	1.11562			3.27985	0.0257	3.67125	-0.00117
	221	1.11513			3.29564	0.02571	3.68809	-0.00129
	222	1.11849			3.31143	0.0256	3.70492	-0.00134
	223	1.12154			3.32722	0.025	3.72175	-0.000798398
	224	1.12918			3.34301	0.0244	3.73859	-0.000252457
	225	1.14306			3.3588	0.02358	3.75542	-0.00016759
	226	1.1358			3.37459	0.02284	3.77226	-0.000202569
	227	1.1421			3.39038	0.02136	3.78909	-0.000237549
	228	1.15241			3.40617	0.02078	3.80593	-0.000369194
	229	1.15698			3.42196	0.01967	3.82276	-0.000346424
	230	1.15333			3.43775	0.02027	3.8396	-0.000323654
	231	1.17019			3.45354	0.02015	3.85643	-0.000188064
	232	1.17221			3.46932	0.02003	3.87327	5.98086e-05
	233	1.172			3.48511	0.01978	3.8901	0.000139213
	234	1.17673			3.5009	0.01898	3.90693	0.00017537
	235	1.1825			3.51669	0.01928	3.92377	0.000125345
	236	1.18627			3.53248	0.01958	3.9406	7.53207e-05
	237	1.19166			3.54827	0.02099	3.95744	-0.000134832
	238	1.19009			3.56406	0.0226	3.97427	-0.000344985
	239	1.19487			3.57985	0.02443	3.99111	-0.0013
	240	1.20317			3.59564	0.02563	4.00794	-0.0011
	241	1.20804			3.61143	0.02601	4.02478	-0.000897777
	242	1.20845			3.62722	0.02728	4.04161	-0.000331582
	243	1.21396			3.64301	0.02826	4.05845	-0.000370789
	244	1.21363			3.6588	0.03056	4.07528	-0.000409995
	245	1.2204			3.67459	0.03184	4.09211	-0.000513121
	246	1.22965			3.69038	0.03333	4.10895	-0.000486289
	247	1.23222			3.70617	0.03397	4.12578	-0.000563081
	248	1.23874			3.72196	0.03388	4.14262	-0.000639873
	249	1.23451			3.73775	0.03467	4.15945	6.68486e-05
	250	1.25097			3.75354	0.03536	4.17629	0.000245762
	251	1.25204			3.76933	0.038	4.19312	0.000599175
	252	1.25168			3.78512	0.03922	4.20996	0.000486416
	253	1.25433			3.80091	0.04048	4.22679	0.000373657
	254	1.26629			3.8167	0.04147	4.24363	-0.000152367
	255	1.26904			3.83249	0.0418	4.26046	-0.000549683
	256	1.27177			3.84828	0.0425	4.27729	-0.000167596
	257	1.27139			3.86406	0.04244	4.29413	-0.000162166
	258	1.28095			3.87985	0.04273	4.31096	3.11638e-05
	259	1.28579			3.89564	0.04281	4.3278	9.49184e-05
	260	1.28457			3.91143	0.04279	4.34463	9.38857e-05
	261	1.2992			3.92722	0.04254	4.36147	9.2853e-05
	262	1.28489			3.94301	0.0423	4.3783	3.84622e-05
	263	1.30067			3.9588	0.04164	4.39514	-2.21062e-05
	264	1.30287			3.97459	0.03967	4.41197	-8.26746e-05
	265	1.30982			3.99038	0.039	4.42881	-0.000307505
	266	1.30372			4.00617	0.03845	4.44564	-0.000392721
	267	1.31529			4.02196	0.03821	4.46248	-5.77819e-05
	268	1.32691			4.03775	0.03796	4.47931	-3.57019e-05
	269	1.33348			4.05354	0.03752	4.49614	-5.52491e-05
	270	1.33249			4.06933	0.03737	4.51298	-7.47963e-05
	271	1.33477			4.08512	0.03723	4.52981	-0.000143265
	272	1.34003			4.10091	0.03701	4.54665	-0.000211734
	273	1.33809			4.1167	0.03678	4.56348	-0.000504569
	274	1.34518			4.13249	0.03794	4.58032	-0.000204899
	275	1.35019			4.14828	0.03875	4.59715	1.22379e-06
	276	1.35543			4.16407	0.03911	4.61399	-8.75832e-05
	277	1.36702			4.17986	0.03921	4.63082	-0.00017639
	278	1.36378			4.19565	0.03893	4.64766	-0.000188874
	279	1.3594			4.21144	0.03866	4.66449	-0.000201358
	280	1.37179			4.22723	0.03801	4.68132	-0.000426043
	281	1.37589			4.24302	0.03695	4.69816	-0.000321776
	282	1.36819			4.2588	0.03545	4.71499	2.22771e-05
	283	1.38307			4.27459	0.03513	4.73183	0.000350634
	284	1.3871			4.29038	0.03588	4.74866	0.000678991
	285	1.391			4.30617	0.03696	4.7655	0.000567945
	286	1.39254			4.32196	0.0387	4.78233	0.000456898
	287	1.39745			4.33775	0.03901	4.79917	1.87402e-06
	288	1.39816			4.35354	0.04117	4.816	-0.000425241
	289	1.40349			4.36933	0.04083	4.83284	-0.000457306
	290	1.4087			4.38512	0.04049	4.84967	-0.000489372
	291	1.41275			4.40091	0.03984	4.8665	-0.000496312
	292	1.41738			4.4167	0.03893	4.88334	-0.000466307
	293	1.42812			4.43249	0.0395	4.90017	-0.000464076
	294	1.43924			4.44828	0.03941	4.91701	-0.000463452
	295	1.42487			4.46407	0.0393	4.93384	-0.000462828
	296	1.42687			4.47986	0.03917	4.95068	-0.000388801
	297	1.4361			4.49565	0.03904	4.96751	-0.000439831
	298	1.44533			4.51144	0.03862	4.98435	-0.000490862
	299	1.44296			4.52723	0.0375	5.00118	-0.00052174
	300	1.45271			4.54302	0.03676	5.01802	-0.000552618
	301	1.45419			4.55881	0.03529	5.03485	-0.00079828
	302	1.45514			4.5746	0.03458	5.05168	-0.00068474
	303	1.45561			4.59039	0.03388	5.06852	-0.000693043
	304	1.46799			4.60618	0.03272	5.08535	-0.000701345
	305	1.4644			4.62197	0.03132	5.10219	-0.000457527
	306	1.46927			4.63776	0.02963	5.11902	-0.000537826
	307	1.46188			4.65355	0.02884	5.13586	-0.000618126
	308	1.47841			4.66933	0.0285	5.15269	-0.000849007
	309	1.46848			4.68512	0.02907	5.16953	-0.000568134
	310	1.48212			4.70091	0.02928	5.18636	-0.000503201
	311	1.48559			4.7167	0.02931	5.2032	-0.000438268
	312	1.47845			4.73249	0.02907	5.22003	-0.000195981
	313	1.48523			4.74828	0.02882	5.23686	-0.000134577
	314	1.49405			4.76407	0.02835	5.2537	-7.31735e-05
	315	1.50839			4.77986	0.02716	5.27053	-9.16617e-05
	316	1.49888			4.79565	0.027	5.28737	-0.00011015
	317	1.50073			4.81144	0.02685	5.3042	-0.000188659
	318	1.50331			4.82723	0.02636	5.32104	-0.000572077
	319	1.50922			4.84302	0.02588	5.33787	-0.000183988
	320	1.50705			4.85881	0.02488	5.35471	0.000121596
	321	1.5196			4.8746	0.02456	5.37154	0.000231776
	322	1.51267			4.89039	0.02351	5.38838	0.000277091
	323	1.52586			4.90618	0.02241	5.40521	0.000322406
	324	1.51468			4.92197	0.02026	5.42204	0.0003707
	325	1.51463			4.93776	0.01975	5.43888	0.000324599
	326	1.52635			4.95355	0.01951	5.45571	0.000278498
	327	1.53355			4.96934	0.02012	5.47255	-0.000419247
	328	1.53655			4.98513	0.02012	5.48938	-0.000807463
	329	1.53018			5.00092	0.01999	5.50622	-0.000398774
	330	1.52555			5.01671	0.01986	5.52305	3.58443e-06
	331	1.53845			5.0325	0.01828	5.53989	-8.05414e-06
	332	1.5471			5.04829	0.01889	5.55672	-1.96927e-05
	333	1.55166			5.06407	0.01946	5.57356	-7.27361e-05
	334	1.55377			5.07986	0.02	5.59039	-0.000561666
	335	1.56619			5.09565	0.02057	5.60723	-0.000602427
	336	1.55859			5.11144	0.02042	5.62406	-0.000643189
	337	1.55554			5.12723	0.02027	5.64089	-0.000351274
	338	1.56966			5.14302	0.02003	5.65773	-0.000284061
	339	1.56285			5.15881	0.01969	5.67456	-0.000850378
	340	1.56876			5.1746	0.01862	5.6914	-0.00142
	341	1.5679			5.19039	0.01799	5.70823	-0.00143
	342	1.5722			5.20618	0.01746	5.72507	-0.000968997
	343	1.5671			5.22197	0.01651	5.7419	-0.000936489
	344	1.5825			5.23776	0.01603	5.75874	-0.000903981
	345	1.57526			5.25355	0.01489	5.77557	-0.000745979
	346	1.59181			5.26934	0.01431	5.79241	-0.000721098
	347	1.5797			5.28513	0.01281	5.80924	-0.000696217
	348	1.581			5.30092	0.01189	5.82607	9.94716e-06
	349	1.58969			5.31671	0.01041	5.84291	-7.32138e-05
	350	1.59281			5.3325	0.00895	5.85974	-0.000156375
	351	1.59997			5.34829	0.0079	5.87658	-0.000556205
	352	1.58789			5.36408	0.00574	5.89341	-0.00102
	353	1.59402			5.37987	0.00518	5.91025	-0.000349038
	354	1.58945			5.39566	0.00395	5.92708	-0.000278483
	355	1.60089			5.41145	0.00295	5.94392	-0.000207929
	356	1.60307			5.42724	0.00248	5.96075	-8.6822e-05
	357	1.60969			5.44303	0.00238	5.97759	-6.87762e-05
	358	1.60363			5.45881	0.00251	5.99442	-0.000240861
	359	1.61364			5.4746	0.0025	6.01125	-0.000412946
	360	1.61317			5.49039	0.00243	6.02809	-0.000502153
	361	1.60987			5.50618	0.00235	6.04492	-0.000699494
	362	1.61461			5.52197	0.0025	6.06176	-0.000593455
	363	1.59907			5.53776	0.00251	6.07859	-0.000656419
	364	1.61629			5.55355	0.00226	6.09543	-0.000719383
	365	1.62946			5.56934	0.00201	6.11226	-0.000500372
	366	1.61748			5.58513	0.0015	6.1291	-2.36701e-05
	367	1.62126			5.60092	0.00112	6.14593	-9.5221e-05
	368	1.61701			5.61671	-0.000233722	6.16277	-0.000166772
	369	1.6284			5.6325	-0.000832577	6.1796	-0.000326422
	370	1.63299			5.64829	-0.00137	6.19643	-0.00076633
	371	1.63386			5.66408	-0.00055248	6.21327	-0.000876618
	372	1.6372			5.67987	0.00119	6.2301	-0.000505538
	373	1.64399			5.69566	0.00205	6.24694	-0.000288067
	374	1.63977			5.71145	0.00265	6.26377	-0.000226575
	375	1.63935			5.72724	0.00287	6.28061	-0.000330907
	376	1.6392			5.74303	0.0029	6.29744	-0.000435239
	377	1.64839			5.75882	0.00293	6.31428	-0.000705396
	378	1.6475			5.77461	0.00351	6.33111	-0.00115
	379	1.65233			5.7904	0.00461	6.34795	-0.000760526
	380	1.66049			5.80619	0.00489	6.36478	-0.0007273
	381	1.66353			5.82198	0.00657	6.38161	-0.000694075
	382	1.65771			5.83777	0.00727	6.39845	-0.000731497
	383	1.66049			5.85355	0.00808	6.41528	-0.00076892
	384	1.65178			5.86934	0.00805	6.43212	-0.000949167
	385	1.66311			5.88513	0.0084	6.44895	-0.000812293
	386	1.66304			5.90092	0.00834	6.46579	-0.000759872
	387	1.68023			5.91671	0.00828	6.48262	-0.000707451
	388	1.67237			5.9325	0.00899	6.49946	-0.00024444
	389	1.66664			5.94829	0.00895	6.51629	-0.000243945
	390	1.67848			5.96408	0.01028	6.53313	-0.00024345
	391	1.68721			5.97987	0.01004	6.54996	-0.000411458
	392	1.68058			5.99566	0.0098	6.5668	-0.00142
	393	1.68618			6.01145	0.00943	6.58363	-0.0011
	394	1.69108			6.02724	0.00752	6.60046	-0.00102
	395	1.69683			6.04303	0.00613	6.6173	-0.000927826
	396	1.698			6.05882	0.0037	6.63413	-0.000393837
	397	1.6813			6.07461	0.00272	6.65097	-0.000331049
	398	1.69298			6.0904	0.00158	6.6678	-0.000346297
	399	1.70535			6.10619	0.000925704	6.68464	-0.000361546
	400	1.71233			6.12198	0.000501559	6.70147	-0.000389813
	401	1.69361			6.13777	0.000288901	6.71831	-0.00041808
	402	1.69079			6.15356	-0.000369553	6.73514	-0.000608072
	403	1.70751			6.16935	-0.00103	6.75198	-0.000425358
	404	1.70633			6.18514	-0.00138	6.76881	-0.000404189
	405	1.7117			6.20093	-0.00148	6.78564	-0.000400611
	406	1.70822			6.21672	0.000296918	6.80248	-0.000405827
	407	1.7146			6.23251	0.0015	6.81931	-0.000411043
	408	1.70414			6.24829	0.00183	6.83615	-0.000819954
	409	1.71487			6.26408	0.00229	6.85298	-0.000412935
	410	1.70888			6.27987	0.00275	6.86982	-0.000386039
	411	1.72936			6.29566	0.00363	6.88665	-0.00032104
	412	1.71547			6.31145	0.0038	6.90349	-0.000311604
	413	1.72423			6.32724	0.00419	6.92032	-0.000440602
	414	1.73126			6.34303	0.00431	6.93716	-0.000569599
	415	1.71534			6.35882	0.00443	6.95399	-0.000837031
	416	1.72332			6.37461	0.00454	6.97082	-0.00155
	417	1.72081			6.3904	0.00451	6.98766	-0.00084958
	418	1.72766			6.40619	0.00614	7.00449	-0.000849868
	419	1.73738			6.42198	0.00656	7.02133	-0.000850157
	420	1.72851			6.43777	0.00748	7.03816	-0.000900417
	421	1.7328			6.45356	0.0078	7.055	-0.000568619
	422	1.7401			6.46935	0.00857	7.07183	-0.000609704
	423	1.73597			6.48514	0.0098	7.08867	-0.00065079
	424	1.72519			6.50093	0.01033	7.1055	-0.000852907
	425	1.75293			6.51672	0.01228	7.12234	-0.000931064
	426	1.72855			6.53251	0.01247	7.13917	-0.000835027
	427	1.74649			6.5483	0.01252	7.156	0.000178413
	428	1.74186			6.56409	0.01258	7.17284	3.80047e-05
	429	1.75554			6.57988	0.01282	7.18967	-0.000102404
	430	1.75474			6.59567	0.0137	7.20651	-0.000431168
	431	1.7447			6.61146	0.01342	7.22334	-0.000707482
	432	1.764			6.62725	0.01313	7.24018	-0.000997434
	433	1.7654			6.64304	0.01256	7.25701	-0.000977761
	434	1.77014			6.65882	0.01196	7.27385	-0.00104
	435	1.76487			6.67461	0.01046	7.29068	-0.0011
	436	1.76282			6.6904	0.01023	7.30752	-0.00162
	437	1.77113			6.70619	0.01033	7.32435	-0.0019
	438	1.76986			6.72198	0.01001	7.34118	-0.00056647
	439	1.76865			6.73777	0.0097	7.35802	-0.000381067
	440	1.76844			6.75356	0.00911	7.37485	-0.000445058
	441	1.76994			6.76935	0.00902	7.39169	-0.00050905
	442	1.779			6.78514	0.00889	7.40852	-0.000734436
	443	1.76758			6.80093	0.00876	7.42536	-0.000605843
	444	1.77514			6.81672	0.00857	7.44219	-0.000477249
	445	1.7876			6.83251	0.00825	7.45903	-0.000353177
	446	1.78488			6.8483	0.00846	7.47586	-0.000316232
	447	1.77992			6.86409	0.00845	7.4927	-0.000513255
	448	1.79212			6.87988	0.00833	7.50953	-0.000710278
	449	1.80559			6.89567	0.00821	7.52636	-0.000951962
	450	1.79379			6.91146	0.00867	7.5432	-0.00102
	451	1.79417			6.92725	0.00912	7.56003	-0.000899181
	452	1.78974			6.94304	0.01007	7.57687	-0.000962822
	453	1.79218			6.95883	0.01072	7.5937	-0.00103
	454	1.78336			6.97462	0.01025	7.61054	-0.00127
	455	1.79876			6.99041	0.00978	7.62737	-0.00123
	456	1.80067			7.0062	0.00877	7.64421	-0.00118
	457	1.8003			7.02199	0.0066	7.66104	-0.0012
	458	1.80019			7.03778	0.00498	7.67788	-0.00121
	459	1.80572			7.05356	0.00461	7.69471	-0.000979393
	460	1.79755			7.06935	0.00401	7.71155	-0.000936992
	461	1.80443			7.08514	0.00341	7.72838	-0.00089459
	462	1.80563			7.10093	0.00298	7.74521	-0.000648593
	463	1.80542			7.11672	0.00142	7.76205	-0.000608151
	464	1.81102			7.13251	0.000751285	7.77888	-0.000631588
	465	1.81541			7.1483	-3.97391e-05	7.79572	-0.000655025
	466	1.81897			7.16409	-0.000834836	7.81255	-0.00124
	467	1.8186			7.17988	-0.00044459	7.82939	-0.00141
	468	1.82442			7.19567	-0.000440141	7.84622	-0.00109
	469	1.81714			7.21146	0.000903798	7.86306	-0.000686342
	470	1.82517			7.22725	0.00126	7.87989	-0.000499157
	471	1.83165			7.24304	0.00314	7.89673	-0.000264522
	472	1.81795			7.25883	0.00477	7.91356	-0.000528374
	473	1.83188			7.27462	0.00533	7.93039	-0.000792226
	474	1.85104			7.29041	0.00636	7.94723	-0.00133
	475	1.8288			7.3062	0.00723	7.96406	-0.00154
	476	1.84236			7.32199	0.00946	7.9809	-0.00142
	477	1.82752			7.33778	0.01014	7.99773	-0.00131
	478	1.85151			7.35357	0.01235	8.01457	-0.000776788
	479	1.84064			7.36936	0.01406	8.0314	-0.000523399
	480	1.84493			7.38515	0.01473	8.04824	-0.000832964
	481	1.8642			7.40094	0.01541	8.06507	-0.00114
	482	1.84154			7.41673	0.01538	8.08191	-0.00157
	483	1.84767			7.43252	0.01537	8.09874	-0.00172
	484	1.85796			7.4483	0.01536	8.11557	-0.00187
	485	1.86992			7.46409	0.01542	8.13241	-0.00127
	486	1.86229			7.47988	0.01538	8.14924	-0.00118
	487	1.85878			7.49567	0.01517	8.16608	-0.00126
	488	1.86236			7.51146	0.01496	8.18291	-0.00134
	489	1.87167			7.52725	0.0129	8.19975	-0.00158
	490	1.8595			7.54304	0.01204	8.21658	-0.00228
	491	1.8716			7.55883	0.01081	8.23342	-0.00169
	492	1.86317			7.57462	0.01059	8.25025	-0.00176
	493	1.87128			7.59041	0.00943	8.26709	-0.00182
	494	1.8854			7.6062	0.00893	8.28392	-0.002
	495	1.87752			7.62199	0.00867	8.30075	-0.0024
	496	1.88624			7.63778	0.00735	8.31759	-0.00232
	497	1.87682			7.65357	0.00658	8.33442	-0.00201
	498	1.86678			7.66936	0.00493	8.35126	-0.00155
	499	1.87477			7.68515	0.00377	8.36809	-0.00125
	500	1.88688			7.70094	0.00238	8.38493	-0.00117
	501	1.86822			7.71673	0.00216	8.40176	-0.0011
	502	1.87739			7.73252	0.00246	8.4186	-0.00108
	503	1.88628			7.74831	0.00301	8.43543	-0.00115
	504	1.89432			7.7641	0.00354	8.45227	-0.00123
	505	1.89097			7.77989	0.00374	8.4691	-0.00121
	506	1.89203			7.79568	0.00318	8.48593	-0.0013
	507	1.8997			7.81147	0.00262	8.50277	-0.00138
	508	1.87961			7.82726	0.00192	8.5196	-0.00141
	509	1.89201			7.84304	0.000731512	8.53644	-0.00144
	510	1.88829			7.85883	0.000578454	8.55327	-0.00148
	511	1.89993			7.87462	0.00267	8.57011	-0.00159
	512	1.89901			7.89041	0.00372	8.58694	-0.00169
	513	1.89091			7.9062	0.00483	8.60378	-0.00163
	514	1.90423			7.92199	0.00473	8.62061	-0.00158
	515	1.90394			7.93778	0.00466	8.63745	-0.00156
	516	1.90236			7.95357	0.0046	8.65428	-0.00155
	517	1.90967			7.96936	0.00467	8.67112	-0.00155
	518	1.91109			7.98515	0.00475	8.68795	-0.0018
	519	1.91914			8.00094	0.00483	8.70478	-0.00205
	520	1.91014			8.01673	0.00475	8.72162	-0.00213
	521	1.89848			8.03252	0.00467	8.73845	-0.0013
	522	1.92428			8.04831	0.00541	8.75529	-0.000882722
	523	1.92311			8.0641	0.00557	8.77212	-0.000826342
	524	1.89041			8.07989	0.00578	8.78896	-0.000769961
	525	1.90234			8.09568	0.00658	8.80579	-0.000716704
	526	1.91927			8.11147	0.00754	8.82263	-0.000734989
	527	1.90902			8.12726	0.01023	8.83946	-0.000753273
	528	1.9081			8.14305	0.01065	8.8563	-0.00116
	529	1.92126			8.15884	0.01135	8.87313	-0.00118
	530	1.9087			8.17463	0.01157	8.88996	-0.00119
	531	1.92059			8.19042	0.01189	8.9068	-0.00172
	532	1.91705			8.20621	0.01185	8.92363	-0.00153
	533	1.91689			8.222	0.01172	8.94047	-0.00145
	534	1.93106			8.23778	0.01158	8.9573	-0.00163
	535	1.93016			8.25357	0.01135	8.97414	-0.0018
	536	1.93267			8.26936	0.01065	8.99097	-0.00181
	537	1.92158			8.28515	0.00851	9.00781	-0.000849938
	538	1.93941			8.30094	0.00714	9.02464	-0.000167464
	539	1.93092			8.31673	0.00669	9.04148	-0.00027218
	540	1.93051			8.33252	0.00586	9.05831	-0.000376895
	541	1.94833			8.34831	0.00534	9.07514	-0.000809245
	542	1.93675			8.3641	0.00353	9.09198	-0.00151
	543	1.9484			8.37989	0.0031	9.10881	-0.00164
	544	1.94275			8.39568	0.00219	9.12565	-0.00176
	545	1.9583			8.41147	0.00179	9.14248	-0.00205
	546	1.93659			8.42726	0.00122	9.15932	-0.00196
	547	1.9459			8.44305	3.08429e-05	9.17615	-0.00139
	548	1.95065			8.45884	-0.00011047	9.19299	-0.00143
	549	1.95765			8.47463	-0.0005192	9.20982	-0.00147
	550	1.94232			8.49042	0.000719677	9.22666	-0.00156
	551	1.93488			8.50621	0.000979862	9.24349	-0.00169
	552	1.94671			8.522	0.00085818	9.26032	-0.00174
	553	1.94565			8.53779	0.000736498	9.27716	-0.0018
	554	1.95532			8.55358	0.000431258	9.29399	-0.00193
	555	1.95386			8.56937	0.000469001	9.31083	-0.00165
	556	1.95108			8.58516	0.000506743	9.32766	-0.0017
	557	1.95574			8.60095	0.00066511	9.3445	-0.00174
	558	1.94017			8.61674	0.000823476	9.36133	-0.00201
	559	1.95018			8.63253	0.000785011	9.37817	-0.00181
	560	1.94831			8.64831	0.000743728	9.395	-0.0018
	561	1.9501			8.6641	0.000477421	9.41184	-0.00183
	562	1.94601			8.67989	0.000211114	9.42867	-0.00186
	563	1.96692			8.69568	-0.000280216	9.4455	-0.00185
	564	1.95821			8.71147	0.000564964	9.46234	-0.00185
	565	1.94897			8.72726	0.000454425	9.47917	-0.00129
	566	1.95447			8.74305	0.00118	9.49601	-0.00106
	567	1.95571			8.75884	0.00118	9.51284	-0.000838134
	568	1.94174			8.77463	0.00139	9.52968	0.000360219
	569	1.95077			8.79042	0.00198	9.54651	0.000868992
	570	1.9652			8.80621	0.00213	9.56335	0.00131
	571	1.95023			8.822	0.00207	9.58018	0.00421
	572	1.97342			8.83779	0.00189	9.59702	0.00599
	573	1.9676			8.85358	0.00171	9.61385	0.00807
	574	1.9738			8.86937	0.00118	9.63068	0.01122
	575	1.96334			8.88516	0.000809818	9.64752	0.01445
	576	1.95238			8.90095	0.000643073	9.66435	0.01889
	577	1.95878			8.91674	0.000476328	9.68119	0.02359
	578	1.9751			8.93253	-0.000191785	9.69802	0.02756
	579	1.967			8.94832	-0.000859897	9.71486	0.03293
	580	1.9697			8.96411	-0.00245	9.73169	0.03904
	581	1.97997			8.9799	-0.00404	9.74853	0.04497
	582	1.96834			8.99569	-0.0042	9.76536	0.05267
	583	1.97374			9.01148	-0.00417	9.7822	0.05864
	584	1.97058			9.02727	-0.00441	9.79903	0.06597
	585	1.98436			9.04305	-0.00465	9.81587	0.07274
	586	1.97574			9.05884	-0.00516	9.8327	0.07982
	587	1.97997			9.07463	-0.00633	9.84953	0.08853
	588	1.98475			9.09042	-0.00734	9.86637	0.09744
	589	1.99597			9.10621	-0.00672	9.8832	0.10624
	590	1.99048			9.122	-0.00566	9.90004	0.11446
	591	1.98085			9.13779	-0.00586	9.91687	0.12447
	592	1.96114			9.15358	-0.00607	9.93371	0.13314
	593	1.98151			9.16937	-0.00652	9.95054	0.14281
	594	2.00019			9.18516	-0.00698	9.96738	0.15363
	595	1.99019			9.20095	-0.00776	9.98421	0.16393
	596	1.98209			9.21674	-0.00787	10.001	0.17393
	597	1.97416			9.23253	-0.00755	10.0179	0.18443
	598	1.98591			9.24832	-0.00739	10.0347	0.19466
	599	1.98818			9.26411	-0.0073	10.0516	0.20553
	600	1.99661			9.2799	-0.00722	10.0684	0.21842
	601	1.99737			9.29569	-0.00718	10.0852	0.22849
	602	1.98361			9.31148	-0.00722	10.1021	0.23907
	603	1.98517			9.32727	-0.00738	10.1189	0.25041
	604	2.00434			9.34306	-0.00755	10.1357	0.26384
	605	1.98398			9.35885	-0.00828	10.1526	0.2757
	606	1.99279			9.37464	-0.00865	10.1694	0.2866
	607	1.9948			9.39043	-0.00904	10.1862	0.2988
	608	1.98465			9.40622	-0.0075	10.2031	0.31076
	609	1.98367			9.42201	-0.00683	10.2199	0.32298
	610	2.02071			9.43779	-0.00618	10.2367	0.33494
	611	1.99045			9.45358	-0.00526	10.2536	0.3469
	612	2.00639			9.46937	-0.00396	10.2704	0.35963
	613	1.9973			9.48516	-0.00234	10.2872	0.37162
	614	2.00409			9.50095	-0.00195	10.3041	0.38394
	615	2.01186			9.51674	-0.000944526	10.3209	0.39548
	616	2.00982			9.53253	2.31083e-05	10.3377	0.40727
	617	2.00675			9.54832	0.00225	10.3546	0.41881
	618	2.01191			9.56411	0.0042	10.3714	0.43044
	619	2.01853			9.5799	0.00638	10.3882	0.44233
	620	2.01536			9.59569	0.0093	10.4051	0.45444
	621	2.01361			9.61148	0.01144	10.4219	0.46565
	622	2.01345			9.62727	0.01399	10.4387	0.47682
	623	2.01619			9.64306	0.01641	10.4556	0.48701
	624	2.00148			9.65885	0.02084	10.4724	0.49856
	625	2.00854			9.67464	0.02454	10.4893	0.51043
	626	2.01758			9.69043	0.02794	10.5061	0.52073
	627	2.00538			9.70622	0.03177	10.5229	0.53083
	628	1.9973			9.72201	0.03491	10.5397	0.54089
	629	2.0173			9.7378	0.03934	10.5566	0.55188
	630	2.01446			9.75359	0.04372	10.5734	0.56071
	631	2.01199			9.76938	0.0495	10.5902	0.56882
	632	2.01992			9.78517	0.05423	10.6071	0.57827
	633	2.01842			9.80096	0.0595	10.6239	0.58552
	634	2.00116			9.81675	0.06538	10.6408	0.59448
	635	2.0229			9.83253	0.07018	10.6576	0.60272
	636	1.99499			9.84832	0.07575	10.6744	0.6087
	637	2.01975			9.86411	0.0801	10.6913	0.61537
	638	2.01746			9.8799	0.08516	10.7081	0.62075
	639	2.02843			9.89569	0.09012	10.7249	0.62641
	640	2.00737			9.91148	0.09639	10.7418	0.63217
	641	2.02642			9.92727	0.10375	10.7586	0.6376
	642	2.02521			9.94306	0.11093	10.7754	0.64134
	643	2.02627			9.95885	0.11905	10.7923	0.64508
	644	2.02182			9.97464	0.12661	10.8091	0.6488
	645	2.03118			9.99043	0.13594	10.8259	0.65132
	646	2.03642			10.0062	0.14508	10.8428	0.65455
	647	2.03547			10.022	0.15538	10.8596	0.65692
	648	2.04143			10.0378	0.16665	10.8764	0.65869
	649	2.032			10.0536	0.17693	10.8933	0.66155
	650	2.03602			10.0694	0.18745	10.9101	0.66226
	651	2.03621			10.0852	0.19704	10.9269	0.66286
	652	2.0291			10.101	0.20734	10.9438	0.66432
	653	2.02599			10.1167	0.21651	10.9606	0.66474
	654	2.04062			10.1325	0.22686	10.9774	0.66504
	655	2.03588			10.1483	0.23795	10.9943	0.66637
	656	2.03885			10.1641	0.24827	11.0111	0.66661
	657	2.0357			10.1799	0.25987	11.028	0.66667
	658	2.03005			10.1957	0.27045	11.0448	0.66622
	659	2.04012			10.2115	0.28058	11.0616	0.66577
	660	2.04078			10.2273	0.2894	11.0785	0.66372
	661	2.02784			10.2431	0.29874	11.0953	0.66194
	662	2.04432			10.2589	0.30753	11.1121	0.66015
	663	2.04635			10.2746	0.31586	11.129	0.65852
	664	2.04561			10.2904	0.32571	11.1458	0.65364
	665	2.06492			10.3062	0.3354	11.1626	0.64766
	666	2.03957			10.322	0.3462	11.1795	0.64159
	667	2.04377			10.3378	0.35633	11.1963	0.63542
	668	2.06269			10.3536	0.36726	11.2131	0.6297
	669	2.03983			10.3694	0.3779	11.23	0.62252
	670	2.05461			10.3852	0.38868	11.2468	0.61393
	671	2.06111			10.401	0.4002	11.2636	0.60421
	672	2.06029			10.4168	0.41096	11.2805	0.59331
	673	2.06593			10.4325	0.42189	11.2973	0.58319
	674	2.05547			10.4483	0.43204	11.3141	0.57156
	675	2.05895			10.4641	0.44359	11.331	0.55944
	676	2.06447			10.4799	0.45462	11.3478	0.54707
	677	2.073			10.4957	0.46615	11.3646	0.53373
	678	2.04878			10.5115	0.47828	11.3815	0.52059
	679	2.05059			10.5273	0.4891	11.3983	0.5077
	680	2.03825			10.5431	0.50001	11.4152	0.4941
	681	2.06771			10.5589	0.50969	11.432	0.48055
	682	2.05159			10.5747	0.52054	11.4488	0.46611
	683	2.06121			10.5904	0.53055	11.4657	0.45172
	684	2.04899			10.6062	0.53995	11.4825	0.43818
	685	2.08458			10.622	0.54917	11.4993	0.42413
	686	2.0459			10.6378	0.55755	11.5162	0.4083
	687	2.05323			10.6536	0.56687	11.533	0.39599
	688	2.07321			10.6694	0.57414	11.5498	0.38287
	689	2.05428			10.6852	0.5816	11.5667	0.36935
	690	2.06903			10.701	0.58787	11.5835	0.35667
	691	2.07044			10.7167	0.59394	11.6003	0.34334
	692	2.05292			10.7325	0.60053	11.6172	0.33201
	693	2.08349			10.7483	0.6067	11.634	0.31974
	694	2.06923			10.7641	0.61345	11.6508	0.30849
	695	2.06752			10.7799	0.61866	11.6677	0.29975
	696	2.08178			10.7957	0.62432	11.6845	0.28834
	697	2.08668			10.8115	0.62863	11.7013	0.27821
	698	2.07472			10.8273	0.63285	11.7182	0.26779
	699	2.08262			10.8431	0.63707	11.735	0.25822
	700	2.08019			10.8589	0.64048	11.7518	0.25025
	701	2.0792			10.8747	0.64449	11.7687	0.24288
	702	2.07682			10.8904	0.64745	11.7855	0.23349
	703	2.08719			10.9062	0.65104	11.8023	0.22512
	704	2.08487			10.922	0.6536	11.8192	0.21888
	705	2.07618			10.9378	0.65669	11.836	0.21227
	706	2.07652			10.9536	0.65944	11.8529	0.20575
	707	2.06858			10.9694	0.66125	11.8697	0.19834
	708	2.07647			10.9852	0.66366	11.8865	0.19206
	709	2.08136			11.001	0.66513	11.9033	0.18548
	710	2.0833			11.0168	0.66702	11.9202	0.18047
	711	2.08989			11.0325	0.66779	11.937	0.17535
	712	2.08529			11.0483	0.66989	11.9538	0.17081
	713	2.10965			11.0641	0.67136	11.9707	0.16512
	714	2.09158			11.0799	0.67206	11.9875	0.16001
	715	2.07289			11.0957	0.67249	12.0044	0.15592
	716	2.07526			11.1115	0.67237	12.0212	0.15168
	717	2.09607			11.1273	0.67225	12.038	0.14741
	718	2.08084			11.1431	0.67158	12.0549	0.14334
	719	2.10266			11.1589	0.66984	12.0717	0.14002
	720	2.10634			11.1746	0.66692	12.0885	0.13667
	721	2.09952			11.1904	0.66288	12.1054	0.13255
	722	2.1037			11.2062	0.65848	12.1222	0.12943
	723	2.09143			11.222	0.65209	12.139	0.12583
	724	2.07874			11.2378	0.64535	12.1559	0.12202
	725	2.08418			11.2536	0.63661	12.1727	0.11911
	726	2.08831			11.2694	0.62721	12.1895	0.11661
	727	2.09271			11.2852	0.61696	12.2064	0.11366
	728	2.08048			11.301	0.60719	12.2232	0.11123
	729	2.08978			11.3168	0.59867	12.24	0.10893
	730	2.08057			11.3325	0.58882	12.2569	0.10639
	731	2.10135			11.3483	0.57852	12.2737	0.10394
	732	2.08467			11.3641	0.56754	12.2905	0.10074
	733	2.09999			11.3799	0.55662	12.3074	0.09867
	734	2.10724			11.3957	0.54438	12.3242	0.09726
	735	2.09377			11.4115	0.5329	12.341	0.09507
	736	2.12138			11.4273	0.52272	12.3579	0.0926
	737	2.09806			11.4431	0.51213	12.3747	0.0892
	738	2.10323			11.4589	0.50223	12.3916	0.08802
	739	2.10352			11.4747	0.49179	12.4084	0.08755
	740	2.1101			11.4904	0.48242	12.4252	0.08479
	741	2.10531			11.5062	0.47134	12.4421	0.08295
	742	2.1042			11.522	0.4587	12.4589	0.08151
	743	2.12592			11.5378	0.44608	12.4757	0.07969
	744	2.09938			11.5536	0.43381	12.4926	0.07789
	745	2.09551			11.5694	0.42284	12.5094	0.07567
	746	2.10381			11.5852	0.41091	12.5262	0.07433
	747	2.10815			11.601	0.4001	12.5431	0.07295
	748	2.09152			11.6168	0.38924	12.5599	0.07165
	749	2.111			11.6326	0.37868	12.5767	0.06999
	750	2.1006			11.6483	0.36831	12.5936	0.06825
	751	2.11733			11.6641	0.35805	12.6104	0.06693
	752	2.13007			11.6799	0.34938	12.6272	0.06501
	753	2.11384			11.6957	0.34023	12.6441	0.06401
	754	2.11111			11.7115	0.33175	12.6609	0.06277
	755	2.1009			11.7273	0.32293	12.6777	0.061
	756	2.0881			11.7431	0.315	12.6946	0.06075
	757	2.11545			11.7589	0.30697	12.7114	0.05951
	758	2.11419			11.7747	0.29877	12.7282	0.05722
	759	2.114			11.7904	0.29164	12.7451	0.05529
	760	2.10719			11.8062	0.28439	12.7619	0.05495
	761	2.11321			11.822	0.2791	12.7788	0.0548
	762	2.1296			11.8378	0.27327	12.7956	0.05344
	763	2.11321			11.8536	0.26833	12.8124	0.05152
	764	2.11503			11.8694	0.26389	12.8293	0.05068
	765	2.09861			11.8852	0.25883	12.8461	0.05041
	766	2.11242			11.901	0.25382	12.8629	0.0492
	767	2.12102			11.9168	0.24852	12.8798	0.0482
	768	2.11223			11.9326	0.24479	12.8966	0.04791
	769	2.15303			11.9483	0.23984	12.9134	0.047
	770	2.11661			11.9641	0.23595	12.9303	0.04541
	771	2.11581			11.9799	0.23229	12.9471	0.04397
	772	2.09753			11.9957	0.22812	12.9639	0.04356
	773	2.11462			12.0115	0.22468	12.9808	0.04203
	774	2.11211			12.0273	0.2201	12.9976	0.04037
	775	2.12417			12.0431	0.21652	13.0144	0.04014
	776	2.12632			12.0589	0.21268	13.0313	0.0387
	777	2.11814			12.0747	0.21087	13.0481	0.03841
	778	2.11083			12.0905	0.20908	13.0649	0.0378
	779	2.12327			12.1062	0.20684	13.0818	0.03719
	780	2.11563			12.122	0.20524	13.0986	0.036
	781	2.12868			12.1378	0.20244	13.1154	0.0353
	782	2.12764			12.1536	0.20039	13.1323	0.03521
	783	2.12783			12.1694	0.19797	13.1491	0.03459
	784	2.11951			12.1852	0.19721	13.1659	0.0333
	785	2.1131			12.201	0.19557	13.1828	0.0324
	786	2.1125			12.2168	0.19401	13.1996	0.03175
	787	2.11727			12.2325	0.19307	13.2165	0.03111
	788	2.11419			12.2483	0.19059	13.2333	0.03005
	789	2.14225			12.2641	0.18841	13.2501	0.02988
	790	2.12377			12.2799	0.18511	13.2669	0.02908
	791	2.13645			12.2957	0.18311	13.2838	0.02858
	792	2.12382			12.3115	0.18069	13.3006	0.02796
	793	2.11448			12.3273	0.17891	13.3174	0.0278
	794	2.1291			12.3431	0.1775	13.3343	0.02708
	795	2.10752			12.3589	0.17562	13.3511	0.02556
	796	2.1273			12.3747	0.17528	13.368	0.02541
	797	2.13844			12.3904	0.17417	13.3848	0.02523
	798	2.13104			12.4062	0.17434	13.4016	0.02394
	799	2.13095			12.422	0.1745	13.4185	0.02374
	800	2.11797			12.4378	0.17496	13.4353	0.02321
	801	2.13413			12.4536	0.17457	13.4521	0.02243
	802	2.1474			12.4694	0.17419	13.469	0.02189
	803	2.12572			12.4852	0.17343	13.4858	0.02173
	804	2.13979			12.501	0.1706	13.5026	0.02172
	805	2.13803			12.5168	0.16902	13.5195	0.02123
	806	2.13388			12.5326	0.16638	13.5363	0.02057
	807	2.15252			12.5483	0.164	13.5531	0.02004
	808	2.14107			12.5641	0.16126	13.57	0.01895
	809	2.1284			12.5799	0.15739	13.5868	0.01876
	810	2.13001			12.5957	0.15441	13.6036	0.01797
	811	2.14428			12.6115	0.15107	13.6205	0.01719
	812	2.1421			12.6273	0.14944	13.6373	0.01715
	813	2.11844			12.6431	0.14719	13.6541	0.01607
	814	2.13612			12.6589	0.14559	13.671	0.01538
	815	2.14304			12.6747	0.14376	13.6878	0.01537
	816	2.14351			12.6905	0.14218	13.7047	0.01536
	817	2.15425			12.7062	0.14198	13.7215	0.01494
	818	2.14417			12.722	0.14041	13.7383	0.01428
	819	2.16451			12.7378	0.13938	13.7552	0.01364
	820	2.15177			12.7536	0.13721	13.772	0.01368
	821	2.13704			12.7694	0.13628	13.7888	0.01345
	822	2.15182			12.7852	0.13504	13.8057	0.01321
	823	2.15145			12.801	0.13368	13.8225	0.01303
	824	2.14338			12.8168	0.13332	13.8393	0.01284
	825	2.14001			12.8326	0.13087	13.8562	0.01264
	826	2.13816			12.8483	0.12838	13.873	0.01244
	827	2.15935			12.8641	0.12402	13.8898	0.01098
	828	2.15721			12.8799	0.1201	13.9067	0.01101
	829	2.14546			12.8957	0.11685	13.9235	0.0109
	830	2.15523			12.9115	0.11453	13.9403	0.01079
	831	2.15176			12.9273	0.11297	13.9572	0.01016
	832	2.16039			12.9431	0.11001	13.974	0.01016
	833	2.16328			12.9589	0.1081	13.9908	0.01016
	834	2.16535			12.9747	0.10595	14.0077	0.01009
	835	2.15584			12.9905	0.10487	14.0245	0.00889
	836	2.17545			13.0062	0.10302	14.0413	0.00904
	837	2.14561			13.022	0.1004	14.0582	0.00912
	838	2.16443			13.0378	0.09818	14.075	0.00866
	839	2.16722			13.0536	0.0958	14.0918	0.00821
	840	2.15922			13.0694	0.09427	14.1087	0.00802
	841	2.1688			13.0852	0.09201	14.1255	0.0079
	842	2.16705			13.101	0.0912	14.1424	0.00777
	843	2.16146			13.1168	0.09025	14.1592	0.0076
	844	2.13612			13.1326	0.08896	14.176	0.00742
	845	2.1461			13.1484	0.08755	14.1928	0.00697
	846	2.15907			13.1641	0.08568	14.2097	0.00696
	847	2.15526			13.1799	0.08448	14.2265	0.00694
	848	2.17147			13.1957	0.08285	14.2433	0.00638
	849	2.1631			13.2115	0.08254	14.2602	0.00624
	850	2.18052			13.2273	0.08223	14.277	0.00554
	851	2.15804			13.2431	0.08193	14.2939	0.00496
	852	2.15521			13.2589	0.08171	14.3107	0.00588
	853	2.1642			13.2747	0.08093	14.3275	0.00588
	854	2.16611			13.2905	0.08112	14.3444	0.00588
	855	2.17886			13.3063	0.08079	14.3612	0.00586
	856	2.19408			13.322	0.08045	14.378	0.00567
	857	2.17645			13.3378	0.0798	14.3949	0.00548
	858	2.16316			13.3536	0.07926	14.4117	0.00465
	859	2.18149			13.3694	0.07881	14.4285	0.00468
	860	2.15588			13.3852	0.07741	14.4454	0.00464
	861	2.14507			13.401	0.07605	14.4622	0.00461
	862	2.15308			13.4168	0.07352	14.479	0.00441
	863	2.19181			13.4326	0.07225	14.4959	0.00422
	864	2.17445			13.4483	0.07025	14.5127	0.00351
	865	2.19047			13.4641	0.06884	14.5295	0.00378
	866	2.19246			13.4799	0.06795	14.5464	0.00382
	867	2.17288			13.4957	0.06697	14.5632	0.00372
	868	2.18832			13.5115	0.06601	14.58	0.00361
	869	2.17485			13.5273	0.06385	14.5969	0.00355
	870	2.18143			13.5431	0.06254	14.6137	0.00419
	871	2.16702			13.5589	0.06112	14.6305	0.00401
	872	2.18362			13.5747	0.06078	14.6474	0.00383
	873	2.17298			13.5905	0.06043	14.6642	0.00334
	874	2.19658			13.6062	0.05904	14.6811	0.00303
	875	2.17558			13.622	0.05823	14.6979	0.00325
	876	2.17912			13.6378	0.05799	14.7147	0.00327
	877	2.19155			13.6536	0.05757	14.7316	0.00323
	878	2.18146			13.6694	0.05714	14.7484	0.00319
	879	2.19685			13.6852	0.05572	14.7652	0.00298
	880	2.19082			13.701	0.05391	14.7821	0.00237
	881	2.17161			13.7168	0.05262	14.7989	0.00217
	882	2.17079			13.7326	0.05199	14.8157	0.00244
	883	2.18184			13.7484	0.05103	14.8326	0.00253
	884	2.18601			13.7642	0.05077	14.8494	0.00258
	885	2.17916			13.7799	0.04933	14.8662	0.00244
	886	2.19776			13.7957	0.04921	14.8831	0.00231
	887	2.19369			13.8115	0.04885	14.8999	0.00229
	888	2.18677			13.8273	0.04871	14.9167	0.0022
	889	2.19536			13.8431	0.04847	14.9336	0.00211
	890	2.18967			13.8589	0.04673	14.9504	0.00202
	891	2.19026			13.8747	0.04587	14.9672	0.00205
	892	2.18472			13.8905	0.04414	14.9841	0.00201
	893	2.19246			13.9062	0.04297	15.0009	0.00197
	894	2.20593			13.922	0.04179	15.0177	0.00189
	895	2.21121			13.9378	0.04168	15.0346	0.0023
	896	2.22659			13.9536	0.0415	15.0514	0.00245
	897	2.19814			13.9694	0.04132	15.0683	0.00235
	898	2.19419			13.9852	0.04137	15.0851	0.00225
	899	2.20342			14.001	0.04111	15.1019	0.00183
	900	2.20098			14.0168	0.04085	15.1188	0.00115
	901	2.22416			14.0326	0.04027	15.1356	0.00103
	902	2.20346			14.0484	0.04011	15.1524	0.000903483
	903	2.20292			14.0641	0.04037	15.1693	0.000306434
	904	2.20974			14.0799	0.04079	15.1861	0.000931878
	905	2.21184			14.0957	0.04125	15.2029	0.00132
	906	2.20356			14.1115	0.04134	15.2198	0.00149
	907	2.21431			14.1273	0.04124	15.2366	0.00166
	908	2.22099			14.1431	0.04063	15.2534	0.00172
	909	2.18967			14.1589	0.04003	15.2703	0.00178
	910	2.23843			14.1747	0.0382	15.2871	0.00202
	911	2.22698			14.1905	0.03671	15.3039	0.00211
	912	2.20974			14.2063	0.03621	15.3208	0.00208
	913	2.20831			14.222	0.03572	15.3376	0.00205
	914	2.20331			14.2378	0.03527	15.3544	0.0019
	915	2.2312			14.2536	0.03441	15.3713	0.00141
	916	2.21713			14.2694	0.03408	15.3881	0.00126
	917	2.22291			14.2852	0.03376	15.4049	0.00111
	918	2.21119			14.301	0.03313	15.4218	0.000805051
	919	2.20348			14.3168	0.03229	15.4386	0.000800985
	920	2.19867			14.3326	0.02955	15.4554	0.000796918
	921	2.22116			14.3484	0.02781	15.4723	0.000355983
	922	2.21214			14.3642	0.0255	15.4891	0.000422524
	923	2.2139			14.3799	0.02386	15.506	0.000399569
	924	2.22896			14.3957	0.02192	15.5228	0.000376614
	925	2.23293			14.4115	0.02066	15.5396	0.000459857
	926	2.22188			14.4273	0.02045	15.5564	0.00107
	927	2.21			14.4431	0.01914	15.5733	0.00105
	928	2.23153			14.4589	0.01875	15.5901	0.00103
	929	2.24707			14.4747	0.01715	15.6069	0.000868433
	930	2.22746			14.4905	0.01645	15.6238	0.000611623
	931	2.2396			14.5063	0.01598	15.6406	0.000275651
	932	2.22781			14.5221	0.01555	15.6575	-0.000356125
	933	2.22358			14.5378	0.0153	15.6743	-0.000159189
	934	2.25146			14.5536	0.01412	15.6911	0.000771515
	935	2.21909			14.5694	0.01321	15.708	0.000868914
	936	2.24849			14.5852	0.01206	15.7248	0.000868322
	937	2.21094			14.601	0.01203	15.7416	0.00086773
	938	2.2248			14.6168	0.01187	15.7585	0.000807919
	939	2.21549			14.6326	0.01171	15.7753	0.000748108
	940	2.23391			14.6484	0.01149	15.7921	0.000551124
	941	2.23035			14.6641	0.01006	15.809	8.07797e-05
	942	2.23069			14.6799	0.0092	15.8258	-0.000156174
	943	2.23995			14.6957	0.00748	15.8426	4.95061e-06
	944	2.23758			14.7115	0.00714	15.8595	0.00039831
	945	2.22069			14.7273	0.00633	15.8763	0.000724112
	946	2.22457			14.7431	0.00636	15.8931	0.000915901
	947	2.22343			14.7589	0.00628	15.91	0.000962498
	948	2.21564			14.7747	0.0062	15.9268	0.000936499
	949	2.23416			14.7905	0.00672	15.9436	0.000910499
	950	2.22363			14.8063	0.00695	15.9605	0.000319324
	951	2.20836			14.8221	0.00776	15.9773	0.000573831
	952	2.22999			14.8378	0.00766	15.9941	0.000613078
	953	2.23372			14.8536	0.00811	16.011	0.000955215
	954	2.21666			14.8694	0.00882	16.0278	0.00096805
	955	2.2041			14.8852	0.00879	16.0447	0.000915517
	956	2.22679			14.901	0.00869	16.0615	0.000862985
	957	2.24467			14.9168	0.00859	16.0783	0.000622312
	958	2.23964			14.9326	0.00823	16.0952	0.000696396
	959	2.22717			14.9484	0.00786	16.112	0.000671417
	960	2.21351			14.9642	0.00711	16.1288	0.000646438
	961	2.20584			14.98	0.00561	16.1457	0.000522395
	962	2.22831			14.9957	0.00429	16.1625	0.000287678
	963	2.24895			15.0115	0.0037	16.1793	0.000336972
	964	2.24329			15.0273	0.00237	16.1962	0.000136201
	965	2.24167			15.0431	0.00183	16.213	-6.45707e-05
	966	2.21995			15.0589	0.000866379	16.2298	2.43011e-05
	967	2.2317			15.0747	0.000584223	16.2467	0.000542661
	968	2.24149			15.0905	0.000302067	16.2635	0.000629545
	969	2.25478			15.1063	-0.00188	16.2803	0.000663144
	970	2.23257			15.122	-0.00409	16.2972	0.000696743
	971	2.24652			15.1378	-0.0078	16.314	0.000791956
	972	2.25328			15.1536	-0.01072	16.3308	0.000816821
	973	2.23356			15.1694	-0.01348	16.3477	0.000506667
	974	2.23418			15.1852	-0.01493	16.3645	0.000196512
	975	2.26644			15.201	-0.01589	16.3813	-0.00033432
	976	2.25167			15.2168	-0.0163	16.3982	-8.87685e-07
	977	2.2195			15.2326	-0.01654	16.415	0.000353268
	978	2.23431			15.2484	-0.01678	16.4319	0.000287046
	979	2.23894			15.2642	-0.01677	16.4487	0.000220824
	980	2.25775			15.2799	-0.01675	16.4655	-3.33018e-06
	981	2.25516			15.2957	-0.01557	16.4824	-8.62405e-05
	982	2.2358			15.3115	-0.01438	16.4992	3.84095e-06
	983	2.24739			15.3273	-0.01392	16.516	9.39224e-05
	984	2.24455			15.3431	-0.01315	16.5328	7.11768e-05
	985	2.2546			15.3589	-0.01219	16.5497	4.84312e-05
	986	2.25133			15.3747	-0.01005	16.5665	-4.52382e-05
	987	2.25966			15.3905	-0.00965	16.5834	0.000315008
	988	2.22702			15.4063	-0.00974	16.6002	0.000380856
	989	2.2539			15.4221	-0.00989	16.617	0.00033024
	990	2.25178			15.4378	-0.01004	16.6339	0.000279624
	991	2.24114			15.4536	-0.01028	16.6507	0.000144968
	992	2.24363			15.4694	-0.01059	16.6675	-3.1344e-05
	993	2.23691			15.4852	-0.01103	16.6844	-0.000100791
	994	2.22848			15.501	-0.01146	16.7012	-0.000170237
	995	2.2299			15.5168	-0.01184	16.718	-0.000438315
	996	2.23667			15.5326	-0.01222	16.7349	-0.000376691
	997	2.24454			15.5484	-0.01352	16.7517	4.28748e-05
	998	2.24994			15.5642	-0.01459	16.7685	0.000244873
	999	2.25482			15.58	-0.0146	16.7854	-8.01618e-06
	1000	2.24249			15.5957	-0.01261	16.8022	-0.000260906
	1001	2.24648			15.6115	-0.01167	16.819	-9.71238e-06
	1002	2.24661			15.6273	-0.01134	16.8359	8.95116e-05
	1003	2.25567			15.6431	-0.011	16.8527	0.000188736
	1004	2.24755			15.6589	-0.00991	16.8696	3.19924e-05
	1005	2.26737			15.6747	-0.00867	16.8864	-0.000124751
	1006	2.24025			15.6905	-0.0086	16.9032	-0.000634365
	1007	2.26124			15.7063	-0.00791	16.92	-0.000709589
	1008	2.25943			15.7221	-0.00739	16.9369	-0.000360369
	1009	2.26298			15.7378	-0.00574	16.9537	-1.11483e-05
	1010	2.2406			15.7536	-0.00534	16.9705	0.000122065
	1011	2.23908			15.7694	-0.0043	16.9874	0.000312069
	1012	2.24348			15.7852	-0.00341	17.0042	0.000351583
	1013	2.24047			15.801	-0.00303	17.0211	5.55601e-05
	1014	2.24337			15.8168	-0.00215	17.0379	-0.000240463
	1015	2.23139			15.8326	-0.00217	17.0547	-0.000227118
	1016	2.24856			15.8484	-0.00127	17.0716	-0.000263675
	1017	2.25538			15.8642	-0.0011	17.0884	-0.000300231
	1018	2.25385			15.8799	0.000686056	17.1052	-0.000233304
	1019	2.24279			15.8957	0.00253	17.1221	-0.00024235
	1020	2.23209			15.9115	0.00351	17.1389	-0.000251396
	1021	2.25432			15.9273	0.00391	17.1557	-0.000786936
	1022	2.24654			15.9431	0.00431	17.1726	-0.00111
	1023	2.22722			15.9589	0.00463	17.1894	-0.000650311
	1024	2.25993			15.9747	0.00492	17.2062	-0.000643268
	1025	2.2333			15.9905	0.00679	17.2231	-0.000636226
	1026	2.2474			16.0063	0.00714	17.2399	0.000241461
	1027	2.23193			16.0221	0.00749	17.2567	0.000409494
	1028	2.24697			16.0378	0.00765	17.2736	0.000457996
	1029	2.26622			16.0536	0.00781	17.2904	0.000432052
	1030	2.23113			16.0694	0.00774	17.3072	0.000406108
	1031	2.23059			16.0852	0.00768	17.3241	0.000305718
	1032	2.2511			16.101	0.00785	17.3409	-0.000123713
	1033	2.22892			16.1168	0.00787	17.3577	-0.000159202
	1034	2.22287			16.1326	0.00789	17.3746	-0.000154363
	1035	2.25172			16.1484	0.00885	17.3914	-0.000159341
	1036	2.27198			16.1642	0.00879	17.4082	-0.000164318
	1037	2.27044			16.18	0.00975	17.4251	-0.000316116
	1038	2.23944			16.1957	0.0097	17.4419	-0.000556612
	1039	2.24195			16.2115	0.0096	17.4588	-0.000412161
	1040	2.24139			16.2273	0.00919	17.4756	-0.000483447
	1041	2.24051			16.2431	0.00878	17.4924	-0.000554734
	1042	2.24263			16.2589	0.00857	17.5093	-0.000734244
	1043	2.24473			16.2747	0.00746	17.5261	-0.000615172
	1044	2.2428			16.2905	0.00696	17.5429	-0.000290901
	1045	2.24585			16.3063	0.00549	17.5598	-0.00016431
	1046	2.22924			16.3221	0.0052	17.5766	-0.000142925
	1047	2.22274			16.3378	0.00441	17.5934	-0.000121539
	1048	2.25716			16.3536	0.00353	17.6103	0.000252894
	1049	2.24574			16.3694	0.00285	17.6271	0.000431426
	1050	2.25426			16.3852	0.00184	17.6439	0.000609958
	1051	2.24728			16.401	0.00118	17.6608	0.000558775
	1052	2.2127			16.4168	0.00052233	17.6776	0.000507592
	1053	2.23243			16.4326	0.000348001	17.6944	0.000389259
	1054	2.234			16.4484	0.000173672	17.7113	0.000684702
	1055	2.24219			16.4642	-0.000309224	17.7281	0.000703005
	1056	2.24186			16.48	-0.000356179	17.7449	0.000663784
	1057	2.23595			16.4958	-0.000286872	17.7618	0.000624563
	1058	2.24928			16.5115	-5.5626e-05	17.7786	0.000106618
	1059	2.24447			16.5273	0.00017562	17.7954	-0.00042034
	1060	2.23899			16.5431	8.11517e-05	17.8123	-0.000728446
	1061	2.24242			16.5589	-1.3317e-05	17.8291	-0.000315222
	1062	2.24999			16.5747	0.000248001	17.8459	0.000398303
	1063	2.25876			16.5905	0.000283825	17.8628	0.000564562
	1064	2.24334			16.6063	0.000182177	17.8796	0.000730822
	1065	2.25224			16.6221	1.17936e-05	17.8965	0.000656198
	1066	2.24846			16.6379	-0.00015859	17.9133	0.000581575
	1067	2.24263			16.6536	0.000489001	17.9301	0.00032162
	1068	2.2679			16.6694	0.000859899	17.947	-0.000179534
	1069	2.24823			16.6852	0.00175	17.9638	-0.00095634
	1070	2.24446			16.701	0.00169	17.9806	-0.00132
	1071	2.27039			16.7168	0.00156	17.9975	-0.00134
	1072	2.24693			16.7326	0.00142	18.0143	-0.00137
	1073	2.25715			16.7484	0.000244259	18.0311	-0.00166
	1074	2.24801			16.7642	0.000125566	18.048	-0.00175
	1075	2.25717			16.78	6.87293e-06	18.0648	-0.00185
	1076	2.25685			16.7958	-0.000194847	18.0816	-0.00124
	1077	2.2276			16.8115	-0.000396568	18.0985	-0.00111
	1078	2.26039			16.8273	-0.00102	18.1153	-0.00109
	1079	2.23229			16.8431	-0.00186	18.1321	-0.00107
	1080	2.25548			16.8589	-0.00409	18.149	-0.00104
	1081	2.24914			16.8747	-0.00645	18.1658	-0.00025426
	1082	2.25579			16.8905	-0.00926	18.1826	-0.000333369
	1083	2.25184			16.9063	-0.0099	18.1995	-0.000412478
	1084	2.2319			16.9221	-0.01078	18.2163	-0.000738271
	1085	2.25209			16.9379	-0.01197	18.2331	-0.00105
	1086	2.2589			16.9536	-0.01211	18.25	-0.000284621
	1087	2.22993			16.9694	-0.01312	18.2668	-8.40475e-06
	1088	2.24598			16.9852	-0.01361	18.2837	0.000359422
	1089	2.25832			17.001	-0.01472	18.3005	0.000461834
	1090	2.23934			17.0168	-0.01463	18.3173	0.000502815
	1091	2.25998			17.0326	-0.01384	18.3342	0.000511528
	1092	2.23799			17.0484	-0.01167	18.351	0.000520241
	1093	2.25257			17.0642	-0.00753	18.3678	0.000171302
	1094	2.25514			17.08	-0.00222	18.3847	-0.000177637
	1095	2.24359			17.0957	0.00631	18.4015	-0.000912936
	1096	2.23764			17.1115	0.01766	18.4183	-0.000596884
	1097	2.2569			17.1273	0.03361	18.4352	0.000509674
	1098	2.24818			17.1431	0.05337	18.452	0.000545888
	1099	2.24106			17.1589	0.07901	18.4688	0.000492416
	1100	2.23831			17.1747	0.11038	18.4857	0.000438945
	1101	2.24066			17.1905	0.1449	18.5025	0.00013962
	1102	2.26046			17.2063	0.18313	18.5193	0.0002611
	1103	2.24647			17.2221	0.222	18.5362	0.000403119
	1104	2.27272			17.2379	0.26102	18.553	0.000528059
	1105	2.26299			17.2537	0.29695	18.5698	0.000653931
	1106	2.22958			17.2694	0.3283	18.5867	0.000640729
	1107	2.25791			17.2852	0.35205	18.6035	0.000627528
	1108	2.25256			17.301	0.35757	18.6203	0.000229991
	1109	2.24683			17.3168	0.35893	18.6372	6.74693e-05
	1110	2.23462			17.3326	0.35027	18.654	5.45896e-05
	1111	2.25867			17.3484	0.34161	18.6708	4.17098e-05
	1112	2.26763			17.3642	0.31334	18.6877	0.000226127
	1113	2.26679			17.38	0.27883	18.7045	0.0002658
	1114	2.26092			17.3957	0.24038	18.7214	0.000240921
	1115	2.26168			17.4115	0.20069	18.7382	0.000216041
	1116	2.25688			17.4273	0.16444	18.755	0.000126608
	1117	2.26685			17.4431	0.13237	18.7719	0.00032549
	1118	2.24393			17.4589	0.10885	18.7887	0.000324729
	1119	2.25756			17.4747	0.09405	18.8055	0.000323968
	1120	2.25016			17.4905	0.09067	18.8224	0.000573038
	1121	2.23797			17.5063	0.09841	18.8392	0.000690429
	1122	2.27076			17.5221	0.11685	18.856	0.00080782
	1123	2.24048			17.5379	0.14486	18.8729	0.000708004
	1124	2.25986			17.5537	0.17888	18.8897	0.000608188
	1125	2.26851			17.5694	0.21874	18.9065	0.000262762
	1126	2.25987			17.5852	0.25792	18.9234	0.000303662
	1127	2.2551			17.601	0.29468	18.9402	0.000457044
	1128	2.26502			17.6168	0.32561	18.957	0.000610426
	1129	2.25798			17.6326	0.34754	18.9739	0.000492476
	1130	2.28956			17.6484	0.34839	18.9907	0.000374525
	1131	2.27458			17.6642	0.34717	19.0075	-2.50004e-05
	1132	2.27811			17.68	0.34594	19.0244	-0.000307899
	1133	2.26831			17.6958	0.32247	19.0412	-2.8413e-05
	1134	2.27702			17.7115	0.29095	19.058	9.89564e-05
	1135	2.28596			17.7273	0.25232	19.0749	0.000101296
	1136	2.27789			17.7431	0.20872	19.0917	0.000103636
	1137	2.27889			17.7589	0.16328	19.1085	0.000487373
	1138	2.27297			17.7747	0.11684	19.1254	0.000407952
	1139	2.28533			17.7905	0.07151	19.1422	0.000328531
	1140	2.27291			17.8063	0.02337	19.1591	-8.50842e-05
	1141	2.26252			17.8221	-0.02897	19.1759	-0.000553515
	1142	2.2911			17.8379	-0.0901	19.1927	-0.00106
	1143	2.30087			17.8536	-0.16321	19.2096	-0.000930146
	1144	2.30449			17.8694	-0.25136	19.2264	-0.000714838
	1145	2.29989			17.8852	-0.35864	19.2432	-0.00064171
	1146	2.29822			17.901	-0.48463	19.26	-0.00101
	1147	2.27431			17.9168	-0.64851	19.2769	-0.00137
	1148	2.29313			17.9326	-0.83388	19.2937	-0.00176
	1149	2.3005			17.9484	-1.01635	19.3106	-0.00141
	1150	2.29187			17.9642	-1.19958	19.3274	-0.00151
	1151	2.30233			17.98	-1.37664	19.3442	-0.00161
	1152	2.30419			17.9958	-1.53943	19.3611	-0.00194
	1153	2.32325			18.0115	-1.67642	19.3779	-0.00163
	1154	2.30862			18.0273	-1.78031	19.3947	-0.00147
	1155	2.31002			18.0431	-1.84206	19.4116	-0.00145
	1156	2.29974			18.0589	-1.86043	19.4284	-0.00143
	1157	2.31338			18.0747	-1.83471	19.4452	-0.00123
	1158	2.31043			18.0905	-1.76773	19.4621	-0.000568447
	1159	2.29083			18.1063	-1.66587	19.4789	-0.00041523
	1160	2.30831			18.1221	-1.53506	19.4957	-0.000517737
	1161	2.30275			18.1379	-1.38585	19.5126	-0.000620244
	1162	2.31594			18.1537	-1.22522	19.5294	-0.00116
	1163	2.29944			18.1695	-1.06152	19.5462	-0.000931336
	1164	2.30812			18.1852	-0.90175	19.5631	-0.000342937
	1165	2.28254			18.201	-0.73297	19.5799	-0.000212073
	1166	2.29923			18.2168	-0.5751	19.5967	-0.000177802
	1167	2.33853			18.2326	-0.45174	19.6136	-0.000192988
	1168	2.3089			18.2484	-0.34779	19.6304	-0.000208174
	1169	2.3103			18.2642	-0.25906	19.6472	-0.000272817
	1170	2.31186			18.28	-0.18534	19.6641	4.15415e-06
	1171	2.33			18.2958	-0.12262	19.6809	4.81085e-05
	1172	2.3218			18.3116	-0.06979	19.6977	-0.000102238
	1173	2.31876			18.3273	-0.02541	19.7146	-0.000252584
	1174	2.31946			18.3431	0.01337	19.7314	-0.000393234
	1175	2.29984			18.3589	0.04681	19.7483	0.00036335
	1176	2.32729			18.3747	0.0789	19.7651	0.000494665
	1177	2.30952			18.3905	0.10909	19.7819	0.000496347
	1178	2.31699			18.4063	0.14004	19.7988	0.000498029
	1179	2.29439			18.4221	0.17248	19.8156	0.000715728
	1180	2.31676			18.4379	0.20931	19.8324	0.000491199
	1181	2.31487			18.4537	0.25328	19.8493	0.000266671
	1182	2.35064			18.4694	0.30274	19.8661	-0.000250636
	1183	2.31336			18.4852	0.35946	19.8829	-0.000842659
	1184	2.3029			18.501	0.422	19.8998	-0.00111
	1185	2.31279			18.5168	0.49133	19.9166	-0.000876461
	1186	2.30812			18.5326	0.56471	19.9334	-0.000830535
	1187	2.33197			18.5484	0.64124	19.9503	-0.000543602
	1188	2.31507			18.5642	0.71897	19.9671	-0.000400913
	1189	2.34779			18.58	0.79215	19.9839	-0.00060642
	1190	2.34461			18.5958	0.86064	20.0008	-0.000811926
	1191	2.33088			18.6116	0.91865	20.0176	-0.00125
	1192	2.32917			18.6273	0.96423	20.0344	-0.00096826
	1193	2.33808			18.6431	0.99455	20.0513	-0.000730063
	1194	2.33855			18.6589	0.99278	20.0681	-0.000620024
	1195	2.32614			18.6747	0.99101	20.0849	-0.000994224
	1196	2.30333			18.6905	0.98312	20.1018	-0.00137
	1197	2.32098			18.7063	0.94906	20.1186	-0.000979769
	1198	2.31285			18.7221	0.89817	20.1354	-0.000713213
	1199	2.34306			18.7379	0.83613	20.1523	-0.000614478
	1200	2.3318			18.7537	0.76648	20.1691	-0.000664946
	1201	2.3222			18.7694	0.69215	20.1859	-0.000715413
	1202	2.30848			18.7852	0.61683	20.2028	-0.000497467
	1203	2.32803			18.801	0.54216	20.2196	-0.000400829
	1204	2.33017			18.8168	0.47242	20.2365	-0.000377305
	1205	2.3353			18.8326	0.40812	20.2533	-0.000644873
	1206	2.31373			18.8484	0.35266	20.2701	-0.00091244
	1207	2.33853			18.8642	0.30742	20.287	-0.000583343
	1208	2.36115			18.88	0.27739	20.3038	-0.000482365
	1209	2.33208			18.8958	0.26671	20.3206	-0.000443945
	1210	2.33075			18.9116	0.27938	20.3375	-0.000668833
	1211	2.33263			18.9274	0.32338	20.3543	-0.000893721
	1212	2.33032			18.9431	0.40444	20.3711	-0.00075645
	1213	2.31445			18.9589	0.53368	20.388	-0.00025713
	1214	2.33312			18.9747	0.72097	20.4048	-0.000224512
	1215	2.34886			18.9905	0.98096	20.4216	9.33808e-05
	1216	2.34756			19.0063	1.32472	20.4385	0.000116979
	1217	2.30872			19.0221	1.76319	20.4553	-9.45417e-05
	1218	2.33559			19.0379	2.31159	20.4721	-0.000306063
	1219	2.33607			19.0537	2.97591	20.489	-0.000398325
	1220	2.35368			19.0694	3.7601	20.5058	-0.000490587
	1221	2.33361			19.0852	4.6574	20.5226	-0.000436883
	1222	2.35261			19.101	5.65908	20.5395	-0.000330684
	1223	2.3407			19.1168	6.74533	20.5563	-0.000411925
	1224	2.30923			19.1326	7.88611	20.5731	-0.000493165
	1225	2.35187			19.1484	9.04457	20.59	-0.000713114
	1226	2.307			19.1642	10.1685	20.6068	-0.00045052
	1227	2.34487			19.18	11.2276	20.6237	-0.000187925
	1228	2.31902			19.1958	12.1862	20.6405	-0.000231326
	1229	2.30597			19.2116	12.9877	20.6573	-0.000274727
	1230	2.33815			19.2274	13.5924	20.6742	-0.000488665
	1231	2.32941			19.2431	13.9733	20.691	-0.000462861
	1232	2.32012			19.2589	13.9065	20.7078	-0.000384046
	1233	2.31622			19.2747	13.8396	20.7247	-0.000431255
	1234	2.33696			19.2905	13.6846	20.7415	-0.000478463
	1235	2.34291			19.3063	13.1422	20.7583	-0.000877711
	1236	2.31603			19.3221	12.42	20.7752	-0.00133
	1237	2.33216			19.3379	11.5547	20.792	-0.000838472
	1238	2.30759			19.3537	10.596	20.8088	-0.000629199
	1239	2.30863			19.3695	9.58563	20.8257	-0.000440929
	1240	2.33667			19.3852	8.54842	20.8425	-0.000460584
	1241	2.33104			19.401	7.51566	20.8593	-0.00048024
	1242	2.33273			19.4168	6.52184	20.8762	-9.32786e-05
	1243	2.3214			19.4326	5.59151	20.893	-0.000119779
	1244	2.31581			19.4484	4.73637	20.9098	-0.000146278
	1245	2.31365			19.4642	3.96828	20.9267	-0.000469203
	1246	2.34664			19.48	3.29116	20.9435	-0.000513684
	1247	2.34563			19.4958	2.69833	20.9603	-0.000345464
	1248	2.33936			19.5116	2.19326	20.9772	-0.000177245
	1249	2.32503			19.5273	1.76938	20.994	-0.000223468
	1250	2.30423			19.5431	1.41856	21.0109	-0.000269691
	1251	2.33441			19.5589	1.13027	21.0277	-0.00046437
	1252	2.31894			19.5747	0.89463	21.0445	0.00043119
	1253	2.32433			19.5905	0.7056	21.0614	0.000432108
	1254	2.32298			19.6063	0.55796	21.0782	0.000433026
	1255	2.34427			19.6221	0.44643	21.095	0.000207309
	1256	2.34211			19.6379	0.36308	21.1119	-0.000894042
	1257	2.34006			19.6537	0.30579	21.1287	-0.000534896
	1258	2.32407			19.6695	0.27152	21.1455	-0.000474834
	1259	2.33603			19.6852	0.26007	21.1624	-0.000414772
	1260	2.3092			19.701	0.27272	21.1792	0.000174376
	1261	2.32395			19.7168	0.31179	21.196	0.000316893
	1262	2.31616			19.7326	0.38064	21.2129	0.00036987
	1263	2.31695			19.7484	0.48032	21.2297	0.000422847
	1264	2.33813			19.7642	0.61626	21.2465	0.000460309
	1265	2.31966			19.78	0.79308	21.2634	0.00046475
	1266	2.31292			19.7958	1.0155	21.2802	0.000359224
	1267	2.31857			19.8116	1.28306	21.297	0.000253699
	1268	2.34025			19.8273	1.59779	21.3139	-0.000510193
	1269	2.31851			19.8431	1.9606	21.3307	-0.000398052
	1270	2.33877			19.8589	2.36512	21.3475	-1.02874e-05
	1271	2.32563			19.8747	2.80722	21.3644	0.000144398
	1272	2.33075			19.8905	3.2705	21.3812	0.000516126
	1273	2.3445			19.9063	3.74143	21.398	0.000870824
	1274	2.31696			19.9221	4.20398	21.4149	0.00093781
	1275	2.33446			19.9379	4.64015	21.4317	0.00083014
	1276	2.32044			19.9537	5.03307	21.4486	0.00072247
	1277	2.31836			19.9695	5.36251	21.4654	0.000940336
	1278	2.33919			19.9853	5.61582	21.4822	0.00105
	1279	2.343			20.001	5.77964	21.4991	0.000816214
	1280	2.33683			20.0168	5.76067	21.5159	0.000586678
	1281	2.31786			20.0326	5.74169	21.5327	0.00039087
	1282	2.32619			20.0484	5.68618	21.5495	0.00102
	1283	2.31421			20.0642	5.46948	21.5664	0.00112
	1284	2.31472			20.08	5.17523	21.5832	0.00145
	1285	2.35208			20.0958	4.81981	21.6001	0.0015
	1286	2.33087			20.1116	4.418	21.6169	0.00125
	1287	2.34296			20.1274	3.98893	21.6337	0.001
	1288	2.31524			20.1431	3.54883	21.6506	0.000669365
	1289	2.33431			20.1589	3.11117	21.6674	0.000456232
	1290	2.33336			20.1747	2.68732	21.6842	0.000243099
	1291	2.34008			20.1905	2.28968	21.7011	0.000822681
	1292	2.35676			20.2063	1.9289	21.7179	0.000715461
	1293	2.33662			20.2221	1.60448	21.7347	0.000608241
	1294	2.33473			20.2379	1.3202	21.7516	0.000337642
	1295	2.31658			20.2537	1.07426	21.7684	0.000632527
	1296	2.34465			20.2695	0.86383	21.7852	0.000805718
	1297	2.32444			20.2853	0.68681	21.8021	0.000871117
	1298	2.36169			20.301	0.54035	21.8189	0.000707644
	1299	2.34201			20.3168	0.42143	21.8357	0.000544171
	1300	2.35029			20.3326	0.32496	21.8526	0.00018436
	1301	2.34689			20.3484	0.24924	21.8694	8.29138e-05
	1302	2.33135			20.3642	0.18833	21.8862	-1.85325e-05
	1303	2.33456			20.38	0.14003	21.9031	-0.000109795
	1304	2.36789			20.3958	0.10295	21.9199	0.000209968
	1305	2.34105			20.4116	0.07296	21.9367	0.000288404
	1306	2.34273			20.4274	0.05002	21.9536	0.000246175
	1307	2.3569			20.4431	0.03071	21.9704	0.000203946
	1308	2.33188			20.4589	0.01563	21.9872	-0.000599989
	1309	2.39623			20.4747	0.00339	22.0041	-0.000334924
	1310	2.37561			20.4905	-0.00584	22.0209	2.77767e-05
	1311	2.34496			20.5063	-0.01292	22.0378	0.000349946
	1312	2.34749			20.5221	-0.01942	22.0546	0.000504435
	1313	2.38693			20.5379	-0.0242	22.0714	0.000494875
	1314	2.36256			20.5537	-0.02862	22.0883	0.000485315
	1315	2.35449			20.5695	-0.03082	22.1051	0.000192267
	1316	2.36683			20.5852	-0.03344	22.1219	-0.000100781
	1317	2.35215			20.601	-0.03486	22.1388	0.000720785
	1318	2.37654			20.6168	-0.03586	22.1556	0.0007236
	1319	2.35522			20.6326	-0.03787	22.1724	0.000591858
	1320	2.35422			20.6484	-0.03888	22.1893	0.000460116
	1321	2.33644			20.6642	-0.04113	22.2061	-0.000158593
	1322	2.34691			20.68	-0.04229	22.2229	-0.000281632
	1323	2.37888			20.6958	-0.04416	22.2398	-0.000404672
	1324	2.37142			20.7116	-0.04552	22.2566	-0.00082766
	1325	2.39961			20.7274	-0.04652	22.2734	-0.000575166
	1326	2.38262			20.7431	-0.04808	22.2903	-0.00038218
	1327	2.38269			20.7589	-0.0493	22.3071	-0.000189194
	1328	2.37448			20.7747	-0.05204	22.3239	0.00041126
	1329	2.34855			20.7905	-0.05403	22.3408	0.000425969
	1330	2.35722			20.8063	-0.05622	22.3576	0.000440679
	1331	2.37343			20.8221	-0.05717	22.3744	0.000473593
	1332	2.36503			20.8379	-0.05847	22.3913	0.000402617
	1333	2.36896			20.8537	-0.06022	22.4081	0.000331641
	1334	2.36739			20.8695	-0.06102	22.4249	0.000396124
	1335	2.38284			20.8853	-0.0629	22.4418	0.000304153
	1336	2.36337			20.9011	-0.06414	22.4586	0.000212182
	1337	2.35798			20.9168	-0.06603	22.4754	0.000701668
	1338	2.38316			20.9326	-0.06675	22.4923	0.000664766
	1339	2.34712			20.9484	-0.0677	22.5091	0.000627864
	1340	2.35472			20.9642	-0.06864	22.526	0.000466999
	1341	2.37606			20.98	-0.06919	22.5428	-0.000258793
	1342	2.38923			20.9958	-0.06973	22.5596	0.000112124
	1343	2.3961			21.0116	-0.06952	22.5765	0.000241071
	1344	2.38041			21.0274	-0.06933	22.5933	4.7268e-05
	1345	2.37353			21.0432	-0.06938	22.6101	-0.000146535
	1346	2.38053			21.0589	-0.06946	22.627	-4.67653e-05
	1347	2.36315			21.0747	-0.06955	22.6438	0.000479424
	1348	2.3855			21.0905	-0.06933	22.6606	0.000431339
	1349	2.39171			21.1063	-0.06931	22.6775	0.000383254
	1350	2.39285			21.1221	-0.06909	22.6943	0.000251192
	1351	2.38614			21.1379	-0.06925	22.7111	-0.00053
	1352	2.35841			21.1537	-0.06941	22.728	-0.000181269
	1353	2.37711			21.1695	-0.0697	22.7448	1.35786e-05
	1354	2.38458			21.1853	-0.07064	22.7616	0.000195347
	1355	2.40331			21.201	-0.0728	22.7785	0.000238521
	1356	2.37575			21.2168	-0.07657	22.7953	0.000253773
	1357	2.39789			21.2326	-0.08061	22.8121	0.000161797
	1358	2.39362			21.2484	-0.08739	22.829	6.98202e-05
	1359	2.37738			21.2642	-0.09553	22.8458	0.000156639
	1360	2.40533			21.28	-0.10629	22.8626	0.000243458
	1361	2.40197			21.2958	-0.11871	22.8795	0.000492646
	1362	2.38716			21.3116	-0.13532	22.8963	0.000705058
	1363	2.3912			21.3274	-0.15812	22.9132	0.000767304
	1364	2.40424			21.3432	-0.18546	22.93	0.000767505
	1365	2.39277			21.359	-0.21805	22.9468	0.000767706
	1366	2.39252			21.3747	-0.25444	22.9637	0.000332377
	1367	2.40965			21.3905	-0.2973	22.9805	-0.000259546
	1368	2.38823			21.4063	-0.34538	22.9973	-0.000126383
	1369	2.37984			21.4221	-0.39878	23.0142	0.000386324
	1370	2.41185			21.4379	-0.45778	23.031	0.000316701
	1371	2.38034			21.4537	-0.52083	23.0478	0.000247079
	1372	2.40489			21.4695	-0.58764	23.0647	2.42572e-05
	1373	2.37057			21.4853	-0.65409	23.0815	-0.000753267
	1374	2.37881			21.501	-0.73867	23.0983	-0.000562322
	1375	2.38933			21.5168	-0.82509	23.1152	-0.000490738
	1376	2.38768			21.5326	-0.88905	23.132	-0.000419154
	1377	2.38685			21.5484	-0.94126	23.1488	-8.89488e-05
	1378	2.41526			21.5642	-0.98316	23.1657	-4.85273e-05
	1379	2.40409			21.58	-1.01569	23.1825	-9.86544e-05
	1380	2.39071			21.5958	-1.03614	23.1993	-0.000148782
	1381	2.35745			21.6116	-1.04526	23.2162	-0.000255918
	1382	2.40762			21.6274	-1.04183	23.233	-0.000363054
	1383	2.38358			21.6432	-1.02698	23.2498	-0.000955514
	1384	2.40391			21.659	-1.00103	23.2667	-0.000735939
	1385	2.36641			21.6747	-0.96392	23.2835	-0.00033462
	1386	2.39313			21.6905	-0.91832	23.3004	-0.000299532
	1387	2.40681			21.7063	-0.86481	23.3172	-0.000255927
	1388	2.38938			21.7221	-0.80176	23.334	-0.000421987
	1389	2.38726			21.7379	-0.71844	23.3509	-0.000588046
	1390	2.406			21.7537	-0.63651	23.3677	-0.000938064
	1391	2.38216			21.7695	-0.5711	23.3845	-0.000237318
	1392	2.37702			21.7853	-0.50981	23.4014	-6.16729e-05
	1393	2.38811			21.8011	-0.45211	23.4182	9.00835e-05
	1394	2.35331			21.8168	-0.39683	23.435	-1.05254e-05
	1395	2.33905			21.8326	-0.34693	23.4519	-0.000111134
	1396	2.34479			21.8484	-0.30185	23.4687	-0.000341634
	1397	2.35054			21.8642	-0.26272	23.4855	-0.000412806
	1398	2.33471			21.88	-0.2286	23.5024	-0.000315684
	1399	2.37276			21.8958	-0.19873	23.5192	-0.000267011
	1400	2.35913			21.9116	-0.17408	23.536	-0.000218339
	1401	2.36287			21.9274	-0.15312	23.5529	-0.00024103
	1402	2.37707			21.9432	-0.13641	23.5697	-0.000263721
	1403	2.32579			21.959	-0.12142	23.5865	-0.000663531
	1404	2.33486			21.9747	-0.10933	23.6034	-0.000497264
	1405	2.33959			21.9905	-0.09876	23.6202	-0.000480389
	1406	2.34236			22.0063	-0.08979	23.637	-0.000659835
	1407	2.3677			22.0221	-0.08335	23.6539	-0.00083928
	1408	2.33196			22.0379	-0.07716	23.6707	-0.000999735
	1409	2.34286			22.0537	-0.07302	23.6875	-0.00088865
	1410	2.35476			22.0695	-0.06884	23.7044	-0.000777564
	1411	2.31507			22.0853	-0.06605	23.7212	-0.000533918
	1412	2.32993			22.1011	-0.06525	23.7381	-0.00046742
	1413	2.33978			22.1168	-0.06494	23.7549	-0.00055632
	1414	2.33502			22.1326	-0.06513	23.7717	-0.000645219
	1415	2.35486			22.1484	-0.06532	23.7886	-0.000787651
	1416	2.34929			22.1642	-0.06852	23.8054	-0.000740343
	1417	2.3613			22.18	-0.07181	23.8222	-0.000840858
	1418	2.32862			22.1958	-0.07724	23.8391	-0.000941373
	1419	2.35			22.2116	-0.08432	23.8559	-0.000478057
	1420	2.35229			22.2274	-0.09306	23.8727	-0.000388896
	1421	2.32954			22.2432	-0.1047	23.8896	-0.000299735
	1422	2.35054			22.2589	-0.11765	23.9064	-0.000406502
	1423	2.35215			22.2747	-0.13286	23.9232	-0.000513269
	1424	2.33768			22.2905	-0.14837	23.9401	-0.000781551
	1425	2.32761			22.3063	-0.16667	23.9569	-0.000176665
	1426	2.34991			22.3221	-0.18645	23.9737	-0.000218582
	1427	2.3569			22.3379	-0.208	23.9906	-0.000260499
	1428	2.33182			22.3537	-0.23164	24.0074	-0.000513726
	1429	2.33966			22.3695	-0.2551	24.0242	-0.0011
	1430	2.32258			22.3853	-0.27934	24.0411	-0.000737984
	1431	2.32843			22.4011	-0.30116	24.0579	-0.000602159
	1432	2.32611			22.4169	-0.32214	24.0747	-0.000934137
	1433	2.33647			22.4326	-0.34172	24.0916	-0.00127
	1434	2.33212			22.4484	-0.35948	24.1084	-0.000668655
	1435	2.3271			22.4642	-0.37492	24.1252	-0.000660362
	1436	2.34019			22.48	-0.38727	24.1421	-0.000688859
	1437	2.31939			22.4958	-0.39732	24.1589	-0.000717356
	1438	2.34257			22.5116	-0.40236	24.1757	-0.00192
	1439	2.33924			22.5274	-0.40433	24.1926	-0.00113
	1440	2.32751			22.5432	-0.40176	24.2094	-0.000241488
	1441	2.32699			22.5589	-0.39604	24.2263	-5.21472e-05
					22.5747	-0.38754	24.2431	-2.22312e-05
					22.5905	-0.37585	24.2599	7.68475e-06
					22.6063	-0.36257	24.2767	0.000155555
					22.6221	-0.34629	24.2936	0.000504513
					22.6379	-0.32931	24.3104	0.000656698
					22.6537	-0.31044	24.3273	0.000132202
					22.6695	-0.29146	24.3441	-0.000392295
					22.6853	-0.27201	24.3609	-0.00134
					22.7011	-0.25246	24.3778	-0.000833357
					22.7169	-0.23485	24.3946	-0.000668383
					22.7326	-0.21755	24.4114	-0.000662329
					22.7484	-0.20168	24.4283	-0.000656276
					22.7642	-0.18564	24.4451	-0.000543902
					22.78	-0.1714	24.4619	-0.00053214
					22.7958	-0.15775	24.4788	-0.000520379
					22.8116	-0.14499	24.4956	-0.000196651
					22.8274	-0.1359	24.5124	-0.000189572
					22.8432	-0.12793	24.5293	-0.000228011
					22.859	-0.1216	24.5461	-0.000266451
					22.8747	-0.11552	24.5629	-0.000111558
					22.8905	-0.11088	24.5798	4.33349e-05
					22.9063	-0.10586	24.5966	0.000421811
					22.9221	-0.10162	24.6134	0.000353739
					22.9379	-0.09919	24.6303	0.000285666
					22.9537	-0.09617	24.6471	-2.54639e-06
					22.9695	-0.09503	24.6639	-0.000173843
					22.9853	-0.09382	24.6808	-0.000548882
					23.0011	-0.09354	24.6976	-0.000255609
					23.0169	-0.09331	24.7144	-0.000208257
					23.0326	-0.09344	24.7313	-0.000214475
					23.0484	-0.09357	24.7481	-0.000220693
					23.0642	-0.09424	24.7649	-0.000265222
					23.08	-0.09589	24.7818	-0.000386923
					23.0958	-0.09718	24.7986	-0.000508624
					23.1116	-0.09968	24.8155	-0.000859818
					23.1274	-0.1012	24.8323	-0.00121
					23.1432	-0.10229	24.8491	-0.00125
					23.159	-0.10301	24.866	-0.000579088
					23.1747	-0.10313	24.8828	-0.000124045
					23.1905	-0.10324	24.8996	4.42615e-05
					23.2063	-0.1035	24.9165	0.000212569
					23.2221	-0.10375	24.9333	8.39042e-05
					23.2379	-0.10422	24.9501	-4.47601e-05
					23.2537	-0.10424	24.967	-0.000492551
					23.2695	-0.10357	24.9838	-0.000574381
					23.2853	-0.10173	25.0006	-0.000605216
					23.3011	-0.10098	25.0175	-0.00063605
					23.3169	-0.10082	25.0343	-0.000742435
					23.3327	-0.10065	25.0511	-0.000939706
					23.3484	-0.09939	25.068	-0.000777656
					23.3642	-0.09841	25.0848	-0.000708795
					23.38	-0.09794	25.1016	-0.000843302
					23.3958	-0.09672	25.1185	-0.000977809
					23.4116	-0.09604	25.1353	-0.000118555
					23.4274	-0.09406	25.1521	-0.000184982
					23.4432	-0.09344	25.169	-0.000251409
					23.459	-0.09205	25.1858	-0.000390388
					23.4748	-0.09133	25.2026	-0.000932766
					23.4905	-0.09104	25.2195	-0.000507641
					23.5063	-0.09101	25.2363	-0.000226246
					23.5221	-0.09099	25.2532	-0.00014404
					23.5379	-0.08979	25.27	-0.000360617
					23.5537	-0.08986	25.2868	-0.000577194
					23.5695	-0.08943	25.3037	-0.00103
					23.5853	-0.08948	25.3205	-0.000892694
					23.6011	-0.09015	25.3373	-0.00011339
					23.6169	-0.09083	25.3542	1.43079e-05
					23.6327	-0.09231	25.371	-0.000141673
					23.6484	-0.09281	25.3878	-0.000297653
					23.6642	-0.09419	25.4047	-0.000657351
					23.68	-0.09501	25.4215	-0.000995474
					23.6958	-0.0965	25.4383	-0.00123
					23.7116	-0.09692	25.4552	-0.00119
					23.7274	-0.09654	25.472	-0.00127
					23.7432	-0.09645	25.4888	-0.00136
					23.759	-0.09635	25.5057	-0.00158
					23.7748	-0.09626	25.5225	-0.000911285
					23.7905	-0.0954	25.5393	-0.000551954
					23.8063	-0.09489	25.5562	-0.000488697
					23.8221	-0.09449	25.573	-0.000457088
					23.8379	-0.09417	25.5898	-0.000425478
					23.8537	-0.09411	25.6067	-7.2131e-05
					23.8695	-0.09424	25.6235	0.000216344
					23.8853	-0.09438	25.6404	0.000357892
					23.9011	-0.09478	25.6572	0.000181339
					23.9169	-0.09517	25.674	4.78593e-06
					23.9326	-0.0953	25.6909	0.000361578
					23.9484	-0.09543	25.7077	0.000298752
					23.9642	-0.09568	25.7245	0.000235925
					23.98	-0.09608	25.7414	7.87035e-05
					23.9958	-0.09648	25.7582	-4.87742e-05
					24.0116	-0.0965	25.775	-0.000176252
					24.0274	-0.09652	25.7919	-0.000318305
					24.0432	-0.09579	25.8087	-0.000333995
					24.059	-0.09583	25.8255	-0.000168664
					24.0748	-0.09587	25.8424	-0.000206637
					24.0906	-0.09575	25.8592	-0.000244611
					24.1063	-0.09583	25.876	-0.000377003
					24.1221	-0.09601	25.8929	-0.000142566
					24.1379	-0.0962	25.9097	9.18706e-05
					24.1537	-0.09535	25.9265	1.71315e-05
					24.1695	-0.09458	25.9434	-5.76076e-05
					24.1853	-0.094	25.9602	-0.000320717
					24.2011	-0.09306	25.977	-0.000559309
					24.2169	-0.09289	25.9939	-0.000629347
					24.2326	-0.09234	26.0107	-0.000711105
					24.2484	-0.09249	26.0276	0.000377134
					24.2642	-0.09265	26.0444	0.00050622
					24.28	-0.09319	26.0612	0.000519811
					24.2958	-0.09497	26.0781	0.000533402
					24.3116	-0.0958	26.0949	0.000491821
					24.3274	-0.09741	26.1117	0.00045024
					24.3432	-0.0983	26.1286	0.000308395
					24.359	-0.09979	26.1454	-0.000161244
					24.3748	-0.10168	26.1622	-4.93467e-05
					24.3906	-0.10417	26.1791	-1.47929e-05
					24.4063	-0.10486	26.1959	1.97609e-05
					24.4221	-0.10522	26.2127	0.000189421
					24.4379	-0.10619	26.2296	-4.16111e-05
					24.4537	-0.10611	26.2464	-0.000272643
					24.4695	-0.10604	26.2632	-0.000481206
					24.4853	-0.10469	26.2801	-0.000691285
					24.5011	-0.10353	26.2969	-0.000901364
					24.5169	-0.10168	26.3137	-0.000919265
					24.5327	-0.10004	26.3306	-0.000937167
					24.5484	-0.09935	26.3474	-0.000700554
					24.5642	-0.09762	26.3642	-0.00066259
					24.58	-0.09751	26.3811	-0.000911844
					24.5958	-0.09769	26.3979	-0.00116
					24.6116	-0.09787	26.4147	-0.000860474
					24.6274	-0.09817	26.4316	-0.000810407
					24.6432	-0.0985	26.4484	-0.000652825
					24.659	-0.09809	26.4652	-9.68492e-05
					24.6748	-0.09654	26.4821	0.000181675
					24.6906	-0.09654	26.4989	8.467e-05
					24.7063	-0.09511	26.5158	-1.23347e-05
					24.7221	-0.09418	26.5326	-0.000553827
					24.7379	-0.09356	26.5494	-0.000501843
					24.7537	-0.09309	26.5663	-5.68127e-05
					24.7695	-0.09256	26.5831	-0.000195377
					24.7853	-0.09125	26.5999	-0.000333942
					24.8011	-0.0911	26.6168	-0.000701289
					24.8169	-0.09079	26.6336	-0.000830184
					24.8327	-0.09104	26.6504	-0.00117
					24.8484	-0.09129	26.6673	-0.000702424
					24.8642	-0.09175	26.6841	-0.000512826
					24.88	-0.09196	26.7009	-0.000487132
					24.8958	-0.09088	26.7178	-0.00054105
					24.9116	-0.09046	26.7346	-0.000594969
					24.9274	-0.09013	26.7514	-0.000627508
					24.9432	-0.08981	26.7683	-0.000660046
					24.959	-0.08892	26.7851	-0.000320025
					24.9748	-0.08837	26.8019	-0.000250548
					24.9905	-0.08759	26.8188	-0.000582403
					25.0063	-0.08499	26.8356	-0.000914258
					25.0221	-0.08381	26.8524	-0.00128
					25.0379	-0.08345	26.8693	-0.00109
					25.0537	-0.08309	26.8861	-0.0011
					25.0695	-0.08221	26.9029	-0.00111
					25.0853	-0.08185	26.9198	-0.00197
					25.1011	-0.08171	26.9366	-0.00119
					25.1169	-0.0815	26.9535	-0.00102
					25.1327	-0.08197	26.9703	-0.0012
					25.1485	-0.08243	26.9871	-0.00137
					25.1642	-0.08336	27.0039	-0.000654974
					25.18	-0.08451	27.0208	-0.000641147
					25.1958	-0.08593	27.0376	-0.000700025
					25.2116	-0.08693	27.0544	-0.000758903
					25.2274	-0.08722	27.0713	-0.00048014
					25.2432	-0.088	27.0881	-0.000451696
					25.259	-0.08821	27.105	-0.000423252
					25.2748	-0.08843	27.1218	-0.000382005
					25.2906	-0.09017	27.1386	-0.000388227
					25.3063	-0.09253	27.1555	-0.000394449
					25.3221	-0.09346	27.1723	-0.000821943
					25.3379	-0.09406	27.1891	-0.000681787
					25.3537	-0.09591	27.206	-0.000613052
					25.3695	-0.09665	27.2228	-0.000655159
					25.3853	-0.09813	27.2396	-0.000697265
					25.4011	-0.09888	27.2565	-0.000866292
					25.4169	-0.09965	27.2733	-0.00104
					25.4327	-0.09891	27.2901	-0.00107
					25.4485	-0.0987	27.307	-0.00104
					25.4642	-0.09886	27.3238	-0.00104
					25.48	-0.09903	27.3406	-0.00104
					25.4958	-0.09956	27.3575	-0.00096197
					25.5116	-0.10028	27.3743	-0.001
					25.5274	-0.10154	27.3911	-0.00105
					25.5432	-0.10197	27.408	-0.00115
					25.559	-0.10213	27.4248	-0.00161
					25.5748	-0.10195	27.4416	-0.00169
					25.5906	-0.10049	27.4585	-0.000514838
					25.6063	-0.10034	27.4753	-0.000259274
					25.6221	-0.09996	27.4921	-3.7107e-06
					25.6379	-0.09957	27.509	-0.000229343
					25.6537	-0.0999	27.5258	-0.000454975
					25.6695	-0.10024	27.5427	-0.000924268
					25.6853	-0.10092	27.5595	-0.000870938
					25.7011	-0.10207	27.5763	-0.000815651
					25.7169	-0.1037	27.5932	-0.000894326
					25.7327	-0.10387	27.61	-0.000973002
					25.7484	-0.10404	27.6268	-0.00126
					25.7642	-0.10482	27.6437	-0.00154
					25.78	-0.1064	27.6605	-0.000697993
					25.7958	-0.1085	27.6773	-0.000379925
					25.8116	-0.1098	27.6942	-0.000230928
					25.8274	-0.11161	27.711	-0.000334828
					25.8432	-0.11247	27.7278	-0.000438728
					25.859	-0.11394	27.7447	-0.000795525
					25.8748	-0.11426	27.7615	-0.00104
					25.8906	-0.11469	27.7783	-0.000751336
					25.9063	-0.1151	27.7952	-0.000771096
					25.9221	-0.11536	27.812	-0.000790856
					25.9379	-0.11562	27.8288	-0.00116
					25.9537	-0.11396	27.8457	-0.00118
					25.9695	-0.11392	27.8625	-0.000869031
					25.9853	-0.11383	27.8793	-0.000823482
					26.0011	-0.11395	27.8962	-0.000777934
					26.0169	-0.11407	27.913	-0.000752584
					26.0327	-0.11422	27.9298	-0.000727234
					26.0485	-0.11483	27.9467	-0.000762029
					26.0643	-0.11317	27.9635	-0.000796824
					26.08	-0.112	27.9804	-0.0009541
					26.0958	-0.11162	27.9972	-0.000868171
					26.1116	-0.11166	28.014	-0.000837532
					26.1274	-0.11174	28.0309	-0.000806892
					26.1432	-0.11185	28.0477	-0.000707426
					26.159	-0.11205	28.0645	-0.000680306
					26.1748	-0.11226	28.0814	-0.000714289
					26.1906	-0.11303	28.0982	-0.000748273
					26.2064	-0.11146	28.115	-0.00058169
					26.2221	-0.11003	28.1319	-0.000660384
					26.2379	-0.10793	28.1487	-0.000739079
					26.2537	-0.10603	28.1655	-0.000384045
					26.2695	-0.10517	28.1824	-0.000339627
					26.2853	-0.10383	28.1992	-0.000476452
					26.3011	-0.10316	28.216	-0.000613276
					26.3169	-0.1015	28.2329	-1.17232e-05
					26.3327	-0.1001	28.2497	-0.000102844
					26.3485	-0.09758	28.2665	-0.000193965
					26.3642	-0.09555	28.2834	-0.000636822
					26.38	-0.095	28.3002	-0.00106
					26.3958	-0.09425	28.317	-0.001
					26.4116	-0.09391	28.3339	-0.00113
					26.4274	-0.09246	28.3507	-0.00125
					26.4432	-0.09145	28.3676	-0.00104
					26.459	-0.08906	28.3844	6.79726e-05
					26.4748	-0.08709	28.4012	-1.33028e-05
					26.4906	-0.08677	28.4181	-9.45783e-05
					26.5064	-0.08667	28.4349	-0.000323773
					26.5221	-0.08657	28.4517	-0.000581381
					26.5379	-0.08631	28.4686	-0.00083899
					26.5537	-0.08606	28.4854	-0.00122
					26.5695	-0.08603	28.5022	-0.00103
					26.5853	-0.086	28.5191	-0.00094569
					26.6011	-0.08526	28.5359	-0.00104
					26.6169	-0.08433	28.5527	-0.00113
					26.6327	-0.08339	28.5696	-0.000737099
					26.6485	-0.08302	28.5864	-0.000557296
					26.6642	-0.0831	28.6032	-0.000377493
					26.68	-0.08307	28.6201	-0.000160911
					26.6958	-0.08324	28.6369	-8.57671e-05
					26.7116	-0.08341	28.6537	-0.00016495
					26.7274	-0.08412	28.6706	-0.000244132
					26.7432	-0.08641	28.6874	-0.000648733
					26.759	-0.08819	28.7042	-0.000448744
					26.7748	-0.09038	28.7211	-0.000421932
					26.7906	-0.09208	28.7379	-0.000523375
					26.8064	-0.09455	28.7548	-0.000624818
					26.8222	-0.09677	28.7716	-0.00121
					26.8379	-0.09832	28.7884	-0.000926037
					26.8537	-0.10001	28.8053	-0.000861203
					26.8695	-0.10027	28.8221	-0.000851367
					26.8853	-0.10053	28.8389	-0.000914074
					26.9011	-0.0998	28.8558	-0.000976781
					26.9169	-0.09969	28.8726	-0.00111
					26.9327	-0.09969	28.8894	-0.000990513
					26.9485	-0.09907	28.9063	-0.000930864
					26.9642	-0.09888	28.9231	-0.00107
					26.98	-0.09877	28.9399	-0.00121
					26.9958	-0.09903	28.9568	-0.000665931
					27.0116	-0.0993	28.9736	-0.000665113
					27.0274	-0.09979	28.9904	-0.000664294
					27.0432	-0.10035	29.0073	-0.000755412
					27.059	-0.10123	29.0241	-0.000520141
					27.0748	-0.10315	29.0409	-0.00028487
					27.0906	-0.10428	29.0578	-0.000255795
					27.1064	-0.10598	29.0746	-0.000247494
					27.1222	-0.1061	29.0914	-0.000287738
					27.1379	-0.10622	29.1083	-0.000327983
					27.1537	-0.10695	29.1251	-0.000416774
					27.1695	-0.10824	29.1419	-0.000401699
					27.1853	-0.10974	29.1588	-0.000386625
					27.2011	-0.11085	29.1756	-5.73285e-06
					27.2169	-0.11362	29.1924	0.000172382
					27.2327	-0.1152	29.2093	0.000135084
					27.2485	-0.11721	29.2261	9.77867e-05
					27.2643	-0.11853	29.243	-0.000154923
					27.28	-0.11975	29.2598	-0.000760428
					27.2958	-0.12145	29.2766	-0.000235953
					27.3116	-0.12234	29.2934	2.89427e-05
					27.3274	-0.12347	29.3103	0.000106583
					27.3432	-0.12376	29.3271	3.82438e-05
					27.359	-0.12429	29.3439	-3.00954e-05
					27.3748	-0.12259	29.3608	-4.0133e-05
					27.3906	-0.12091	29.3776	-0.000783479
					27.4064	-0.11981	29.3945	-0.000360525
					27.4221	-0.11821	29.4113	-0.000482767
					27.4379	-0.11765	29.4281	-0.000605009
					27.4537	-0.1174	29.445	-0.000865449
					27.4695	-0.11716	29.4618	-0.00105
					27.4853	-0.11689	29.4786	-0.000731483
					27.5011	-0.11685	29.4955	-0.000825646
					27.5169	-0.11719	29.5123	-0.000919808
					27.5327	-0.11753	29.5291	-0.00113
					27.5485	-0.11825	29.546	-0.00061379
					27.5643	-0.119	29.5628	-0.000418782
					27.58	-0.1203	29.5796	-0.000223774
					27.5958	-0.11998	29.5965	-0.000320141
					27.6116	-0.11992	29.6133	-0.000416508
					27.6274	-0.11986	29.6301	-0.0006332
					27.6432	-0.11974	29.647	-0.000894394
					27.659	-0.11962	29.6638	-0.000530185
					27.6748	-0.11951	29.6806	-0.000411117
					27.6906	-0.1194	29.6975	-0.000292049
					27.7064	-0.11921	29.7143	-0.000233998
					27.7222	-0.11903	29.7311	0.000310232
					27.7379	-0.11816	29.748	0.000329081
					27.7537	-0.11675	29.7648	0.000331479
					27.7695	-0.11637	29.7816	0.000274501
					27.7853	-0.11543	29.7985	0.000217523
					27.8011	-0.1157	29.8153	-0.000443234
					27.8169	-0.11597	29.8322	-7.95682e-05
					27.8327	-0.1164	29.849	-3.80118e-05
					27.8485	-0.11688	29.8658	3.54469e-06
					27.8643	-0.11731	29.8827	-8.41042e-05
					27.8801	-0.11731	29.8995	-0.000171753
					27.8958	-0.1155	29.9163	-0.000383629
					27.9116	-0.11501	29.9332	-0.000570698
					27.9274	-0.1137	29.95	-0.000425572
					27.9432	-0.11327	29.9668	-9.16153e-05
					27.959	-0.1124		--
					27.9748	-0.11158		--
					27.9906	-0.11158		--
					28.0064	-0.11124		--
					28.0222	-0.11091		--
					28.0379	-0.11095		--
					28.0537	-0.11106		--
					28.0695	-0.11118		--
					28.0853	-0.11184		--
					28.1011	-0.11313		--
					28.1169	-0.11406
					28.1327	-0.11615
					28.1485	-0.11685
					28.1643	-0.11826
					28.1801	-0.12008
					28.1958	-0.12199
					28.2116	-0.12337
					28.2274	-0.12435
					28.2432	-0.12568
					28.259	-0.12592
					28.2748	-0.12616
					28.2906	-0.12692
					28.3064	-0.12811
					28.3222	-0.12876
					28.3379	-0.1289
					28.3537	-0.12901
					28.3695	-0.128
					28.3853	-0.12758
					28.4011	-0.12731
					28.4169	-0.1274
					28.4327	-0.1276
					28.4485	-0.1278
					28.4643	-0.12812
					28.4801	-0.12826
					28.4959	-0.12893
					28.5116	-0.1279
					28.5274	-0.12737
					28.5432	-0.12626
					28.559	-0.12469
					28.5748	-0.12459
					28.5906	-0.12449
					28.6064	-0.12439
					28.6222	-0.12437
					28.638	-0.12451
					28.6537	-0.12465
					28.6695	-0.12497
					28.6853	-0.12532
					28.7011	-0.1257
					28.7169	-0.12608
					28.7327	-0.12701
					28.7485	-0.12804
					28.7643	-0.12829
					28.7801	-0.12855
					28.7959	-0.12964
					28.8116	-0.13
					28.8274	-0.13128
					28.8432	-0.13151
					28.859	-0.13251
					28.8748	-0.13267
					28.8906	-0.13284
					28.9064	-0.13319
					28.9222	-0.13314
					28.938	-0.1331
					28.9537	-0.13304
					28.9695	-0.13298
					28.9853	-0.13251
					29.0011	-0.13201
					29.0169	-0.13141
					29.0327	-0.13036
					29.0485	-0.13044
					29.0643	-0.12992
					29.0801	-0.12941
					29.0958	-0.12886
					29.1116	-0.12863
					29.1274	-0.12871
					29.1432	-0.12866
					29.159	-0.12892
					29.1748	-0.12917
					29.1906	-0.12974
					29.2064	-0.12993
					29.2222	-0.13034
					29.238	-0.13056
					29.2538	-0.12968
					29.2695	-0.12956
					29.2853	-0.12966
					29.3011	-0.12979
					29.3169	-0.12992
					29.3327	-0.13007
					29.3485	-0.13127
					29.3643	-0.13204
					29.3801	-0.13265
					29.3958	-0.13263
					29.4116	-0.1326
					29.4274	-0.13257
					29.4432	-0.13265
					29.459	-0.13306
					29.4748	-0.13346
					29.4906	-0.13464
					29.5064	-0.13482
					29.5222	-0.13545
					29.538	-0.13457
					29.5538	-0.13401
					29.5695	-0.13262
					29.5853	-0.13101
					29.6011	-0.13034
					29.6169	-0.12839
					29.6327	-0.12758
					29.6485	-0.12716
					29.6643	-0.12713
					29.6801	-0.12729
					29.6959	-0.12746
					29.7116	-0.12869
					29.7274	-0.12918
					29.7432	-0.13056
					29.759	-0.13136
					29.7748	-0.13348
					29.7906	-0.13479
					29.8064	-0.13598
