# Supplementary material for: Fast and selective organocatalytic ring-opening polymerization by fluorinated alcohol without a cocatalyst
Source: Nat Commun. 2019 Aug 9;10:3590. doi: 10.1038/s41467-019-11524-y (PMC6689068; doi:10.1038/s41467-019-11524-y)
Supplement: Supplementary file 3 — Source Data [file 41467_2019_11524_MOESM3_ESM.zip › 200747_2_data_set_3931942_p6g16n (1)/Source Data-R2/source data-Supplementary Figure 3.xlsx]

## Sheet: Sheet1
Supplementary Figure 3
		1,3-Bis-HFAB			1,3-Bis-HFAB+Glu-NCA			1,3-Bis-HFAB+DMEA-TMS'			1,3-Bis-HFAB+DMEA			1,3-Bis-HFAB+AMP
	chemical shift(ppm)	intensity(a.u.)		chemical shift(ppm)	intensity(a.u.)		chemical shift(ppm)	intensity(a.u.)		chemical shift(ppm)	intensity(a.u.)		chemical shift(ppm)	intensity(a.u.)
	-371.7	2.02109		-371.7	0.717476		-371.7	-1.60665		-371.7	1.31342		-371.7	-1.92835
	-371.69	3.19867		-371.69	0.763502		-371.69	-0.421184		-371.69	0.606481		-371.69	-2.22288
	-371.681	1.17423		-371.681	0.107051		-371.681	-2.07481		-371.681	1.59128		-371.681	0.0798938
	-371.672	1.34175		-371.672	1.70137		-371.672	0.806602		-371.672	0.902797		-371.672	-2.68502
	-371.663	-3.09243		-371.663	-2.49512		-371.663	-0.826933		-371.663	2.16852		-371.663	-4.63993
	-371.654	1.32274		-371.654	-0.276511		-371.654	1.22331		-371.654	0.821074		-371.654	-5.68102
	-371.644	-0.356953		-371.644	0.0216266		-371.644	0.0926693		-371.644	2.13515		-371.644	-5.17724
	-371.635	2.91916		-371.635	4.232		-371.635	3.55024		-371.635	0.791837		-371.635	-2.69345
	-371.626	0.0162275		-371.626	-1.69333		-371.626	2.04104		-371.626	0.908804		-371.626	-3.10199
	-371.617	1.74004		-371.617	-0.500469		-371.617	3.14039		-371.617	-1.00378		-371.617	-4.04691
	-371.607	-0.998017		-371.607	-2.78859		-371.607	0.85167		-371.607	0.947236		-371.607	-3.45348
	-371.598	1.90679		-371.598	2.79905		-371.598	-0.152525		-371.598	0.700302		-371.598	-1.09721
	-371.589	-0.31836		-371.589	1.70048		-371.589	1.05232		-371.589	0.857608		-371.589	-0.392902
	-371.58	-0.0186619		-371.58	1.92563		-371.58	2.65688		-371.58	2.83783		-371.58	-0.233492
	-371.571	-1.81839		-371.571	-0.562793		-371.571	0.0179243		-371.571	2.83495		-371.571	-3.08876
	-371.561	1.23068		-371.561	0.963478		-371.561	1.76615		-371.561	2.16446		-371.561	-1.87775
	-371.552	0.687836		-371.552	2.58694		-371.552	2.44284		-371.552	1.74733		-371.552	-2.61805
	-371.543	2.83856		-371.543	2.41021		-371.543	1.8246		-371.543	2.37038		-371.543	-3.39463
	-371.534	0.244396		-371.534	-2.84117		-371.534	-1.30064		-371.534	2.4989		-371.534	-5.10934
	-371.525	2.73892		-371.525	-0.39823		-371.525	2.42608		-371.525	1.93612		-371.525	-4.20443
	-371.515	0.731346		-371.515	-0.740182		-371.515	-0.417164		-371.515	4.28936		-371.515	-5.2067
	-371.506	0.691183		-371.506	4.20721		-371.506	1.94457		-371.506	3.13923		-371.506	-2.1218
	-371.497	1.08922		-371.497	0.688367		-371.497	-0.0136732		-371.497	3.99928		-371.497	-2.4342
	-371.488	0.904936		-371.488	1.54225		-371.488	1.10154		-371.488	0.692296		-371.488	-2.1006
	-371.479	-1.05252		-371.479	0.920803		-371.479	-1.26341		-371.479	0.510975		-371.479	-1.49432
	-371.469	0.332663		-371.469	1.69621		-371.469	0.459246		-371.469	0.309404		-371.469	-1.54958
	-371.46	-1.86928		-371.46	0.578479		-371.46	-0.87284		-371.46	1.70947		-371.46	-4.04482
	-371.451	1.46494		-371.451	2.25797		-371.451	1.39009		-371.451	-2.52453		-371.451	-3.21501
	-371.442	0.433683		-371.442	2.06699		-371.442	-1.42415		-371.442	-0.675024		-371.442	-2.9174
	-371.433	1.12054		-371.433	3.21772		-371.433	1.35014		-371.433	1.54589		-371.433	-2.48926
	-371.423	2.0174		-371.423	1.55517		-371.423	-0.979832		-371.423	3.31215		-371.423	-2.38754
	-371.414	4.5118		-371.414	1.44449		-371.414	0.81169		-371.414	0.771476		-371.414	-1.89291
	-371.405	0.701813		-371.405	0.0172493		-371.405	-1.06277		-371.405	0.155272		-371.405	-4.35452
	-371.396	2.36583		-371.396	3.14605		-371.396	-0.170805		-371.396	0.509198		-371.396	-3.82739
	-371.387	1.28908		-371.387	1.13009		-371.387	1.50292		-371.387	1.00691		-371.387	-2.81974
	-371.377	4.0892		-371.377	1.93925		-371.377	3.31406		-371.377	1.17688		-371.377	-1.42882
	-371.368	1.42791		-371.368	0.212513		-371.368	1.29485		-371.368	2.24125		-371.368	-1.65722
	-371.359	1.72784		-371.359	0.997246		-371.359	3.71003		-371.359	2.22598		-371.359	-1.0015
	-371.35	-0.973236		-371.35	-0.473016		-371.35	1.31605		-371.35	0.0990427		-371.35	-0.91261
	-371.34	2.4825		-371.34	1.75992		-371.34	3.90157		-371.34	-0.220522		-371.34	-0.813113
	-371.331	1.65538		-371.331	0.689103		-371.331	-1.57437		-371.331	0.387477		-371.331	-1.69736
	-371.322	1.36925		-371.322	2.17797		-371.322	1.79146		-371.322	-0.07234		-371.322	-2.59637
	-371.313	1.3949		-371.313	-0.260663		-371.313	-0.468521		-371.313	0.133947		-371.313	-2.28904
	-371.304	1.32836		-371.304	1.4154		-371.304	0.727446		-371.304	0.36547		-371.304	-0.513069
	-371.294	-0.959825		-371.294	0.00144573		-371.294	-1.64361		-371.294	-0.168782		-371.294	-1.45628
	-371.285	0.393946		-371.285	0.829729		-371.285	0.490234		-371.285	-0.626276		-371.285	-1.88874
	-371.276	0.31985		-371.276	0.555775		-371.276	-1.98189		-371.276	1.26592		-371.276	-4.62206
	-371.267	3.59968		-371.267	2.03928		-371.267	0.439849		-371.267	0.851135		-371.267	-4.57464
	-371.258	-0.154923		-371.258	0.316188		-371.258	-2.66488		-371.258	3.17536		-371.258	-2.64681
	-371.248	1.85428		-371.248	4.44302		-371.248	-0.309934		-371.248	-0.476373		-371.248	-0.489026
	-371.239	2.06051		-371.239	2.01669		-371.239	0.122638		-371.239	0.667516		-371.239	-1.7165
	-371.23	4.10787		-371.23	2.24408		-371.23	-0.488741		-371.23	1.12393		-371.23	-1.06541
	-371.221	1.49057		-371.221	1.4232		-371.221	-0.469549		-371.221	0.785661		-371.221	-2.32547
	-371.212	3.23813		-371.212	3.54413		-371.212	0.606911		-371.212	0.925148		-371.212	-3.46238
	-371.202	-0.435487		-371.202	0.677308		-371.202	1.64871		-371.202	1.83997		-371.202	-3.35399
	-371.193	-0.0813269		-371.193	2.40713		-371.193	3.87351		-371.193	0.162276		-371.193	-2.69652
	-371.184	0.902139		-371.184	3.51688		-371.184	-0.11382		-371.184	-1.39723		-371.184	-0.1386
	-371.175	3.59938		-371.175	4.3504		-371.175	2.57983		-371.175	-0.0186692		-371.175	-1.51169
	-371.166	1.54603		-371.166	-0.136559		-371.166	-1.5567		-371.166	1.60159		-371.166	0.493217
	-371.156	1.6183		-371.156	3.1801		-371.156	3.3293		-371.156	1.08768		-371.156	2.18311
	-371.147	0.00360201		-371.147	0.642119		-371.147	1.87496		-371.147	1.92771		-371.147	1.17582
	-371.138	-1.40278		-371.138	1.58813		-371.138	1.60706		-371.138	-0.205187		-371.138	-0.850497
	-371.129	-2.12237		-371.129	-1.46081		-371.129	0.288759		-371.129	0.385948		-371.129	-0.025465
	-371.12	1.42444		-371.12	-0.0271142		-371.12	0.864505		-371.12	2.30879		-371.12	-1.48641
	-371.11	-0.352504		-371.11	-2.20038		-371.11	-1.48901		-371.11	0.198003		-371.11	0.695971
	-371.101	0.996282		-371.101	0.157571		-371.101	2.50151		-371.101	1.21409		-371.101	-1.74491
	-371.092	1.48395		-371.092	-2.13442		-371.092	0.74008		-371.092	2.99953		-371.092	-4.33722
	-371.083	4.66695		-371.083	1.67276		-371.083	-0.118603		-371.083	2.29914		-371.083	-3.12708
	-371.073	0.594337		-371.073	-0.762799		-371.073	0.738612		-371.073	3.51956		-371.073	-2.69169
	-371.064	1.9901		-371.064	1.76664		-371.064	1.63283		-371.064	2.14386		-371.064	-0.210442
	-371.055	0.278198		-371.055	0.905348		-371.055	-0.483493		-371.055	2.71147		-371.055	-1.32357
	-371.046	0.355959		-371.046	3.29233		-371.046	2.57145		-371.046	0.630923		-371.046	-1.45507
	-371.037	-0.484577		-371.037	-0.967072		-371.037	1.5533		-371.037	-0.648418		-371.037	-2.24877
	-371.027	3.66746		-371.027	0.794175		-371.027	3.0932		-371.027	0.341678		-371.027	-3.10325
	-371.018	1.21273		-371.018	-0.843318		-371.018	-1.09519		-371.018	1.03529		-371.018	-1.37404
	-371.009	4.38308		-371.009	1.65456		-371.009	0.208049		-371.009	-0.554591		-371.009	-2.27546
	-371	3.1941		-371	-0.457714		-371	0.243359		-371	1.28027		-371	-2.37058
	-370.991	6.05501		-370.991	0.707871		-370.991	2.42882		-370.991	0.819055		-370.991	-1.08427
	-370.981	0.297738		-370.981	-0.952411		-370.981	-1.28848		-370.981	-2.11504		-370.981	-0.0898066
	-370.972	-0.595032		-370.972	-0.081999		-370.972	1.99801		-370.972	0.957942		-370.972	-0.549736
	-370.963	-1.72658		-370.963	-0.362137		-370.963	0.18384		-370.963	1.02695		-370.963	-2.0961
	-370.954	1.46265		-370.954	2.57484		-370.954	3.37902		-370.954	3.08069		-370.954	-1.30051
	-370.945	0.402455		-370.945	-0.145648		-370.945	2.31245		-370.945	0.733787		-370.945	-2.28652
	-370.935	3.20698		-370.935	0.0955016		-370.935	3.00448		-370.935	2.01128		-370.935	-3.75138
	-370.926	-0.687679		-370.926	2.12555		-370.926	1.94126		-370.926	2.2476		-370.926	-2.58288
	-370.917	0.568045		-370.917	2.17109		-370.917	4.80845		-370.917	1.1018		-370.917	-2.5491
	-370.908	-3.89731		-370.908	-1.05344		-370.908	2.58276		-370.908	0.221597		-370.908	-1.66002
	-370.899	-1.67256		-370.899	0.177764		-370.899	2.09579		-370.899	-0.467405		-370.899	-3.14068
	-370.889	-0.503922		-370.889	2.2227		-370.889	0.57363		-370.889	2.98507		-370.889	-4.1629
	-370.88	0.119928		-370.88	3.59086		-370.88	3.3192		-370.88	-0.4457		-370.88	-2.47144
	-370.871	-0.143459		-370.871	1.07779		-370.871	1.19974		-370.871	-1.3959		-370.871	0.0880666
	-370.862	2.82832		-370.862	1.95669		-370.862	5.32554		-370.862	-1.46103		-370.862	-1.42305
	-370.852	-0.347461		-370.852	0.660232		-370.852	2.11954		-370.852	-0.524292		-370.852	-0.427103
	-370.843	2.02627		-370.843	0.147254		-370.843	2.35407		-370.843	0.350884		-370.843	0.33376
	-370.834	1.26423		-370.834	0.659573		-370.834	-0.366585		-370.834	0.214512		-370.834	-0.0777926
	-370.825	3.23736		-370.825	2.89788		-370.825	2.33607		-370.825	0.651874		-370.825	-3.01844
	-370.816	2.98482		-370.816	2.27516		-370.816	2.60468		-370.816	1.02145		-370.816	-1.89676
	-370.806	3.70823		-370.806	5.31578		-370.806	4.28848		-370.806	0.283303		-370.806	-3.82964
	-370.797	2.34582		-370.797	1.5542		-370.797	2.07276		-370.797	-1.64525		-370.797	-2.27989
	-370.788	3.43955		-370.788	3.31961		-370.788	2.06538		-370.788	-0.922059		-370.788	-2.79657
	-370.779	-0.355023		-370.779	2.15857		-370.779	0.708302		-370.779	-0.717481		-370.779	-2.44231
	-370.77	2.25147		-370.77	2.31775		-370.77	3.56407		-370.77	0.878909		-370.77	-4.74517
	-370.76	1.23347		-370.76	-0.189579		-370.76	0.4644		-370.76	2.36754		-370.76	-1.5614
	-370.751	2.65089		-370.751	2.71449		-370.751	0.215076		-370.751	3.54235		-370.751	-1.50328
	-370.742	2.30043		-370.742	3.24503		-370.742	-0.339257		-370.742	0.421525		-370.742	-0.56485
	-370.733	3.60706		-370.733	2.62656		-370.733	4.73464		-370.733	-0.375089		-370.733	-3.17233
	-370.724	2.91453		-370.724	1.63406		-370.724	3.63872		-370.724	1.6311		-370.724	-1.06206
	-370.714	5.21892		-370.714	2.22302		-370.714	4.53843		-370.714	2.99184		-370.714	-2.19879
	-370.705	1.66116		-370.705	1.67697		-370.705	1.14913		-370.705	2.96693		-370.705	-4.70584
	-370.696	1.5281		-370.696	4.4762		-370.696	1.69675		-370.696	2.59038		-370.696	-4.22552
	-370.687	-1.16367		-370.687	1.03728		-370.687	1.85558		-370.687	1.26832		-370.687	-3.40895
	-370.678	1.91973		-370.678	0.629667		-370.678	3.17269		-370.678	2.65106		-370.678	-4.69926
	-370.668	0.137624		-370.668	-0.827332		-370.668	0.968036		-370.668	-1.82297		-370.668	-3.32346
	-370.659	2.11056		-370.659	1.51293		-370.659	2.77934		-370.659	0.304723		-370.659	-2.55517
	-370.65	0.153233		-370.65	1.29219		-370.65	2.35342		-370.65	2.07405		-370.65	-1.5916
	-370.641	3.06505		-370.641	2.86905		-370.641	3.09282		-370.641	1.32962		-370.641	-1.96087
	-370.632	1.22985		-370.632	1.47242		-370.632	-1.05279		-370.632	2.09576		-370.632	-1.04314
	-370.622	4.27362		-370.622	2.02745		-370.622	2.3643		-370.622	1.4997		-370.622	-1.21855
	-370.613	2.61022		-370.613	-0.66717		-370.613	0.965049		-370.613	0.0194911		-370.613	-0.553566
	-370.604	3.00014		-370.604	0.622368		-370.604	2.27878		-370.604	0.760069		-370.604	-1.20554
	-370.595	2.06747		-370.595	-0.432631		-370.595	0.966565		-370.595	1.67165		-370.595	0.782279
	-370.585	4.487		-370.585	3.05914		-370.585	1.87969		-370.585	2.96713		-370.585	-1.68768
	-370.576	2.2228		-370.576	2.13849		-370.576	0.346133		-370.576	3.00442		-370.576	-2.12952
	-370.567	2.46984		-370.567	3.25686		-370.567	2.63281		-370.567	2.61262		-370.567	-4.10775
	-370.558	-1.09706		-370.558	3.75484		-370.558	3.35463		-370.558	1.18655		-370.558	-4.07317
	-370.549	1.59117		-370.549	4.44777		-370.549	3.93429		-370.549	2.50554		-370.549	-2.2184
	-370.539	0.0493267		-370.539	0.206133		-370.539	2.05824		-370.539	1.19345		-370.539	-3.39496
	-370.53	3.98408		-370.53	3.54557		-370.53	2.00932		-370.53	1.0012		-370.53	-5.67586
	-370.521	3.82661		-370.521	0.603446		-370.521	1.04235		-370.521	0.424942		-370.521	-0.736845
	-370.512	1.4442		-370.512	-0.579684		-370.512	1.38759		-370.512	0.743035		-370.512	-2.32555
	-370.503	0.199393		-370.503	-0.325854		-370.503	0.742623		-370.503	2.02825		-370.503	-3.84214
	-370.493	2.55797		-370.493	2.50745		-370.493	-0.180168		-370.493	4.76382		-370.493	-3.70227
	-370.484	0.330866		-370.484	-1.04406		-370.484	-1.20809		-370.484	2.44296		-370.484	-2.83961
	-370.475	4.40325		-370.475	-0.0233526		-370.475	2.08202		-370.475	3.25215		-370.475	-1.51327
	-370.466	1.20346		-370.466	1.60386		-370.466	-0.247698		-370.466	-0.247112		-370.466	-0.622447
	-370.457	1.57009		-370.457	2.75158		-370.457	1.38954		-370.457	2.16169		-370.457	-3.95547
	-370.447	0.451003		-370.447	3.21859		-370.447	0.754084		-370.447	2.06183		-370.447	-4.01358
	-370.438	1.49186		-370.438	2.7499		-370.438	2.69836		-370.438	3.02868		-370.438	-2.61016
	-370.429	0.488938		-370.429	1.20126		-370.429	-1.41134		-370.429	3.08433		-370.429	-1.42993
	-370.42	1.65927		-370.42	1.90782		-370.42	1.48848		-370.42	3.401		-370.42	-1.26612
	-370.411	-1.46704		-370.411	2.55614		-370.411	0.606529		-370.411	3.74064		-370.411	1.30394
	-370.401	0.7483		-370.401	3.90356		-370.401	1.15344		-370.401	3.67593		-370.401	-0.73194
	-370.392	0.856482		-370.392	0.663288		-370.392	-0.395755		-370.392	2.45838		-370.392	-2.46013
	-370.383	2.74198		-370.383	1.8516		-370.383	3.42162		-370.383	3.28974		-370.383	-3.02859
	-370.374	-0.249525		-370.374	0.581277		-370.374	0.437035		-370.374	2.96228		-370.374	-1.93738
	-370.365	1.69331		-370.365	1.94464		-370.365	1.65179		-370.365	3.43844		-370.365	-0.755598
	-370.355	-1.00561		-370.355	0.0232537		-370.355	0.915624		-370.355	2.17387		-370.355	-2.80136
	-370.346	1.20094		-370.346	1.60809		-370.346	0.40979		-370.346	2.30771		-370.346	-1.89814
	-370.337	2.35645		-370.337	0.654		-370.337	0.742857		-370.337	-0.826469		-370.337	-2.01258
	-370.328	2.41298		-370.328	1.70009		-370.328	3.48926		-370.328	1.33956		-370.328	-3.39069
	-370.318	0.0214562		-370.318	3.75618		-370.318	3.45194		-370.318	1.26228		-370.318	-2.935
	-370.309	2.06044		-370.309	1.84816		-370.309	3.23362		-370.309	3.29879		-370.309	-3.05732
	-370.3	1.90092		-370.3	2.8623		-370.3	0.167846		-370.3	1.44323		-370.3	-1.94382
	-370.291	1.67387		-370.291	2.73568		-370.291	4.94385		-370.291	1.87344		-370.291	-2.75167
	-370.282	0.14296		-370.282	0.343322		-370.282	3.03801		-370.282	1.26668		-370.282	-2.70184
	-370.272	1.32324		-370.272	2.93447		-370.272	1.61022		-370.272	2.99306		-370.272	-2.33357
	-370.263	1.57501		-370.263	2.15412		-370.263	0.71349		-370.263	0.833708		-370.263	0.383726
	-370.254	1.62642		-370.254	3.09567		-370.254	4.52505		-370.254	0.00370432		-370.254	-2.4905
	-370.245	1.08916		-370.245	1.30379		-370.245	4.9969		-370.245	1.24167		-370.245	-0.832284
	-370.236	3.40272		-370.236	2.51365		-370.236	1.36573		-370.236	2.10501		-370.236	-1.40084
	-370.226	2.95403		-370.226	2.11365		-370.226	-0.687214		-370.226	2.96852		-370.226	-2.12004
	-370.217	4.44463		-370.217	0.982276		-370.217	3.73006		-370.217	3.11893		-370.217	-1.95551
	-370.208	2.8481		-370.208	0.520945		-370.208	2.80354		-370.208	0.0412081		-370.208	-1.03047
	-370.199	1.42099		-370.199	1.49093		-370.199	2.96668		-370.199	1.04608		-370.199	-2.74807
	-370.19	-1.07407		-370.19	0.0640291		-370.19	1.01682		-370.19	0.092999		-370.19	-2.92121
	-370.18	0.920756		-370.18	1.24005		-370.18	2.17553		-370.18	0.56093		-370.18	-3.02562
	-370.171	-0.444236		-370.171	0.674359		-370.171	1.38351		-370.171	-1.84105		-370.171	-0.0326931
	-370.162	2.91346		-370.162	1.58514		-370.162	1.91261		-370.162	0.39601		-370.162	-4.2433
	-370.153	2.71367		-370.153	1.16659		-370.153	2.76491		-370.153	0.418308		-370.153	-3.96274
	-370.144	5.17787		-370.144	1.1939		-370.144	4.44371		-370.144	0.456927		-370.144	-4.09316
	-370.134	3.1562		-370.134	1.63791		-370.134	3.00379		-370.134	1.28646		-370.134	0.387526
	-370.125	2.14436		-370.125	1.46611		-370.125	3.42693		-370.125	3.73294		-370.125	0.486287
	-370.116	1.96103		-370.116	-0.0256218		-370.116	-0.254187		-370.116	2.30734		-370.116	0.914024
	-370.107	2.35515		-370.107	-0.437724		-370.107	2.22192		-370.107	3.00229		-370.107	-0.340717
	-370.098	1.79694		-370.098	1.13259		-370.098	1.98336		-370.098	2.44831		-370.098	1.18406
	-370.088	2.78076		-370.088	1.35844		-370.088	3.25877		-370.088	3.17521		-370.088	-0.109206
	-370.079	1.71255		-370.079	0.962676		-370.079	2.0198		-370.079	2.15266		-370.079	0.972918
	-370.07	3.80079		-370.07	1.8393		-370.07	3.27438		-370.07	2.2651		-370.07	-1.01777
	-370.061	2.85984		-370.061	0.58591		-370.061	1.51919		-370.061	0.825607		-370.061	-1.76453
	-370.051	1.13797		-370.051	0.638892		-370.051	3.72242		-370.051	1.35556		-370.051	-2.03541
	-370.042	-0.64609		-370.042	0.612322		-370.042	1.2222		-370.042	0.336351		-370.042	-1.37317
	-370.033	0.281371		-370.033	1.90617		-370.033	-1.8507		-370.033	2.76344		-370.033	-3.22578
	-370.024	-0.817121		-370.024	0.445441		-370.024	-1.69008		-370.024	1.88642		-370.024	0.591112
	-370.015	3.01138		-370.015	0.307175		-370.015	2.18493		-370.015	2.45876		-370.015	-1.71067
	-370.005	2.50594		-370.005	2.99457		-370.005	-0.408721		-370.005	-0.425901		-370.005	0.927038
	-369.996	2.19723		-369.996	1.69394		-369.996	3.0774		-369.996	3.08875		-369.996	-1.48149
	-369.987	1.08945		-369.987	0.168647		-369.987	2.04354		-369.987	2.84654		-369.987	0.815366
	-369.978	2.53587		-369.978	1.10753		-369.978	3.83941		-369.978	2.80761		-369.978	-0.0701818
	-369.969	-0.207022		-369.969	1.25698		-369.969	1.11082		-369.969	0.882217		-369.969	0.285982
	-369.959	0.631687		-369.959	3.15568		-369.959	0.193716		-369.959	1.8089		-369.959	0.284348
	-369.95	3.32453		-369.95	1.95837		-369.95	-0.0327345		-369.95	3.104		-369.95	0.122737
	-369.941	2.76775		-369.941	-0.703457		-369.941	-0.432249		-369.941	1.98327		-369.941	0.22172
	-369.932	1.33208		-369.932	-1.64184		-369.932	-1.715		-369.932	-0.242718		-369.932	0.574591
	-369.923	1.33344		-369.923	2.26848		-369.923	1.3764		-369.923	4.10339		-369.923	-1.85038
	-369.913	1.99629		-369.913	1.96046		-369.913	3.20436		-369.913	1.22454		-369.913	-0.824188
	-369.904	2.61682		-369.904	0.301471		-369.904	3.29487		-369.904	3.09589		-369.904	-6.15394
	-369.895	2.0911		-369.895	1.97576		-369.895	1.33037		-369.895	1.7007		-369.895	-2.81329
	-369.886	2.55757		-369.886	1.52948		-369.886	0.922591		-369.886	2.89022		-369.886	-3.05124
	-369.877	1.12996		-369.877	0.475455		-369.877	-0.637005		-369.877	0.660348		-369.877	-1.56848
	-369.867	0.643793		-369.867	1.93441		-369.867	0.984101		-369.867	1.33734		-369.867	-2.25612
	-369.858	-0.798248		-369.858	2.79425		-369.858	-0.796083		-369.858	1.72468		-369.858	-0.18539
	-369.849	2.05307		-369.849	1.36091		-369.849	0.843994		-369.849	1.43775		-369.849	-0.9792
	-369.84	2.60065		-369.84	0.887841		-369.84	2.0326		-369.84	1.26934		-369.84	0.356794
	-369.831	3.69198		-369.831	1.63066		-369.831	2.57605		-369.831	1.87841		-369.831	-0.963504
	-369.821	2.19569		-369.821	1.75253		-369.821	2.39179		-369.821	1.913		-369.821	2.74538
	-369.812	1.74689		-369.812	3.75595		-369.812	3.35775		-369.812	3.73837		-369.812	0.924776
	-369.803	2.37576		-369.803	0.848993		-369.803	1.04563		-369.803	0.0423737		-369.803	0.218038
	-369.794	2.90061		-369.794	1.31409		-369.794	3.32236		-369.794	0.381163		-369.794	-1.47951
	-369.784	1.07039		-369.784	1.70385		-369.784	3.50554		-369.784	2.49771		-369.784	-0.834047
	-369.775	2.01395		-369.775	2.29811		-369.775	2.84688		-369.775	2.06897		-369.775	-3.52953
	-369.766	0.520738		-369.766	0.181885		-369.766	0.639021		-369.766	0.517748		-369.766	-2.35852
	-369.757	2.44478		-369.757	0.939687		-369.757	3.19155		-369.757	3.95065		-369.757	-3.09368
	-369.748	3.94643		-369.748	0.219368		-369.748	1.8988		-369.748	1.3594		-369.748	-2.0859
	-369.738	0.663894		-369.738	-0.284549		-369.738	4.17956		-369.738	3.23815		-369.738	-2.82784
	-369.729	1.41364		-369.729	2.52506		-369.729	2.50942		-369.729	-0.186689		-369.729	0.442616
	-369.72	1.25509		-369.72	4.36652		-369.72	3.30816		-369.72	2.64195		-369.72	-2.14709
	-369.711	-2.38704		-369.711	3.60538		-369.711	0.375302		-369.711	2.82663		-369.711	-0.832988
	-369.702	0.473479		-369.702	2.4207		-369.702	2.59244		-369.702	1.55044		-369.702	-2.58477
	-369.692	3.61316		-369.692	2.08168		-369.692	0.845354		-369.692	0.936084		-369.692	0.977217
	-369.683	2.06423		-369.683	2.15132		-369.683	1.73155		-369.683	2.76323		-369.683	-1.89959
	-369.674	1.07791		-369.674	1.12478		-369.674	0.277386		-369.674	1.55834		-369.674	-0.206015
	-369.665	1.5913		-369.665	3.80214		-369.665	2.44416		-369.665	3.55154		-369.665	-2.06267
	-369.656	3.37673		-369.656	2.15529		-369.656	1.64705		-369.656	2.4042		-369.656	0.226671
	-369.646	3.5536		-369.646	2.16395		-369.646	1.96428		-369.646	4.9031		-369.646	-0.141876
	-369.637	2.51529		-369.637	3.62633		-369.637	-0.219712		-369.637	3.69562		-369.637	1.38283
	-369.628	3.94139		-369.628	3.20015		-369.628	0.74822		-369.628	5.93094		-369.628	-2.52634
	-369.619	4.0435		-369.619	0.313671		-369.619	2.17863		-369.619	0.983586		-369.619	-1.28965
	-369.61	3.40005		-369.61	2.02044		-369.61	3.78901		-369.61	-0.656365		-369.61	-5.06535
	-369.6	3.89926		-369.6	4.18897		-369.6	1.48013		-369.6	-2.04304		-369.6	-1.8262
	-369.591	2.77671		-369.591	3.04085		-369.591	1.36197		-369.591	1.87152		-369.591	-1.26781
	-369.582	2.51462		-369.582	3.35436		-369.582	1.94748		-369.582	0.732783		-369.582	-0.67469
	-369.573	1.41991		-369.573	2.11606		-369.573	2.21215		-369.573	2.92968		-369.573	-1.51602
	-369.563	1.40393		-369.563	0.149644		-369.563	2.02876		-369.563	1.58405		-369.563	-1.85416
	-369.554	0.697111		-369.554	1.43963		-369.554	0.849661		-369.554	2.89827		-369.554	-2.95125
	-369.545	0.582182		-369.545	3.05805		-369.545	-0.061958		-369.545	3.77985		-369.545	-0.621547
	-369.536	-0.0816965		-369.536	4.16802		-369.536	1.69496		-369.536	1.9879		-369.536	-3.9205
	-369.527	-1.01801		-369.527	3.45681		-369.527	-0.572919		-369.527	0.4873		-369.527	-4.08849
	-369.517	2.25499		-369.517	2.39153		-369.517	0.427142		-369.517	3.22074		-369.517	-2.37087
	-369.508	3.18669		-369.508	3.14278		-369.508	1.90714		-369.508	0.148553		-369.508	-1.04037
	-369.499	3.26705		-369.499	2.34944		-369.499	2.71717		-369.499	1.57924		-369.499	-4.40648
	-369.49	3.4622		-369.49	1.58426		-369.49	-0.507027		-369.49	2.26431		-369.49	-1.64521
	-369.481	2.50589		-369.481	3.42172		-369.481	2.9493		-369.481	6.22726		-369.481	-1.72114
	-369.471	0.545234		-369.471	3.60392		-369.471	4.04993		-369.471	3.46643		-369.471	0.317377
	-369.462	2.42709		-369.462	1.09948		-369.462	5.32571		-369.462	4.43367		-369.462	-4.37116
	-369.453	2.5983		-369.453	2.54659		-369.453	3.94046		-369.453	2.4585		-369.453	-3.09303
	-369.444	1.3701		-369.444	6.33973		-369.444	4.70789		-369.444	1.49869		-369.444	-3.16738
	-369.435	-0.133345		-369.435	8.63331		-369.435	4.35638		-369.435	1.29621		-369.435	-1.2868
	-369.425	-0.532937		-369.425	4.36487		-369.425	1.76536		-369.425	3.79093		-369.425	-2.33365
	-369.416	0.0865545		-369.416	3.59286		-369.416	2.39382		-369.416	1.13013		-369.416	1.31395
	-369.407	3.05668		-369.407	1.16552		-369.407	3.05803		-369.407	1.21569		-369.407	-2.68216
	-369.398	1.83173		-369.398	1.46676		-369.398	3.26105		-369.398	0.237104		-369.398	-3.21574
	-369.389	1.74506		-369.389	0.629072		-369.389	3.70329		-369.389	3.08602		-369.389	-2.15508
	-369.379	1.33613		-369.379	1.86468		-369.379	-0.264137		-369.379	0.132395		-369.379	-1.18804
	-369.37	-0.430057		-369.37	0.911747		-369.37	1.71753		-369.37	-0.387918		-369.37	-3.27748
	-369.361	2.032		-369.361	1.47097		-369.361	-0.210086		-369.361	-1.55509		-369.361	0.852339
	-369.352	4.66902		-369.352	1.36849		-369.352	0.337994		-369.352	-0.335238		-369.352	-1.28788
	-369.343	5.47058		-369.343	3.74875		-369.343	-0.44931		-369.343	0.458512		-369.343	-0.851808
	-369.333	3.21916		-369.333	2.36251		-369.333	1.61606		-369.333	2.86215		-369.333	-0.071933
	-369.324	0.213743		-369.324	0.338841		-369.324	1.37235		-369.324	1.22479		-369.324	-2.7156
	-369.315	-0.0980591		-369.315	-0.244054		-369.315	0.707819		-369.315	4.97283		-369.315	-6.91512
	-369.306	1.70734		-369.306	2.69978		-369.306	3.93616		-369.306	3.41667		-369.306	-2.52782
	-369.296	2.00941		-369.296	2.40312		-369.296	3.24745		-369.296	2.80072		-369.296	-3.57519
	-369.287	4.44306		-369.287	3.49337		-369.287	0.229311		-369.287	-0.258376		-369.287	-2.94126
	-369.278	3.37232		-369.278	1.14709		-369.278	2.03659		-369.278	4.29652		-369.278	-2.03936
	-369.269	2.7023		-369.269	3.8408		-369.269	1.67897		-369.269	2.93223		-369.269	0.76823
	-369.26	0.11779		-369.26	1.73642		-369.26	0.94958		-369.26	3.44861		-369.26	-0.170508
	-369.25	1.39665		-369.25	2.33527		-369.25	3.43607		-369.25	1.52598		-369.25	2.44246
	-369.241	3.13773		-369.241	3.66295		-369.241	4.33128		-369.241	2.5595		-369.241	-0.0640209
	-369.232	4.42796		-369.232	2.26198		-369.232	4.49972		-369.232	0.20989		-369.232	-0.506685
	-369.223	3.04883		-369.223	2.40539		-369.223	1.37412		-369.223	0.42901		-369.223	-2.56853
	-369.214	2.26752		-369.214	1.62457		-369.214	1.85652		-369.214	2.38341		-369.214	-0.91212
	-369.204	3.84853		-369.204	2.75531		-369.204	4.19951		-369.204	2.5363		-369.204	-3.91324
	-369.195	4.29488		-369.195	2.47986		-369.195	0.766433		-369.195	1.90381		-369.195	2.02092
	-369.186	4.02927		-369.186	1.66786		-369.186	-1.37364		-369.186	3.95612		-369.186	-1.49918
	-369.177	4.25618		-369.177	3.46466		-369.177	0.402886		-369.177	2.61156		-369.177	-0.248546
	-369.168	3.4289		-369.168	4.2863		-369.168	1.90506		-369.168	3.57237		-369.168	-2.05259
	-369.158	3.48807		-369.158	4.98699		-369.158	-0.0606518		-369.158	0.0419243		-369.158	1.24214
	-369.149	0.237607		-369.149	3.04687		-369.149	0.976642		-369.149	2.61527		-369.149	0.01981
	-369.14	4.43498		-369.14	3.50445		-369.14	2.89737		-369.14	1.10534		-369.14	2.3728
	-369.131	2.60161		-369.131	3.5449		-369.131	5.18295		-369.131	2.20316		-369.131	-2.57031
	-369.122	2.25355		-369.122	2.2202		-369.122	4.27279		-369.122	1.1381		-369.122	-2.67914
	-369.112	0.154515		-369.112	1.94926		-369.112	0.578765		-369.112	4.37813		-369.112	-4.54793
	-369.103	0.667767		-369.103	2.49226		-369.103	0.987814		-369.103	2.05345		-369.103	-2.42132
	-369.094	0.804044		-369.094	3.35324		-369.094	2.38757		-369.094	2.03288		-369.094	-3.64729
	-369.085	0.239207		-369.085	1.76559		-369.085	2.10509		-369.085	0.759346		-369.085	0.426315
	-369.076	1.48215		-369.076	3.97812		-369.076	0.348213		-369.076	2.0849		-369.076	-2.36099
	-369.066	2.9741		-369.066	3.20026		-369.066	0.802776		-369.066	0.925616		-369.066	-0.193005
	-369.057	1.16453		-369.057	0.52089		-369.057	2.02066		-369.057	2.2455		-369.057	-1.19805
	-369.048	1.8038		-369.048	3.00042		-369.048	3.73312		-369.048	-0.209128		-369.048	0.138477
	-369.039	2.06579		-369.039	2.868		-369.039	3.78623		-369.039	3.4977		-369.039	-3.05066
	-369.029	2.21423		-369.029	1.93034		-369.029	2.99787		-369.029	1.71852		-369.029	-0.138121
	-369.02	-0.539816		-369.02	2.02875		-369.02	2.94171		-369.02	2.00518		-369.02	-1.66117
	-369.011	0.584087		-369.011	2.16921		-369.011	3.42286		-369.011	1.88636		-369.011	-0.218396
	-369.002	-0.156827		-369.002	-0.259396		-369.002	3.40457		-369.002	1.84079		-369.002	-0.469641
	-368.993	1.03874		-368.993	-0.0319997		-368.993	2.09721		-368.993	2.38862		-368.993	-0.625245
	-368.983	0.943915		-368.983	0.0859151		-368.983	2.88072		-368.983	4.99369		-368.983	-4.74134
	-368.974	5.09715		-368.974	2.35626		-368.974	1.67879		-368.974	0.0982841		-368.974	-0.732478
	-368.965	3.34002		-368.965	3.31511		-368.965	3.73478		-368.965	4.2264		-368.965	-0.504157
	-368.956	3.88667		-368.956	2.36002		-368.956	2.43475		-368.956	2.59604		-368.956	3.21634
	-368.947	3.35318		-368.947	-0.55419		-368.947	2.3014		-368.947	3.62692		-368.947	-1.71232
	-368.937	2.66659		-368.937	1.36519		-368.937	4.25891		-368.937	3.94375		-368.937	0.00112533
	-368.928	2.15159		-368.928	3.18349		-368.928	4.73775		-368.928	4.21685		-368.928	0.306326
	-368.919	0.751997		-368.919	3.29945		-368.919	2.73545		-368.919	1.062		-368.919	0.209738
	-368.91	1.98148		-368.91	2.16613		-368.91	3.38368		-368.91	3.96598		-368.91	0.487252
	-368.901	2.55993		-368.901	2.39406		-368.901	2.93899		-368.901	2.59281		-368.901	0.924205
	-368.891	0.483858		-368.891	0.43008		-368.891	3.38616		-368.891	3.36077		-368.891	-0.310839
	-368.882	3.97839		-368.882	2.42257		-368.882	0.0694451		-368.882	-0.747612		-368.882	2.92762
	-368.873	5.00784		-368.873	0.745488		-368.873	-1.33323		-368.873	3.42346		-368.873	-0.958996
	-368.864	3.71598		-368.864	2.61947		-368.864	1.64158		-368.864	1.02687		-368.864	-0.91127
	-368.855	3.17954		-368.855	1.57974		-368.855	2.96038		-368.855	3.8311		-368.855	-2.18419
	-368.845	1.46409		-368.845	1.91961		-368.845	1.43854		-368.845	3.88319		-368.845	-1.76857
	-368.836	2.5508		-368.836	-0.985439		-368.836	2.12174		-368.836	3.81245		-368.836	-2.38698
	-368.827	2.81348		-368.827	-0.633021		-368.827	2.15143		-368.827	3.14604		-368.827	0.494806
	-368.818	1.21643		-368.818	2.11449		-368.818	3.69542		-368.818	5.11454		-368.818	-2.97334
	-368.809	0.0923991		-368.809	4.16881		-368.809	3.42692		-368.809	1.35563		-368.809	-1.75915
	-368.799	0.0557368		-368.799	3.98286		-368.799	1.78804		-368.799	2.10068		-368.799	-3.11665
	-368.79	4.00869		-368.79	4.45679		-368.79	1.92514		-368.79	-0.592354		-368.79	-0.434765
	-368.781	2.36256		-368.781	1.06787		-368.781	2.24481		-368.781	2.82347		-368.781	-1.65461
	-368.772	1.20554		-368.772	0.511181		-368.772	1.90374		-368.772	1.81646		-368.772	-0.676799
	-368.762	0.529383		-368.762	-1.15924		-368.762	3.23727		-368.762	1.05559		-368.762	-1.92866
	-368.753	3.41751		-368.753	-0.740359		-368.753	3.91812		-368.753	-1.13209		-368.753	-1.76399
	-368.744	4.09142		-368.744	-0.0368704		-368.744	2.57782		-368.744	3.97477		-368.744	-2.10769
	-368.735	6.48222		-368.735	0.471336		-368.735	3.91554		-368.735	2.88188		-368.735	1.01463
	-368.726	2.96172		-368.726	1.04384		-368.726	2.77705		-368.726	3.66012		-368.726	0.38265
	-368.716	2.71769		-368.716	3.35799		-368.716	4.08463		-368.716	1.81063		-368.716	3.19527
	-368.707	2.0913		-368.707	2.8992		-368.707	2.00547		-368.707	1.65498		-368.707	0.458305
	-368.698	3.79239		-368.698	4.21108		-368.698	5.20937		-368.698	2.14966		-368.698	1.24314
	-368.689	1.96211		-368.689	3.30903		-368.689	5.47417		-368.689	3.42751		-368.689	-2.87461
	-368.68	2.63207		-368.68	3.40355		-368.68	3.41703		-368.68	-1.86917		-368.68	-2.24242
	-368.67	2.19558		-368.67	2.03454		-368.67	0.40538		-368.67	3.60639		-368.67	-4.92865
	-368.661	5.08173		-368.661	1.63244		-368.661	0.461256		-368.661	2.04237		-368.661	-4.14369
	-368.652	1.48697		-368.652	1.19881		-368.652	2.25994		-368.652	3.9837		-368.652	-6.55106
	-368.643	3.00958		-368.643	1.28284		-368.643	4.27747		-368.643	2.56245		-368.643	-1.55487
	-368.634	1.37599		-368.634	1.5764		-368.634	1.97339		-368.634	3.27136		-368.634	-4.81387
	-368.624	1.62576		-368.624	1.83991		-368.624	1.80218		-368.624	0.209844		-368.624	-2.79077
	-368.615	1.26697		-368.615	2.39942		-368.615	2.89763		-368.615	2.61561		-368.615	-4.31151
	-368.606	3.04478		-368.606	2.95659		-368.606	3.75927		-368.606	0.357778		-368.606	-1.81262
	-368.597	1.62312		-368.597	1.92611		-368.597	2.81651		-368.597	2.58832		-368.597	-3.14003
	-368.588	3.56543		-368.588	3.85893		-368.588	2.59579		-368.588	0.353883		-368.588	-1.01982
	-368.578	1.71015		-368.578	3.97789		-368.578	1.82023		-368.578	1.63287		-368.578	-2.33761
	-368.569	4.38952		-368.569	4.84012		-368.569	1.48695		-368.569	0.0997683		-368.569	-1.98576
	-368.56	4.90188		-368.56	3.76786		-368.56	3.44212		-368.56	2.07147		-368.56	-2.27946
	-368.551	6.1987		-368.551	4.77352		-368.551	4.98194		-368.551	0.798712		-368.551	-0.42454
	-368.542	4.00154		-368.542	2.67091		-368.542	2.54514		-368.542	1.78401		-368.542	-2.03757
	-368.532	3.21407		-368.532	2.71386		-368.532	1.98116		-368.532	0.0974177		-368.532	-0.0331259
	-368.523	2.58861		-368.523	2.00419		-368.523	1.26712		-368.523	0.285085		-368.523	-0.968296
	-368.514	3.90679		-368.514	4.98664		-368.514	2.22384		-368.514	1.394		-368.514	1.64871
	-368.505	1.46369		-368.505	2.69448		-368.505	2.44709		-368.505	3.76137		-368.505	-2.02172
	-368.495	1.37936		-368.495	5.06876		-368.495	2.10232		-368.495	2.25309		-368.495	-0.444703
	-368.486	0.995811		-368.486	4.02584		-368.486	0.559881		-368.486	5.89826		-368.486	-2.35961
	-368.477	2.84625		-368.477	5.3718		-368.477	1.87856		-368.477	2.6221		-368.477	0.206178
	-368.468	3.1571		-368.468	1.87745		-368.468	1.86438		-368.468	5.60379		-368.468	-0.980063
	-368.459	3.75419		-368.459	1.27393		-368.459	5.42471		-368.459	2.07196		-368.459	2.27199
	-368.449	1.21395		-368.449	0.797857		-368.449	1.81973		-368.449	2.75211		-368.449	-0.502188
	-368.44	3.08183		-368.44	3.64173		-368.44	1.15024		-368.44	1.39416		-368.44	-2.91267
	-368.431	2.10343		-368.431	2.23789		-368.431	3.76318		-368.431	4.702		-368.431	-2.76122
	-368.422	4.88905		-368.422	1.92793		-368.422	2.06839		-368.422	3.27341		-368.422	0.715918
	-368.413	4.26703		-368.413	0.397258		-368.413	1.74473		-368.413	4.20246		-368.413	-0.821229
	-368.403	2.97296		-368.403	2.40587		-368.403	1.90914		-368.403	2.93741		-368.403	-4.55418
	-368.394	2.95543		-368.394	2.75515		-368.394	0.601792		-368.394	4.48141		-368.394	-2.10415
	-368.385	4.59598		-368.385	0.221056		-368.385	0.468584		-368.385	1.73724		-368.385	-1.9089
	-368.376	1.49224		-368.376	0.280166		-368.376	-0.89524		-368.376	3.3073		-368.376	-3.79073
	-368.367	4.62821		-368.367	1.57478		-368.367	1.90618		-368.367	1.54943		-368.367	-0.915758
	-368.357	0.340027		-368.357	0.229873		-368.357	4.10768		-368.357	1.56778		-368.357	-2.65562
	-368.348	1.60697		-368.348	3.11207		-368.348	3.57168		-368.348	-2.01665		-368.348	-1.0006
	-368.339	2.10348		-368.339	0.339114		-368.339	2.22675		-368.339	2.89194		-368.339	-1.77356
	-368.33	4.0241		-368.33	2.35304		-368.33	4.89808		-368.33	0.234339		-368.33	1.10311
	-368.321	4.0118		-368.321	2.21248		-368.321	3.4881		-368.321	2.46009		-368.321	-3.96614
	-368.311	6.03902		-368.311	1.73267		-368.311	4.65927		-368.311	3.49882		-368.311	-0.954019
	-368.302	5.61377		-368.302	2.13177		-368.302	4.69934		-368.302	2.50363		-368.302	-0.813973
	-368.293	5.28549		-368.293	5.19213		-368.293	4.95755		-368.293	1.45027		-368.293	0.442158
	-368.284	1.46752		-368.284	3.82556		-368.284	1.41328		-368.284	1.7679		-368.284	-3.03306
	-368.274	1.7753		-368.274	6.11694		-368.274	3.19811		-368.274	2.19795		-368.274	-0.186294
	-368.265	1.8766		-368.265	4.95977		-368.265	3.85205		-368.265	4.64175		-368.265	-2.21611
	-368.256	2.27297		-368.256	4.32168		-368.256	4.38953		-368.256	1.12351		-368.256	-0.954231
	-368.247	1.29046		-368.247	1.1647		-368.247	5.06717		-368.247	2.4962		-368.247	-2.17672
	-368.238	4.41961		-368.238	2.81369		-368.238	6.28206		-368.238	-0.689413		-368.238	-0.121108
	-368.228	1.69368		-368.228	0.932275		-368.228	2.49216		-368.228	3.02189		-368.228	-1.95693
	-368.219	3.89913		-368.219	2.45433		-368.219	1.48892		-368.219	3.93175		-368.219	0.569553
	-368.21	2.7959		-368.21	3.08695		-368.21	3.60766		-368.21	5.59638		-368.21	-1.41673
	-368.201	5.23295		-368.201	2.35687		-368.201	4.43468		-368.201	1.78393		-368.201	-1.61723
	-368.192	1.87686		-368.192	3.48287		-368.192	0.565227		-368.192	2.9894		-368.192	-3.0879
	-368.182	3.13663		-368.182	4.62529		-368.182	-0.545364		-368.182	2.41073		-368.182	-1.77571
	-368.173	1.99162		-368.173	3.67267		-368.173	0.731187		-368.173	3.38855		-368.173	-4.31294
	-368.164	5.56772		-368.164	4.58495		-368.164	3.59342		-368.164	1.07872		-368.164	-1.76964
	-368.155	4.54861		-368.155	1.98124		-368.155	2.97282		-368.155	1.32847		-368.155	-1.89255
	-368.146	2.71948		-368.146	3.36439		-368.146	5.00078		-368.146	1.24203		-368.146	-0.0727949
	-368.136	0.0674962		-368.136	2.71122		-368.136	1.778		-368.136	2.17364		-368.136	-1.41809
	-368.127	2.45416		-368.127	3.57684		-368.127	5.03643		-368.127	0.881501		-368.127	-0.722509
	-368.118	1.27617		-368.118	-0.284272		-368.118	3.39196		-368.118	1.78229		-368.118	-4.18917
	-368.109	2.64889		-368.109	1.25697		-368.109	3.18151		-368.109	2.16076		-368.109	-2.47051
	-368.1	0.825046		-368.1	3.36678		-368.1	4.05874		-368.1	6.28316		-368.1	-3.83776
	-368.09	2.12644		-368.09	6.94713		-368.09	5.03719		-368.09	2.8471		-368.09	-2.83185
	-368.081	1.50265		-368.081	2.62959		-368.081	2.8721		-368.081	6.32026		-368.081	-5.13682
	-368.072	3.83387		-368.072	5.78409		-368.072	3.55824		-368.072	3.97815		-368.072	-1.84627
	-368.063	0.386213		-368.063	1.87345		-368.063	0.81688		-368.063	6.17336		-368.063	-2.59218
	-368.054	3.96076		-368.054	3.00621		-368.054	1.55409		-368.054	2.20113		-368.054	-0.0080595
	-368.044	1.98308		-368.044	2.18734		-368.044	-0.440147		-368.044	4.26309		-368.044	-3.58847
	-368.035	5.793		-368.035	3.41403		-368.035	4.50022		-368.035	3.73793		-368.035	-2.55158
	-368.026	4.32872		-368.026	3.34784		-368.026	4.46258		-368.026	6.2699		-368.026	-3.68755
	-368.017	3.63006		-368.017	4.90533		-368.017	2.47518		-368.017	3.95815		-368.017	-2.6958
	-368.007	1.55604		-368.007	5.29725		-368.007	1.91163		-368.007	3.66949		-368.007	-4.67449
	-367.998	1.60156		-367.998	6.01897		-367.998	5.1122		-367.998	2.56456		-367.998	-0.697896
	-367.989	1.24811		-367.989	2.8184		-367.989	2.71994		-367.989	2.82717		-367.989	-0.745572
	-367.98	3.64288		-367.98	3.53301		-367.98	3.37243		-367.98	1.83822		-367.98	-3.00544
	-367.971	1.27138		-367.971	1.18702		-367.971	4.17118		-367.971	2.35718		-367.971	-2.1612
	-367.961	1.46381		-367.961	3.59446		-367.961	5.18525		-367.961	-2.44293		-367.961	1.56037
	-367.952	2.65218		-367.952	2.44879		-367.952	1.86968		-367.952	0.631924		-367.952	-1.38408
	-367.943	2.47261		-367.943	4.68986		-367.943	3.07792		-367.943	1.20451		-367.943	0.982476
	-367.934	-0.214586		-367.934	1.63012		-367.934	2.55917		-367.934	5.77544		-367.934	-1.58263
	-367.925	4.2199		-367.925	4.18503		-367.925	4.62786		-367.925	3.32417		-367.925	-1.45716
	-367.915	4.27539		-367.915	0.0299669		-367.915	4.36952		-367.915	2.16125		-367.915	-2.49141
	-367.906	5.47447		-367.906	4.61617		-367.906	4.73398		-367.906	1.76526		-367.906	0.575344
	-367.897	6.11623		-367.897	3.70707		-367.897	3.68228		-367.897	5.35814		-367.897	-1.61615
	-367.888	8.59898		-367.888	4.24454		-367.888	5.67253		-367.888	5.15512		-367.888	-1.05324
	-367.879	6.47337		-367.879	1.93719		-367.879	6.57353		-367.879	5.86288		-367.879	-3.53321
	-367.869	4.91711		-367.869	3.08818		-367.869	5.08634		-367.869	4.77809		-367.869	-0.425584
	-367.86	3.22165		-367.86	2.7385		-367.86	2.92148		-367.86	4.69587		-367.86	-3.11407
	-367.851	6.30599		-367.851	3.82485		-367.851	4.89168		-367.851	0.318015		-367.851	-1.33111
	-367.842	4.18283		-367.842	1.58167		-367.842	2.3382		-367.842	3.61132		-367.842	-1.20853
	-367.833	3.23797		-367.833	3.95229		-367.833	2.42256		-367.833	3.28821		-367.833	-2.68585
	-367.823	2.40239		-367.823	3.86999		-367.823	4.23069		-367.823	2.24786		-367.823	-2.67432
	-367.814	4.42762		-367.814	5.1229		-367.814	4.86779		-367.814	1.17801		-367.814	-3.93628
	-367.805	2.16944		-367.805	-0.47992		-367.805	2.6013		-367.805	4.76776		-367.805	-1.77419
	-367.796	2.50939		-367.796	3.39887		-367.796	3.92203		-367.796	1.25633		-367.796	-1.06388
	-367.787	0.182678		-367.787	2.46202		-367.787	2.49263		-367.787	2.3688		-367.787	-2.73622
	-367.777	4.71134		-367.777	4.15792		-367.777	1.61691		-367.777	3.93458		-367.777	0.441093
	-367.768	2.46263		-367.768	3.84879		-367.768	2.44333		-367.768	3.48031		-367.768	-1.51569
	-367.759	3.42638		-367.759	6.00223		-367.759	5.04188		-367.759	-0.507162		-367.759	0.749859
	-367.75	1.12992		-367.75	3.76129		-367.75	3.0021		-367.75	3.49912		-367.75	0.802049
	-367.74	4.50032		-367.74	2.44966		-367.74	2.80633		-367.74	3.45505		-367.74	-0.0688314
	-367.731	1.74722		-367.731	-0.162891		-367.731	0.63444		-367.731	3.1822		-367.731	1.24547
	-367.722	4.87181		-367.722	4.28592		-367.722	2.9337		-367.722	0.555521		-367.722	-0.314311
	-367.713	4.1306		-367.713	2.69796		-367.713	3.00387		-367.713	0.889382		-367.713	-0.484668
	-367.704	4.48789		-367.704	4.76433		-367.704	3.63473		-367.704	0.111005		-367.704	0.221473
	-367.694	3.54027		-367.694	4.21049		-367.694	0.980688		-367.694	3.21412		-367.694	-2.2584
	-367.685	4.69353		-367.685	5.11827		-367.685	3.16923		-367.685	-0.0307919		-367.685	-1.2147
	-367.676	-0.180324		-367.676	1.95183		-367.676	3.67732		-367.676	0.825666		-367.676	-3.96189
	-367.667	0.483603		-367.667	4.71546		-367.667	5.0292		-367.667	1.51188		-367.667	-5.27997
	-367.658	0.0158219		-367.658	1.45561		-367.658	2.18746		-367.658	2.05697		-367.658	-3.51917
	-367.648	3.12248		-367.648	3.20889		-367.648	3.25868		-367.648	0.983386		-367.648	-2.69023
	-367.639	1.98653		-367.639	2.11921		-367.639	1.92893		-367.639	4.67444		-367.639	-3.62825
	-367.63	5.76468		-367.63	2.83809		-367.63	3.45101		-367.63	2.27781		-367.63	-2.52235
	-367.621	3.6602		-367.621	1.12627		-367.621	0.73759		-367.621	2.90865		-367.621	-2.662
	-367.612	0.215927		-367.612	2.69982		-367.612	2.07327		-367.612	0.364891		-367.612	0.663913
	-367.602	-1.60386		-367.602	0.845508		-367.602	-0.47579		-367.602	1.96714		-367.602	-2.47441
	-367.593	0.608959		-367.593	3.01996		-367.593	2.15215		-367.593	2.17644		-367.593	-0.984336
	-367.584	-1.01709		-367.584	2.51401		-367.584	2.35438		-367.584	4.55286		-367.584	-0.888601
	-367.575	4.10197		-367.575	3.17134		-367.575	3.69011		-367.575	0.0565893		-367.575	-1.45456
	-367.566	4.89106		-367.566	2.8765		-367.566	1.8503		-367.566	2.53634		-367.566	-2.41418
	-367.556	5.50673		-367.556	6.36342		-367.556	4.92899		-367.556	-1.20995		-367.556	-0.716605
	-367.547	1.60591		-367.547	4.60355		-367.547	1.43287		-367.547	1.85365		-367.547	1.40178
	-367.538	4.22292		-367.538	1.99134		-367.538	1.58266		-367.538	2.03067		-367.538	5.18533
	-367.529	3.63685		-367.529	0.315109		-367.529	2.01577		-367.529	6.15038		-367.529	1.90932
	-367.52	3.08297		-367.52	3.32861		-367.52	5.05044		-367.52	4.63137		-367.52	1.35629
	-367.51	0.947048		-367.51	4.71789		-367.51	1.71659		-367.51	3.39021		-367.51	-2.70598
	-367.501	5.39225		-367.501	6.8482		-367.501	1.7847		-367.501	4.07858		-367.501	-1.98218
	-367.492	2.95591		-367.492	3.32126		-367.492	1.00677		-367.492	2.63324		-367.492	0.661257
	-367.483	2.44315		-367.483	4.49297		-367.483	3.04484		-367.483	0.509846		-367.483	-0.80447
	-367.473	1.49869		-367.473	0.85934		-367.473	2.89463		-367.473	2.94914		-367.473	-2.28478
	-367.464	4.40483		-367.464	5.24636		-367.464	3.75424		-367.464	3.32175		-367.464	-1.81179
	-367.455	1.97051		-367.455	1.21459		-367.455	2.95065		-367.455	4.58646		-367.455	-2.08205
	-367.446	4.34425		-367.446	2.21224		-367.446	4.68707		-367.446	5.19084		-367.446	-1.51561
	-367.437	2.72077		-367.437	3.07098		-367.437	-0.878788		-367.437	3.86043		-367.437	-1.56754
	-367.427	5.95684		-367.427	4.76829		-367.427	2.46557		-367.427	-0.103127		-367.427	0.190447
	-367.418	2.69382		-367.418	3.56093		-367.418	1.0161		-367.418	1.13294		-367.418	-0.221624
	-367.409	1.62901		-367.409	4.37905		-367.409	-2.37012		-367.409	4.29068		-367.409	1.57011
	-367.4	-1.57412		-367.4	4.10172		-367.4	-0.764654		-367.4	5.57871		-367.4	-0.751747
	-367.391	2.13681		-367.391	6.33516		-367.391	2.1473		-367.391	3.13253		-367.391	1.82956
	-367.381	1.52388		-367.381	5.26917		-367.381	2.9153		-367.381	5.72993		-367.381	2.55914
	-367.372	4.45418		-367.372	7.36375		-367.372	2.92378		-367.372	3.21979		-367.372	0.807256
	-367.363	1.82425		-367.363	-0.489732		-367.363	3.55955		-367.363	4.4962		-367.363	0.940211
	-367.354	4.96032		-367.354	2.92499		-367.354	3.50347		-367.354	5.32121		-367.354	-0.11415
	-367.345	3.02539		-367.345	4.74806		-367.345	2.52634		-367.345	6.77823		-367.345	-1.66329
	-367.335	3.19072		-367.335	7.6518		-367.335	5.20916		-367.335	4.45778		-367.335	-0.555155
	-367.326	2.54014		-367.326	3.11723		-367.326	3.53011		-367.326	5.19398		-367.326	1.1787
	-367.317	3.80524		-367.317	4.78216		-367.317	5.788		-367.317	4.25186		-367.317	1.50443
	-367.308	-0.319834		-367.308	2.69756		-367.308	2.74963		-367.308	4.55234		-367.308	-1.37595
	-367.299	1.8064		-367.299	2.21651		-367.299	4.72437		-367.299	1.5861		-367.299	-1.55501
	-367.289	1.45485		-367.289	3.35761		-367.289	3.30571		-367.289	4.53108		-367.289	-1.50474
	-367.28	3.19441		-367.28	6.36306		-367.28	4.59291		-367.28	3.33017		-367.28	-0.513934
	-367.271	1.7441		-367.271	2.59536		-367.271	2.8887		-367.271	4.07862		-367.271	-0.676131
	-367.262	6.36194		-367.262	4.27162		-367.262	5.42099		-367.262	3.38505		-367.262	-0.841409
	-367.253	3.22731		-367.253	0.885126		-367.253	5.24219		-367.253	4.33538		-367.253	-0.0588503
	-367.243	2.22635		-367.243	2.16057		-367.243	1.92578		-367.243	2.66891		-367.243	2.64568
	-367.234	1.22745		-367.234	3.39803		-367.234	3.41829		-367.234	4.73198		-367.234	0.162868
	-367.225	4.32807		-367.225	6.26162		-367.225	5.40944		-367.225	4.85318		-367.225	1.64811
	-367.216	4.58166		-367.216	2.49454		-367.216	0.85342		-367.216	5.70135		-367.216	-0.301303
	-367.206	5.72973		-367.206	4.53512		-367.206	2.23677		-367.206	2.85423		-367.206	-0.424414
	-367.197	2.73242		-367.197	7.22025		-367.197	-1.323		-367.197	4.90659		-367.197	-0.724772
	-367.188	4.49929		-367.188	5.14124		-367.188	2.17993		-367.188	4.76755		-367.188	-1.19101
	-367.179	2.69871		-367.179	2.3262		-367.179	1.21927		-367.179	6.3052		-367.179	-4.70434
	-367.17	3.00224		-367.17	2.72196		-367.17	2.99805		-367.17	5.29916		-367.17	-5.59649
	-367.16	-0.524559		-367.16	0.657493		-367.16	-0.998098		-367.16	8.65338		-367.16	-1.3523
	-367.151	3.44622		-367.151	3.94298		-367.151	0.464864		-367.151	7.40756		-367.151	1.69347
	-367.142	0.460424		-367.142	-1.14972		-367.142	-0.932921		-367.142	6.15966		-367.142	-0.548379
	-367.133	3.8598		-367.133	0.903985		-367.133	2.08019		-367.133	5.53637		-367.133	-0.556951
	-367.124	4.98579		-367.124	-0.736972		-367.124	1.39841		-367.124	7.99251		-367.124	0.353023
	-367.114	3.45185		-367.114	-0.047959		-367.114	3.04807		-367.114	4.41898		-367.114	1.64411
	-367.105	3.75047		-367.105	3.05959		-367.105	2.24168		-367.105	1.81814		-367.105	-1.85011
	-367.096	4.31026		-367.096	4.15217		-367.096	5.4211		-367.096	3.65572		-367.096	-2.36931
	-367.087	2.66508		-367.087	-0.0987886		-367.087	2.30078		-367.087	3.7765		-367.087	-3.34576
	-367.078	4.93916		-367.078	3.66502		-367.078	2.62525		-367.078	2.51265		-367.078	-0.368934
	-367.068	3.11834		-367.068	2.71674		-367.068	-1.03795		-367.068	4.07058		-367.068	-3.31356
	-367.059	3.04966		-367.059	7.68165		-367.059	3.25277		-367.059	3.31006		-367.059	-2.70049
	-367.05	1.50933		-367.05	3.40299		-367.05	3.13381		-367.05	5.6752		-367.05	0.401185
	-367.041	2.94979		-367.041	6.261		-367.041	2.47261		-367.041	6.99319		-367.041	1.14901
	-367.032	2.09829		-367.032	3.47834		-367.032	2.20559		-367.032	7.21882		-367.032	-3.75899
	-367.022	7.53855		-367.022	2.53689		-367.022	6.13407		-367.022	4.06432		-367.022	0.0148611
	-367.013	2.19907		-367.013	-0.381069		-367.013	6.01718		-367.013	4.32402		-367.013	-2.51012
	-367.004	3.04287		-367.004	3.68255		-367.004	7.72339		-367.004	3.10085		-367.004	-2.46295
	-366.995	1.90986		-366.995	3.8847		-366.995	4.65033		-366.995	1.13704		-366.995	-4.53366
	-366.985	4.55655		-366.985	4.91863		-366.985	7.00073		-366.985	0.762298		-366.985	1.50449
	-366.976	1.59156		-366.976	1.95362		-366.976	2.5178		-366.976	0.558634		-366.976	2.18944
	-366.967	1.52887		-366.967	4.67555		-366.967	4.68127		-366.967	2.10699		-366.967	-0.363621
	-366.958	-1.38901		-366.958	3.06285		-366.958	-1.25741		-366.958	3.54556		-366.958	-3.30243
	-366.949	1.43565		-366.949	3.11746		-366.949	2.72904		-366.949	1.95436		-366.949	-2.97065
	-366.939	1.47041		-366.939	3.44739		-366.939	2.35443		-366.939	4.75756		-366.939	-3.25228
	-366.93	3.14018		-366.93	1.29212		-366.93	0.438891		-366.93	5.68339		-366.93	-4.34284
	-366.921	-0.198041		-366.921	-0.0068785		-366.921	0.556471		-366.921	5.37714		-366.921	-5.45701
	-366.912	1.5506		-366.912	3.542		-366.912	2.00287		-366.912	5.63424		-366.912	-3.67306
	-366.903	2.32301		-366.903	3.05547		-366.903	2.58877		-366.903	5.52873		-366.903	-0.338775
	-366.893	4.59535		-366.893	5.77022		-366.893	4.75942		-366.893	5.30195		-366.893	0.271234
	-366.884	1.90214		-366.884	2.05156		-366.884	3.14389		-366.884	4.03519		-366.884	2.01178
	-366.875	3.08674		-366.875	3.81115		-366.875	1.52558		-366.875	3.09781		-366.875	0.413178
	-366.866	1.03649		-366.866	0.802581		-366.866	0.193071		-366.866	3.62752		-366.866	1.79232
	-366.857	3.31134		-366.857	2.19816		-366.857	3.63985		-366.857	3.89986		-366.857	0.616042
	-366.847	2.14499		-366.847	2.68211		-366.847	3.65212		-366.847	4.04223		-366.847	-3.10247
	-366.838	4.56179		-366.838	3.45477		-366.838	5.19322		-366.838	2.47255		-366.838	-1.20845
	-366.829	1.72872		-366.829	0.37904		-366.829	3.02232		-366.829	4.3009		-366.829	-1.43884
	-366.82	2.78305		-366.82	4.16799		-366.82	3.79861		-366.82	3.88869		-366.82	-2.70106
	-366.811	4.37995		-366.811	3.7713		-366.811	0.882746		-366.811	3.71487		-366.811	-2.24773
	-366.801	7.21386		-366.801	4.32887		-366.801	2.50854		-366.801	3.34773		-366.801	-1.09671
	-366.792	3.59917		-366.792	2.91379		-366.792	-0.0184747		-366.792	3.00194		-366.792	-2.96288
	-366.783	3.54653		-366.783	5.47003		-366.783	1.23208		-366.783	3.91804		-366.783	-2.46794
	-366.774	2.44643		-366.774	2.02051		-366.774	3.63892		-366.774	5.74212		-366.774	-1.43162
	-366.765	2.76171		-366.765	4.10967		-366.765	5.26296		-366.765	4.4285		-366.765	-1.13603
	-366.755	0.208721		-366.755	0.906706		-366.755	2.0456		-366.755	3.87412		-366.755	-3.0403
	-366.746	3.28014		-366.746	2.37526		-366.746	6.834		-366.746	1.85806		-366.746	-2.79646
	-366.737	1.69717		-366.737	1.80183		-366.737	6.66129		-366.737	0.964603		-366.737	-2.55357
	-366.728	4.04233		-366.728	5.55663		-366.728	4.8971		-366.728	2.7485		-366.728	-2.50561
	-366.718	1.03191		-366.718	3.46729		-366.718	2.01242		-366.718	4.4133		-366.718	-0.307805
	-366.709	3.62042		-366.709	7.51077		-366.709	3.82534		-366.709	6.57355		-366.709	-0.399319
	-366.7	2.4268		-366.7	5.55683		-366.7	1.3106		-366.7	8.4449		-366.7	-0.217783
	-366.691	5.15463		-366.691	5.9838		-366.691	4.59726		-366.691	7.47677		-366.691	-1.91204
	-366.682	2.1504		-366.682	4.23186		-366.682	4.11516		-366.682	5.29882		-366.682	-3.23812
	-366.672	2.51795		-366.672	4.11908		-366.672	2.45224		-366.672	4.8148		-366.672	-2.78822
	-366.663	-0.235709		-366.663	4.53816		-366.663	1.53076		-366.663	4.7408		-366.663	-3.6747
	-366.654	1.4345		-366.654	5.06186		-366.654	4.24238		-366.654	4.79371		-366.654	-3.95315
	-366.645	-0.784339		-366.645	4.84067		-366.645	3.57573		-366.645	5.02679		-366.645	-4.7643
	-366.636	3.471		-366.636	5.37833		-366.636	3.04697		-366.636	2.14542		-366.636	-5.46757
	-366.626	3.2177		-366.626	3.93712		-366.626	1.44521		-366.626	3.28991		-366.626	-4.43507
	-366.617	2.41711		-366.617	4.90055		-366.617	6.03138		-366.617	5.36729		-366.617	-1.01986
	-366.608	1.62783		-366.608	7.04862		-366.608	2.92757		-366.608	2.9596		-366.608	-2.82664
	-366.599	5.07464		-366.599	7.4656		-366.599	5.41771		-366.599	1.51718		-366.599	-1.97304
	-366.59	3.28509		-366.59	4.38759		-366.59	1.95206		-366.59	2.74055		-366.59	-0.178195
	-366.58	5.94594		-366.58	4.17323		-366.58	4.79933		-366.58	2.9673		-366.58	-0.712943
	-366.571	4.20509		-366.571	1.40568		-366.571	2.82111		-366.571	4.07412		-366.571	-2.24878
	-366.562	6.12098		-366.562	2.035		-366.562	5.07002		-366.562	5.76055		-366.562	-4.08068
	-366.553	3.18581		-366.553	0.498145		-366.553	3.03826		-366.553	6.725		-366.553	-1.7643
	-366.544	6.85809		-366.544	5.60915		-366.544	1.41411		-366.544	4.78842		-366.544	-2.53919
	-366.534	1.39839		-366.534	3.49944		-366.534	-0.0245759		-366.534	3.79055		-366.534	-0.0888782
	-366.525	5.68653		-366.525	4.34668		-366.525	3.47605		-366.525	6.49334		-366.525	-2.25556
	-366.516	2.82638		-366.516	3.7782		-366.516	1.18549		-366.516	2.12797		-366.516	1.71369
	-366.507	5.98563		-366.507	5.70516		-366.507	5.46953		-366.507	4.40012		-366.507	0.0291245
	-366.498	3.44329		-366.498	4.38565		-366.498	2.68062		-366.498	4.70605		-366.498	1.76297
	-366.488	2.91609		-366.488	3.36952		-366.488	5.88339		-366.488	4.09468		-366.488	-0.0935681
	-366.479	3.87085		-366.479	1.31724		-366.479	3.5614		-366.479	1.50166		-366.479	0.920207
	-366.47	7.00861		-366.47	4.86479		-366.47	3.21837		-366.47	1.79333		-366.47	1.10525
	-366.461	6.00108		-366.461	5.65664		-366.461	0.0263415		-366.461	4.22442		-366.461	-1.38541
	-366.451	8.41914		-366.451	5.51338		-366.451	1.29329		-366.451	4.83663		-366.451	-2.08667
	-366.442	5.85722		-366.442	1.97993		-366.442	3.83997		-366.442	3.21258		-366.442	-0.352013
	-366.433	6.08195		-366.433	2.8992		-366.433	4.95949		-366.433	3.64946		-366.433	1.24028
	-366.424	5.26661		-366.424	-0.0965391		-366.424	3.05522		-366.424	1.44921		-366.424	1.86754
	-366.415	6.77964		-366.415	3.32272		-366.415	5.8631		-366.415	2.68297		-366.415	-0.148756
	-366.405	3.92495		-366.405	4.06169		-366.405	2.90383		-366.405	2.96899		-366.405	-2.33465
	-366.396	5.47889		-366.396	3.02593		-366.396	4.20337		-366.396	4.10997		-366.396	0.498889
	-366.387	5.12862		-366.387	0.490841		-366.387	4.87271		-366.387	5.10633		-366.387	0.338445
	-366.378	4.40638		-366.378	3.11191		-366.378	5.81058		-366.378	2.52365		-366.378	-2.38303
	-366.369	0.449092		-366.369	3.21458		-366.369	3.1026		-366.369	2.35977		-366.369	-2.72803
	-366.359	1.11939		-366.359	4.85795		-366.359	3.49402		-366.359	2.98572		-366.359	-2.56043
	-366.35	0.409821		-366.35	0.309617		-366.35	1.16099		-366.35	4.52138		-366.35	-0.935381
	-366.341	4.20853		-366.341	4.4898		-366.341	4.09131		-366.341	1.65014		-366.341	-2.11291
	-366.332	3.26952		-366.332	2.89054		-366.332	3.28953		-366.332	1.63333		-366.332	-3.29455
	-366.323	4.41545		-366.323	4.55116		-366.323	6.98742		-366.323	3.42896		-366.323	-1.10616
	-366.313	3.35866		-366.313	4.37871		-366.313	4.66909		-366.313	3.04969		-366.313	-0.121781
	-366.304	3.18819		-366.304	4.35836		-366.304	5.6299		-366.304	-0.756675		-366.304	-0.906124
	-366.295	1.08087		-366.295	3.32549		-366.295	1.94689		-366.295	1.1186		-366.295	-0.595505
	-366.286	2.74258		-366.286	3.13516		-366.286	5.05108		-366.286	3.32488		-366.286	-0.750534
	-366.277	0.0309458		-366.277	0.709981		-366.277	3.38606		-366.277	2.00742		-366.277	-1.60102
	-366.267	2.21613		-366.267	2.9955		-366.267	6.64311		-366.267	2.35991		-366.267	-0.717023
	-366.258	1.69627		-366.258	3.23786		-366.258	5.79752		-366.258	0.860083		-366.258	-2.39498
	-366.249	1.94679		-366.249	6.30672		-366.249	6.71752		-366.249	3.82752		-366.249	-1.66978
	-366.24	1.8108		-366.24	3.51473		-366.24	3.12488		-366.24	1.30072		-366.24	-1.28712
	-366.231	1.56941		-366.231	4.72246		-366.231	5.04718		-366.231	5.06006		-366.231	-4.0646
	-366.221	1.35013		-366.221	4.30762		-366.221	2.59739		-366.221	2.45258		-366.221	-3.04274
	-366.212	3.83781		-366.212	1.36658		-366.212	2.198		-366.212	3.51773		-366.212	-4.23301
	-366.203	4.47128		-366.203	3.13574		-366.203	2.61945		-366.203	4.55971		-366.203	-2.55815
	-366.194	6.13413		-366.194	7.70707		-366.194	7.81459		-366.194	0.871385		-366.194	-1.83282
	-366.184	2.21349		-366.184	5.63115		-366.184	3.05012		-366.184	2.16828		-366.184	-1.59422
	-366.175	3.43678		-366.175	7.35464		-366.175	2.6561		-366.175	3.46023		-366.175	1.24696
	-366.166	2.68118		-366.166	5.61891		-366.166	3.27305		-366.166	5.84893		-366.166	3.23996
	-366.157	2.15748		-366.157	7.02949		-366.157	4.20803		-366.157	9.56056		-366.157	-1.13312
	-366.148	-0.404629		-366.148	3.40924		-366.148	3.57798		-366.148	6.11262		-366.148	0.853358
	-366.138	2.87528		-366.138	6.2603		-366.138	4.89828		-366.138	3.67855		-366.138	-0.0118589
	-366.129	4.44451		-366.129	3.59391		-366.129	2.93357		-366.129	3.91333		-366.129	0.0956314
	-366.12	4.18635		-366.12	3.47424		-366.12	5.90427		-366.12	4.85891		-366.12	-0.528873
	-366.111	1.56447		-366.111	3.97772		-366.111	1.9935		-366.111	3.25159		-366.111	-0.462947
	-366.102	4.80123		-366.102	6.517		-366.102	5.67685		-366.102	2.59101		-366.102	-1.71912
	-366.092	5.97711		-366.092	3.27608		-366.092	3.05883		-366.092	2.43164		-366.092	-1.31171
	-366.083	7.81449		-366.083	3.68779		-366.083	2.93343		-366.083	3.98404		-366.083	-1.73975
	-366.074	3.47154		-366.074	2.23533		-366.074	3.65165		-366.074	4.25945		-366.074	0.0191863
	-366.065	2.59011		-366.065	4.48602		-366.065	6.62874		-366.065	2.88982		-366.065	-0.0378242
	-366.056	3.58054		-366.056	4.22453		-366.056	3.92274		-366.056	5.071		-366.056	-1.1099
	-366.046	4.7786		-366.046	6.59481		-366.046	3.89098		-366.046	5.45822		-366.046	-0.416066
	-366.037	3.29567		-366.037	5.02891		-366.037	2.82057		-366.037	4.96757		-366.037	-0.993818
	-366.028	6.61559		-366.028	7.05809		-366.028	5.82635		-366.028	4.61839		-366.028	-1.42471
	-366.019	3.95976		-366.019	5.6445		-366.019	2.56047		-366.019	3.85357		-366.019	-2.57793
	-366.01	3.73789		-366.01	4.96207		-366.01	2.58577		-366.01	4.29772		-366.01	-2.25078
	-366	2.49988		-366	2.67997		-366	0.542834		-366	2.39592		-366	-0.622257
	-365.991	3.23597		-365.991	4.07281		-365.991	4.34893		-365.991	1.61396		-365.991	-1.98805
	-365.982	2.10654		-365.982	4.9939		-365.982	3.0354		-365.982	1.94097		-365.982	-2.46593
	-365.973	3.40779		-365.973	6.90976		-365.973	4.39037		-365.973	1.23996		-365.973	-1.83481
	-365.964	4.72726		-365.964	6.11594		-365.964	3.15834		-365.964	4.33058		-365.964	-1.77329
	-365.954	5.2563		-365.954	5.22539		-365.954	6.13916		-365.954	4.55754		-365.954	-0.851755
	-365.945	0.949809		-365.945	4.68718		-365.945	3.29068		-365.945	4.53193		-365.945	-1.54141
	-365.936	2.84348		-365.936	3.03342		-365.936	5.05354		-365.936	0.507528		-365.936	-1.45461
	-365.927	2.32859		-365.927	0.500932		-365.927	4.39981		-365.927	2.71363		-365.927	-0.733846
	-365.917	2.7478		-365.917	2.20262		-365.917	7.00556		-365.917	3.35302		-365.917	0.122199
	-365.908	0.496598		-365.908	4.16656		-365.908	5.86213		-365.908	1.62294		-365.908	-0.105551
	-365.899	0.123213		-365.899	2.04975		-365.899	7.2588		-365.899	1.89414		-365.899	0.285635
	-365.89	4.97239		-365.89	3.77425		-365.89	5.55418		-365.89	0.438038		-365.89	-1.55826
	-365.881	5.24223		-365.881	3.87086		-365.881	0.97762		-365.881	5.16143		-365.881	0.687656
	-365.871	4.98086		-365.871	1.16496		-365.871	1.68218		-365.871	5.79861		-365.871	2.70262
	-365.862	3.33268		-365.862	2.3164		-365.862	3.1265		-365.862	5.37969		-365.862	-3.33239
	-365.853	0.617342		-365.853	1.16422		-365.853	1.60645		-365.853	2.09627		-365.853	-1.06461
	-365.844	1.2002		-365.844	3.14751		-365.844	3.55046		-365.844	2.05607		-365.844	-1.77411
	-365.835	0.530563		-365.835	2.70919		-365.835	2.77716		-365.835	1.11357		-365.835	0.527622
	-365.825	3.00213		-365.825	3.99515		-365.825	3.89891		-365.825	3.49108		-365.825	-3.84332
	-365.816	4.22061		-365.816	0.987172		-365.816	6.23672		-365.816	6.98592		-365.816	-1.18624
	-365.807	6.78722		-365.807	2.93544		-365.807	7.03782		-365.807	8.28004		-365.807	-2.92141
	-365.798	5.57292		-365.798	1.06794		-365.798	2.53161		-365.798	4.8592		-365.798	1.01076
	-365.789	3.75193		-365.789	3.46254		-365.789	1.28811		-365.789	3.36545		-365.789	-0.240926
	-365.779	2.30378		-365.779	5.33585		-365.779	1.34586		-365.779	1.26716		-365.779	0.785357
	-365.77	2.70352		-365.77	3.80104		-365.77	5.33337		-365.77	2.49147		-365.77	-3.6199
	-365.761	0.465049		-365.761	1.77451		-365.761	3.47971		-365.761	1.92377		-365.761	-2.98397
	-365.752	3.00312		-365.752	4.31367		-365.752	6.84358		-365.752	4.45509		-365.752	-2.44631
	-365.743	2.04265		-365.743	1.85754		-365.743	3.07535		-365.743	4.79611		-365.743	0.823942
	-365.733	3.16803		-365.733	4.53269		-365.733	4.21711		-365.733	5.22918		-365.733	-1.32703
	-365.724	2.85284		-365.724	4.97706		-365.724	2.30626		-365.724	1.76864		-365.724	-1.10418
	-365.715	3.51219		-365.715	5.00013		-365.715	4.33278		-365.715	5.10416		-365.715	-4.9505
	-365.706	3.5906		-365.706	1.83266		-365.706	4.48484		-365.706	5.56171		-365.706	-3.38811
	-365.697	3.95365		-365.697	2.32905		-365.697	4.44329		-365.697	5.35198		-365.697	-2.11407
	-365.687	2.20369		-365.687	0.388649		-365.687	0.690532		-365.687	4.75977		-365.687	-0.456872
	-365.678	3.86348		-365.678	1.0622		-365.678	3.44326		-365.678	3.81369		-365.678	-3.35869
	-365.669	4.30978		-365.669	0.207967		-365.669	3.30514		-365.669	2.56275		-365.669	-0.123078
	-365.66	3.91143		-365.66	4.74657		-365.66	3.24994		-365.66	4.86332		-365.66	-0.122096
	-365.65	0.28098		-365.65	3.4913		-365.65	1.92201		-365.65	5.15122		-365.65	0.928947
	-365.641	3.19093		-365.641	1.46005		-365.641	6.13895		-365.641	5.5866		-365.641	0.547215
	-365.632	3.09313		-365.632	2.8748		-365.632	3.45355		-365.632	4.39089		-365.632	2.05462
	-365.623	3.80941		-365.623	4.17837		-365.623	6.91704		-365.623	3.58334		-365.623	-0.777894
	-365.614	3.54984		-365.614	3.98022		-365.614	3.81365		-365.614	1.62287		-365.614	0.730701
	-365.604	2.80807		-365.604	3.26816		-365.604	2.2916		-365.604	4.02364		-365.604	-4.6783
	-365.595	4.28393		-365.595	0.996817		-365.595	1.83175		-365.595	2.70152		-365.595	-3.45083
	-365.586	4.02585		-365.586	1.9925		-365.586	5.41758		-365.586	2.734		-365.586	-4.87894
	-365.577	3.01135		-365.577	1.96556		-365.577	4.83716		-365.577	1.30898		-365.577	-0.579432
	-365.568	5.78436		-365.568	3.25574		-365.568	3.81283		-365.568	1.58336		-365.568	-0.3921
	-365.558	4.55343		-365.558	-1.45472		-365.558	4.04547		-365.558	0.727721		-365.558	-0.262815
	-365.549	4.0227		-365.549	-0.153645		-365.549	6.96887		-365.549	2.69271		-365.549	-1.7996
	-365.54	1.88995		-365.54	1.87354		-365.54	4.77498		-365.54	0.1383		-365.54	0.96574
	-365.531	3.70152		-365.531	1.76379		-365.531	3.56279		-365.531	3.17474		-365.531	1.16643
	-365.522	1.57925		-365.522	-0.189734		-365.522	1.17451		-365.522	3.06339		-365.522	-2.47468
	-365.512	3.33707		-365.512	0.0710347		-365.512	5.07623		-365.512	3.23272		-365.512	-2.10821
	-365.503	4.31059		-365.503	4.17959		-365.503	5.7554		-365.503	-0.591932		-365.503	2.37347
	-365.494	5.94405		-365.494	6.46894		-365.494	6.52521		-365.494	0.198782		-365.494	0.539292
	-365.485	2.85193		-365.485	3.79833		-365.485	4.65737		-365.485	1.23643		-365.485	2.88762
	-365.476	6.06993		-365.476	5.35743		-365.476	5.47974		-365.476	5.43346		-365.476	1.44148
	-365.466	5.70728		-365.466	3.33789		-365.466	6.24658		-365.466	3.05268		-365.466	2.9245
	-365.457	5.91065		-365.457	2.1113		-365.457	8.37806		-365.457	4.68911		-365.457	1.04412
	-365.448	2.12542		-365.448	2.1084		-365.448	3.67108		-365.448	2.78691		-365.448	3.43938
	-365.439	3.73067		-365.439	5.16912		-365.439	5.10188		-365.439	4.81182		-365.439	-2.71199
	-365.429	5.33936		-365.429	5.12381		-365.429	1.65482		-365.429	3.60729		-365.429	-1.17803
	-365.42	3.65687		-365.42	5.49458		-365.42	3.29782		-365.42	6.55664		-365.42	-2.42056
	-365.411	6.22486		-365.411	2.14003		-365.411	3.60207		-365.411	4.02565		-365.411	-3.04503
	-365.402	5.52998		-365.402	1.43705		-365.402	4.01574		-365.402	4.7369		-365.402	-2.39937
	-365.393	0.121882		-365.393	2.83431		-365.393	3.67006		-365.393	0.938143		-365.393	2.48682
	-365.383	3.1837		-365.383	4.05233		-365.383	2.09637		-365.383	5.20989		-365.383	-0.571973
	-365.374	4.76023		-365.374	2.31157		-365.374	1.40347		-365.374	6.61167		-365.374	-0.747651
	-365.365	6.19903		-365.365	3.48647		-365.365	2.96315		-365.365	9.11848		-365.365	-0.686894
	-365.356	4.93281		-365.356	3.36079		-365.356	0.532291		-365.356	4.2689		-365.356	-0.612453
	-365.347	2.61879		-365.347	6.23752		-365.347	-1.03619		-365.347	4.02382		-365.347	-3.15706
	-365.337	1.36143		-365.337	7.50872		-365.337	1.24258		-365.337	1.49637		-365.337	-4.52468
	-365.328	0.834485		-365.328	3.3016		-365.328	1.40718		-365.328	3.95977		-365.328	-4.63937
	-365.319	2.73564		-365.319	3.35074		-365.319	-1.19643		-365.319	4.59125		-365.319	1.46214
	-365.31	2.74755		-365.31	3.93511		-365.31	5.083		-365.31	0.331673		-365.31	0.942035
	-365.301	3.15628		-365.301	2.41356		-365.301	3.38607		-365.301	0.361186		-365.301	0.438518
	-365.291	3.04438		-365.291	4.75933		-365.291	5.25376		-365.291	4.77533		-365.291	-2.14122
	-365.282	2.53358		-365.282	5.72565		-365.282	5.36744		-365.282	1.90918		-365.282	-0.43871
	-365.273	5.97008		-365.273	6.82065		-365.273	5.86648		-365.273	4.92784		-365.273	-0.0375037
	-365.264	4.58823		-365.264	7.44332		-365.264	4.53104		-365.264	4.06964		-365.264	0.199397
	-365.255	2.88559		-365.255	3.65126		-365.255	7.70422		-365.255	4.7132		-365.255	-4.91867
	-365.245	1.98616		-365.245	3.53124		-365.245	6.9353		-365.245	3.58857		-365.245	-1.11034
	-365.236	4.30392		-365.236	4.44986		-365.236	5.75445		-365.236	7.51838		-365.236	-3.26209
	-365.227	4.44256		-365.227	3.48104		-365.227	1.91138		-365.227	3.62479		-365.227	-2.52178
	-365.218	2.13624		-365.218	4.74861		-365.218	2.91057		-365.218	5.72958		-365.218	-0.672483
	-365.209	-0.454338		-365.209	3.40175		-365.209	-1.12638		-365.209	4.83217		-365.209	-1.76372
	-365.199	1.88024		-365.199	3.49971		-365.199	1.46203		-365.199	7.5494		-365.199	-3.09003
	-365.19	0.76321		-365.19	7.15679		-365.19	3.30164		-365.19	6.89794		-365.19	-2.21618
	-365.181	1.68241		-365.181	2.76086		-365.181	-0.0941177		-365.181	5.04003		-365.181	-3.14926
	-365.172	1.06677		-365.172	5.52372		-365.172	1.0541		-365.172	5.44384		-365.172	-0.0173223
	-365.162	0.983966		-365.162	4.74403		-365.162	2.53151		-365.162	8.29018		-365.162	-2.84397
	-365.153	3.5485		-365.153	3.00051		-365.153	3.97288		-365.153	3.00389		-365.153	-0.695331
	-365.144	3.15585		-365.144	6.56708		-365.144	4.22407		-365.144	5.10666		-365.144	2.03276
	-365.135	2.41089		-365.135	6.71518		-365.135	2.66732		-365.135	2.00715		-365.135	2.35643
	-365.126	3.11395		-365.126	5.24808		-365.126	6.5156		-365.126	5.01137		-365.126	2.64284
	-365.116	3.51195		-365.116	7.00481		-365.116	3.86043		-365.116	6.34291		-365.116	2.74871
	-365.107	5.37504		-365.107	7.62434		-365.107	5.24424		-365.107	7.39173		-365.107	-2.65558
	-365.098	4.68222		-365.098	5.13498		-365.098	2.66825		-365.098	5.96339		-365.098	0.1407
	-365.089	5.01312		-365.089	2.75705		-365.089	5.53942		-365.089	5.60851		-365.089	1.84835
	-365.08	2.37917		-365.08	2.98391		-365.08	4.59721		-365.08	2.76435		-365.08	0.526317
	-365.07	1.27323		-365.07	1.57691		-365.07	1.32017		-365.07	8.5736		-365.07	-2.36422
	-365.061	0.702095		-365.061	4.21817		-365.061	0.757871		-365.061	6.2158		-365.061	-0.0416431
	-365.052	4.69238		-365.052	4.94257		-365.052	2.3305		-365.052	6.88332		-365.052	-2.8395
	-365.043	4.82314		-365.043	4.79712		-365.043	2.12549		-365.043	2.32863		-365.043	-4.03175
	-365.034	5.35181		-365.034	2.66262		-365.034	4.34608		-365.034	4.36073		-365.034	-5.25655
	-365.024	3.88033		-365.024	2.68654		-365.024	1.78899		-365.024	2.75514		-365.024	-1.58932
	-365.015	3.88874		-365.015	4.41933		-365.015	1.98404		-365.015	5.04027		-365.015	-4.11543
	-365.006	3.72908		-365.006	0.123009		-365.006	5.5885		-365.006	4.00877		-365.006	0.932858
	-364.997	4.16207		-364.997	0.632833		-364.997	4.74865		-364.997	3.10839		-364.997	1.32161
	-364.988	3.18493		-364.988	4.29543		-364.988	1.84815		-364.988	2.73537		-364.988	1.77057
	-364.978	5.1358		-364.978	3.4828		-364.978	4.95505		-364.978	2.36446		-364.978	-2.01838
	-364.969	7.2687		-364.969	1.00034		-364.969	4.91606		-364.969	1.46629		-364.969	-2.71979
	-364.96	4.9566		-364.96	1.62382		-364.96	4.93224		-364.96	3.70012		-364.96	-3.26751
	-364.951	3.69814		-364.951	2.12608		-364.951	3.78624		-364.951	2.94564		-364.951	-1.09955
	-364.942	2.81241		-364.942	1.87115		-364.942	6.24243		-364.942	4.07827		-364.942	-3.6609
	-364.932	2.79932		-364.932	2.06222		-364.932	3.58374		-364.932	3.29792		-364.932	-1.27777
	-364.923	1.36729		-364.923	0.926184		-364.923	2.37262		-364.923	3.56308		-364.923	-2.1241
	-364.914	2.85127		-364.914	3.39166		-364.914	2.91059		-364.914	2.76897		-364.914	-1.55412
	-364.905	2.74328		-364.905	4.80426		-364.905	5.07766		-364.905	5.56033		-364.905	-2.24228
	-364.895	2.22263		-364.895	5.77826		-364.895	4.09814		-364.895	0.964617		-364.895	-0.317473
	-364.886	3.57474		-364.886	4.55415		-364.886	0.967304		-364.886	2.29175		-364.886	-4.01355
	-364.877	4.50916		-364.877	2.93286		-364.877	3.28925		-364.877	1.91292		-364.877	-2.10781
	-364.868	4.2066		-364.868	1.53143		-364.868	3.78093		-364.868	3.64887		-364.868	-1.40776
	-364.859	3.01431		-364.859	3.48889		-364.859	3.12825		-364.859	0.559291		-364.859	0.78768
	-364.849	3.91383		-364.849	3.87508		-364.849	2.42187		-364.849	4.12277		-364.849	-1.1057
	-364.84	2.1631		-364.84	5.47783		-364.84	-0.0977649		-364.84	3.53231		-364.84	-1.59769
	-364.831	3.60386		-364.831	2.89834		-364.831	1.70056		-364.831	2.36606		-364.831	-3.7312
	-364.822	3.33173		-364.822	3.05989		-364.822	2.79638		-364.822	1.53791		-364.822	1.55589
	-364.813	4.72715		-364.813	3.30637		-364.813	3.87392		-364.813	4.86615		-364.813	0.548602
	-364.803	8.37333		-364.803	1.69209		-364.803	6.23024		-364.803	2.39484		-364.803	3.09909
	-364.794	7.1729		-364.794	1.23605		-364.794	2.57436		-364.794	0.807175		-364.794	-0.445286
	-364.785	4.93667		-364.785	3.38225		-364.785	2.1663		-364.785	5.37331		-364.785	-1.95997
	-364.776	4.83026		-364.776	3.7802		-364.776	4.51085		-364.776	4.80803		-364.776	-3.55798
	-364.767	4.24218		-364.767	4.69217		-364.767	6.20558		-364.767	2.40262		-364.767	-3.85029
	-364.757	2.50923		-364.757	0.15271		-364.757	7.29825		-364.757	5.53533		-364.757	-2.38523
	-364.748	4.80105		-364.748	4.22803		-364.748	6.24442		-364.748	2.5627		-364.748	1.44181
	-364.739	3.62344		-364.739	2.11666		-364.739	3.54152		-364.739	7.66886		-364.739	0.213538
	-364.73	3.57842		-364.73	5.56189		-364.73	5.00572		-364.73	2.72583		-364.73	-0.0950353
	-364.721	3.01283		-364.721	3.45444		-364.721	3.46912		-364.721	3.77812		-364.721	-3.05229
	-364.711	2.85104		-364.711	4.17758		-364.711	5.52332		-364.711	2.3253		-364.711	0.303647
	-364.702	1.80819		-364.702	4.47996		-364.702	5.35049		-364.702	7.4265		-364.702	0.512138
	-364.693	5.05465		-364.693	6.67246		-364.693	0.878862		-364.693	6.8147		-364.693	2.3768
	-364.684	1.66292		-364.684	3.07344		-364.684	1.46842		-364.684	6.03924		-364.684	-2.80111
	-364.675	1.00998		-364.675	3.45399		-364.675	1.44472		-364.675	2.56051		-364.675	-1.12977
	-364.665	3.20078		-364.665	2.67842		-364.665	1.76419		-364.665	4.53345		-364.665	-2.9846
	-364.656	2.20233		-364.656	3.93487		-364.656	2.52993		-364.656	4.65852		-364.656	0.871762
	-364.647	2.0574		-364.647	3.80574		-364.647	5.09051		-364.647	7.55457		-364.647	0.780915
	-364.638	3.49707		-364.638	4.44942		-364.638	5.16108		-364.638	7.15293		-364.638	1.82872
	-364.628	5.88028		-364.628	5.20159		-364.628	5.70301		-364.628	9.45399		-364.628	1.43561
	-364.619	6.92811		-364.619	4.91262		-364.619	3.26637		-364.619	5.95457		-364.619	0.425757
	-364.61	3.42519		-364.61	5.27276		-364.61	3.4998		-364.61	8.70962		-364.61	-1.11745
	-364.601	7.07549		-364.601	4.62444		-364.601	2.15377		-364.601	4.12563		-364.601	1.36453
	-364.592	2.32934		-364.592	4.58134		-364.592	1.77227		-364.592	7.36088		-364.592	-1.73732
	-364.582	2.20673		-364.582	6.21793		-364.582	5.04176		-364.582	6.6215		-364.582	-1.02805
	-364.573	0.708356		-364.573	3.66665		-364.573	4.18082		-364.573	6.60053		-364.573	-1.96298
	-364.564	1.79415		-364.564	6.55128		-364.564	5.29815		-364.564	5.17106		-364.564	2.21671
	-364.555	2.62723		-364.555	3.473		-364.555	5.1905		-364.555	4.34719		-364.555	0.389389
	-364.546	4.34015		-364.546	4.90244		-364.546	1.77872		-364.546	2.09377		-364.546	5.11238
	-364.536	2.78387		-364.536	4.48996		-364.536	4.8654		-364.536	4.78975		-364.536	0.842972
	-364.527	4.05458		-364.527	3.44646		-364.527	3.74827		-364.527	5.4615		-364.527	-0.501324
	-364.518	4.98052		-364.518	5.53973		-364.518	1.3389		-364.518	5.40174		-364.518	-3.8456
	-364.509	5.78805		-364.509	5.83031		-364.509	2.6118		-364.509	0.461241		-364.509	-2.40355
	-364.5	3.3903		-364.5	2.51082		-364.5	3.38937		-364.5	5.04257		-364.5	-2.5462
	-364.49	6.42345		-364.49	3.59186		-364.49	6.64914		-364.49	3.69591		-364.49	-1.97122
	-364.481	4.53099		-364.481	6.6606		-364.481	5.04158		-364.481	5.28265		-364.481	-6.98812
	-364.472	4.09902		-364.472	6.72284		-364.472	7.13261		-364.472	3.8817		-364.472	-4.26857
	-364.463	3.8369		-364.463	2.7198		-364.463	5.723		-364.463	4.56353		-364.463	-7.04329
	-364.454	3.51105		-364.454	5.44223		-364.454	5.04905		-364.454	-0.616994		-364.454	-2.36679
	-364.444	4.05425		-364.444	1.77403		-364.444	4.23087		-364.444	5.07839		-364.444	-2.17173
	-364.435	9.60903		-364.435	3.33041		-364.435	3.44707		-364.435	3.62825		-364.435	2.60206
	-364.426	4.21205		-364.426	0.308545		-364.426	2.95738		-364.426	2.12969		-364.426	-0.787823
	-364.417	3.48592		-364.417	2.77574		-364.417	5.68802		-364.417	0.0224262		-364.417	-1.07587
	-364.408	4.64228		-364.408	4.76755		-364.408	5.93011		-364.408	5.78244		-364.408	-1.13475
	-364.398	6.84753		-364.398	4.30304		-364.398	3.30694		-364.398	0.317669		-364.398	-0.559517
	-364.389	3.8283		-364.389	4.35582		-364.389	1.44023		-364.389	2.92608		-364.389	0.720382
	-364.38	1.7297		-364.38	4.92229		-364.38	-0.625055		-364.38	1.94756		-364.38	3.06218
	-364.371	2.17658		-364.371	4.90509		-364.371	2.3965		-364.371	2.71281		-364.371	-0.391577
	-364.361	4.86441		-364.361	5.21195		-364.361	3.61765		-364.361	5.27218		-364.361	1.42526
	-364.352	2.44233		-364.352	3.76304		-364.352	3.92141		-364.352	8.93307		-364.352	-0.761072
	-364.343	2.59908		-364.343	5.71402		-364.343	3.39146		-364.343	6.2889		-364.343	2.64283
	-364.334	2.68126		-364.334	4.47372		-364.334	0.811161		-364.334	6.69992		-364.334	-0.235365
	-364.325	4.73728		-364.325	2.40046		-364.325	3.42854		-364.325	3.91971		-364.325	-0.646958
	-364.315	1.76637		-364.315	2.58052		-364.315	0.377905		-364.315	5.57149		-364.315	-3.09312
	-364.306	2.95413		-364.306	5.02021		-364.306	1.40065		-364.306	1.18584		-364.306	0.201741
	-364.297	1.5931		-364.297	3.57912		-364.297	1.85384		-364.297	6.02953		-364.297	-1.06596
	-364.288	2.7836		-364.288	1.54243		-364.288	3.9577		-364.288	2.70641		-364.288	-1.46018
	-364.279	2.09389		-364.279	3.63552		-364.279	5.01891		-364.279	4.2347		-364.279	-2.75351
	-364.269	2.19597		-364.269	4.95483		-364.269	4.75528		-364.269	4.08567		-364.269	0.266765
	-364.26	-1.0225		-364.26	5.27972		-364.26	6.23723		-364.26	6.50883		-364.26	-3.09052
	-364.251	1.19455		-364.251	8.93984		-364.251	5.17855		-364.251	4.55079		-364.251	1.80348
	-364.242	0.874064		-364.242	7.1925		-364.242	1.6656		-364.242	5.71491		-364.242	-0.90757
	-364.233	3.84008		-364.233	7.52104		-364.233	-0.976297		-364.233	3.85303		-364.233	1.09431
	-364.223	4.41357		-364.223	4.07556		-364.223	2.92045		-364.223	6.45082		-364.223	-0.396705
	-364.214	5.37553		-364.214	7.05938		-364.214	7.27134		-364.214	7.95589		-364.214	2.67376
	-364.205	1.14322		-364.205	5.44679		-364.205	5.84671		-364.205	6.86424		-364.205	-2.20788
	-364.196	3.74994		-364.196	4.67387		-364.196	4.99312		-364.196	4.90921		-364.196	-0.00736952
	-364.187	2.62429		-364.187	1.31575		-364.187	3.39724		-364.187	5.6884		-364.187	-5.41117
	-364.177	1.54311		-364.177	6.2661		-364.177	1.65136		-364.177	3.16494		-364.177	-2.7108
	-364.168	0.611067		-364.168	3.70505		-364.168	3.7106		-364.168	8.35665		-364.168	-0.660597
	-364.159	2.72832		-364.159	3.63113		-364.159	6.13557		-364.159	5.38558		-364.159	1.91157
	-364.15	4.05447		-364.15	1.84028		-364.15	4.60193		-364.15	3.69876		-364.15	-0.179596
	-364.14	4.82894		-364.14	5.26036		-364.14	2.31583		-364.14	2.52984		-364.14	1.92992
	-364.131	4.56078		-364.131	7.04981		-364.131	3.83373		-364.131	3.13972		-364.131	-0.695428
	-364.122	4.48563		-364.122	4.40806		-364.122	3.62581		-364.122	2.79071		-364.122	-0.642056
	-364.113	4.73276		-364.113	4.56504		-364.113	3.08731		-364.113	1.81665		-364.113	0.13283
	-364.104	5.00561		-364.104	4.64515		-364.104	4.92689		-364.104	0.67278		-364.104	0.946886
	-364.094	5.98801		-364.094	2.91888		-364.094	4.08851		-364.094	5.92562		-364.094	-0.960421
	-364.085	4.05661		-364.085	5.16408		-364.085	3.75593		-364.085	5.30738		-364.085	-1.81812
	-364.076	2.8348		-364.076	4.7907		-364.076	5.97463		-364.076	8.04391		-364.076	-2.21377
	-364.067	3.8027		-364.067	3.21572		-364.067	5.51092		-364.067	5.501		-364.067	0.576061
	-364.058	3.81656		-364.058	1.84241		-364.058	6.70606		-364.058	6.17686		-364.058	0.694681
	-364.048	4.78244		-364.048	3.59532		-364.048	7.6241		-364.048	0.686114		-364.048	2.26997
	-364.039	1.35666		-364.039	6.30482		-364.039	5.51139		-364.039	1.75575		-364.039	-1.62195
	-364.03	1.13		-364.03	6.65148		-364.03	4.23853		-364.03	0.77145		-364.03	0.586017
	-364.021	3.40128		-364.021	4.96185		-364.021	2.99134		-364.021	3.0498		-364.021	-0.159336
	-364.012	4.75915		-364.012	1.74088		-364.012	1.89873		-364.012	0.16481		-364.012	-0.985499
	-364.002	1.48054		-364.002	3.6693		-364.002	2.21563		-364.002	2.48098		-364.002	-4.42503
	-363.993	-0.915923		-363.993	3.8879		-363.993	4.92974		-363.993	4.78418		-363.993	1.28125
	-363.984	-1.45431		-363.984	-0.61983		-363.984	6.05732		-363.984	7.45144		-363.984	-2.70676
	-363.975	1.1587		-363.975	1.60281		-363.975	4.73415		-363.975	5.79821		-363.975	-1.10017
	-363.966	1.21474		-363.966	1.94186		-363.966	1.62419		-363.966	3.93556		-363.966	-0.52163
	-363.956	4.97259		-363.956	5.47421		-363.956	1.62839		-363.956	1.23346		-363.956	0.727771
	-363.947	4.3521		-363.947	5.56116		-363.947	4.57372		-363.947	5.44646		-363.947	-1.07029
	-363.938	4.43578		-363.938	6.54353		-363.938	7.29696		-363.938	3.44122		-363.938	0.410303
	-363.929	1.49319		-363.929	5.91706		-363.929	4.81001		-363.929	3.611		-363.929	-2.26194
	-363.92	2.82856		-363.92	5.79338		-363.92	6.33346		-363.92	3.11997		-363.92	3.17798
	-363.91	2.86982		-363.91	2.01197		-363.91	3.45864		-363.91	5.45796		-363.91	-0.494835
	-363.901	4.1859		-363.901	4.33429		-363.901	4.74686		-363.901	4.66945		-363.901	0.502695
	-363.892	3.5382		-363.892	4.94014		-363.892	1.38616		-363.892	6.46592		-363.892	-3.09151
	-363.883	2.39526		-363.883	6.80166		-363.883	2.74059		-363.883	1.95786		-363.883	1.14785
	-363.873	2.79993		-363.873	6.3914		-363.873	2.57376		-363.873	5.68549		-363.873	-2.80715
	-363.864	5.84244		-363.864	8.27711		-363.864	6.53841		-363.864	7.20823		-363.864	-1.07487
	-363.855	3.60231		-363.855	7.98438		-363.855	3.1346		-363.855	6.62921		-363.855	-4.99771
	-363.846	7.6063		-363.846	6.30569		-363.846	2.53573		-363.846	3.3566		-363.846	-4.21918
	-363.837	4.02199		-363.837	4.18249		-363.837	4.95489		-363.837	5.70238		-363.837	-2.88002
	-363.827	4.95632		-363.827	4.6168		-363.827	9.07508		-363.827	3.30381		-363.827	-0.319595
	-363.818	-0.753366		-363.818	0.50143		-363.818	7.55264		-363.818	5.00889		-363.818	-0.966889
	-363.809	1.3878		-363.809	2.06892		-363.809	6.03969		-363.809	2.99847		-363.809	-2.01351
	-363.8	2.15175		-363.8	1.89237		-363.8	1.75255		-363.8	7.6307		-363.8	-5.51349
	-363.791	3.57943		-363.791	2.80721		-363.791	5.48197		-363.791	5.49904		-363.791	0.2606
	-363.781	2.2775		-363.781	0.471731		-363.781	7.07189		-363.781	7.79452		-363.781	-1.66055
	-363.772	0.996193		-363.772	1.42189		-363.772	7.59947		-363.772	4.20762		-363.772	-0.300886
	-363.763	1.54393		-363.763	-0.119544		-363.763	3.70609		-363.763	5.77299		-363.763	-2.30963
	-363.754	4.90728		-363.754	5.29693		-363.754	3.38524		-363.754	5.28126		-363.754	2.10494
	-363.745	2.32803		-363.745	4.20711		-363.745	0.871465		-363.745	6.33942		-363.745	-1.89068
	-363.735	5.01838		-363.735	2.95262		-363.735	2.19658		-363.735	4.13107		-363.735	-0.487608
	-363.726	4.11774		-363.726	1.13444		-363.726	2.04202		-363.726	7.07056		-363.726	0.0102653
	-363.717	4.37738		-363.717	0.780727		-363.717	3.15783		-363.717	2.89832		-363.717	0.233723
	-363.708	1.70721		-363.708	2.096		-363.708	6.81482		-363.708	5.86		-363.708	-0.70194
	-363.699	6.02505		-363.699	4.41259		-363.699	6.34606		-363.699	3.93254		-363.699	1.80385
	-363.689	3.36574		-363.689	4.30916		-363.689	0.172659		-363.689	5.77952		-363.689	1.20166
	-363.68	5.89628		-363.68	6.36732		-363.68	5.58971		-363.68	5.93509		-363.68	-0.0482984
	-363.671	5.21186		-363.671	4.54195		-363.671	2.47606		-363.671	4.48243		-363.671	-0.646005
	-363.662	4.30274		-363.662	4.64947		-363.662	4.78234		-363.662	3.57926		-363.662	1.99165
	-363.653	1.53014		-363.653	2.8013		-363.653	6.6473		-363.653	7.06619		-363.653	1.24534
	-363.643	5.36774		-363.643	6.27823		-363.643	6.07811		-363.643	0.368596		-363.643	0.555402
	-363.634	2.54626		-363.634	5.28211		-363.634	2.92472		-363.634	2.96119		-363.634	-1.03283
	-363.625	3.51312		-363.625	7.61793		-363.625	5.47611		-363.625	2.74276		-363.625	-0.457327
	-363.616	2.37683		-363.616	6.57457		-363.616	5.70565		-363.616	4.80981		-363.616	-4.4609
	-363.606	9.01155		-363.606	3.31201		-363.606	8.6346		-363.606	6.17434		-363.606	-1.92258
	-363.597	4.02784		-363.597	2.25875		-363.597	8.69313		-363.597	3.79397		-363.597	-1.49156
	-363.588	6.79881		-363.588	5.22769		-363.588	7.59461		-363.588	-0.290084		-363.588	-2.28325
	-363.579	4.60433		-363.579	2.19056		-363.579	3.50551		-363.579	2.19876		-363.579	-1.78915
	-363.57	7.16355		-363.57	2.71952		-363.57	4.29223		-363.57	1.44373		-363.57	1.97482
	-363.56	6.16742		-363.56	2.17281		-363.56	4.26124		-363.56	5.0746		-363.56	3.41835
	-363.551	5.49525		-363.551	2.42504		-363.551	7.5828		-363.551	2.0823		-363.551	4.13122
	-363.542	3.04125		-363.542	0.305661		-363.542	4.42122		-363.542	5.91946		-363.542	-0.105237
	-363.533	7.5607		-363.533	6.09334		-363.533	3.47878		-363.533	4.45262		-363.533	0.291386
	-363.524	4.25989		-363.524	3.14642		-363.524	1.06279		-363.524	5.34883		-363.524	-0.735944
	-363.514	5.25087		-363.514	4.7389		-363.514	5.35859		-363.514	4.45857		-363.514	-0.207724
	-363.505	-0.763799		-363.505	3.54495		-363.505	3.29899		-363.505	3.50993		-363.505	-2.18365
	-363.496	1.14569		-363.496	4.27238		-363.496	1.0935		-363.496	0.692512		-363.496	0.652307
	-363.487	2.92049		-363.487	4.21488		-363.487	1.63294		-363.487	3.08379		-363.487	-1.21412
	-363.478	5.37478		-363.478	4.21646		-363.478	4.20352		-363.478	2.56218		-363.478	0.915318
	-363.468	6.15519		-363.468	4.53383		-363.468	4.56154		-363.468	3.27055		-363.468	-3.37956
	-363.459	3.74404		-363.459	5.50169		-363.459	2.49005		-363.459	1.44311		-363.459	0.285171
	-363.45	2.43669		-363.45	3.16195		-363.45	3.1605		-363.45	1.98559		-363.45	-3.15458
	-363.441	1.45114		-363.441	5.18278		-363.441	5.79861		-363.441	1.94829		-363.441	-2.58276
	-363.432	3.10837		-363.432	-1.01635		-363.432	5.72576		-363.432	0.560674		-363.432	-0.433749
	-363.422	5.9765		-363.422	2.15477		-363.422	6.46611		-363.422	-0.726801		-363.422	-0.063808
	-363.413	3.32984		-363.413	0.655723		-363.413	5.13502		-363.413	4.34524		-363.413	-2.00936
	-363.404	5.14207		-363.404	3.19074		-363.404	7.33063		-363.404	2.3397		-363.404	-1.40891
	-363.395	1.9028		-363.395	2.96229		-363.395	2.82026		-363.395	4.52332		-363.395	-0.3675
	-363.386	4.2575		-363.386	5.97324		-363.386	3.42643		-363.386	3.65469		-363.386	-2.32022
	-363.376	6.1528		-363.376	3.01071		-363.376	5.94667		-363.376	4.07753		-363.376	-3.06072
	-363.367	10.5754		-363.367	6.70179		-363.367	7.6556		-363.367	0.730302		-363.367	1.06711
	-363.358	7.44246		-363.358	1.44972		-363.358	5.16407		-363.358	4.30236		-363.358	-2.75729
	-363.349	6.69937		-363.349	1.70552		-363.349	2.962		-363.349	2.10428		-363.349	-2.75696
	-363.339	3.30482		-363.339	1.05906		-363.339	3.24529		-363.339	3.38134		-363.339	-1.30216
	-363.33	7.61842		-363.33	2.08256		-363.33	6.53164		-363.33	2.3548		-363.33	0.280361
	-363.321	3.91681		-363.321	0.8534		-363.321	3.6839		-363.321	8.1236		-363.321	-2.89109
	-363.312	3.0878		-363.312	4.77639		-363.312	3.216		-363.312	8.58034		-363.312	-1.86718
	-363.303	1.4356		-363.303	2.50906		-363.303	3.44868		-363.303	6.52842		-363.303	-2.23263
	-363.293	4.46856		-363.293	6.6592		-363.293	6.2639		-363.293	3.05062		-363.293	0.40093
	-363.284	4.51336		-363.284	4.42699		-363.284	0.430526		-363.284	2.61983		-363.284	-0.143194
	-363.275	5.07773		-363.275	8.00324		-363.275	-0.650168		-363.275	5.70568		-363.275	-0.187904
	-363.266	3.42265		-363.266	6.13854		-363.266	0.138534		-363.266	6.05184		-363.266	-1.03793
	-363.257	4.32335		-363.257	5.41856		-363.257	2.5055		-363.257	4.24675		-363.257	-2.79827
	-363.247	0.943406		-363.247	1.38121		-363.247	3.35125		-363.247	4.96673		-363.247	-2.39444
	-363.238	2.59498		-363.238	3.04259		-363.238	4.46947		-363.238	3.30458		-363.238	0.884571
	-363.229	-2.94599		-363.229	3.03267		-363.229	3.50352		-363.229	3.66778		-363.229	0.552577
	-363.22	-0.648218		-363.22	6.19435		-363.22	5.56587		-363.22	1.88931		-363.22	-0.280662
	-363.211	0.817389		-363.211	5.30055		-363.211	6.62818		-363.211	8.12707		-363.211	-1.07573
	-363.201	4.12223		-363.201	5.18113		-363.201	6.90196		-363.201	4.54331		-363.201	1.69605
	-363.192	0.341736		-363.192	5.83741		-363.192	4.54661		-363.192	3.87801		-363.192	-0.741362
	-363.183	3.56811		-363.183	7.07289		-363.183	6.47712		-363.183	6.47725		-363.183	-0.034708
	-363.174	3.7263		-363.174	2.02516		-363.174	2.03757		-363.174	6.89154		-363.174	-0.275806
	-363.165	5.71082		-363.165	3.95309		-363.165	6.48609		-363.165	5.90338		-363.165	0.0256162
	-363.155	3.49171		-363.155	3.66947		-363.155	6.01719		-363.155	7.12648		-363.155	-1.21813
	-363.146	3.86243		-363.146	5.05758		-363.146	3.33601		-363.146	3.698		-363.146	1.23553
	-363.137	3.59725		-363.137	3.6569		-363.137	1.34973		-363.137	1.83623		-363.137	0.907258
	-363.128	5.54807		-363.128	5.34698		-363.128	2.47132		-363.128	0.416663		-363.128	0.487405
	-363.119	2.47653		-363.119	2.85955		-363.119	0.662514		-363.119	5.39851		-363.119	-2.08319
	-363.109	4.93457		-363.109	5.27951		-363.109	1.52065		-363.109	4.56653		-363.109	-1.7106
	-363.1	1.70425		-363.1	3.0835		-363.1	0.272741		-363.1	6.0561		-363.1	0.0435185
	-363.091	5.37893		-363.091	5.51475		-363.091	1.53881		-363.091	2.313		-363.091	-1.4053
	-363.082	7.83694		-363.082	3.70018		-363.082	4.00718		-363.082	2.43386		-363.082	-3.75662
	-363.072	6.67761		-363.072	7.54226		-363.072	4.59423		-363.072	2.83882		-363.072	-0.582158
	-363.063	5.98013		-363.063	5.33244		-363.063	2.8004		-363.063	5.13607		-363.063	-0.506565
	-363.054	3.67607		-363.054	7.80539		-363.054	3.91893		-363.054	5.67501		-363.054	-3.46238
	-363.045	1.00892		-363.045	5.1199		-363.045	1.47624		-363.045	4.76212		-363.045	-1.04923
	-363.036	2.67203		-363.036	7.24727		-363.036	3.83849		-363.036	3.26954		-363.036	2.00798
	-363.026	1.32542		-363.026	4.30162		-363.026	3.1809		-363.026	5.25495		-363.026	-1.13149
	-363.017	5.88326		-363.017	3.70605		-363.017	5.03568		-363.017	-0.155952		-363.017	-1.42702
	-363.008	3.93512		-363.008	3.64546		-363.008	4.37378		-363.008	1.73397		-363.008	-0.466761
	-362.999	6.44766		-362.999	4.57361		-362.999	2.93406		-362.999	0.0644399		-362.999	-0.35186
	-362.99	3.49747		-362.99	2.75285		-362.99	0.272918		-362.99	3.05563		-362.99	-0.372932
	-362.98	2.34244		-362.98	3.40612		-362.98	-0.351176		-362.98	4.54208		-362.98	3.54235
	-362.971	2.29444		-362.971	3.65408		-362.971	-0.912516		-362.971	1.82329		-362.971	1.3786
	-362.962	4.94625		-362.962	2.60444		-362.962	4.44037		-362.962	1.88938		-362.962	2.18323
	-362.953	3.05951		-362.953	-0.561367		-362.953	2.03507		-362.953	5.99717		-362.953	-1.61399
	-362.944	8.43768		-362.944	3.31872		-362.944	3.25199		-362.944	6.36164		-362.944	0.23619
	-362.934	5.81446		-362.934	4.26904		-362.934	5.16426		-362.934	6.59153		-362.934	-1.33056
	-362.925	2.91925		-362.925	7.65942		-362.925	5.42459		-362.925	2.83488		-362.925	0.233562
	-362.916	1.24345		-362.916	4.62651		-362.916	2.03625		-362.916	2.06006		-362.916	1.39969
	-362.907	5.73388		-362.907	8.42732		-362.907	4.83692		-362.907	2.82109		-362.907	-1.35721
	-362.898	-0.281366		-362.898	5.29871		-362.898	4.67758		-362.898	3.90075		-362.898	-2.255
	-362.888	0.989408		-362.888	6.22957		-362.888	6.09762		-362.888	3.44833		-362.888	-3.22954
	-362.879	1.83116		-362.879	4.77459		-362.879	2.59477		-362.879	4.77204		-362.879	-2.58516
	-362.87	4.50053		-362.87	9.39567		-362.87	7.00637		-362.87	6.95482		-362.87	2.19764
	-362.861	1.68548		-362.861	7.28666		-362.861	5.323		-362.861	8.09212		-362.861	-0.309542
	-362.851	0.736081		-362.851	7.60663		-362.851	4.79894		-362.851	5.34039		-362.851	-1.36636
	-362.842	-0.276172		-362.842	7.67754		-362.842	0.434495		-362.842	4.81422		-362.842	-1.10425
	-362.833	3.80887		-362.833	7.80399		-362.833	5.563		-362.833	3.15674		-362.833	2.2443
	-362.824	3.58084		-362.824	3.84982		-362.824	4.73233		-362.824	3.09934		-362.824	1.02887
	-362.815	8.87824		-362.815	6.50866		-362.815	5.63067		-362.815	3.61411		-362.815	0.186297
	-362.805	3.68322		-362.805	6.27646		-362.805	6.93741		-362.805	7.38921		-362.805	-1.4172
	-362.796	6.6095		-362.796	7.47416		-362.796	5.42167		-362.796	7.15615		-362.796	-0.245623
	-362.787	2.20949		-362.787	5.20069		-362.787	6.05343		-362.787	5.99113		-362.787	1.25022
	-362.778	4.01742		-362.778	5.03925		-362.778	7.15997		-362.778	9.92858		-362.778	2.29417
	-362.769	0.405308		-362.769	2.67023		-362.769	4.20394		-362.769	7.20262		-362.769	0.579268
	-362.759	4.02345		-362.759	7.26204		-362.759	4.13521		-362.759	5.13595		-362.759	-0.561511
	-362.75	2.51228		-362.75	7.40292		-362.75	4.91331		-362.75	5.32729		-362.75	-1.36074
	-362.741	4.73175		-362.741	7.67596		-362.741	7.31456		-362.741	4.634		-362.741	2.05672
	-362.732	2.90112		-362.732	5.16472		-362.732	6.30353		-362.732	6.03196		-362.732	-0.00995969
	-362.723	0.509993		-362.723	7.58723		-362.723	4.27394		-362.723	6.33825		-362.723	-2.04715
	-362.713	0.36854		-362.713	1.97999		-362.713	-0.571067		-362.713	6.05006		-362.713	-0.430115
	-362.704	3.56149		-362.704	6.41484		-362.704	3.86877		-362.704	4.04651		-362.704	-0.4824
	-362.695	2.47328		-362.695	7.64443		-362.695	3.22863		-362.695	4.03917		-362.695	-3.38431
	-362.686	1.21074		-362.686	6.41373		-362.686	6.746		-362.686	2.84565		-362.686	-1.50064
	-362.677	4.50933		-362.677	4.52015		-362.677	3.36157		-362.677	5.63581		-362.677	0.587242
	-362.667	6.51256		-362.667	7.03512		-362.667	4.84366		-362.667	2.61319		-362.667	0.134291
	-362.658	3.79579		-362.658	1.30067		-362.658	4.08147		-362.658	1.53381		-362.658	1.91547
	-362.649	5.60161		-362.649	1.69042		-362.649	2.42909		-362.649	1.40605		-362.649	-0.117503
	-362.64	2.57672		-362.64	2.74648		-362.64	3.44805		-362.64	3.75676		-362.64	0.619999
	-362.631	2.65331		-362.631	4.07166		-362.631	5.44709		-362.631	1.03326		-362.631	1.50933
	-362.621	2.69821		-362.621	0.494161		-362.621	1.71559		-362.621	2.17041		-362.621	3.08621
	-362.612	4.16712		-362.612	2.72956		-362.612	4.22836		-362.612	-2.4555		-362.612	0.473571
	-362.603	1.54751		-362.603	1.93217		-362.603	3.3922		-362.603	-0.0101327		-362.603	0.455025
	-362.594	5.36814		-362.594	2.24543		-362.594	3.7546		-362.594	2.7036		-362.594	-0.443087
	-362.584	4.77891		-362.584	1.44522		-362.584	3.34754		-362.584	2.70456		-362.584	1.5834
	-362.575	8.84126		-362.575	0.554583		-362.575	8.00315		-362.575	5.10742		-362.575	-1.42365
	-362.566	8.49242		-362.566	1.62152		-362.566	2.20993		-362.566	4.82671		-362.566	-3.50042
	-362.557	9.3323		-362.557	8.1146		-362.557	4.15951		-362.557	0.639758		-362.557	-2.03869
	-362.548	6.67343		-362.548	7.89375		-362.548	-1.4799		-362.548	0.908226		-362.548	-2.97693
	-362.538	7.02252		-362.538	7.66381		-362.538	1.54039		-362.538	5.45554		-362.538	-3.2991
	-362.529	3.65391		-362.529	4.62261		-362.529	2.78575		-362.529	5.87537		-362.529	-3.38816
	-362.52	3.94445		-362.52	6.30647		-362.52	7.76694		-362.52	4.21674		-362.52	-2.12722
	-362.511	1.61593		-362.511	3.93923		-362.511	5.08702		-362.511	1.90061		-362.511	0.973534
	-362.502	1.50411		-362.502	7.37031		-362.502	4.0703		-362.502	3.16637		-362.502	1.75932
	-362.492	2.92888		-362.492	3.77985		-362.492	1.28594		-362.492	7.45345		-362.492	0.297421
	-362.483	3.03645		-362.483	4.67389		-362.483	6.32976		-362.483	6.706		-362.483	-0.583443
	-362.474	4.46024		-362.474	3.15888		-362.474	3.76234		-362.474	7.32303		-362.474	1.20349
	-362.465	5.66471		-362.465	4.0183		-362.465	3.44097		-362.465	5.40643		-362.465	2.30728
	-362.456	1.70777		-362.456	4.09946		-362.456	1.46408		-362.456	4.27447		-362.456	-1.23192
	-362.446	2.37433		-362.446	6.41426		-362.446	1.34566		-362.446	5.25971		-362.446	-1.226
	-362.437	2.9101		-362.437	3.76875		-362.437	0.367035		-362.437	7.44709		-362.437	-2.40011
	-362.428	7.3322		-362.428	8.31044		-362.428	3.05921		-362.428	6.21381		-362.428	-2.93606
	-362.419	3.92718		-362.419	4.55348		-362.419	5.81615		-362.419	6.49376		-362.419	-0.993904
	-362.41	3.00579		-362.41	6.40144		-362.41	8.85134		-362.41	4.65109		-362.41	0.0668888
	-362.4	1.04572		-362.4	5.03199		-362.4	5.31827		-362.4	8.44253		-362.4	2.40632
	-362.391	6.31184		-362.391	5.57063		-362.391	2.097		-362.391	6.03533		-362.391	0.0880294
	-362.382	4.65788		-362.382	3.48321		-362.382	0.467149		-362.382	3.03821		-362.382	-2.14227
	-362.373	5.94754		-362.373	6.74278		-362.373	4.62444		-362.373	0.309523		-362.373	-0.399581
	-362.364	0.782451		-362.364	4.57721		-362.364	3.88325		-362.364	2.60845		-362.364	2.20536
	-362.354	4.71403		-362.354	6.48613		-362.354	2.77533		-362.354	6.78272		-362.354	1.80105
	-362.345	1.46945		-362.345	4.71056		-362.345	-0.944785		-362.345	5.61145		-362.345	-2.08792
	-362.336	4.31273		-362.336	4.39934		-362.336	1.36066		-362.336	3.23148		-362.336	-1.55406
	-362.327	3.63999		-362.327	3.67296		-362.327	-1.14943		-362.327	2.5099		-362.327	-0.0833497
	-362.317	4.69774		-362.317	3.69902		-362.317	2.4795		-362.317	2.14839		-362.317	0.255949
	-362.308	2.40603		-362.308	1.49384		-362.308	2.90017		-362.308	1.09464		-362.308	-0.331177
	-362.299	6.51337		-362.299	5.90855		-362.299	5.18487		-362.299	5.98751		-362.299	1.75562
	-362.29	4.67495		-362.29	2.82603		-362.29	6.28485		-362.29	7.2453		-362.29	-1.25126
	-362.281	3.03944		-362.281	6.34592		-362.281	9.23992		-362.281	6.46877		-362.281	-1.87513
	-362.271	3.04337		-362.271	7.1642		-362.271	6.98055		-362.271	7.26869		-362.271	-0.462944
	-362.262	3.79857		-362.262	6.7246		-362.262	8.19952		-362.262	2.9569		-362.262	0.777955
	-362.253	3.94128		-362.253	4.62326		-362.253	3.03632		-362.253	0.700079		-362.253	0.964592
	-362.244	5.81656		-362.244	2.60819		-362.244	2.28305		-362.244	1.79195		-362.244	-0.1726
	-362.235	5.57676		-362.235	-0.910131		-362.235	-0.030928		-362.235	5.92475		-362.235	-1.82506
	-362.225	6.49695		-362.225	3.2313		-362.225	5.08578		-362.225	3.58696		-362.225	-3.32495
	-362.216	4.693		-362.216	1.09574		-362.216	3.9861		-362.216	3.23267		-362.216	-2.10404
	-362.207	6.70778		-362.207	1.56745		-362.207	6.422		-362.207	3.0393		-362.207	1.35922
	-362.198	3.16555		-362.198	0.972195		-362.198	2.46089		-362.198	3.07145		-362.198	-0.974617
	-362.189	3.68139		-362.189	3.48819		-362.189	3.01303		-362.189	4.39851		-362.189	1.37922
	-362.179	-1.4431		-362.179	2.43072		-362.179	-0.853639		-362.179	8.66868		-362.179	-0.389229
	-362.17	4.4866		-362.17	3.58861		-362.17	3.77599		-362.17	5.06059		-362.17	-0.581799
	-362.161	2.86128		-362.161	3.46911		-362.161	4.06814		-362.161	4.89249		-362.161	0.53181
	-362.152	3.77225		-362.152	5.44404		-362.152	4.81554		-362.152	4.61216		-362.152	-1.77289
	-362.143	1.21739		-362.143	2.45716		-362.143	4.55923		-362.143	6.82271		-362.143	-1.81351
	-362.133	0.915303		-362.133	4.42037		-362.133	4.86039		-362.133	5.06179		-362.133	-1.69978
	-362.124	-0.473807		-362.124	3.84983		-362.124	5.17328		-362.124	3.55426		-362.124	-1.57108
	-362.115	5.10675		-362.115	4.07591		-362.115	5.65385		-362.115	5.1743		-362.115	-2.23123
	-362.106	2.83026		-362.106	8.05532		-362.106	3.59657		-362.106	2.83063		-362.106	-3.3785
	-362.097	6.785		-362.097	3.63323		-362.097	6.52512		-362.097	2.14635		-362.097	-3.8966
	-362.087	4.02348		-362.087	3.09396		-362.087	2.84998		-362.087	3.46356		-362.087	-0.563845
	-362.078	5.80886		-362.078	6.68304		-362.078	5.96174		-362.078	4.25298		-362.078	2.6058
	-362.069	2.64818		-362.069	6.33925		-362.069	5.27501		-362.069	3.93161		-362.069	0.215681
	-362.06	4.22426		-362.06	4.17417		-362.06	7.57271		-362.06	4.15678		-362.06	-2.46787
	-362.05	2.29076		-362.05	2.51334		-362.05	3.06306		-362.05	3.5006		-362.05	-2.0939
	-362.041	6.22227		-362.041	2.86738		-362.041	4.41223		-362.041	5.13671		-362.041	-3.05988
	-362.032	4.68579		-362.032	6.35425		-362.032	2.16956		-362.032	6.96371		-362.032	-3.24084
	-362.023	6.84182		-362.023	3.1211		-362.023	6.51095		-362.023	6.41001		-362.023	-0.472483
	-362.014	2.9677		-362.014	3.24107		-362.014	1.74763		-362.014	7.51725		-362.014	0.441532
	-362.004	5.45832		-362.004	3.74895		-362.004	5.19682		-362.004	3.34147		-362.004	-0.521573
	-361.995	3.18336		-361.995	0.613919		-361.995	4.09609		-361.995	5.86407		-361.995	1.45277
	-361.986	7.44067		-361.986	6.1059		-361.986	6.79202		-361.986	6.05889		-361.986	-0.956194
	-361.977	7.4848		-361.977	6.15582		-361.977	4.75665		-361.977	5.94372		-361.977	-1.22908
	-361.968	5.96678		-361.968	7.17646		-361.968	4.7237		-361.968	8.06294		-361.968	-1.68943
	-361.958	3.52988		-361.958	7.19273		-361.958	0.0121575		-361.958	7.21562		-361.958	-2.91502
	-361.949	4.66555		-361.949	10.4744		-361.949	2.6104		-361.949	6.00762		-361.949	-0.670917
	-361.94	3.51488		-361.94	7.45086		-361.94	1.11287		-361.94	4.41923		-361.94	-0.389401
	-361.931	3.17439		-361.931	6.73021		-361.931	2.84193		-361.931	4.78522		-361.931	-1.14764
	-361.922	1.87405		-361.922	6.77792		-361.922	2.23641		-361.922	6.20517		-361.922	-3.40084
	-361.912	3.1083		-361.912	1.18624		-361.912	3.82345		-361.912	4.75108		-361.912	-1.49127
	-361.903	1.82513		-361.903	3.35962		-361.903	4.83756		-361.903	4.88		-361.903	-3.3546
	-361.894	6.55679		-361.894	7.05385		-361.894	9.73552		-361.894	5.58313		-361.894	-3.58637
	-361.885	4.99535		-361.885	3.51157		-361.885	5.46726		-361.885	3.43101		-361.885	-1.11176
	-361.876	4.47326		-361.876	3.30436		-361.876	6.74778		-361.876	7.35429		-361.876	-2.62603
	-361.866	4.78816		-361.866	3.09314		-361.866	3.46968		-361.866	3.75453		-361.866	-1.82968
	-361.857	4.89008		-361.857	4.47852		-361.857	6.35122		-361.857	3.09951		-361.857	-1.24085
	-361.848	4.08054		-361.848	4.17168		-361.848	4.24349		-361.848	3.95158		-361.848	1.17845
	-361.839	4.88622		-361.839	6.62398		-361.839	2.98114		-361.839	5.25217		-361.839	-1.65345
	-361.83	0.315848		-361.83	5.40996		-361.83	0.654241		-361.83	5.39409		-361.83	-2.33527
	-361.82	3.95033		-361.82	3.5814		-361.82	5.63131		-361.82	9.64698		-361.82	0.587442
	-361.811	1.58222		-361.811	1.10765		-361.811	5.01797		-361.811	5.52024		-361.811	-2.62826
	-361.802	3.55313		-361.802	4.29431		-361.802	6.65341		-361.802	3.24681		-361.802	-3.52945
	-361.793	2.53488		-361.793	2.36233		-361.793	4.19361		-361.793	3.13731		-361.793	-1.66054
	-361.783	2.53147		-361.783	3.21426		-361.783	8.4577		-361.783	5.07854		-361.783	-0.368305
	-361.774	2.61279		-361.774	1.70325		-361.774	9.21203		-361.774	3.82772		-361.774	2.39232
	-361.765	5.90041		-361.765	1.93403		-361.765	8.27035		-361.765	3.50149		-361.765	0.593225
	-361.756	2.00945		-361.756	-0.33434		-361.756	4.09822		-361.756	2.75252		-361.756	-0.242426
	-361.747	6.30781		-361.747	5.31726		-361.747	7.97556		-361.747	4.76542		-361.747	1.14365
	-361.737	3.37238		-361.737	4.94957		-361.737	7.17643		-361.737	7.69261		-361.737	-1.43391
	-361.728	2.74328		-361.728	5.53877		-361.728	8.17256		-361.728	7.28493		-361.728	-1.01803
	-361.719	1.92257		-361.719	1.65629		-361.719	6.85911		-361.719	7.04608		-361.719	1.06984
	-361.71	4.08595		-361.71	4.62876		-361.71	7.2281		-361.71	8.23208		-361.71	-0.322465
	-361.701	5.09634		-361.701	1.52953		-361.701	5.27712		-361.701	6.69698		-361.701	-0.700859
	-361.691	2.95517		-361.691	2.91273		-361.691	6.81323		-361.691	6.25438		-361.691	-1.37059
	-361.682	2.22926		-361.682	0.117718		-361.682	3.19149		-361.682	5.39218		-361.682	-0.248558
	-361.673	2.83015		-361.673	2.06249		-361.673	3.72319		-361.673	1.94283		-361.673	-3.62325
	-361.664	2.88114		-361.664	2.52226		-361.664	2.85055		-361.664	1.52977		-361.664	-1.65285
	-361.655	5.76428		-361.655	4.23513		-361.655	4.09215		-361.655	0.729968		-361.655	-3.87291
	-361.645	1.12461		-361.645	2.16616		-361.645	2.82028		-361.645	2.50942		-361.645	-2.30394
	-361.636	3.90468		-361.636	3.94043		-361.636	4.60654		-361.636	5.60876		-361.636	-2.11531
	-361.627	6.88899		-361.627	1.00383		-361.627	4.76464		-361.627	3.78423		-361.627	0.395468
	-361.618	9.29672		-361.618	3.47794		-361.618	1.17193		-361.618	3.66287		-361.618	-2.29968
	-361.609	6.40575		-361.609	3.32115		-361.609	2.11099		-361.609	1.60564		-361.609	-0.895668
	-361.599	8.23697		-361.599	4.49397		-361.599	4.70523		-361.599	1.59002		-361.599	0.0716176
	-361.59	3.51432		-361.59	4.99587		-361.59	4.75913		-361.59	2.62628		-361.59	-0.677851
	-361.581	8.44134		-361.581	6.56611		-361.581	4.62799		-361.581	4.46358		-361.581	-2.30712
	-361.572	8.01947		-361.572	4.6766		-361.572	4.67603		-361.572	-0.232061		-361.572	0.647334
	-361.562	7.72008		-361.562	3.43105		-361.562	3.39253		-361.562	4.67156		-361.562	0.0250292
	-361.553	4.05585		-361.553	2.39487		-361.553	1.97863		-361.553	1.8738		-361.553	1.24615
	-361.544	6.31797		-361.544	5.16434		-361.544	4.91476		-361.544	1.10429		-361.544	1.13997
	-361.535	5.43394		-361.535	1.14437		-361.535	3.48343		-361.535	1.60102		-361.535	-0.281072
	-361.526	5.96515		-361.526	5.89314		-361.526	7.01685		-361.526	0.981348		-361.526	-4.52697
	-361.516	6.25298		-361.516	4.76179		-361.516	7.10012		-361.516	2.25101		-361.516	-1.25813
	-361.507	4.01209		-361.507	4.2227		-361.507	7.85332		-361.507	3.32723		-361.507	-0.702713
	-361.498	5.44462		-361.498	2.05854		-361.498	6.03625		-361.498	2.56738		-361.498	0.220992
	-361.489	7.90217		-361.489	4.11119		-361.489	6.14891		-361.489	5.36476		-361.489	-3.42405
	-361.48	5.35826		-361.48	1.64596		-361.48	3.81685		-361.48	2.49319		-361.48	-2.99651
	-361.47	6.81583		-361.47	4.59605		-361.47	1.10023		-361.47	3.2845		-361.47	-1.02941
	-361.461	4.80243		-361.461	1.68711		-361.461	2.72295		-361.461	1.87042		-361.461	0.576538
	-361.452	6.2154		-361.452	3.96696		-361.452	6.77377		-361.452	4.62425		-361.452	-3.17523
	-361.443	4.76963		-361.443	4.82381		-361.443	6.32641		-361.443	1.03283		-361.443	-1.08966
	-361.434	6.32752		-361.434	3.39013		-361.434	5.51585		-361.434	0.837863		-361.434	-3.23886
	-361.424	6.04009		-361.424	3.56463		-361.424	1.30102		-361.424	2.86013		-361.424	-1.71252
	-361.415	4.46703		-361.415	3.78608		-361.415	1.45364		-361.415	5.50391		-361.415	1.83105
	-361.406	3.87514		-361.406	3.99556		-361.406	2.46585		-361.406	2.75477		-361.406	-1.47986
	-361.397	5.29811		-361.397	3.97265		-361.397	7.12636		-361.397	4.07988		-361.397	-0.758694
	-361.388	5.97622		-361.388	5.10967		-361.388	6.605		-361.388	2.31786		-361.388	1.30765
	-361.378	5.89314		-361.378	3.42039		-361.378	3.72112		-361.378	3.08541		-361.378	-0.943053
	-361.369	4.17223		-361.369	4.33568		-361.369	3.71113		-361.369	3.01905		-361.369	2.57041
	-361.36	2.40705		-361.36	6.01627		-361.36	6.5342		-361.36	7.72209		-361.36	1.68004
	-361.351	2.08597		-361.351	1.77334		-361.351	1.35429		-361.351	6.75148		-361.351	0.294775
	-361.342	3.06505		-361.342	1.68655		-361.342	1.12724		-361.342	9.85368		-361.342	-0.757079
	-361.332	3.97559		-361.332	0.723426		-361.332	0.311704		-361.332	5.64791		-361.332	0.0492773
	-361.323	3.94175		-361.323	1.49074		-361.323	3.72405		-361.323	5.14658		-361.323	-0.341502
	-361.314	3.93231		-361.314	1.87049		-361.314	0.29961		-361.314	8.78762		-361.314	2.13559
	-361.305	7.25282		-361.305	6.08846		-361.305	0.810885		-361.305	6.82026		-361.305	-3.03715
	-361.295	3.40883		-361.295	3.67568		-361.295	-0.111746		-361.295	4.64417		-361.295	-0.636283
	-361.286	0.980509		-361.286	6.18423		-361.286	2.34332		-361.286	2.91763		-361.286	-1.30138
	-361.277	1.01441		-361.277	5.62655		-361.277	1.30784		-361.277	1.86848		-361.277	-2.10174
	-361.268	3.09921		-361.268	8.49176		-361.268	2.25858		-361.268	2.00412		-361.268	-1.90325
	-361.259	4.9777		-361.259	1.02621		-361.259	2.61716		-361.259	1.74016		-361.259	0.301769
	-361.249	6.02333		-361.249	1.29561		-361.249	4.91689		-361.249	4.39944		-361.249	1.11282
	-361.24	5.80067		-361.24	-0.0321298		-361.24	3.5244		-361.24	4.38065		-361.24	1.56385
	-361.231	3.75708		-361.231	3.0051		-361.231	4.9833		-361.231	6.05096		-361.231	-0.403812
	-361.222	1.55914		-361.222	4.79814		-361.222	3.15025		-361.222	4.40514		-361.222	2.51989
	-361.213	2.09286		-361.213	1.90019		-361.213	4.10511		-361.213	3.72798		-361.213	-0.941086
	-361.203	1.98143		-361.203	2.29628		-361.203	4.36739		-361.203	3.14641		-361.203	-2.30124
	-361.194	2.78523		-361.194	5.20136		-361.194	4.45588		-361.194	6.06449		-361.194	-2.33881
	-361.185	5.08921		-361.185	7.91065		-361.185	2.39701		-361.185	4.79947		-361.185	0.8693
	-361.176	4.68992		-361.176	9.30882		-361.176	4.49326		-361.176	3.70638		-361.176	-1.52869
	-361.167	0.632855		-361.167	1.06286		-361.167	6.0321		-361.167	5.11274		-361.167	1.46822
	-361.157	3.79937		-361.157	1.29463		-361.157	7.42736		-361.157	5.83941		-361.157	0.626442
	-361.148	4.5567		-361.148	2.96405		-361.148	2.68886		-361.148	6.42448		-361.148	2.52727
	-361.139	5.00078		-361.139	4.61651		-361.139	3.65965		-361.139	8.31415		-361.139	-1.05893
	-361.13	3.78506		-361.13	5.88586		-361.13	2.90014		-361.13	2.54482		-361.13	1.75183
	-361.121	4.12025		-361.121	3.64192		-361.121	4.97003		-361.121	7.17406		-361.121	-1.43134
	-361.111	2.76764		-361.111	2.27521		-361.111	3.81713		-361.111	4.56126		-361.111	-0.942958
	-361.102	7.80694		-361.102	3.83111		-361.102	4.9904		-361.102	4.96155		-361.102	0.160664
	-361.093	6.15686		-361.093	4.68997		-361.093	4.47214		-361.093	3.09005		-361.093	1.84063
	-361.084	2.63849		-361.084	5.5061		-361.084	6.64625		-361.084	2.60097		-361.084	1.40436
	-361.075	2.51955		-361.075	5.86332		-361.075	5.06569		-361.075	1.81019		-361.075	3.1368
	-361.065	4.97677		-361.065	6.38124		-361.065	5.82837		-361.065	3.9787		-361.065	-1.34418
	-361.056	6.82842		-361.056	5.44433		-361.056	3.79735		-361.056	1.58201		-361.056	-0.741981
	-361.047	4.08249		-361.047	2.98857		-361.047	5.93758		-361.047	2.32826		-361.047	-0.669419
	-361.038	0.579861		-361.038	5.04524		-361.038	1.74973		-361.038	0.256858		-361.038	0.188153
	-361.028	2.09626		-361.028	5.67851		-361.028	2.46225		-361.028	3.7162		-361.028	0.792701
	-361.019	3.07739		-361.019	5.22315		-361.019	3.8809		-361.019	1.06252		-361.019	-0.684883
	-361.01	4.96245		-361.01	0.137228		-361.01	6.90313		-361.01	3.51295		-361.01	-2.58372
	-361.001	3.76197		-361.001	0.0117059		-361.001	4.54268		-361.001	3.93945		-361.001	-0.221822
	-360.992	1.71822		-360.992	4.53954		-360.992	6.76188		-360.992	5.36892		-360.992	1.06674
	-360.982	4.65937		-360.982	2.79443		-360.982	4.41677		-360.982	4.53167		-360.982	-2.8726
	-360.973	3.11061		-360.973	5.6579		-360.973	8.06473		-360.973	2.83232		-360.973	-2.54861
	-360.964	2.5162		-360.964	7.00305		-360.964	3.31956		-360.964	-0.610343		-360.964	0.211361
	-360.955	4.41738		-360.955	5.29444		-360.955	5.14636		-360.955	0.0156666		-360.955	-2.98528
	-360.946	3.22946		-360.946	3.32138		-360.946	6.21394		-360.946	-0.12038		-360.946	-1.60547
	-360.936	5.92372		-360.936	3.23991		-360.936	6.68263		-360.936	3.83176		-360.936	-1.56306
	-360.927	6.14886		-360.927	6.77893		-360.927	4.45449		-360.927	4.29665		-360.927	2.1773
	-360.918	3.02505		-360.918	4.57472		-360.918	4.03444		-360.918	1.32043		-360.918	-1.42288
	-360.909	2.1522		-360.909	5.53089		-360.909	3.93344		-360.909	5.52998		-360.909	0.951775
	-360.9	3.89615		-360.9	6.02585		-360.9	4.98215		-360.9	3.5505		-360.9	1.72109
	-360.89	2.01552		-360.89	5.51051		-360.89	4.46001		-360.89	3.39119		-360.89	1.03901
	-360.881	2.54249		-360.881	5.3569		-360.881	4.7195		-360.881	4.34825		-360.881	-1.03696
	-360.872	1.67494		-360.872	3.18626		-360.872	5.19689		-360.872	3.72829		-360.872	-0.680465
	-360.863	2.52792		-360.863	5.43082		-360.863	9.09844		-360.863	4.82258		-360.863	-0.812051
	-360.854	6.37546		-360.854	2.34443		-360.854	7.49145		-360.854	2.45466		-360.854	1.11896
	-360.844	7.22309		-360.844	4.3743		-360.844	5.15217		-360.844	6.96341		-360.844	0.53446
	-360.835	3.39174		-360.835	4.58802		-360.835	4.24508		-360.835	5.47751		-360.835	0.718327
	-360.826	2.48481		-360.826	6.56181		-360.826	5.65107		-360.826	3.38272		-360.826	-0.896515
	-360.817	4.02491		-360.817	4.81906		-360.817	5.0887		-360.817	2.98289		-360.817	1.00343
	-360.808	3.7473		-360.808	5.2209		-360.808	5.068		-360.808	6.47993		-360.808	0.62056
	-360.798	4.49142		-360.798	4.83565		-360.798	3.8562		-360.798	5.10294		-360.798	-0.383005
	-360.789	3.50242		-360.789	3.03207		-360.789	4.96029		-360.789	6.092		-360.789	-3.04241
	-360.78	1.26726		-360.78	6.81963		-360.78	2.92882		-360.78	3.74008		-360.78	0.822705
	-360.771	6.0792		-360.771	4.77695		-360.771	3.34568		-360.771	6.24417		-360.771	-0.0817418
	-360.761	5.52789		-360.761	5.31921		-360.761	1.86836		-360.761	1.41001		-360.761	-1.25006
	-360.752	5.35034		-360.752	5.37686		-360.752	3.63158		-360.752	3.21977		-360.752	-3.95821
	-360.743	4.15311		-360.743	0.523453		-360.743	1.28474		-360.743	4.05966		-360.743	-0.576103
	-360.734	2.98356		-360.734	1.29782		-360.734	2.25773		-360.734	5.62317		-360.734	-2.1204
	-360.725	3.34186		-360.725	3.79032		-360.725	1.90908		-360.725	7.78037		-360.725	-3.72667
	-360.715	5.17565		-360.715	2.48842		-360.715	3.95117		-360.715	6.72518		-360.715	-2.1465
	-360.706	4.8235		-360.706	4.04642		-360.706	3.37869		-360.706	2.55008		-360.706	0.723261
	-360.697	4.01007		-360.697	2.6474		-360.697	4.26052		-360.697	5.07597		-360.697	-2.10029
	-360.688	3.71501		-360.688	3.27136		-360.688	1.55599		-360.688	2.79493		-360.688	-0.302946
	-360.679	2.34033		-360.679	5.99275		-360.679	4.59604		-360.679	6.39334		-360.679	0.237403
	-360.669	1.51658		-360.669	6.32137		-360.669	4.20072		-360.669	3.57384		-360.669	3.01768
	-360.66	1.84179		-360.66	8.99011		-360.66	5.3722		-360.66	5.39964		-360.66	-2.22009
	-360.651	3.50241		-360.651	7.75044		-360.651	2.60023		-360.651	6.6977		-360.651	0.23894
	-360.642	1.54553		-360.642	7.7755		-360.642	3.17888		-360.642	6.06636		-360.642	-3.93718
	-360.633	7.31729		-360.633	4.00623		-360.633	3.6501		-360.633	5.08457		-360.633	-4.13842
	-360.623	7.32764		-360.623	2.16362		-360.623	1.72739		-360.623	3.92568		-360.623	-4.88356
	-360.614	4.07002		-360.614	3.969		-360.614	5.7534		-360.614	0.751026		-360.614	-0.860395
	-360.605	4.58643		-360.605	0.703029		-360.605	5.80383		-360.605	6.73916		-360.605	-2.82699
	-360.596	5.16113		-360.596	4.6563		-360.596	1.30191		-360.596	5.54258		-360.596	-0.738606
	-360.587	4.74203		-360.587	5.36014		-360.587	4.87777		-360.587	5.47719		-360.587	-4.61976
	-360.577	4.69866		-360.577	6.60926		-360.577	1.96169		-360.577	4.95574		-360.577	-4.91201
	-360.568	4.148		-360.568	4.8899		-360.568	3.61343		-360.568	4.27873		-360.568	-4.17421
	-360.559	4.78441		-360.559	6.18801		-360.559	-0.591627		-360.559	2.1213		-360.559	-1.96451
	-360.55	2.63309		-360.55	0.133272		-360.55	2.66369		-360.55	4.93442		-360.55	-2.03768
	-360.541	4.27047		-360.541	1.05088		-360.541	3.64672		-360.541	2.6387		-360.541	1.70158
	-360.531	5.26739		-360.531	4.65753		-360.531	5.41895		-360.531	6.17538		-360.531	-0.124269
	-360.522	4.53886		-360.522	5.11684		-360.522	5.45509		-360.522	4.01779		-360.522	2.84729
	-360.513	2.07875		-360.513	5.87466		-360.513	5.3882		-360.513	5.84387		-360.513	2.14376
	-360.504	0.729537		-360.504	5.86625		-360.504	4.06625		-360.504	2.52085		-360.504	0.253248
	-360.494	2.92456		-360.494	5.26089		-360.494	1.74473		-360.494	5.73923		-360.494	-3.55312
	-360.485	3.3103		-360.485	2.58228		-360.485	2.8891		-360.485	2.65689		-360.485	0.781382
	-360.476	5.02754		-360.476	4.83945		-360.476	4.64951		-360.476	4.5742		-360.476	-1.8689
	-360.467	5.13054		-360.467	4.58539		-360.467	3.2938		-360.467	1.11658		-360.467	1.66426
	-360.458	6.01878		-360.458	4.70351		-360.458	6.43843		-360.458	1.28984		-360.458	0.972818
	-360.448	5.05187		-360.448	6.97619		-360.448	7.80174		-360.448	-0.675265		-360.448	-0.148932
	-360.439	5.44615		-360.439	6.2801		-360.439	3.19459		-360.439	5.62325		-360.439	-3.47565
	-360.43	1.52784		-360.43	6.75077		-360.43	4.44304		-360.43	1.92463		-360.43	-1.48846
	-360.421	3.03941		-360.421	6.34251		-360.421	6.00605		-360.421	4.72311		-360.421	-2.45704
	-360.412	5.17894		-360.412	5.16827		-360.412	2.40023		-360.412	5.72151		-360.412	1.7194
	-360.402	6.05055		-360.402	3.00584		-360.402	5.90676		-360.402	6.21135		-360.402	-0.838407
	-360.393	6.58391		-360.393	0.98416		-360.393	3.71348		-360.393	-0.469487		-360.393	-1.73018
	-360.384	5.67032		-360.384	1.04764		-360.384	6.85938		-360.384	3.68484		-360.384	-2.37981
	-360.375	2.70381		-360.375	4.29705		-360.375	3.25631		-360.375	4.77166		-360.375	1.24418
	-360.366	1.76687		-360.366	6.88463		-360.366	3.77393		-360.366	3.48201		-360.366	-2.59685
	-360.356	1.25888		-360.356	4.73177		-360.356	3.39583		-360.356	3.58647		-360.356	-0.710222
	-360.347	1.3241		-360.347	4.36913		-360.347	4.08399		-360.347	4.92545		-360.347	-1.65684
	-360.338	3.60907		-360.338	8.94703		-360.338	7.01281		-360.338	1.87222		-360.338	1.74166
	-360.329	3.90381		-360.329	9.56175		-360.329	6.54715		-360.329	4.80453		-360.329	0.160858
	-360.32	5.15515		-360.32	7.07315		-360.32	5.02339		-360.32	5.20773		-360.32	1.28692
	-360.31	-0.0627847		-360.31	8.66245		-360.31	5.19063		-360.31	6.63624		-360.31	0.50466
	-360.301	0.0779295		-360.301	9.282		-360.301	7.58829		-360.301	4.63965		-360.301	0.620022
	-360.292	5.67003		-360.292	3.90966		-360.292	5.625		-360.292	4.96236		-360.292	-2.14969
	-360.283	8.57652		-360.283	2.23754		-360.283	3.84249		-360.283	1.56894		-360.283	-2.81612
	-360.274	4.17397		-360.274	2.10289		-360.274	1.88567		-360.274	1.34694		-360.274	-3.64773
	-360.264	6.58679		-360.264	6.33824		-360.264	2.99829		-360.264	3.30156		-360.264	1.43268
	-360.255	3.62891		-360.255	5.22364		-360.255	2.69862		-360.255	5.9492		-360.255	-0.156135
	-360.246	4.26751		-360.246	3.74638		-360.246	3.54324		-360.246	1.2052		-360.246	-0.0613713
	-360.237	6.95051		-360.237	6.75272		-360.237	5.25102		-360.237	6.43095		-360.237	0.830993
	-360.227	3.64153		-360.227	10.1896		-360.227	6.14304		-360.227	4.4401		-360.227	1.64019
	-360.218	1.30673		-360.218	8.1703		-360.218	4.56401		-360.218	7.64596		-360.218	-3.19794
	-360.209	2.54363		-360.209	5.30894		-360.209	2.83147		-360.209	4.65905		-360.209	-3.37359
	-360.2	5.78313		-360.2	2.74557		-360.2	5.04186		-360.2	6.50084		-360.2	-2.76001
	-360.191	4.68883		-360.191	3.44805		-360.191	6.69854		-360.191	2.39239		-360.191	-1.51195
	-360.181	5.64578		-360.181	3.12252		-360.181	3.05167		-360.181	5.63285		-360.181	-1.01212
	-360.172	4.88671		-360.172	5.09363		-360.172	3.82689		-360.172	1.92636		-360.172	2.72828
	-360.163	1.38558		-360.163	5.48777		-360.163	4.19801		-360.163	5.03949		-360.163	-1.91102
	-360.154	5.14725		-360.154	4.50392		-360.154	3.81029		-360.154	1.94399		-360.154	-0.119306
	-360.145	5.54257		-360.145	2.77508		-360.145	3.49127		-360.145	6.01582		-360.145	-1.33926
	-360.135	4.70191		-360.135	3.65241		-360.135	5.697		-360.135	4.54351		-360.135	1.30508
	-360.126	5.21858		-360.126	5.42484		-360.126	3.66368		-360.126	5.06348		-360.126	-1.44004
	-360.117	2.80933		-360.117	5.99514		-360.117	4.35998		-360.117	2.00023		-360.117	3.7952
	-360.108	4.37119		-360.108	6.60625		-360.108	4.42481		-360.108	6.24342		-360.108	2.66735
	-360.099	5.60532		-360.099	5.38325		-360.099	6.47468		-360.099	1.99507		-360.099	4.87743
	-360.089	3.36634		-360.089	3.696		-360.089	7.29949		-360.089	3.30623		-360.089	-0.333597
	-360.08	5.22149		-360.08	6.59736		-360.08	6.74945		-360.08	3.37692		-360.08	0.408347
	-360.071	7.67207		-360.071	3.43201		-360.071	5.24329		-360.071	3.1856		-360.071	-5.84817
	-360.062	3.20638		-360.062	0.0866673		-360.062	4.2932		-360.062	-1.18155		-360.062	-1.84132
	-360.053	2.42047		-360.053	1.15171		-360.053	3.64008		-360.053	3.8807		-360.053	-3.7012
	-360.043	5.05087		-360.043	4.26369		-360.043	6.4402		-360.043	2.08292		-360.043	-2.57058
	-360.034	1.29873		-360.034	1.57809		-360.034	8.52534		-360.034	4.77264		-360.034	-3.30195
	-360.025	0.65268		-360.025	4.68872		-360.025	7.92688		-360.025	5.7415		-360.025	0.107319
	-360.016	4.31483		-360.016	5.12107		-360.016	4.63289		-360.016	6.65006		-360.016	-1.75538
	-360.006	6.24407		-360.006	5.71775		-360.006	5.84404		-360.006	4.06762		-360.006	0.00923251
	-359.997	0.433734		-359.997	5.08409		-359.997	4.82864		-359.997	2.25175		-359.997	-2.20768
	-359.988	0.023566		-359.988	6.18345		-359.988	1.55365		-359.988	3.39463		-359.988	1.87261
	-359.979	3.20385		-359.979	6.46847		-359.979	1.70381		-359.979	7.74574		-359.979	-1.48053
	-359.97	3.47848		-359.97	9.70689		-359.97	3.57854		-359.97	3.68919		-359.97	1.58796
	-359.96	3.36451		-359.96	7.19246		-359.96	2.16036		-359.96	6.52412		-359.96	0.371465
	-359.951	4.7742		-359.951	6.61745		-359.951	0.971367		-359.951	6.23039		-359.951	0.597586
	-359.942	3.52043		-359.942	3.19232		-359.942	3.61961		-359.942	3.44653		-359.942	0.436828
	-359.933	4.34352		-359.933	2.54965		-359.933	6.59037		-359.933	-1.08998		-359.933	3.19953
	-359.924	2.80949		-359.924	3.34638		-359.924	7.95186		-359.924	2.90377		-359.924	-0.0541291
	-359.914	0.9641		-359.914	3.63485		-359.914	3.76288		-359.914	-0.0668625		-359.914	0.0134988
	-359.905	0.186759		-359.905	2.79345		-359.905	4.84052		-359.905	6.43299		-359.905	-1.78572
	-359.896	5.91921		-359.896	4.55552		-359.896	4.81584		-359.896	7.08957		-359.896	0.512337
	-359.887	4.67735		-359.887	3.46985		-359.887	3.09666		-359.887	6.87124		-359.887	-2.34008
	-359.878	5.00649		-359.878	5.2939		-359.878	1.03686		-359.878	4.6552		-359.878	-0.0715251
	-359.868	4.17636		-359.868	4.24552		-359.868	0.41076		-359.868	4.75804		-359.868	0.615885
	-359.859	4.61815		-359.859	2.72448		-359.859	3.84562		-359.859	2.93716		-359.859	-1.25866
	-359.85	2.97334		-359.85	1.41354		-359.85	4.9856		-359.85	4.34276		-359.85	-0.147605
	-359.841	3.29597		-359.841	2.22777		-359.841	9.03181		-359.841	1.08388		-359.841	3.41306
	-359.832	3.7201		-359.832	2.60177		-359.832	11.6101		-359.832	1.77666		-359.832	-0.668289
	-359.822	2.83125		-359.822	4.5733		-359.822	3.97834		-359.822	1.01264		-359.822	4.80679
	-359.813	2.33812		-359.813	4.14673		-359.813	3.85644		-359.813	6.10941		-359.813	0.799912
	-359.804	2.67673		-359.804	2.05878		-359.804	7.08854		-359.804	4.16983		-359.804	-0.811081
	-359.795	3.57366		-359.795	-0.181743		-359.795	9.9502		-359.795	3.78208		-359.795	-1.07174
	-359.786	6.26459		-359.786	2.73246		-359.786	6.40274		-359.786	3.07554		-359.786	-0.846408
	-359.776	4.97899		-359.776	1.68166		-359.776	7.27162		-359.776	2.84068		-359.776	-1.6151
	-359.767	3.41824		-359.767	5.4509		-359.767	8.20175		-359.767	0.131104		-359.767	-3.5291
	-359.758	2.03888		-359.758	5.92868		-359.758	7.10154		-359.758	5.69753		-359.758	-3.23895
	-359.749	7.43267		-359.749	7.27659		-359.749	3.81844		-359.749	-0.118891		-359.749	-0.161619
	-359.739	6.2005		-359.739	3.37759		-359.739	3.66101		-359.739	2.99409		-359.739	-1.82578
	-359.73	5.86427		-359.73	2.39344		-359.73	9.95291		-359.73	1.92746		-359.73	-0.907048
	-359.721	3.47932		-359.721	2.44803		-359.721	3.74141		-359.721	4.65304		-359.721	-1.31171
	-359.712	6.00623		-359.712	4.2227		-359.712	3.42582		-359.712	3.13278		-359.712	0.133016
	-359.703	0.542393		-359.703	4.42395		-359.703	7.12648		-359.703	5.23264		-359.703	-0.620504
	-359.693	3.50736		-359.693	7.59013		-359.693	8.7926		-359.693	0.793984		-359.693	-1.09013
	-359.684	3.42357		-359.684	5.64668		-359.684	5.41589		-359.684	4.62805		-359.684	-2.12825
	-359.675	4.10306		-359.675	5.79569		-359.675	5.78881		-359.675	2.27056		-359.675	-0.22194
	-359.666	2.93106		-359.666	4.7694		-359.666	5.45166		-359.666	3.01939		-359.666	-1.10216
	-359.657	5.57519		-359.657	4.70868		-359.657	6.89685		-359.657	2.60895		-359.657	-0.996866
	-359.647	3.61636		-359.647	2.32818		-359.647	4.37067		-359.647	6.96104		-359.647	-3.52947
	-359.638	4.74298		-359.638	2.51756		-359.638	4.41531		-359.638	4.35659		-359.638	0.961752
	-359.629	0.158288		-359.629	0.0571277		-359.629	1.53226		-359.629	6.20726		-359.629	0.725935
	-359.62	0.538101		-359.62	4.53004		-359.62	1.7375		-359.62	1.94432		-359.62	-0.548954
	-359.611	3.55134		-359.611	1.97203		-359.611	1.88503		-359.611	7.8924		-359.611	-0.823793
	-359.601	5.58683		-359.601	4.79195		-359.601	5.18803		-359.601	4.6586		-359.601	3.89492
	-359.592	3.34016		-359.592	4.18555		-359.592	5.67046		-359.592	5.30313		-359.592	-0.191798
	-359.583	8.21573		-359.583	6.19651		-359.583	4.35866		-359.583	0.63087		-359.583	1.14894
	-359.574	8.1267		-359.574	4.21918		-359.574	1.66397		-359.574	5.15914		-359.574	-1.17901
	-359.565	4.30877		-359.565	5.29689		-359.565	3.53895		-359.565	7.33643		-359.565	1.58586
	-359.555	2.07204		-359.555	1.27301		-359.555	4.01379		-359.555	7.31913		-359.555	-0.320689
	-359.546	3.36372		-359.546	3.3805		-359.546	3.96126		-359.546	5.18208		-359.546	-1.05043
	-359.537	1.08917		-359.537	3.35769		-359.537	3.34767		-359.537	8.2697		-359.537	-3.54043
	-359.528	5.66049		-359.528	4.01809		-359.528	5.05905		-359.528	3.86729		-359.528	0.29855
	-359.519	2.39383		-359.519	2.14827		-359.519	4.86487		-359.519	3.73144		-359.519	0.0267844
	-359.509	4.93454		-359.509	1.93814		-359.509	7.3918		-359.509	5.38658		-359.509	1.85446
	-359.5	4.93674		-359.5	1.77771		-359.5	7.37784		-359.5	9.67642		-359.5	-1.89468
	-359.491	7.57003		-359.491	4.24099		-359.491	7.30437		-359.491	2.99948		-359.491	2.07506
	-359.482	3.09648		-359.482	5.45036		-359.482	3.48452		-359.482	3.5118		-359.482	-1.69761
	-359.472	7.74208		-359.472	4.16621		-359.472	5.27389		-359.472	2.16144		-359.472	-1.0504
	-359.463	6.12089		-359.463	2.96284		-359.463	3.24027		-359.463	5.54928		-359.463	-0.0324326
	-359.454	7.04485		-359.454	4.99767		-359.454	6.10446		-359.454	5.46382		-359.454	0.516893
	-359.445	4.22832		-359.445	1.5616		-359.445	5.15278		-359.445	4.1574		-359.445	-3.69722
	-359.436	3.38276		-359.436	0.98404		-359.436	3.33167		-359.436	3.09986		-359.436	-0.625279
	-359.426	2.73877		-359.426	1.73765		-359.426	3.59613		-359.426	6.85676		-359.426	-0.83858
	-359.417	5.99609		-359.417	7.56764		-359.417	4.48847		-359.417	2.60273		-359.417	0.29275
	-359.408	4.85862		-359.408	3.88933		-359.408	6.69918		-359.408	1.80227		-359.408	-1.01004
	-359.399	5.37607		-359.399	3.99898		-359.399	6.91476		-359.399	1.33944		-359.399	-2.12069
	-359.39	5.54789		-359.39	2.50699		-359.39	5.85255		-359.39	3.95234		-359.39	-1.62342
	-359.38	8.32502		-359.38	4.88348		-359.38	6.94577		-359.38	4.82628		-359.38	0.590192
	-359.371	2.36478		-359.371	4.04729		-359.371	8.41702		-359.371	1.5754		-359.371	1.49373
	-359.362	1.24347		-359.362	4.78673		-359.362	6.19832		-359.362	4.13696		-359.362	4.55611
	-359.353	3.22411		-359.353	4.24996		-359.353	2.19099		-359.353	7.28864		-359.353	2.38981
	-359.344	6.98839		-359.344	4.41405		-359.344	2.42755		-359.344	4.15855		-359.344	1.23202
	-359.334	3.65192		-359.334	3.0043		-359.334	1.45577		-359.334	4.13349		-359.334	-4.0973
	-359.325	4.90085		-359.325	5.14549		-359.325	3.40847		-359.325	5.73409		-359.325	-2.41371
	-359.316	1.71314		-359.316	3.47352		-359.316	1.48909		-359.316	8.05417		-359.316	0.685181
	-359.307	1.25487		-359.307	5.54993		-359.307	6.5286		-359.307	6.22622		-359.307	0.735192
	-359.298	3.04415		-359.298	4.10431		-359.298	3.21715		-359.298	6.22351		-359.298	-2.14291
	-359.288	5.31546		-359.288	6.9267		-359.288	1.72154		-359.288	4.95418		-359.288	0.222232
	-359.279	5.38875		-359.279	6.31476		-359.279	2.01236		-359.279	5.52824		-359.279	-0.948673
	-359.27	5.82652		-359.27	4.62938		-359.27	2.49602		-359.27	5.71101		-359.27	-2.1049
	-359.261	4.57633		-359.261	1.94513		-359.261	3.29056		-359.261	6.99711		-359.261	-2.14854
	-359.252	5.77483		-359.252	5.59082		-359.252	2.08419		-359.252	6.27179		-359.252	-3.49972
	-359.242	2.34435		-359.242	4.09283		-359.242	4.0594		-359.242	10.6619		-359.242	-2.16783
	-359.233	2.20895		-359.233	2.23872		-359.233	7.9472		-359.233	7.34797		-359.233	-1.47004
	-359.224	1.12729		-359.224	1.71133		-359.224	4.24629		-359.224	8.7224		-359.224	-5.72428
	-359.215	5.87528		-359.215	2.50198		-359.215	6.08282		-359.215	1.62408		-359.215	-2.45644
	-359.205	1.76052		-359.205	4.82288		-359.205	2.81493		-359.205	3.37372		-359.205	-2.86089
	-359.196	4.58163		-359.196	6.82481		-359.196	3.79927		-359.196	1.5202		-359.196	-0.519697
	-359.187	-2.83355		-359.187	4.36684		-359.187	4.68339		-359.187	3.11382		-359.187	-2.75335
	-359.178	1.84547		-359.178	4.91331		-359.178	4.87291		-359.178	1.94981		-359.178	-1.91709
	-359.169	2.85874		-359.169	1.81541		-359.169	2.7781		-359.169	4.7929		-359.169	-0.880461
	-359.159	6.7022		-359.159	2.30375		-359.159	3.42343		-359.159	1.90401		-359.159	3.30652
	-359.15	4.49724		-359.15	3.43339		-359.15	2.27371		-359.15	3.70566		-359.15	1.28764
	-359.141	8.55		-359.141	4.09546		-359.141	6.34686		-359.141	1.69582		-359.141	3.18495
	-359.132	5.72736		-359.132	0.0462148		-359.132	2.34527		-359.132	5.01893		-359.132	-1.37212
	-359.123	5.1585		-359.123	1.1685		-359.123	2.12079		-359.123	5.14188		-359.123	0.133251
	-359.113	2.11181		-359.113	0.807584		-359.113	3.65657		-359.113	4.63684		-359.113	-0.0428615
	-359.104	4.94281		-359.104	6.06009		-359.104	6.22196		-359.104	2.55998		-359.104	0.828169
	-359.095	4.34503		-359.095	6.0633		-359.095	3.557		-359.095	3.11124		-359.095	-2.11249
	-359.086	5.45966		-359.086	8.1486		-359.086	2.56841		-359.086	4.45926		-359.086	-1.28686
	-359.077	2.14299		-359.077	7.6595		-359.077	3.44807		-359.077	8.16846		-359.077	-2.25697
	-359.067	5.34631		-359.067	6.59834		-359.067	5.75631		-359.067	4.9325		-359.067	2.722
	-359.058	5.66664		-359.058	2.68215		-359.058	4.54447		-359.058	6.93566		-359.058	0.455144
	-359.049	8.08727		-359.049	5.05489		-359.049	7.41054		-359.049	4.41251		-359.049	-1.45054
	-359.04	4.33677		-359.04	4.4146		-359.04	5.24982		-359.04	6.30777		-359.04	-1.42294
	-359.031	5.08134		-359.031	5.94331		-359.031	6.90208		-359.031	2.24849		-359.031	-0.111006
	-359.021	4.05115		-359.021	4.53622		-359.021	4.38801		-359.021	5.3355		-359.021	-5.03825
	-359.012	6.04223		-359.012	8.46535		-359.012	2.53798		-359.012	6.32476		-359.012	-2.42803
	-359.003	3.91698		-359.003	7.76591		-359.003	3.42016		-359.003	6.82984		-359.003	-0.596338
	-358.994	4.18948		-358.994	4.76544		-358.994	2.36835		-358.994	5.29717		-358.994	0.706486
	-358.985	1.78469		-358.985	0.733197		-358.985	2.12885		-358.985	3.84964		-358.985	1.5818
	-358.975	2.71695		-358.975	7.38669		-358.975	2.59386		-358.975	1.22659		-358.975	1.98977
	-358.966	0.197359		-358.966	3.83144		-358.966	2.08488		-358.966	2.10562		-358.966	-1.01237
	-358.957	4.91736		-358.957	6.59239		-358.957	4.10967		-358.957	2.62708		-358.957	-3.93813
	-358.948	4.04732		-358.948	6.58425		-358.948	6.31329		-358.948	6.40915		-358.948	-5.27218
	-358.938	4.68904		-358.938	6.1908		-358.938	6.53998		-358.938	2.11818		-358.938	-5.64182
	-358.929	3.90084		-358.929	2.55717		-358.929	3.32289		-358.929	3.87474		-358.929	-4.16078
	-358.92	6.03778		-358.92	5.21694		-358.92	4.24752		-358.92	2.46145		-358.92	-0.296014
	-358.911	2.06226		-358.911	4.35885		-358.911	2.61239		-358.911	5.75783		-358.911	-1.29949
	-358.902	5.78505		-358.902	7.4007		-358.902	2.38487		-358.902	3.42321		-358.902	1.71943
	-358.892	3.28943		-358.892	0.762285		-358.892	0.412068		-358.892	2.78131		-358.892	0.483637
	-358.883	2.56446		-358.883	2.69589		-358.883	1.44066		-358.883	0.353939		-358.883	0.939137
	-358.874	4.43166		-358.874	-0.0362571		-358.874	-0.0629714		-358.874	1.85785		-358.874	-1.79079
	-358.865	5.11644		-358.865	4.22544		-358.865	5.05364		-358.865	3.59028		-358.865	1.51138
	-358.856	0.779228		-358.856	5.72079		-358.856	1.58847		-358.856	4.81839		-358.856	-1.53679
	-358.846	2.53005		-358.846	5.93836		-358.846	4.94889		-358.846	3.65336		-358.846	-2.97833
	-358.837	1.98819		-358.837	4.32918		-358.837	3.48288		-358.837	6.17392		-358.837	-2.28462
	-358.828	8.7792		-358.828	5.42727		-358.828	6.30722		-358.828	5.01301		-358.828	1.06978
	-358.819	9.08775		-358.819	3.01291		-358.819	4.60297		-358.819	3.04255		-358.819	2.50037
	-358.81	8.9418		-358.81	5.06664		-358.81	4.36827		-358.81	3.00078		-358.81	2.6435
	-358.8	4.30357		-358.8	3.96896		-358.8	2.91577		-358.8	3.35496		-358.8	0.585903
	-358.791	3.51204		-358.791	4.54915		-358.791	6.2295		-358.791	3.10571		-358.791	3.96284
	-358.782	0.247788		-358.782	4.63295		-358.782	4.31493		-358.782	4.84304		-358.782	1.83607
	-358.773	4.2022		-358.773	2.47145		-358.773	3.52992		-358.773	6.61434		-358.773	3.80513
	-358.764	5.63028		-358.764	2.97885		-358.764	-0.528907		-358.764	6.19867		-358.764	0.414095
	-358.754	5.07619		-358.754	4.42784		-358.754	1.17916		-358.754	2.61605		-358.754	0.191346
	-358.745	2.4473		-358.745	4.20893		-358.745	4.67294		-358.745	4.36993		-358.745	2.94475
	-358.736	6.76128		-358.736	3.75338		-358.736	6.09019		-358.736	4.71142		-358.736	0.516307
	-358.727	5.07473		-358.727	2.88593		-358.727	5.76328		-358.727	2.26275		-358.727	1.46112
	-358.717	2.70651		-358.717	4.29107		-358.717	5.53508		-358.717	3.64843		-358.717	1.03632
	-358.708	-0.899855		-358.708	5.57861		-358.708	4.41807		-358.708	6.5078		-358.708	-1.21842
	-358.699	3.63258		-358.699	8.80172		-358.699	2.22952		-358.699	1.21472		-358.699	0.341143
	-358.69	2.32416		-358.69	4.05525		-358.69	1.53347		-358.69	3.53602		-358.69	-0.116295
	-358.681	3.84241		-358.681	6.84261		-358.681	5.5297		-358.681	4.07837		-358.681	1.55575
	-358.671	3.01611		-358.671	4.14051		-358.671	6.34748		-358.671	2.06922		-358.671	-2.97797
	-358.662	3.39043		-358.662	7.65727		-358.662	2.09253		-358.662	3.82955		-358.662	-0.988888
	-358.653	2.86559		-358.653	0.758501		-358.653	0.338252		-358.653	6.82829		-358.653	0.431695
	-358.644	3.95001		-358.644	0.279292		-358.644	4.11935		-358.644	4.57292		-358.644	3.07285
	-358.635	1.79019		-358.635	0.425977		-358.635	2.29921		-358.635	2.93082		-358.635	-1.70562
	-358.625	6.85045		-358.625	5.68965		-358.625	4.24519		-358.625	-1.10829		-358.625	-0.804761
	-358.616	5.593		-358.616	4.64016		-358.616	4.77356		-358.616	3.64638		-358.616	-0.580853
	-358.607	4.87753		-358.607	4.21916		-358.607	9.1315		-358.607	4.88934		-358.607	0.334385
	-358.598	2.41926		-358.598	4.81683		-358.598	5.24594		-358.598	7.12363		-358.598	-2.86699
	-358.589	2.78877		-358.589	7.37258		-358.589	6.13875		-358.589	7.57742		-358.589	0.124709
	-358.579	3.69231		-358.579	2.05691		-358.579	4.40396		-358.579	6.15343		-358.579	-1.95261
	-358.57	7.3285		-358.57	6.37104		-358.57	4.82826		-358.57	3.40958		-358.57	-1.82587
	-358.561	4.34269		-358.561	5.22418		-358.561	1.07462		-358.561	3.94946		-358.561	-3.08093
	-358.552	5.05436		-358.552	5.69343		-358.552	4.65592		-358.552	7.98584		-358.552	-1.33117
	-358.543	1.6444		-358.543	3.61288		-358.543	6.9208		-358.543	7.31124		-358.543	-1.59633
	-358.533	3.73919		-358.533	6.91121		-358.533	5.03573		-358.533	5.13478		-358.533	-1.54631
	-358.524	2.93556		-358.524	6.97196		-358.524	1.85656		-358.524	4.12853		-358.524	-3.52991
	-358.515	6.23702		-358.515	5.52358		-358.515	5.79966		-358.515	6.12384		-358.515	-0.693868
	-358.506	1.8178		-358.506	5.36968		-358.506	1.65218		-358.506	4.9419		-358.506	-0.407599
	-358.497	4.76596		-358.497	6.297		-358.497	4.93387		-358.497	5.36973		-358.497	1.33651
	-358.487	3.70282		-358.487	2.8598		-358.487	3.23463		-358.487	4.23882		-358.487	-1.1621
	-358.478	2.60043		-358.478	8.01591		-358.478	7.24383		-358.478	3.70515		-358.478	0.270665
	-358.469	0.0554038		-358.469	5.74552		-358.469	9.08576		-358.469	4.41334		-358.469	-1.27778
	-358.46	0.931431		-358.46	7.81491		-358.46	10.7557		-358.46	1.42768		-358.46	0.394058
	-358.45	0.396559		-358.45	8.82768		-358.45	7.55675		-358.45	5.27722		-358.45	-0.563176
	-358.441	4.86782		-358.441	10.275		-358.441	7.50982		-358.441	2.25029		-358.441	1.98733
	-358.432	2.01372		-358.432	8.75093		-358.432	4.29539		-358.432	3.61637		-358.432	-1.82019
	-358.423	3.6763		-358.423	9.03682		-358.423	4.37538		-358.423	5.49469		-358.423	-0.128879
	-358.414	1.77157		-358.414	6.12482		-358.414	1.77435		-358.414	5.19724		-358.414	0.246159
	-358.404	4.51247		-358.404	7.50229		-358.404	5.75855		-358.404	2.85269		-358.404	-0.0765777
	-358.395	1.5476		-358.395	7.85094		-358.395	3.65105		-358.395	2.59024		-358.395	-0.967691
	-358.386	9.04888		-358.386	8.39677		-358.386	5.74048		-358.386	5.45254		-358.386	-0.439305
	-358.377	5.82953		-358.377	4.31253		-358.377	2.78236		-358.377	5.75532		-358.377	1.27431
	-358.368	7.51945		-358.368	1.78297		-358.368	7.11008		-358.368	2.18034		-358.368	3.31239
	-358.358	2.2366		-358.358	0.199373		-358.358	3.54211		-358.358	5.05144		-358.358	4.29213
	-358.349	2.66543		-358.349	2.31091		-358.349	6.92603		-358.349	2.83316		-358.349	4.22481
	-358.34	2.39158		-358.34	0.829405		-358.34	2.14832		-358.34	2.40814		-358.34	-1.57249
	-358.331	5.95501		-358.331	7.43898		-358.331	0.735204		-358.331	1.77976		-358.331	3.72346
	-358.322	5.93454		-358.322	5.70284		-358.322	1.43622		-358.322	3.13515		-358.322	2.7961
	-358.312	7.21874		-358.312	4.8854		-358.312	7.59832		-358.312	2.32992		-358.312	-0.350822
	-358.303	7.41382		-358.303	1.73241		-358.303	5.58236		-358.303	4.44115		-358.303	-0.104441
	-358.294	6.12379		-358.294	4.18318		-358.294	8.02397		-358.294	2.82008		-358.294	-0.0591178
	-358.285	2.49087		-358.285	3.75393		-358.285	6.47521		-358.285	3.00705		-358.285	-3.20077
	-358.276	6.07846		-358.276	8.84014		-358.276	6.41504		-358.276	2.54213		-358.276	-0.848455
	-358.266	1.11161		-358.266	8.24928		-358.266	3.95849		-358.266	4.21992		-358.266	-3.06178
	-358.257	1.24506		-358.257	7.57354		-358.257	5.63384		-358.257	2.04747		-358.257	-2.43276
	-358.248	1.2708		-358.248	3.84318		-358.248	2.21666		-358.248	2.24395		-358.248	-2.3187
	-358.239	3.27223		-358.239	2.95331		-358.239	6.80845		-358.239	0.536866		-358.239	-0.838105
	-358.23	3.117		-358.23	1.30931		-358.23	3.30074		-358.23	3.52265		-358.23	0.109124
	-358.22	7.25831		-358.22	5.73309		-358.22	4.70707		-358.22	7.15971		-358.22	-2.16992
	-358.211	1.74296		-358.211	3.52909		-358.211	2.41817		-358.211	7.56293		-358.211	-2.10716
	-358.202	5.22832		-358.202	4.00953		-358.202	4.2179		-358.202	5.22444		-358.202	1.21601
	-358.193	6.03198		-358.193	5.0016		-358.193	3.75815		-358.193	4.38739		-358.193	-0.0963097
	-358.183	6.89628		-358.183	8.09308		-358.183	6.82165		-358.183	3.08978		-358.183	-1.7031
	-358.174	5.09814		-358.174	4.21218		-358.174	5.56401		-358.174	2.90623		-358.174	-3.48448
	-358.165	6.76501		-358.165	6.36679		-358.165	9.08741		-358.165	5.69573		-358.165	-2.29961
	-358.156	5.97446		-358.156	5.84124		-358.156	4.23236		-358.156	6.69638		-358.156	-0.639965
	-358.147	6.28193		-358.147	6.01724		-358.147	7.23733		-358.147	4.81823		-358.147	1.50849
	-358.137	4.49921		-358.137	2.73926		-358.137	4.57196		-358.137	5.04852		-358.137	0.33486
	-358.128	5.49025		-358.128	4.32566		-358.128	8.40375		-358.128	6.21331		-358.128	-0.359116
	-358.119	2.3952		-358.119	7.11279		-358.119	6.96971		-358.119	6.2808		-358.119	-3.12394
	-358.11	5.17859		-358.11	10.2641		-358.11	6.14051		-358.11	6.43388		-358.11	-1.76476
	-358.101	6.78733		-358.101	4.36656		-358.101	2.56026		-358.101	5.69194		-358.101	-0.570892
	-358.091	5.40079		-358.091	4.42919		-358.091	3.14082		-358.091	4.39611		-358.091	-0.0242872
	-358.082	-0.646357		-358.082	3.48508		-358.082	-0.292699		-358.082	5.17034		-358.082	-0.0307922
	-358.073	0.39252		-358.073	7.43961		-358.073	6.39849		-358.073	3.53725		-358.073	1.55205
	-358.064	0.231633		-358.064	5.45088		-358.064	4.08421		-358.064	4.69806		-358.064	-3.43819
	-358.055	4.75587		-358.055	7.33206		-358.055	6.36771		-358.055	7.92158		-358.055	-2.95676
	-358.045	3.38269		-358.045	3.97833		-358.045	2.14195		-358.045	8.29976		-358.045	0.271945
	-358.036	3.90291		-358.036	7.48507		-358.036	2.82891		-358.036	6.16176		-358.036	-1.47454
	-358.027	2.45321		-358.027	2.44503		-358.027	5.41371		-358.027	8.68788		-358.027	-3.76211
	-358.018	4.25775		-358.018	0.799181		-358.018	8.14418		-358.018	6.22102		-358.018	-2.47605
	-358.009	-0.224846		-358.009	3.39951		-358.009	4.00439		-358.009	6.39994		-358.009	-1.3433
	-357.999	1.65173		-357.999	9.29523		-357.999	4.7969		-357.999	5.59647		-357.999	1.21028
	-357.99	1.8942		-357.99	4.60831		-357.99	9.1002		-357.99	0.15946		-357.99	2.9932
	-357.981	3.93365		-357.981	4.78627		-357.981	10.6278		-357.981	3.70698		-357.981	1.77096
	-357.972	3.78384		-357.972	3.23026		-357.972	3.61466		-357.972	3.88556		-357.972	0.668345
	-357.963	2.71365		-357.963	7.49327		-357.963	5.06483		-357.963	3.2883		-357.963	-0.592637
	-357.953	-0.706391		-357.953	4.86533		-357.953	1.20778		-357.953	2.06424		-357.953	-1.20115
	-357.944	2.84016		-357.944	5.97613		-357.944	2.98171		-357.944	0.938548		-357.944	0.0827966
	-357.935	1.72916		-357.935	3.55643		-357.935	4.41418		-357.935	0.768236		-357.935	-0.4693
	-357.926	5.07193		-357.926	2.1026		-357.926	5.5322		-357.926	1.37715		-357.926	-2.3342
	-357.916	0.0606374		-357.916	3.00899		-357.916	2.91143		-357.916	2.58733		-357.916	-3.3104
	-357.907	3.54914		-357.907	5.88832		-357.907	5.52866		-357.907	4.34455		-357.907	-3.17849
	-357.898	5.62055		-357.898	4.00976		-357.898	4.61173		-357.898	5.51868		-357.898	-0.797466
	-357.889	6.15655		-357.889	6.10269		-357.889	6.722		-357.889	6.08962		-357.889	0.846889
	-357.88	5.41151		-357.88	4.29747		-357.88	4.1909		-357.88	9.26508		-357.88	-0.217975
	-357.87	6.47259		-357.87	4.97472		-357.87	6.30689		-357.87	7.02429		-357.87	0.549592
	-357.861	2.38597		-357.861	3.68004		-357.861	3.14025		-357.861	5.54206		-357.861	1.84426
	-357.852	7.2062		-357.852	3.64857		-357.852	4.80423		-357.852	6.35894		-357.852	0.257367
	-357.843	6.49792		-357.843	3.01431		-357.843	2.77314		-357.843	4.52826		-357.843	-0.317738
	-357.834	5.56252		-357.834	3.91812		-357.834	5.82733		-357.834	5.15503		-357.834	-0.930659
	-357.824	4.55031		-357.824	4.439		-357.824	5.09144		-357.824	4.61808		-357.824	-2.10729
	-357.815	7.84488		-357.815	6.66414		-357.815	8.67656		-357.815	7.48533		-357.815	-1.48983
	-357.806	2.94262		-357.806	5.74756		-357.806	6.61924		-357.806	11.3948		-357.806	0.550572
	-357.797	2.56592		-357.797	5.48543		-357.797	7.75433		-357.797	10.8376		-357.797	1.81705
	-357.788	1.93122		-357.788	3.90398		-357.788	5.50193		-357.788	8.46092		-357.788	0.472579
	-357.778	4.86606		-357.778	3.82737		-357.778	8.71654		-357.778	4.66033		-357.778	-2.58761
	-357.769	3.34504		-357.769	2.8165		-357.769	5.80981		-357.769	5.84877		-357.769	-4.50585
	-357.76	6.54378		-357.76	2.9553		-357.76	8.70306		-357.76	7.02337		-357.76	-5.58216
	-357.751	4.32235		-357.751	2.94656		-357.751	6.96868		-357.751	5.33235		-357.751	-3.16859
	-357.742	5.09048		-357.742	4.94378		-357.742	9.80369		-357.742	6.34305		-357.742	-3.16818
	-357.732	1.52203		-357.732	1.11773		-357.732	6.59932		-357.732	3.64134		-357.732	0.820976
	-357.723	2.52603		-357.723	3.90328		-357.723	6.78991		-357.723	3.9764		-357.723	0.540731
	-357.714	3.11025		-357.714	1.05407		-357.714	2.79413		-357.714	4.30547		-357.714	-0.315598
	-357.705	2.05788		-357.705	-0.0758589		-357.705	5.66145		-357.705	3.5591		-357.705	-0.295425
	-357.696	3.26841		-357.696	0.700808		-357.696	3.99396		-357.696	4.34475		-357.696	1.14756
	-357.686	8.36976		-357.686	5.36529		-357.686	4.50397		-357.686	7.40429		-357.686	-0.145134
	-357.677	6.60691		-357.677	3.27455		-357.677	5.78548		-357.677	3.10837		-357.677	-0.824131
	-357.668	5.3184		-357.668	6.64117		-357.668	6.67917		-357.668	3.59707		-357.668	-2.53905
	-357.659	3.11502		-357.659	5.37852		-357.659	5.18217		-357.659	5.44806		-357.659	-3.20465
	-357.649	3.49496		-357.649	5.34227		-357.649	6.2247		-357.649	6.52706		-357.649	-4.57204
	-357.64	2.766		-357.64	5.00458		-357.64	5.1507		-357.64	6.74527		-357.64	-2.91753
	-357.631	3.44605		-357.631	3.10579		-357.631	4.14119		-357.631	6.14522		-357.631	-0.637045
	-357.622	4.17562		-357.622	1.54726		-357.622	3.28287		-357.622	5.74256		-357.622	0.619224
	-357.613	5.34377		-357.613	8.45016		-357.613	5.17876		-357.613	3.78999		-357.613	0.30053
	-357.603	4.42408		-357.603	7.10685		-357.603	7.00466		-357.603	4.35709		-357.603	-4.65998
	-357.594	4.82985		-357.594	5.62169		-357.594	8.79034		-357.594	2.41792		-357.594	-4.42657
	-357.585	4.05667		-357.585	6.35205		-357.585	6.39065		-357.585	4.37176		-357.585	-3.74317
	-357.576	4.78958		-357.576	6.96769		-357.576	5.09598		-357.576	5.7803		-357.576	-3.73535
	-357.567	2.38832		-357.567	2.4296		-357.567	-0.00690312		-357.567	2.17418		-357.567	-2.86676
	-357.557	10.0637		-357.557	3.9898		-357.557	4.56824		-357.557	4.94669		-357.557	-1.27223
	-357.548	9.76758		-357.548	1.2104		-357.548	2.88722		-357.548	2.0582		-357.548	-2.77109
	-357.539	8.55487		-357.539	4.51115		-357.539	4.36226		-357.539	2.11725		-357.539	2.74157
	-357.53	6.43792		-357.53	3.46996		-357.53	5.68007		-357.53	3.07588		-357.53	1.09237
	-357.521	6.99006		-357.521	4.79995		-357.521	6.4253		-357.521	5.35596		-357.521	0.104357
	-357.511	4.26563		-357.511	4.04035		-357.511	4.08781		-357.511	3.75218		-357.511	-0.0974207
	-357.502	6.11293		-357.502	7.63968		-357.502	5.31853		-357.502	0.315049		-357.502	-1.10307
	-357.493	3.94167		-357.493	2.83413		-357.493	6.43333		-357.493	3.61541		-357.493	-0.620027
	-357.484	2.04133		-357.484	5.51277		-357.484	3.75627		-357.484	4.68113		-357.484	1.02356
	-357.475	1.5132		-357.475	4.87443		-357.475	3.22419		-357.475	3.46434		-357.475	-0.396526
	-357.465	4.67414		-357.465	5.3775		-357.465	5.31798		-357.465	5.35652		-357.465	-2.22115
	-357.456	1.37974		-357.456	1.36504		-357.456	1.61519		-357.456	6.81959		-357.456	-2.1623
	-357.447	3.44153		-357.447	4.70674		-357.447	3.85342		-357.447	7.03788		-357.447	0.869676
	-357.438	5.53573		-357.438	0.872338		-357.438	1.89911		-357.438	6.42272		-357.438	1.4877
	-357.428	6.78087		-357.428	3.92939		-357.428	4.31665		-357.428	5.28078		-357.428	-0.0997086
	-357.419	4.33648		-357.419	3.90078		-357.419	2.6396		-357.419	3.94203		-357.419	-3.77652
	-357.41	5.54305		-357.41	2.47472		-357.41	5.85693		-357.41	3.76825		-357.41	-1.9765
	-357.401	4.35603		-357.401	3.11663		-357.401	2.80655		-357.401	3.64512		-357.401	2.29002
	-357.392	4.29667		-357.392	8.05174		-357.392	6.42018		-357.392	1.05397		-357.392	-1.40836
	-357.382	3.00369		-357.382	6.33018		-357.382	2.7059		-357.382	2.60662		-357.382	-1.13071
	-357.373	3.85174		-357.373	6.11002		-357.373	5.37291		-357.373	2.47589		-357.373	-1.72214
	-357.364	4.1039		-357.364	3.50663		-357.364	4.67273		-357.364	3.45657		-357.364	0.27488
	-357.355	3.12478		-357.355	4.7567		-357.355	7.47376		-357.355	6.09583		-357.355	1.01507
	-357.346	1.60596		-357.346	3.25411		-357.346	3.48938		-357.346	3.88689		-357.346	-2.31504
	-357.336	2.72323		-357.336	5.31465		-357.336	7.60312		-357.336	5.14116		-357.336	-2.4271
	-357.327	0.46667		-357.327	2.32291		-357.327	4.21812		-357.327	5.96781		-357.327	-3.20512
	-357.318	4.1165		-357.318	6.06403		-357.318	4.54294		-357.318	5.30973		-357.318	-1.27021
	-357.309	2.59682		-357.309	8.11976		-357.309	2.97931		-357.309	8.03761		-357.309	-2.6652
	-357.3	2.56507		-357.3	7.99606		-357.3	6.40279		-357.3	6.79867		-357.3	-6.1467
	-357.29	2.40746		-357.29	3.45946		-357.29	3.79429		-357.29	4.68844		-357.29	-4.79266
	-357.281	3.16211		-357.281	4.70801		-357.281	4.55543		-357.281	3.73234		-357.281	-0.0430727
	-357.272	4.47142		-357.272	2.46811		-357.272	3.71644		-357.272	1.39218		-357.272	1.34151
	-357.263	7.0757		-357.263	3.71423		-357.263	7.9329		-357.263	3.82237		-357.263	-0.558626
	-357.254	4.93933		-357.254	3.66445		-357.254	5.08782		-357.254	4.51447		-357.254	0.0414281
	-357.244	4.52441		-357.244	5.54621		-357.244	3.49848		-357.244	3.7674		-357.244	0.768656
	-357.235	5.16428		-357.235	4.36094		-357.235	2.63312		-357.235	4.92923		-357.235	1.93966
	-357.226	8.21726		-357.226	7.57327		-357.226	4.55346		-357.226	3.79918		-357.226	-0.0681624
	-357.217	6.68331		-357.217	6.2765		-357.217	2.95178		-357.217	3.95001		-357.217	1.13595
	-357.208	5.93917		-357.208	4.98574		-357.208	5.67029		-357.208	4.36937		-357.208	-0.973076
	-357.198	3.54845		-357.198	3.27187		-357.198	4.0068		-357.198	1.37674		-357.198	-0.669544
	-357.189	4.11534		-357.189	3.59329		-357.189	6.17464		-357.189	4.55471		-357.189	-1.64844
	-357.18	2.9015		-357.18	5.95991		-357.18	3.81048		-357.18	5.36811		-357.18	0.794263
	-357.171	4.81065		-357.171	5.32857		-357.171	6.29615		-357.171	5.37121		-357.171	-0.466699
	-357.161	3.65704		-357.161	1.56225		-357.161	5.89288		-357.161	5.87624		-357.161	0.64104
	-357.152	5.63439		-357.152	2.08877		-357.152	6.35241		-357.152	5.27557		-357.152	-1.58193
	-357.143	6.12179		-357.143	1.75273		-357.143	5.66579		-357.143	2.42585		-357.143	-1.48429
	-357.134	6.80037		-357.134	4.97575		-357.134	7.23835		-357.134	2.38192		-357.134	-3.08544
	-357.125	5.31919		-357.125	2.60031		-357.125	5.22703		-357.125	3.86155		-357.125	-1.53946
	-357.115	6.28883		-357.115	5.94292		-357.115	7.53241		-357.115	5.91172		-357.115	-0.577609
	-357.106	0.91471		-357.106	5.68496		-357.106	4.06206		-357.106	0.82875		-357.106	-1.43636
	-357.097	3.08285		-357.097	4.00157		-357.097	7.61324		-357.097	0.794431		-357.097	-3.99496
	-357.088	4.84291		-357.088	3.89304		-357.088	3.1314		-357.088	0.377304		-357.088	0.0627398
	-357.079	5.7929		-357.079	5.57274		-357.079	4.85257		-357.079	4.61077		-357.079	-0.131766
	-357.069	3.02288		-357.069	5.10097		-357.069	2.68564		-357.069	5.15151		-357.069	1.06098
	-357.06	4.19498		-357.06	5.66296		-357.06	7.18416		-357.06	3.15384		-357.06	-1.23907
	-357.051	4.50061		-357.051	4.26062		-357.051	3.60746		-357.051	2.99535		-357.051	-0.319262
	-357.042	6.99472		-357.042	4.47212		-357.042	2.20263		-357.042	4.62147		-357.042	-0.608062
	-357.033	3.96788		-357.033	2.10763		-357.033	3.05842		-357.033	4.86811		-357.033	0.756295
	-357.023	5.64176		-357.023	1.63017		-357.023	3.15176		-357.023	5.38348		-357.023	-0.763784
	-357.014	1.31247		-357.014	3.63851		-357.014	0.708473		-357.014	2.62527		-357.014	0.525351
	-357.005	3.66804		-357.005	5.79653		-357.005	2.99976		-357.005	4.05046		-357.005	-1.45961
	-356.996	3.36224		-356.996	4.27665		-356.996	4.11759		-356.996	5.40219		-356.996	1.08156
	-356.987	4.46548		-356.987	6.61329		-356.987	6.20733		-356.987	5.57778		-356.987	-0.848893
	-356.977	5.43881		-356.977	7.16558		-356.977	5.89856		-356.977	3.6533		-356.977	2.81974
	-356.968	3.04877		-356.968	5.83221		-356.968	8.25978		-356.968	4.12468		-356.968	2.96509
	-356.959	2.49717		-356.959	4.12317		-356.959	4.61927		-356.959	4.36547		-356.959	4.18496
	-356.95	3.41156		-356.95	2.29696		-356.95	4.76167		-356.95	5.93282		-356.95	2.89473
	-356.941	4.47493		-356.941	2.39149		-356.941	2.55556		-356.941	2.35224		-356.941	1.33716
	-356.931	3.82458		-356.931	5.322		-356.931	2.53927		-356.931	1.47197		-356.931	-1.62899
	-356.922	5.34266		-356.922	4.16406		-356.922	5.30571		-356.922	4.48221		-356.922	-2.68514
	-356.913	6.07947		-356.913	3.9726		-356.913	3.99685		-356.913	3.51806		-356.913	-3.89808
	-356.904	4.47194		-356.904	4.64093		-356.904	3.82301		-356.904	3.84959		-356.904	-2.8044
	-356.894	4.55069		-356.894	5.0694		-356.894	4.90801		-356.894	4.33336		-356.894	-0.71799
	-356.885	3.17442		-356.885	3.7121		-356.885	5.49289		-356.885	0.909781		-356.885	-0.243378
	-356.876	6.08259		-356.876	6.96154		-356.876	6.3714		-356.876	2.26513		-356.876	-0.394187
	-356.867	5.59977		-356.867	2.31184		-356.867	2.14415		-356.867	-2.4034		-356.867	0.36729
	-356.858	7.04645		-356.858	1.91808		-356.858	2.73178		-356.858	2.87311		-356.858	0.14988
	-356.848	6.92863		-356.848	0.00603804		-356.848	1.54031		-356.848	2.99805		-356.848	1.20112
	-356.839	5.5176		-356.839	4.90113		-356.839	6.47836		-356.839	5.99136		-356.839	0.579587
	-356.83	5.08582		-356.83	4.25391		-356.83	4.49734		-356.83	5.2759		-356.83	2.54693
	-356.821	6.76718		-356.821	3.12226		-356.821	5.00918		-356.821	5.34243		-356.821	1.55134
	-356.812	3.59546		-356.812	4.3292		-356.812	2.93848		-356.812	4.51007		-356.812	1.93837
	-356.802	1.38946		-356.802	4.11748		-356.802	3.0766		-356.802	8.65608		-356.802	0.924752
	-356.793	2.7395		-356.793	2.14397		-356.793	3.30411		-356.793	3.50633		-356.793	1.55051
	-356.784	3.72497		-356.784	6.42527		-356.784	3.34401		-356.784	5.32311		-356.784	-3.08986
	-356.775	4.09781		-356.775	6.10268		-356.775	4.9033		-356.775	5.21843		-356.775	-1.96431
	-356.766	6.52998		-356.766	2.99		-356.766	6.12399		-356.766	7.30789		-356.766	-1.37629
	-356.756	3.00008		-356.756	0.571811		-356.756	3.6834		-356.756	5.45309		-356.756	0.160037
	-356.747	6.42086		-356.747	4.54538		-356.747	6.06948		-356.747	4.08299		-356.747	-1.48335
	-356.738	1.5938		-356.738	6.14155		-356.738	2.37589		-356.738	4.48617		-356.738	0.0830007
	-356.729	0.661588		-356.729	5.38602		-356.729	6.79413		-356.729	4.04853		-356.729	0.473877
	-356.72	3.82929		-356.72	3.76253		-356.72	4.71876		-356.72	1.62487		-356.72	2.2316
	-356.71	3.97939		-356.71	6.44914		-356.71	0.933345		-356.71	4.15702		-356.71	-2.64158
	-356.701	1.93311		-356.701	4.5565		-356.701	6.65654		-356.701	4.90389		-356.701	1.15402
	-356.692	4.32951		-356.692	7.67953		-356.692	4.13927		-356.692	8.86955		-356.692	0.0484333
	-356.683	2.85247		-356.683	6.3941		-356.683	4.41253		-356.683	9.39471		-356.683	1.33815
	-356.674	5.03044		-356.674	0.590304		-356.674	5.99649		-356.674	8.53462		-356.674	0.197353
	-356.664	1.98549		-356.664	1.85337		-356.664	1.19731		-356.664	5.9157		-356.664	1.41776
	-356.655	1.09007		-356.655	8.88323		-356.655	2.52133		-356.655	7.20595		-356.655	-1.55426
	-356.646	2.53613		-356.646	7.0767		-356.646	3.77119		-356.646	6.25145		-356.646	1.12195
	-356.637	2.79381		-356.637	5.06462		-356.637	6.05104		-356.637	4.9375		-356.637	-2.13269
	-356.627	4.96155		-356.627	3.8562		-356.627	5.65701		-356.627	3.07187		-356.627	-0.978285
	-356.618	5.23544		-356.618	2.39154		-356.618	6.80624		-356.618	5.52064		-356.618	-3.5529
	-356.609	8.35776		-356.609	4.28766		-356.609	3.75139		-356.609	4.09765		-356.609	-2.55323
	-356.6	6.65053		-356.6	7.59894		-356.6	3.03142		-356.6	4.70737		-356.6	-1.54582
	-356.591	1.4331		-356.591	7.62414		-356.591	-0.129144		-356.591	2.0092		-356.591	0.711093
	-356.581	2.14467		-356.581	4.88269		-356.581	3.35288		-356.581	6.07937		-356.581	-0.325977
	-356.572	4.64623		-356.572	7.15949		-356.572	5.90084		-356.572	4.49797		-356.572	1.72812
	-356.563	6.68783		-356.563	9.16431		-356.563	6.60104		-356.563	6.58001		-356.563	1.57325
	-356.554	6.19444		-356.554	7.26493		-356.554	4.5733		-356.554	5.04856		-356.554	-0.84682
	-356.545	10.0423		-356.545	6.08286		-356.545	4.33062		-356.545	4.02394		-356.545	-3.60844
	-356.535	4.58068		-356.535	3.31014		-356.535	3.32102		-356.535	4.15179		-356.535	4.00755
	-356.526	3.34986		-356.526	3.80472		-356.526	1.91039		-356.526	3.59562		-356.526	2.43928
	-356.517	3.72416		-356.517	0.621808		-356.517	2.61959		-356.517	4.75809		-356.517	-0.444303
	-356.508	4.76433		-356.508	2.19036		-356.508	4.89252		-356.508	9.45002		-356.508	-1.22394
	-356.499	5.70517		-356.499	4.81471		-356.499	5.39495		-356.499	6.19136		-356.499	1.76631
	-356.489	4.81566		-356.489	6.89379		-356.489	3.18922		-356.489	6.37722		-356.489	0.648583
	-356.48	6.63252		-356.48	5.78663		-356.48	0.20061		-356.48	3.41489		-356.48	0.0416698
	-356.471	4.38925		-356.471	6.34503		-356.471	3.36823		-356.471	4.85206		-356.471	0.353324
	-356.462	5.30026		-356.462	4.42882		-356.462	6.98197		-356.462	4.44694		-356.462	1.16592
	-356.453	8.36426		-356.453	3.72556		-356.453	5.33729		-356.453	3.9829		-356.453	-1.80985
	-356.443	5.29392		-356.443	6.03967		-356.443	3.13045		-356.443	3.30251		-356.443	3.65487
	-356.434	3.21916		-356.434	4.41881		-356.434	6.04988		-356.434	4.50664		-356.434	-0.275142
	-356.425	2.95085		-356.425	6.43813		-356.425	3.83938		-356.425	3.73404		-356.425	0.973783
	-356.416	3.54221		-356.416	5.7778		-356.416	5.93695		-356.416	3.8553		-356.416	-1.54738
	-356.407	2.41342		-356.407	4.95984		-356.407	4.26488		-356.407	3.13098		-356.407	-0.811799
	-356.397	1.08994		-356.397	5.99024		-356.397	4.18064		-356.397	4.69625		-356.397	-3.8501
	-356.388	2.1003		-356.388	4.64992		-356.388	5.53611		-356.388	5.21287		-356.388	-0.358588
	-356.379	5.85543		-356.379	5.56018		-356.379	5.415		-356.379	5.61169		-356.379	-0.00922728
	-356.37	4.70031		-356.37	4.85232		-356.37	6.48787		-356.37	0.669723		-356.37	0.0302057
	-356.36	2.47072		-356.36	6.87445		-356.36	7.38657		-356.36	4.78875		-356.36	-3.37209
	-356.351	0.608558		-356.351	6.43054		-356.351	3.32455		-356.351	4.92329		-356.351	-3.39772
	-356.342	1.93208		-356.342	5.49546		-356.342	1.87092		-356.342	7.75881		-356.342	-2.83204
	-356.333	5.18012		-356.333	5.20457		-356.333	0.70542		-356.333	6.02072		-356.333	-0.88775
	-356.324	3.62803		-356.324	1.39918		-356.324	2.56398		-356.324	5.53092		-356.324	-2.54805
	-356.314	-0.480632		-356.314	4.15071		-356.314	3.7842		-356.314	4.09511		-356.314	1.81352
	-356.305	0.363065		-356.305	5.99752		-356.305	6.6949		-356.305	5.63383		-356.305	0.218709
	-356.296	2.98613		-356.296	6.40151		-356.296	4.21731		-356.296	2.31514		-356.296	-1.32401
	-356.287	4.66554		-356.287	3.97159		-356.287	2.16645		-356.287	5.99776		-356.287	-1.729
	-356.278	4.62103		-356.278	5.65002		-356.278	4.26806		-356.278	4.70251		-356.278	-0.205737
	-356.268	5.98724		-356.268	4.11941		-356.268	5.83277		-356.268	4.75667		-356.268	0.968138
	-356.259	7.20793		-356.259	1.46576		-356.259	2.59288		-356.259	4.52463		-356.259	2.28545
	-356.25	7.17946		-356.25	6.72269		-356.25	1.33697		-356.25	7.31453		-356.25	-2.35886
	-356.241	8.2343		-356.241	5.02568		-356.241	3.80006		-356.241	6.44455		-356.241	-2.40329
	-356.232	4.99434		-356.232	2.79555		-356.232	5.30198		-356.232	5.42118		-356.232	-4.51131
	-356.222	2.87045		-356.222	6.19148		-356.222	5.07539		-356.222	3.93994		-356.222	-1.25966
	-356.213	5.6011		-356.213	4.45407		-356.213	5.59034		-356.213	4.31405		-356.213	-6.91468
	-356.204	4.05046		-356.204	3.6904		-356.204	6.44717		-356.204	5.38947		-356.204	-1.10809
	-356.195	5.45586		-356.195	1.67858		-356.195	7.0311		-356.195	5.75861		-356.195	-1.82805
	-356.186	7.5227		-356.186	0.0556899		-356.186	4.69618		-356.186	2.69766		-356.186	-1.70511
	-356.176	6.66749		-356.176	-0.13115		-356.176	5.66191		-356.176	6.56328		-356.176	-2.8664
	-356.167	2.30585		-356.167	1.08258		-356.167	4.92707		-356.167	6.51093		-356.167	-0.349702
	-356.158	5.06457		-356.158	3.31621		-356.158	7.37301		-356.158	6.79589		-356.158	0.259071
	-356.149	6.65475		-356.149	3.7512		-356.149	6.24136		-356.149	4.9272		-356.149	2.61786
	-356.139	6.23944		-356.139	4.6254		-356.139	4.50659		-356.139	4.59195		-356.139	-1.45206
	-356.13	2.75157		-356.13	6.79638		-356.13	4.35935		-356.13	4.99061		-356.13	-1.13273
	-356.121	0.197698		-356.121	5.00682		-356.121	5.83147		-356.121	4.70688		-356.121	-2.00558
	-356.112	1.30972		-356.112	9.45181		-356.112	4.70761		-356.112	1.1665		-356.112	-0.731357
	-356.103	7.26118		-356.103	9.65545		-356.103	8.00073		-356.103	3.18168		-356.103	-2.04469
	-356.093	4.01266		-356.093	9.03409		-356.093	4.53226		-356.093	3.83921		-356.093	-2.30953
	-356.084	1.37805		-356.084	8.93177		-356.084	6.86386		-356.084	7.77521		-356.084	-6.32058
	-356.075	1.8007		-356.075	5.16598		-356.075	7.33578		-356.075	3.7957		-356.075	-1.89804
	-356.066	4.70071		-356.066	1.37408		-356.066	8.35083		-356.066	6.20537		-356.066	-2.46046
	-356.057	6.07147		-356.057	4.34655		-356.057	5.53824		-356.057	3.35799		-356.057	-0.481073
	-356.047	6.04943		-356.047	4.1199		-356.047	3.59871		-356.047	8.58888		-356.047	-3.13741
	-356.038	5.05546		-356.038	5.29672		-356.038	5.32997		-356.038	4.79155		-356.038	-2.67706
	-356.029	7.58065		-356.029	5.83093		-356.029	5.31793		-356.029	5.9002		-356.029	-3.75806
	-356.02	6.3759		-356.02	5.77713		-356.02	3.78916		-356.02	5.47334		-356.02	-2.96592
	-356.011	4.00629		-356.011	3.5113		-356.011	3.05693		-356.011	5.37072		-356.011	-3.69622
	-356.001	3.51751		-356.001	2.9997		-356.001	1.54586		-356.001	4.73932		-356.001	-0.790785
	-355.992	2.31092		-355.992	3.19412		-355.992	3.33091		-355.992	7.32266		-355.992	-0.900941
	-355.983	5.89264		-355.983	7.62292		-355.983	1.73865		-355.983	4.28662		-355.983	-3.50028
	-355.974	1.08149		-355.974	7.59331		-355.974	4.51831		-355.974	6.7793		-355.974	-3.03175
	-355.965	1.1311		-355.965	1.70115		-355.965	4.00764		-355.965	0.949965		-355.965	1.22456
	-355.955	4.42814		-355.955	-0.421968		-355.955	5.9047		-355.955	2.359		-355.955	-0.921204
	-355.946	5.01128		-355.946	-1.82093		-355.946	5.56855		-355.946	2.45339		-355.946	-2.01613
	-355.937	2.37931		-355.937	0.284156		-355.937	4.92668		-355.937	6.40819		-355.937	-3.6882
	-355.928	3.2619		-355.928	3.04941		-355.928	6.17211		-355.928	4.76526		-355.928	-1.70285
	-355.919	1.7656		-355.919	4.55845		-355.919	3.36356		-355.919	6.98029		-355.919	-1.93514
	-355.909	3.08084		-355.909	5.4441		-355.909	3.74455		-355.909	3.76395		-355.909	-1.18886
	-355.9	2.75745		-355.9	5.59491		-355.9	4.11553		-355.9	6.99792		-355.9	-6.60935
	-355.891	4.22126		-355.891	6.01437		-355.891	4.4212		-355.891	3.24978		-355.891	-0.412877
	-355.882	2.35132		-355.882	5.25522		-355.882	4.11549		-355.882	3.71553		-355.882	-1.66612
	-355.872	2.94914		-355.872	7.46349		-355.872	4.68568		-355.872	0.751787		-355.872	0.113714
	-355.863	3.20852		-355.863	7.7054		-355.863	5.21437		-355.863	1.51818		-355.863	-0.73258
	-355.854	5.36471		-355.854	8.20267		-355.854	3.17157		-355.854	2.70443		-355.854	-1.65536
	-355.845	6.17641		-355.845	4.66168		-355.845	4.98087		-355.845	6.45515		-355.845	-2.10904
	-355.836	6.28593		-355.836	2.52134		-355.836	4.60761		-355.836	3.33825		-355.836	-1.44367
	-355.826	2.34736		-355.826	5.02882		-355.826	4.8054		-355.826	3.16641		-355.826	-2.03415
	-355.817	1.9898		-355.817	3.57808		-355.817	6.52292		-355.817	4.96303		-355.817	2.75367
	-355.808	-0.708153		-355.808	2.26184		-355.808	6.91668		-355.808	5.61343		-355.808	-0.560717
	-355.799	1.58087		-355.799	4.31219		-355.799	5.67059		-355.799	1.45466		-355.799	-2.0307
	-355.79	3.48598		-355.79	4.59241		-355.79	2.02887		-355.79	5.38101		-355.79	-5.5013
	-355.78	3.24955		-355.78	4.74604		-355.78	3.74622		-355.78	2.75729		-355.78	-0.580142
	-355.771	4.42602		-355.771	0.151511		-355.771	1.22756		-355.771	5.0299		-355.771	-0.786685
	-355.762	3.22609		-355.762	4.41187		-355.762	5.75852		-355.762	3.60118		-355.762	0.741909
	-355.753	1.20972		-355.753	3.01167		-355.753	3.70861		-355.753	4.72037		-355.753	-3.95155
	-355.744	4.23708		-355.744	3.83528		-355.744	2.93364		-355.744	4.47718		-355.744	-1.39713
	-355.734	3.02515		-355.734	2.52663		-355.734	6.24904		-355.734	5.18039		-355.734	-4.29638
	-355.725	1.41088		-355.725	4.84846		-355.725	8.71236		-355.725	3.24934		-355.725	-0.929688
	-355.716	2.48833		-355.716	5.18211		-355.716	8.15166		-355.716	4.81544		-355.716	0.0779676
	-355.707	4.86604		-355.707	5.63763		-355.707	6.71896		-355.707	2.47717		-355.707	3.00559
	-355.698	5.65223		-355.698	3.85094		-355.698	5.13459		-355.698	5.8601		-355.698	-2.63856
	-355.688	5.8677		-355.688	4.13756		-355.688	2.76754		-355.688	1.98493		-355.688	-1.19203
	-355.679	4.47707		-355.679	4.74002		-355.679	4.46011		-355.679	1.82706		-355.679	-2.55829
	-355.67	4.13435		-355.67	3.58364		-355.67	4.88101		-355.67	-0.908369		-355.67	0.368979
	-355.661	4.37544		-355.661	4.9907		-355.661	2.75295		-355.661	3.50656		-355.661	-2.15081
	-355.652	5.38666		-355.652	3.23954		-355.652	3.80122		-355.652	1.74729		-355.652	-2.84619
	-355.642	5.35857		-355.642	4.43349		-355.642	1.83041		-355.642	4.92169		-355.642	-2.45561
	-355.633	9.45524		-355.633	2.73455		-355.633	2.82624		-355.633	2.13559		-355.633	1.14623
	-355.624	4.78788		-355.624	1.15124		-355.624	3.25771		-355.624	4.78768		-355.624	0.173385
	-355.615	5.17998		-355.615	3.45349		-355.615	0.714896		-355.615	3.10836		-355.615	3.01479
	-355.605	5.31601		-355.605	4.28039		-355.605	-0.0848019		-355.605	2.68718		-355.605	-2.92604
	-355.596	4.00833		-355.596	5.86861		-355.596	0.293412		-355.596	2.2159		-355.596	-1.10465
	-355.587	3.82155		-355.587	2.0952		-355.587	3.79241		-355.587	6.93754		-355.587	-2.9065
	-355.578	4.20348		-355.578	3.21395		-355.578	5.31816		-355.578	3.508		-355.578	-1.54513
	-355.569	7.61838		-355.569	5.0413		-355.569	4.09486		-355.569	7.38582		-355.569	-3.4153
	-355.559	3.01836		-355.559	5.3178		-355.559	5.51074		-355.559	4.64298		-355.559	-0.578049
	-355.55	-0.0546014		-355.55	4.2743		-355.55	2.23214		-355.55	4.74815		-355.55	-2.06741
	-355.541	2.1733		-355.541	6.53475		-355.541	1.26712		-355.541	2.11145		-355.541	3.23506
	-355.532	-0.488938		-355.532	6.48941		-355.532	1.48999		-355.532	2.88576		-355.532	1.16472
	-355.523	4.09163		-355.523	6.51069		-355.523	5.4991		-355.523	5.68817		-355.523	-1.78565
	-355.513	4.5563		-355.513	0.555733		-355.513	7.65989		-355.513	4.7756		-355.513	-7.05311
	-355.504	5.29198		-355.504	2.85182		-355.504	7.04283		-355.504	1.08502		-355.504	-1.60796
	-355.495	6.79417		-355.495	3.62579		-355.495	6.37365		-355.495	2.53445		-355.495	-0.886137
	-355.486	6.52782		-355.486	5.4289		-355.486	5.81913		-355.486	2.46882		-355.486	2.83836
	-355.477	4.60786		-355.477	7.07975		-355.477	4.95429		-355.477	5.13522		-355.477	-2.07449
	-355.467	2.4647		-355.467	8.00888		-355.467	11.0218		-355.467	1.69185		-355.467	-0.830824
	-355.458	2.94945		-355.458	4.9816		-355.458	10.1156		-355.458	4.75443		-355.458	-2.86695
	-355.449	4.52679		-355.449	4.9403		-355.449	8.29162		-355.449	3.21829		-355.449	-1.77609
	-355.44	2.71253		-355.44	7.62483		-355.44	6.05649		-355.44	4.10475		-355.44	-1.33156
	-355.431	2.34782		-355.431	6.49709		-355.431	5.55713		-355.431	0.559297		-355.431	-0.403836
	-355.421	3.67495		-355.421	4.83165		-355.421	2.46322		-355.421	6.77797		-355.421	-2.30715
	-355.412	4.8155		-355.412	6.03596		-355.412	5.76142		-355.412	6.28934		-355.412	2.89404
	-355.403	2.8635		-355.403	4.67921		-355.403	4.33179		-355.403	7.67059		-355.403	-0.478358
	-355.394	7.11984		-355.394	4.8589		-355.394	2.43998		-355.394	5.86675		-355.394	2.12453
	-355.385	7.23005		-355.385	0.98347		-355.385	2.92973		-355.385	5.18649		-355.385	1.45195
	-355.375	7.24419		-355.375	3.45378		-355.375	2.98505		-355.375	3.5843		-355.375	2.7675
	-355.366	5.45989		-355.366	5.61666		-355.366	2.33273		-355.366	5.48451		-355.366	-3.69501
	-355.357	8.37302		-355.357	6.95478		-355.357	2.07823		-355.357	1.6278		-355.357	0.0332598
	-355.348	6.08145		-355.348	4.71617		-355.348	3.40487		-355.348	4.47368		-355.348	-4.71822
	-355.338	7.16036		-355.338	5.54922		-355.338	6.10395		-355.338	3.75758		-355.338	-0.148441
	-355.329	4.87735		-355.329	2.0191		-355.329	5.94586		-355.329	3.30694		-355.329	-2.36073
	-355.32	5.69513		-355.32	3.64588		-355.32	4.67355		-355.32	2.124		-355.32	-3.65281
	-355.311	4.68772		-355.311	2.20309		-355.311	1.28006		-355.311	5.23496		-355.311	-2.54771
	-355.302	6.24197		-355.302	5.2249		-355.302	3.30193		-355.302	2.40877		-355.302	-2.15455
	-355.292	5.19194		-355.292	5.21872		-355.292	5.78222		-355.292	4.72875		-355.292	-3.10642
	-355.283	9.61518		-355.283	7.15481		-355.283	7.83031		-355.283	4.68788		-355.283	-0.678834
	-355.274	5.74565		-355.274	4.31311		-355.274	6.69758		-355.274	7.8288		-355.274	-1.9617
	-355.265	5.20562		-355.265	6.70831		-355.265	5.06861		-355.265	7.88481		-355.265	-0.175698
	-355.256	5.93141		-355.256	2.2717		-355.256	6.23765		-355.256	5.66665		-355.256	-4.33766
	-355.246	7.1462		-355.246	2.46207		-355.246	9.44651		-355.246	4.60889		-355.246	-2.91418
	-355.237	4.6249		-355.237	5.15898		-355.237	5.91468		-355.237	8.32808		-355.237	-2.54028
	-355.228	4.01415		-355.228	4.75105		-355.228	3.37477		-355.228	3.386		-355.228	0.336344
	-355.219	2.18897		-355.219	3.62751		-355.219	5.82707		-355.219	4.04459		-355.219	-0.916396
	-355.21	7.07384		-355.21	6.30974		-355.21	7.4458		-355.21	3.03479		-355.21	0.52283
	-355.2	7.32915		-355.2	2.65621		-355.2	0.989116		-355.2	5.79457		-355.2	-1.56777
	-355.191	7.38362		-355.191	5.50161		-355.191	4.69877		-355.191	3.91939		-355.191	-1.96476
	-355.182	5.65655		-355.182	-0.133065		-355.182	6.89484		-355.182	6.74329		-355.182	-1.88808
	-355.173	9.85464		-355.173	4.16774		-355.173	7.86542		-355.173	4.48413		-355.173	4.74315
	-355.164	4.11421		-355.164	2.90074		-355.164	6.16965		-355.164	6.05129		-355.164	0.125792
	-355.154	7.81608		-355.154	5.20591		-355.154	4.95536		-355.154	4.38834		-355.154	1.95363
	-355.145	4.99927		-355.145	3.00886		-355.145	4.7641		-355.145	4.11652		-355.145	-2.51143
	-355.136	3.97698		-355.136	6.906		-355.136	5.16852		-355.136	0.144845		-355.136	-0.239497
	-355.127	2.88448		-355.127	5.88192		-355.127	1.2815		-355.127	4.64482		-355.127	-1.82419
	-355.118	5.12052		-355.118	5.25222		-355.118	4.5935		-355.118	0.758631		-355.118	0.441506
	-355.108	1.73206		-355.108	6.45315		-355.108	7.97339		-355.108	3.32809		-355.108	2.49516
	-355.099	4.21061		-355.099	5.70943		-355.099	5.35295		-355.099	5.74815		-355.099	0.332267
	-355.09	2.78094		-355.09	1.96533		-355.09	5.63523		-355.09	6.7024		-355.09	-3.64307
	-355.081	0.529583		-355.081	1.67634		-355.081	3.13822		-355.081	3.49133		-355.081	-2.30653
	-355.071	3.2577		-355.071	0.905225		-355.071	2.06212		-355.071	4.77064		-355.071	-2.92819
	-355.062	5.11721		-355.062	3.42294		-355.062	3.85797		-355.062	3.27518		-355.062	-0.209877
	-355.053	3.86828		-355.053	3.91372		-355.053	3.242		-355.053	6.54452		-355.053	-3.73766
	-355.044	6.70232		-355.044	7.21085		-355.044	8.84484		-355.044	5.51451		-355.044	-1.50057
	-355.035	5.20075		-355.035	4.93776		-355.035	8.92903		-355.035	4.02502		-355.035	-0.835304
	-355.025	4.73644		-355.025	3.65772		-355.025	7.6983		-355.025	1.43235		-355.025	0.505583
	-355.016	1.76138		-355.016	4.81847		-355.016	0.694351		-355.016	4.39896		-355.016	-3.2147
	-355.007	4.92159		-355.007	6.07379		-355.007	4.57295		-355.007	5.26607		-355.007	0.321517
	-354.998	8.8636		-354.998	4.51683		-354.998	4.44173		-354.998	8.82075		-354.998	-1.47165
	-354.989	8.1355		-354.989	5.78229		-354.989	2.95462		-354.989	5.58728		-354.989	0.419729
	-354.979	2.46929		-354.979	3.45425		-354.979	4.14416		-354.979	5.36482		-354.979	-0.00773906
	-354.97	4.26747		-354.97	6.38465		-354.97	3.6944		-354.97	4.19147		-354.97	0.79808
	-354.961	5.54843		-354.961	4.82666		-354.961	2.58565		-354.961	5.69175		-354.961	0.248886
	-354.952	7.38878		-354.952	4.87931		-354.952	2.61942		-354.952	6.34712		-354.952	4.90732
	-354.943	2.1874		-354.943	1.39073		-354.943	3.25185		-354.943	6.78832		-354.943	1.19957
	-354.933	2.3337		-354.933	1.46517		-354.933	3.88827		-354.933	1.29311		-354.933	-1.21142
	-354.924	1.43495		-354.924	0.620746		-354.924	3.16336		-354.924	4.41577		-354.924	-1.647
	-354.915	2.5197		-354.915	4.90538		-354.915	5.52886		-354.915	5.01701		-354.915	2.9824
	-354.906	1.2267		-354.906	2.62172		-354.906	6.83553		-354.906	8.789		-354.906	-0.637656
	-354.897	5.69144		-354.897	5.3919		-354.897	7.74582		-354.897	5.23502		-354.897	1.01604
	-354.887	4.22502		-354.887	4.42241		-354.887	6.0023		-354.887	6.47227		-354.887	-3.79999
	-354.878	6.51759		-354.878	7.26947		-354.878	4.74867		-354.878	5.57796		-354.878	-1.9294
	-354.869	5.25722		-354.869	6.87488		-354.869	3.33881		-354.869	4.78743		-354.869	-1.72012
	-354.86	5.9669		-354.86	7.22055		-354.86	5.663		-354.86	6.69707		-354.86	-1.25265
	-354.851	7.31482		-354.851	4.27538		-354.851	4.01177		-354.851	6.24114		-354.851	-2.5389
	-354.841	6.20592		-354.841	7.32344		-354.841	4.60683		-354.841	2.23053		-354.841	1.23311
	-354.832	-1.53575		-354.832	7.43797		-354.832	4.58281		-354.832	5.87057		-354.832	-0.160344
	-354.823	1.11666		-354.823	6.37106		-354.823	7.16003		-354.823	4.79503		-354.823	-2.64751
	-354.814	2.51747		-354.814	4.64068		-354.814	3.56521		-354.814	7.00021		-354.814	-3.09922
	-354.804	4.40174		-354.804	3.81602		-354.804	6.99931		-354.804	3.57839		-354.804	0.385294
	-354.795	4.1794		-354.795	4.68839		-354.795	5.15252		-354.795	1.14754		-354.795	0.870286
	-354.786	2.8651		-354.786	7.12493		-354.786	4.53948		-354.786	0.890615		-354.786	2.44721
	-354.777	4.17974		-354.777	5.35011		-354.777	4.96018		-354.777	6.95473		-354.777	-2.49019
	-354.768	3.71118		-354.768	8.31723		-354.768	4.97852		-354.768	5.46817		-354.768	-0.717036
	-354.758	3.87706		-354.758	6.34965		-354.758	3.5885		-354.758	4.1762		-354.758	-0.0678
	-354.749	9.30056		-354.749	8.03849		-354.749	5.17765		-354.749	3.57899		-354.749	0.583391
	-354.74	4.88064		-354.74	5.00422		-354.74	5.29416		-354.74	5.71012		-354.74	-3.99636
	-354.731	5.28414		-354.731	6.10131		-354.731	6.51554		-354.731	3.13568		-354.731	2.23384
	-354.722	4.54044		-354.722	6.75604		-354.722	2.8334		-354.722	3.76065		-354.722	0.65377
	-354.712	5.92371		-354.712	6.84272		-354.712	3.81078		-354.712	2.46958		-354.712	-1.92341
	-354.703	1.30538		-354.703	3.33887		-354.703	1.04675		-354.703	4.70211		-354.703	-2.08375
	-354.694	2.94569		-354.694	6.08775		-354.694	3.70747		-354.694	4.12673		-354.694	1.71861
	-354.685	4.30033		-354.685	2.30175		-354.685	4.07798		-354.685	2.06205		-354.685	0.787208
	-354.676	3.82228		-354.676	1.28785		-354.676	7.63743		-354.676	2.0238		-354.676	0.398719
	-354.666	1.78257		-354.666	2.78747		-354.666	5.30845		-354.666	4.96358		-354.666	-1.34361
	-354.657	3.33516		-354.657	2.87364		-354.657	3.90813		-354.657	5.13413		-354.657	0.868297
	-354.648	0.556675		-354.648	3.74784		-354.648	2.16959		-354.648	4.34811		-354.648	-0.497711
	-354.639	2.42974		-354.639	4.04205		-354.639	7.50797		-354.639	0.798368		-354.639	2.08803
	-354.63	1.68438		-354.63	2.45826		-354.63	4.11059		-354.63	1.80828		-354.63	-1.64266
	-354.62	3.08942		-354.62	3.77619		-354.62	3.46041		-354.62	4.8956		-354.62	-4.42293
	-354.611	2.36197		-354.611	1.79335		-354.611	2.32734		-354.611	7.34436		-354.611	-3.54251
	-354.602	4.21968		-354.602	2.52263		-354.602	5.22401		-354.602	3.03923		-354.602	1.66484
	-354.593	1.57987		-354.593	1.94125		-354.593	1.56549		-354.593	4.11796		-354.593	-3.05821
	-354.583	6.56659		-354.583	5.70328		-354.583	2.4646		-354.583	5.25338		-354.583	-0.0955911
	-354.574	6.40855		-354.574	6.11419		-354.574	3.73256		-354.574	3.90569		-354.574	-0.250373
	-354.565	6.92957		-354.565	5.94622		-354.565	5.56543		-354.565	4.90267		-354.565	0.855145
	-354.556	7.07295		-354.556	2.24686		-354.556	5.93298		-354.556	8.97306		-354.556	-0.917574
	-354.547	8.06761		-354.547	5.8303		-354.547	7.04117		-354.547	7.03591		-354.547	1.85932
	-354.537	2.18258		-354.537	5.39536		-354.537	4.36744		-354.537	7.42559		-354.537	1.82184
	-354.528	3.93806		-354.528	3.66766		-354.528	4.509		-354.528	3.91027		-354.528	1.74115
	-354.519	4.52774		-354.519	2.74698		-354.519	2.86598		-354.519	5.07332		-354.519	-2.80083
	-354.51	7.38038		-354.51	5.27276		-354.51	4.16142		-354.51	2.13282		-354.51	-1.90395
	-354.501	6.13116		-354.501	3.60713		-354.501	7.26142		-354.501	3.50577		-354.501	-4.45914
	-354.491	7.83117		-354.491	6.62845		-354.491	10.4866		-354.491	3.27269		-354.491	-1.39975
	-354.482	7.84472		-354.482	4.99591		-354.482	7.17832		-354.482	3.36887		-354.482	-0.241222
	-354.473	8.85857		-354.473	4.84375		-354.473	4.11063		-354.473	2.82819		-354.473	-0.183893
	-354.464	6.72343		-354.464	4.50976		-354.464	3.38066		-354.464	6.39103		-354.464	-0.031642
	-354.455	6.3526		-354.455	7.69696		-354.455	3.46317		-354.455	4.29093		-354.455	-0.090168
	-354.445	1.52028		-354.445	2.09855		-354.445	3.82726		-354.445	8.55318		-354.445	-3.61204
	-354.436	4.0833		-354.436	5.29779		-354.436	5.10995		-354.436	3.99406		-354.436	0.796862
	-354.427	1.09313		-354.427	4.91001		-354.427	4.09476		-354.427	4.42228		-354.427	-4.11878
	-354.418	5.06275		-354.418	6.13853		-354.418	8.01204		-354.418	2.51783		-354.418	-0.327924
	-354.409	3.29343		-354.409	5.69024		-354.409	5.65231		-354.409	3.91331		-354.409	2.5109
	-354.399	8.1793		-354.399	5.3536		-354.399	5.44848		-354.399	2.89023		-354.399	1.25383
	-354.39	6.89868		-354.39	6.40404		-354.39	5.23073		-354.39	6.73124		-354.39	0.349638
	-354.381	8.44063		-354.381	5.77443		-354.381	5.16542		-354.381	4.17015		-354.381	2.15458
	-354.372	3.81535		-354.372	3.54819		-354.372	0.926662		-354.372	5.47964		-354.372	-2.449
	-354.363	3.74092		-354.363	7.77698		-354.363	2.48473		-354.363	3.83631		-354.363	-0.236099
	-354.353	4.11733		-354.353	6.85233		-354.353	1.37432		-354.353	4.43331		-354.353	-1.60535
	-354.344	5.63471		-354.344	6.17085		-354.344	0.998392		-354.344	5.18983		-354.344	-1.06348
	-354.335	6.05619		-354.335	2.40577		-354.335	6.84923		-354.335	5.88459		-354.335	-1.47278
	-354.326	5.67234		-354.326	5.03106		-354.326	8.24808		-354.326	6.43703		-354.326	-0.147213
	-354.316	3.72748		-354.316	5.21762		-354.316	6.135		-354.316	8.09066		-354.316	-4.00944
	-354.307	6.00191		-354.307	7.99585		-354.307	6.98906		-354.307	3.24859		-354.307	-4.04858
	-354.298	4.08273		-354.298	6.13654		-354.298	3.64303		-354.298	5.83873		-354.298	-5.01474
	-354.289	8.02977		-354.289	4.57263		-354.289	6.31824		-354.289	1.8824		-354.289	-2.65931
	-354.28	2.77691		-354.28	3.0855		-354.28	2.92518		-354.28	2.2764		-354.28	-0.566625
	-354.27	4.54209		-354.27	5.36279		-354.27	2.7146		-354.27	4.35006		-354.27	1.91403
	-354.261	1.18186		-354.261	2.61686		-354.261	5.3579		-354.261	6.07927		-354.261	3.12577
	-354.252	4.11287		-354.252	3.55282		-354.252	7.06915		-354.252	4.86896		-354.252	0.0904021
	-354.243	3.47149		-354.243	2.01301		-354.243	4.05784		-354.243	3.53054		-354.243	-3.54165
	-354.234	4.45899		-354.234	7.93995		-354.234	6.63846		-354.234	2.17259		-354.234	-1.52824
	-354.224	0.623647		-354.224	0.0704525		-354.224	5.12645		-354.224	3.93822		-354.224	-1.28914
	-354.215	2.90974		-354.215	1.41339		-354.215	5.90292		-354.215	3.75489		-354.215	1.39436
	-354.206	1.93639		-354.206	1.08131		-354.206	3.6483		-354.206	5.43063		-354.206	-1.138
	-354.197	6.08255		-354.197	4.32633		-354.197	5.19979		-354.197	6.53998		-354.197	-0.432086
	-354.188	4.3827		-354.188	0.862569		-354.188	3.18099		-354.188	3.52531		-354.188	0.708119
	-354.178	4.42704		-354.178	2.78615		-354.178	6.41166		-354.178	1.32143		-354.178	0.200693
	-354.169	-0.336629		-354.169	4.39385		-354.169	6.1539		-354.169	6.7449		-354.169	-1.74923
	-354.16	3.0481		-354.16	7.19914		-354.16	9.08225		-354.16	3.10884		-354.16	-1.65203
	-354.151	1.08636		-354.151	2.24095		-354.151	4.79453		-354.151	6.28801		-354.151	-1.93307
	-354.142	4.09681		-354.142	2.31274		-354.142	2.95999		-354.142	3.38926		-354.142	-1.94858
	-354.132	2.62002		-354.132	1.37575		-354.132	4.33941		-354.132	1.90369		-354.132	-1.42636
	-354.123	3.81402		-354.123	5.31603		-354.123	4.39071		-354.123	1.93004		-354.123	2.38699
	-354.114	1.2882		-354.114	5.6561		-354.114	1.82202		-354.114	4.6899		-354.114	0.371032
	-354.105	2.55942		-354.105	5.3262		-354.105	2.50359		-354.105	5.3294		-354.105	0.677337
	-354.096	1.36543		-354.096	2.10249		-354.096	-0.0697704		-354.096	2.77193		-354.096	-0.00498628
	-354.086	7.11261		-354.086	4.80488		-354.086	-0.247739		-354.086	2.35216		-354.086	0.205069
	-354.077	0.137261		-354.077	0.807442		-354.077	3.96374		-354.077	5.88791		-354.077	-0.682394
	-354.068	4.07326		-354.068	5.83774		-354.068	3.77908		-354.068	3.99217		-354.068	-2.01356
	-354.059	2.49592		-354.059	4.53784		-354.059	2.22469		-354.059	2.98968		-354.059	-2.76319
	-354.049	3.68855		-354.049	6.18968		-354.049	5.03983		-354.049	3.33913		-354.049	1.38333
	-354.04	1.36297		-354.04	1.14329		-354.04	7.50006		-354.04	7.79778		-354.04	-0.154979
	-354.031	0.933338		-354.031	3.12662		-354.031	7.92342		-354.031	4.70294		-354.031	1.61816
	-354.022	1.78837		-354.022	0.230062		-354.022	4.85884		-354.022	5.24011		-354.022	0.888214
	-354.013	6.53827		-354.013	7.10681		-354.013	9.13098		-354.013	1.3366		-354.013	1.79725
	-354.003	2.7833		-354.003	6.23986		-354.003	4.66264		-354.003	3.03453		-354.003	0.14344
	-353.994	5.82368		-353.994	6.56134		-353.994	3.99544		-353.994	1.4457		-353.994	-1.1808
	-353.985	3.05224		-353.985	4.43227		-353.985	2.7707		-353.985	6.77964		-353.985	0.00735044
	-353.976	1.90898		-353.976	3.85782		-353.976	7.44642		-353.976	5.58897		-353.976	-1.27939
	-353.967	3.31331		-353.967	0.850674		-353.967	5.72963		-353.967	9.2822		-353.967	-1.39863
	-353.957	3.82279		-353.957	2.20848		-353.957	3.33828		-353.957	9.2506		-353.957	0.220347
	-353.948	3.13631		-353.948	0.0223068		-353.948	2.8901		-353.948	5.31427		-353.948	1.62101
	-353.939	7.08943		-353.939	3.76584		-353.939	4.6325		-353.939	5.36841		-353.939	3.03781
	-353.93	3.13913		-353.93	7.39844		-353.93	2.59582		-353.93	8.41901		-353.93	-0.682232
	-353.921	3.95471		-353.921	6.79442		-353.921	3.95548		-353.921	3.48399		-353.921	1.63958
	-353.911	3.40586		-353.911	2.71645		-353.911	1.27015		-353.911	4.60657		-353.911	1.20802
	-353.902	5.22559		-353.902	2.38767		-353.902	4.28752		-353.902	5.51014		-353.902	-0.759136
	-353.893	3.01146		-353.893	5.10103		-353.893	1.29747		-353.893	5.67697		-353.893	-2.00877
	-353.884	4.25918		-353.884	8.99885		-353.884	4.87538		-353.884	5.04099		-353.884	-2.98535
	-353.875	2.97573		-353.875	6.21777		-353.875	2.29865		-353.875	5.00634		-353.875	-0.00782682
	-353.865	7.07482		-353.865	4.6779		-353.865	3.68891		-353.865	4.80357		-353.865	-0.31344
	-353.856	4.22939		-353.856	3.65803		-353.856	2.34346		-353.856	8.92713		-353.856	-3.05636
	-353.847	2.4477		-353.847	2.8279		-353.847	5.30221		-353.847	4.13622		-353.847	-2.06872
	-353.838	-0.141394		-353.838	3.56673		-353.838	2.2953		-353.838	3.85851		-353.838	-1.95614
	-353.829	1.29021		-353.829	6.73939		-353.829	3.57645		-353.829	4.26688		-353.829	0.433228
	-353.819	1.34734		-353.819	6.40578		-353.819	1.37909		-353.819	3.49921		-353.819	-1.23399
	-353.81	8.78018		-353.81	6.12016		-353.81	2.33866		-353.81	3.26673		-353.81	-0.878856
	-353.801	5.43143		-353.801	4.06252		-353.801	2.69131		-353.801	4.37051		-353.801	-2.12551
	-353.792	5.97087		-353.792	7.19488		-353.792	6.59371		-353.792	4.96626		-353.792	-1.10894
	-353.782	3.09091		-353.782	6.08596		-353.782	4.29947		-353.782	3.68626		-353.782	1.08217
	-353.773	4.52225		-353.773	6.30445		-353.773	4.77401		-353.773	4.40479		-353.773	-0.477712
	-353.764	2.03981		-353.764	5.92613		-353.764	3.77306		-353.764	1.8667		-353.764	-2.16397
	-353.755	5.90862		-353.755	11.586		-353.755	5.98077		-353.755	4.43392		-353.755	1.5335
	-353.746	5.5919		-353.746	4.72721		-353.746	1.34104		-353.746	5.71676		-353.746	4.19749
	-353.736	6.21187		-353.736	4.34525		-353.736	4.04805		-353.736	5.97998		-353.736	1.62363
	-353.727	5.50064		-353.727	3.28172		-353.727	2.39255		-353.727	7.58336		-353.727	-1.6788
	-353.718	5.53525		-353.718	6.76317		-353.718	4.95069		-353.718	8.82846		-353.718	0.678049
	-353.709	2.39148		-353.709	4.56844		-353.709	1.71806		-353.709	5.30444		-353.709	-0.592058
	-353.7	4.08171		-353.7	6.53072		-353.7	4.43095		-353.7	5.31476		-353.7	0.143234
	-353.69	3.73582		-353.69	3.71833		-353.69	3.32456		-353.69	7.74731		-353.69	0.720979
	-353.681	5.25169		-353.681	7.60255		-353.681	7.89415		-353.681	5.29958		-353.681	-0.40691
	-353.672	4.38049		-353.672	3.51678		-353.672	5.47936		-353.672	4.46161		-353.672	-3.78687
	-353.663	4.01375		-353.663	6.51807		-353.663	8.25356		-353.663	1.21709		-353.663	-0.197421
	-353.654	-1.01809		-353.654	3.6803		-353.654	3.92759		-353.654	1.4385		-353.654	-3.01648
	-353.644	1.04264		-353.644	5.99366		-353.644	6.57188		-353.644	4.4766		-353.644	-4.44515
	-353.635	-0.596065		-353.635	6.27061		-353.635	4.41356		-353.635	4.02214		-353.635	-3.7375
	-353.626	0.832154		-353.626	10.0392		-353.626	3.85403		-353.626	7.20416		-353.626	-3.71099
	-353.617	-0.342547		-353.617	6.13762		-353.617	-0.373077		-353.617	4.53774		-353.617	-1.39305
	-353.608	4.42956		-353.608	7.04233		-353.608	4.29272		-353.608	5.72956		-353.608	-1.26934
	-353.598	2.24985		-353.598	4.60376		-353.598	3.07088		-353.598	6.6676		-353.598	0.339724
	-353.589	5.30676		-353.589	5.73305		-353.589	3.65805		-353.589	6.86176		-353.589	1.03534
	-353.58	1.65215		-353.58	4.70161		-353.58	5.11042		-353.58	5.75481		-353.58	-1.83681
	-353.571	4.71154		-353.571	7.2242		-353.571	7.78452		-353.571	6.38751		-353.571	-3.75371
	-353.562	1.80194		-353.562	3.58191		-353.562	3.54876		-353.562	3.30811		-353.562	-1.44757
	-353.552	3.05437		-353.552	6.70676		-353.552	7.04616		-353.552	1.85539		-353.552	0.628532
	-353.543	5.9223		-353.543	3.86703		-353.543	3.85696		-353.543	5.15161		-353.543	-0.224333
	-353.534	8.55177		-353.534	5.56597		-353.534	6.29481		-353.534	4.79821		-353.534	-0.7345
	-353.525	3.96576		-353.525	-0.234646		-353.525	3.47596		-353.525	3.33783		-353.525	-3.51799
	-353.515	3.34506		-353.515	3.19599		-353.515	2.21417		-353.515	3.13513		-353.515	2.99014
	-353.506	3.46068		-353.506	5.03374		-353.506	-0.0594314		-353.506	2.57469		-353.506	2.33158
	-353.497	7.64201		-353.497	4.11889		-353.497	3.39748		-353.497	2.02739		-353.497	-0.232145
	-353.488	5.54781		-353.488	4.76905		-353.488	3.12474		-353.488	4.3191		-353.488	-0.631137
	-353.479	4.96519		-353.479	9.53654		-353.479	5.43889		-353.479	4.97679		-353.479	0.537595
	-353.469	2.71277		-353.469	3.77391		-353.469	2.95415		-353.469	4.66586		-353.469	-0.496379
	-353.46	2.51665		-353.46	3.21064		-353.46	1.10093		-353.46	4.77667		-353.46	-2.81429
	-353.451	1.95719		-353.451	0.944076		-353.451	1.27228		-353.451	2.90551		-353.451	-0.345083
	-353.442	3.38988		-353.442	4.04221		-353.442	6.06721		-353.442	4.92297		-353.442	0.137978
	-353.433	2.99343		-353.433	3.30517		-353.433	5.5703		-353.433	1.08116		-353.433	-2.9002
	-353.423	5.68987		-353.423	4.56622		-353.423	5.16506		-353.423	1.0202		-353.423	-1.1148
	-353.414	0.344683		-353.414	-0.362244		-353.414	4.84426		-353.414	1.83645		-353.414	-3.26769
	-353.405	4.24735		-353.405	4.60704		-353.405	5.65359		-353.405	6.26725		-353.405	-1.15016
	-353.396	2.80538		-353.396	2.87669		-353.396	3.69025		-353.396	7.26745		-353.396	0.0417032
	-353.387	6.01374		-353.387	3.45642		-353.387	5.35095		-353.387	4.72681		-353.387	-1.74444
	-353.377	7.34612		-353.377	1.7364		-353.377	5.61958		-353.377	7.6738		-353.377	-0.558532
	-353.368	7.10869		-353.368	3.94319		-353.368	6.40196		-353.368	7.28266		-353.368	0.72604
	-353.359	2.00676		-353.359	1.53679		-353.359	6.09964		-353.359	4.5717		-353.359	1.56631
	-353.35	3.11828		-353.35	6.55749		-353.35	9.82021		-353.35	3.51397		-353.35	0.513083
	-353.341	1.9554		-353.341	3.86311		-353.341	2.60688		-353.341	4.71611		-353.341	-0.0790362
	-353.331	3.84106		-353.331	9.07608		-353.331	2.37359		-353.331	0.3116		-353.331	-3.15551
	-353.322	3.78219		-353.322	6.07142		-353.322	2.04237		-353.322	3.46245		-353.322	-3.67743
[truncated: 63,539 more rows]
