# Supplementary material for: Fast and selective organocatalytic ring-opening polymerization by fluorinated alcohol without a cocatalyst
Source: Nat Commun. 2019 Aug 9;10:3590. doi: 10.1038/s41467-019-11524-y (PMC6689068; doi:10.1038/s41467-019-11524-y)
Supplement: Supplementary file 3 — Source Data [file 41467_2019_11524_MOESM3_ESM.zip › 200747_2_data_set_3931942_p6g16n (1)/Source Data-R2/source data-Supplementary Figure 4.xlsx]

## Sheet: Sheet1
Supplementary Figure 4
		1,3-Bis-HFAB		DMEA-TMS'		1,3-Bis-HFAB+DMEA-TMS'
	chemical shift(ppm)	intensity(a.u.)	chemical shift(ppm)	intensity(a.u.)	chemical shift(ppm)	intensity(a.u.)
	-7.05627	19.5421	-7.05727	23.4121	-7.05827	16.2239
	-7.05591	19.4724	-7.05691	23.4684	-7.05791	16.2043
	-7.05554	19.3369	-7.05654	23.6097	-7.05754	16.2102
	-7.05517	19.2356	-7.05617	23.6916	-7.05717	16.158
	-7.05481	19.4389	-7.05581	23.6647	-7.05681	16.1053
	-7.05444	19.2392	-7.05544	23.5482	-7.05644	16.0352
	-7.05407	19.2406	-7.05507	23.4179	-7.05607	16.0075
	-7.05371	19.1851	-7.05471	23.358	-7.05571	15.9213
	-7.05334	19.3327	-7.05434	23.4101	-7.05534	15.8948
	-7.05297	19.2272	-7.05397	23.5465	-7.05497	16.0746
	-7.05261	19.2429	-7.05361	23.6869	-7.05461	16.0056
	-7.05224	19.1428	-7.05324	23.7466	-7.05424	16.0162
	-7.05187	19.2592	-7.05287	23.6868	-7.05387	16.0388
	-7.05151	19.404	-7.05251	23.537	-7.05351	15.978
	-7.05114	19.1471	-7.05214	23.3742	-7.05314	15.8798
	-7.05077	19.2902	-7.05177	23.2773	-7.05277	15.9327
	-7.05041	19.3291	-7.05141	23.2806	-7.05241	16.0498
	-7.05004	19.3172	-7.05104	23.3584	-7.05204	16.0448
	-7.04967	19.4214	-7.05067	23.4462	-7.05167	16.0636
	-7.04931	19.344	-7.05031	23.4838	-7.05131	15.9613
	-7.04894	19.3118	-7.04994	23.4511	-7.05094	15.8565
	-7.04857	19.3221	-7.04957	23.3753	-7.05057	15.9381
	-7.04821	19.2153	-7.04921	23.3069	-7.05021	16.0722
	-7.04784	19.3591	-7.04884	23.2816	-7.04984	16.0341
	-7.04747	19.1795	-7.04847	23.2956	-7.04947	16.0757
	-7.04711	19.0335	-7.04811	23.31	-7.0491	15.937
	-7.04674	19.1633	-7.04774	23.2819	-7.04874	15.8211
	-7.04637	19.194	-7.04737	23.198	-7.04837	15.7461
	-7.046	19.2405	-7.04701	23.0901	-7.048	15.6721
	-7.04564	19.3057	-7.04664	23.017	-7.04764	15.6956
	-7.04527	19.3078	-7.04627	23.0271	-7.04727	15.8202
	-7.0449	19.2611	-7.04591	23.1251	-7.0469	15.7695
	-7.04454	19.1102	-7.04554	23.2637	-7.04654	15.6907
	-7.04417	19.1695	-7.04517	23.3702	-7.04617	15.6102
	-7.0438	19.2147	-7.0448	23.3881	-7.0458	15.6267
	-7.04344	19.2176	-7.04444	23.3103	-7.04544	15.4738
	-7.04307	19.1461	-7.04407	23.1819	-7.04507	15.4861
	-7.0427	19.2348	-7.0437	23.0699	-7.0447	15.5579
	-7.04234	19.2134	-7.04334	23.0206	-7.04434	15.5554
	-7.04197	19.1779	-7.04297	23.0323	-7.04397	15.3703
	-7.0416	19.1683	-7.0426	23.059	-7.0436	15.5771
	-7.04124	19.0858	-7.04224	23.0447	-7.04324	15.54
	-7.04087	19.0677	-7.04187	22.9635	-7.04287	15.558
	-7.0405	19.2147	-7.0415	22.8394	-7.0425	15.6216
	-7.04014	19.091	-7.04114	22.7336	-7.04214	15.6629
	-7.03977	19.0819	-7.04077	22.7054	-7.04177	15.5622
	-7.0394	19.1302	-7.0404	22.7738	-7.0414	15.6203
	-7.03904	19.0362	-7.04004	22.9024	-7.04104	15.6763
	-7.03867	19.0654	-7.03967	23.021	-7.04067	15.3564
	-7.0383	19.089	-7.0393	23.0659	-7.0403	15.2563
	-7.03794	19.0767	-7.03894	23.0169	-7.03994	15.2907
	-7.03757	19.1836	-7.03857	22.9067	-7.03957	15.2886
	-7.0372	19.1743	-7.0382	22.796	-7.0392	15.2277
	-7.03684	19.1733	-7.03784	22.7333	-7.03884	15.1132
	-7.03647	19.0666	-7.03747	22.7252	-7.03847	15.1542
	-7.0361	19.0627	-7.0371	22.7362	-7.0381	15.1882
	-7.03574	19.0576	-7.03674	22.7169	-7.03774	15.1688
	-7.03537	19.0846	-7.03637	22.642	-7.03737	15.1969
	-7.035	19.0502	-7.036	22.5302	-7.037	15.1021
	-7.03464	19.1176	-7.03564	22.434	-7.03664	15.2767
	-7.03427	19.2589	-7.03527	22.404	-7.03627	15.2096
	-7.0339	19.1966	-7.0349	22.4536	-7.0359	15.2205
	-7.03354	19.0109	-7.03454	22.5466	-7.03554	15.1406
	-7.03317	19.047	-7.03417	22.6184	-7.03517	15.0224
	-7.0328	19.1015	-7.0338	22.6173	-7.0348	15.038
	-7.03244	19.148	-7.03344	22.5389	-7.03444	15.1047
	-7.03207	19.1507	-7.03307	22.4297	-7.03407	15.2138
	-7.0317	19.0493	-7.0327	22.3577	-7.0337	15.2228
	-7.03134	19.0682	-7.03234	22.3667	-7.03334	15.1364
	-7.03097	19.1553	-7.03197	22.4454	-7.03297	15.0878
	-7.0306	18.9388	-7.0316	22.5314	-7.0326	15.0612
	-7.03024	18.7628	-7.03124	22.5505	-7.03224	15.0909
	-7.02987	18.835	-7.03087	22.4652	-7.03187	15.0616
	-7.0295	18.8192	-7.0305	22.303	-7.0315	15.0303
	-7.02914	18.7335	-7.03014	22.143	-7.03114	15.1901
	-7.02877	18.8197	-7.02977	22.0704	-7.03077	15.1167
	-7.0284	18.8428	-7.0294	22.1233	-7.0304	15.0098
	-7.02804	18.8462	-7.02904	22.268	-7.03004	14.9756
	-7.02767	18.9394	-7.02867	22.417	-7.02967	14.9133
	-7.0273	18.9055	-7.0283	22.4803	-7.0293	14.7785
	-7.02694	18.7997	-7.02794	22.4179	-7.02894	14.8499
	-7.02657	18.7132	-7.02757	22.2628	-7.02857	14.8087
	-7.0262	18.7734	-7.0272	22.0985	-7.0282	14.8635
	-7.02584	18.8248	-7.02684	22.0071	-7.02784	14.7327
	-7.02547	18.8305	-7.02647	22.021	-7.02747	14.6081
	-7.0251	18.6879	-7.0261	22.1053	-7.0271	14.7446
	-7.02474	18.7132	-7.02574	22.1855	-7.02674	14.7417
	-7.02437	18.7069	-7.02537	22.1973	-7.02637	14.8083
	-7.024	18.7856	-7.025	22.1289	-7.026	14.6921
	-7.02364	18.9139	-7.02464	22.0272	-7.02564	14.6646
	-7.02327	18.8789	-7.02427	21.9652	-7.02527	14.6124
	-7.0229	18.954	-7.0239	21.9911	-7.0249	14.7406
	-7.02254	18.7843	-7.02354	22.0942	-7.02454	14.8935
	-7.02217	18.6134	-7.02317	22.208	-7.02417	14.7966
	-7.0218	18.6918	-7.0228	22.252	-7.0238	14.8437
	-7.02144	18.8275	-7.02244	22.1832	-7.02344	14.7289
	-7.02107	18.797	-7.02207	22.0255	-7.02307	14.6094
	-7.0207	18.7273	-7.0217	21.8574	-7.0227	14.5749
	-7.02034	18.5576	-7.02134	21.7652	-7.02234	14.8238
	-7.01997	18.6336	-7.02097	21.7901	-7.02197	14.8566
	-7.0196	18.5691	-7.0206	21.903	-7.0216	14.6416
	-7.01924	18.5902	-7.02024	22.023	-7.02124	14.4982
	-7.01887	18.7654	-7.01987	22.0656	-7.02087	14.607
	-7.0185	18.7707	-7.0195	21.9953	-7.0205	14.5408
	-7.01814	19.0681	-7.01914	21.8445	-7.02014	14.6591
	-7.01777	19.1486	-7.01877	21.6925	-7.01977	14.5825
	-7.0174	18.9591	-7.0184	21.616	-7.0194	14.4841
	-7.01703	18.8372	-7.01804	21.6435	-7.01903	14.4863
	-7.01667	18.9433	-7.01767	21.7412	-7.01867	14.389
	-7.0163	18.8007	-7.0173	21.838	-7.0183	14.3451
	-7.01593	18.7515	-7.01694	21.8718	-7.01793	14.4206
	-7.01557	18.6915	-7.01657	21.8279	-7.01757	14.4211
	-7.0152	18.6369	-7.0162	21.7439	-7.0172	14.3807
	-7.01483	18.8485	-7.01583	21.6818	-7.01683	14.3404
	-7.01447	18.8122	-7.01547	21.6837	-7.01647	14.2342
	-7.0141	18.6114	-7.0151	21.744	-7.0161	14.1698
	-7.01373	18.6881	-7.01473	21.8129	-7.01573	14.3312
	-7.01337	18.5648	-7.01437	21.8303	-7.01537	14.3341
	-7.013	18.582	-7.014	21.7664	-7.015	14.4649
	-7.01263	18.684	-7.01363	21.6415	-7.01463	14.339
	-7.01227	18.6385	-7.01327	21.5147	-7.01427	14.3435
	-7.0119	18.5737	-7.0129	21.4451	-7.0139	14.3576
	-7.01153	18.6387	-7.01253	21.4559	-7.01353	14.2542
	-7.01117	18.6381	-7.01217	21.5203	-7.01317	14.3435
	-7.0108	18.5124	-7.0118	21.5803	-7.0128	14.2971
	-7.01043	18.5617	-7.01143	21.5854	-7.01243	14.252
	-7.01007	18.5447	-7.01107	21.5242	-7.01207	14.2795
	-7.0097	18.6478	-7.0107	21.4291	-7.0117	14.2512
	-7.00933	18.605	-7.01033	21.3534	-7.01133	14.217
	-7.00897	18.3652	-7.00997	21.3334	-7.01097	14.2128
	-7.0086	18.5502	-7.0096	21.3655	-7.0106	14.1513
	-7.00823	18.7534	-7.00923	21.4089	-7.01023	14.1798
	-7.00787	18.7754	-7.00887	21.4158	-7.00987	14.2277
	-7.0075	18.4868	-7.0085	21.3656	-7.0095	14.0917
	-7.00713	18.4618	-7.00813	21.2806	-7.00913	14.0869
	-7.00677	18.5091	-7.00777	21.2114	-7.00877	14.1069
	-7.0064	18.5962	-7.0074	21.2024	-7.0084	14.0562
	-7.00603	18.5515	-7.00703	21.2593	-7.00803	13.9812
	-7.00567	18.5797	-7.00667	21.3424	-7.00767	13.9789
	-7.0053	18.39	-7.0063	21.3912	-7.0073	13.8893
	-7.00493	18.3021	-7.00593	21.362	-7.00693	13.8014
	-7.00457	18.4277	-7.00557	21.2601	-7.00657	13.6975
	-7.0042	18.4949	-7.0052	21.1361	-7.0062	13.7926
	-7.00383	18.5351	-7.00483	21.0569	-7.00583	13.7962
	-7.00347	18.4795	-7.00447	21.0609	-7.00547	13.9254
	-7.0031	18.7016	-7.0041	21.1315	-7.0051	13.8552
	-7.00273	18.655	-7.00373	21.2063	-7.00473	13.8964
	-7.00237	18.526	-7.00337	21.2168	-7.00437	13.8861
	-7.002	18.4482	-7.003	21.1319	-7.004	13.8704
	-7.00163	18.4768	-7.00263	20.9826	-7.00363	13.9675
	-7.00127	18.5887	-7.00227	20.843	-7.00327	14.0303
	-7.0009	18.5528	-7.0019	20.7893	-7.0029	13.9576
	-7.00053	18.3608	-7.00153	20.8496	-7.00253	13.8681
	-7.00017	18.4439	-7.00117	20.9862	-7.00217	13.7689
	-6.9998	18.4893	-7.0008	21.1167	-7.0018	13.6956
	-6.99943	18.4082	-7.00043	21.1621	-7.00143	13.7713
	-6.99907	18.446	-7.00007	21.0928	-7.00107	13.7022
	-6.9987	18.4614	-6.9997	20.9454	-7.0007	13.5343
	-6.99833	18.5508	-6.99933	20.7985	-7.00033	13.655
	-6.99797	18.6164	-6.99897	20.7239	-6.99997	13.6454
	-6.9976	18.4661	-6.9986	20.7451	-6.9996	13.7649
	-6.99723	18.3567	-6.99823	20.8246	-6.99923	13.6606
	-6.99687	18.2615	-6.99787	20.8926	-6.99887	13.5385
	-6.9965	18.2399	-6.9975	20.8913	-6.9985	13.5531
	-6.99613	18.2692	-6.99713	20.8127	-6.99813	13.6075
	-6.99577	18.3155	-6.99677	20.7004	-6.99777	13.5982
	-6.9954	18.5279	-6.9964	20.6227	-6.9974	13.6464
	-6.99503	18.4098	-6.99603	20.6269	-6.99703	13.5319
	-6.99467	18.2074	-6.99567	20.7116	-6.99667	13.5615
	-6.9943	18.2255	-6.9953	20.8277	-6.9963	13.5144
	-6.99393	18.3691	-6.99493	20.9117	-6.99593	13.4758
	-6.99357	18.2274	-6.99457	20.9227	-6.99557	13.4546
	-6.9932	18.2437	-6.9942	20.8665	-6.9952	13.6251
	-6.99283	18.3076	-6.99383	20.7843	-6.99483	13.596
	-6.99247	18.2182	-6.99347	20.7227	-6.99447	13.6366
	-6.9921	18.2829	-6.9931	20.7003	-6.9941	13.4305
	-6.99173	18.2537	-6.99273	20.6973	-6.99373	13.5775
	-6.99137	18.0472	-6.99237	20.6732	-6.99337	13.7415
	-6.991	18.0679	-6.992	20.5988	-6.993	13.6799
	-6.99063	18.1681	-6.99163	20.4831	-6.99263	13.5003
	-6.99027	18.3109	-6.99127	20.372	-6.99227	13.4992
	-6.9899	18.2268	-6.9909	20.3227	-6.9919	13.6624
	-6.98953	18.2955	-6.99053	20.3658	-6.99153	13.6101
	-6.98917	18.1818	-6.99017	20.4842	-6.99117	13.4016
	-6.9888	17.9689	-6.9898	20.6189	-6.9908	13.248
	-6.98843	17.9303	-6.98943	20.7022	-6.99043	13.1497
	-6.98807	18.0749	-6.98907	20.6966	-6.99006	13.1888
	-6.9877	18.0994	-6.9887	20.6128	-6.9897	13.1906
	-6.98733	18.272	-6.98833	20.5003	-6.98933	13.1011
	-6.98696	18.2338	-6.98797	20.4142	-6.98896	13.1952
	-6.9866	18.1035	-6.9876	20.3811	-6.9886	13.3569
	-6.98623	18.1261	-6.98723	20.3878	-6.98823	13.1192
	-6.98586	18.0924	-6.98687	20.3948	-6.98786	13.1015
	-6.9855	17.9634	-6.9865	20.3696	-6.9875	13.1069
	-6.98513	17.9693	-6.98613	20.3119	-6.98713	13.0199
	-6.98476	18.1965	-6.98576	20.2545	-6.98676	13.1212
	-6.9844	18.1704	-6.9854	20.2406	-6.9864	13.0783
	-6.98403	18.0176	-6.98503	20.2903	-6.98603	13.1118
	-6.98366	18.0105	-6.98466	20.3822	-6.98566	13.0892
	-6.9833	18.0779	-6.9843	20.4622	-6.9853	13.1835
	-6.98293	17.9784	-6.98393	20.477	-6.98493	13.1327
	-6.98256	18.0193	-6.98356	20.4074	-6.98456	13.0621
	-6.9822	18.0058	-6.9832	20.284	-6.9842	13.2588
	-6.98183	18.1475	-6.98283	20.1696	-6.98383	13.1743
	-6.98146	18.1803	-6.98246	20.121	-6.98346	13.0889
	-6.9811	18.2564	-6.9821	20.1541	-6.9831	13.0401
	-6.98073	18.2523	-6.98173	20.2335	-6.98273	12.9733
	-6.98036	18.1513	-6.98136	20.2966	-6.98236	12.9222
	-6.98	17.9157	-6.981	20.2935	-6.982	12.9031
	-6.97963	17.9072	-6.98063	20.2213	-6.98163	12.7944
	-6.97926	17.9399	-6.98026	20.1252	-6.98126	12.833
	-6.9789	18.0919	-6.9799	20.0699	-6.9809	12.7766
	-6.97853	18.0877	-6.97953	20.0955	-6.98053	12.8333
	-6.97816	17.9446	-6.97916	20.1898	-6.98016	12.8036
	-6.9778	17.959	-6.9788	20.2913	-6.9798	12.8873
	-6.97743	17.8213	-6.97843	20.3276	-6.97943	12.9159
	-6.97706	17.8357	-6.97806	20.2601	-6.97906	12.9031
	-6.9767	18.0609	-6.9777	20.1104	-6.9787	12.854
	-6.97633	18.0591	-6.97733	19.9494	-6.97833	12.7048
	-6.97596	17.9047	-6.97696	19.8562	-6.97796	12.6667
	-6.9756	17.984	-6.9766	19.8717	-6.9776	12.7797
	-6.97523	17.8573	-6.97623	19.9754	-6.97723	12.7548
	-6.97486	17.7524	-6.97586	20.099	-6.97686	12.6734
	-6.9745	17.8845	-6.9755	20.1686	-6.9765	12.556
	-6.97413	17.9742	-6.97513	20.1481	-6.97613	12.6274
	-6.97376	17.986	-6.97476	20.0573	-6.97576	12.6317
	-6.9734	17.9045	-6.9744	19.9542	-6.9754	12.6434
	-6.97303	17.7963	-6.97403	19.8953	-6.97503	12.683
	-6.97266	17.7052	-6.97366	19.8985	-6.97466	12.6803
	-6.9723	17.6928	-6.9733	19.9342	-6.9743	12.5624
	-6.97193	17.5899	-6.97293	19.9472	-6.97393	12.643
	-6.97156	17.6244	-6.97256	19.8965	-6.97356	12.55
	-6.9712	17.6822	-6.9722	19.7841	-6.9732	12.4873
	-6.97083	17.6372	-6.97183	19.6551	-6.97283	12.5219
	-6.97046	17.766	-6.97146	19.5691	-6.97246	12.778
	-6.9701	17.9393	-6.9711	19.5626	-6.9721	12.7345
	-6.96973	18.0835	-6.97073	19.6254	-6.97173	12.7083
	-6.96936	18.0057	-6.97036	19.7096	-6.97136	12.7696
	-6.969	18.0357	-6.97	19.7612	-6.971	12.7804
	-6.96863	17.8999	-6.96963	19.7547	-6.97063	12.7068
	-6.96826	17.7132	-6.96926	19.7079	-6.97026	12.6492
	-6.9679	17.6917	-6.9689	19.6654	-6.9699	12.4232
	-6.96753	17.7212	-6.96853	19.6643	-6.96953	12.319
	-6.96716	17.6154	-6.96816	19.7048	-6.96916	12.3914
	-6.9668	17.8102	-6.9678	19.7475	-6.9688	12.5442
	-6.96643	17.8918	-6.96743	19.7391	-6.96843	12.5662
	-6.96606	17.9814	-6.96706	19.6518	-6.96806	12.3676
	-6.9657	17.9314	-6.9667	19.5072	-6.9677	12.3087
	-6.96533	17.7549	-6.96633	19.3698	-6.96733	12.3424
	-6.96496	17.7615	-6.96596	19.3097	-6.96696	12.2872
	-6.9646	17.8319	-6.9656	19.3586	-6.9666	12.3057
	-6.96423	17.7768	-6.96523	19.4875	-6.96623	12.4493
	-6.96386	17.8421	-6.96486	19.6203	-6.96586	12.4365
	-6.9635	17.7245	-6.9645	19.6774	-6.9655	12.2968
	-6.96313	17.8502	-6.96413	19.6224	-6.96513	12.2438
	-6.96276	17.761	-6.96376	19.4834	-6.96476	12.434
	-6.9624	17.6874	-6.9634	19.3347	-6.9644	12.4235
	-6.96203	17.5309	-6.96303	19.2507	-6.96403	12.2374
	-6.96166	17.69	-6.96266	19.2615	-6.96366	12.3499
	-6.9613	17.8998	-6.9623	19.3369	-6.9633	12.4014
	-6.96093	17.8181	-6.96193	19.4086	-6.96293	12.4257
	-6.96056	17.8796	-6.96156	19.4164	-6.96256	12.3949
	-6.9602	17.8732	-6.9612	19.347	-6.9622	12.2663
	-6.95983	17.8016	-6.96083	19.2417	-6.96183	12.1134
	-6.95946	17.6848	-6.96046	19.1673	-6.96146	12.1717
	-6.9591	17.6743	-6.9601	19.1704	-6.9611	12.0864
	-6.95873	17.6902	-6.95973	19.2441	-6.96073	11.9598
	-6.95836	17.7888	-6.95936	19.3304	-6.96036	12.1445
	-6.95799	17.8228	-6.959	19.3571	-6.95999	12.2896
	-6.95763	17.6724	-6.95863	19.2852	-6.95963	12.2191
	-6.95726	17.8358	-6.95826	19.1373	-6.95926	12.2662
	-6.95689	17.7433	-6.9579	18.9859	-6.95889	12.1537
	-6.95653	17.7054	-6.95753	18.9109	-6.95853	12.1448
	-6.95616	17.9179	-6.95716	18.9506	-6.95816	12.2736
	-6.95579	17.7623	-6.95679	19.0776	-6.95779	12.1946
	-6.95543	17.5856	-6.95643	19.2148	-6.95743	12.235
	-6.95506	17.7695	-6.95606	19.2819	-6.95706	12.0997
	-6.95469	17.9154	-6.95569	19.2435	-6.95669	12.0645
	-6.95433	17.9316	-6.95533	19.1281	-6.95633	12.0193
	-6.95396	17.7929	-6.95496	19.0078	-6.95596	12.0058
	-6.95359	17.6879	-6.95459	18.9532	-6.95559	11.8943
	-6.95323	17.7416	-6.95423	18.9899	-6.95523	12.0395
	-6.95286	17.7465	-6.95386	19.0865	-6.95486	11.9962
	-6.95249	17.8832	-6.95349	19.1785	-6.95449	11.7869
	-6.95213	17.6318	-6.95313	19.2107	-6.95413	11.6635
	-6.95176	17.7233	-6.95276	19.1725	-6.95376	11.6114
	-6.95139	17.5016	-6.95239	19.0997	-6.95339	11.703
	-6.95103	17.7175	-6.95203	19.046	-6.95303	11.8412
	-6.95066	17.7386	-6.95166	19.0434	-6.95266	11.8409
	-6.95029	17.5938	-6.95129	19.0781	-6.95229	11.8343
	-6.94993	17.5001	-6.95093	19.1003	-6.95193	11.8665
	-6.94956	17.3126	-6.95056	19.0603	-6.95156	11.7311
	-6.94919	17.5686	-6.95019	18.9467	-6.95119	11.7211
	-6.94883	17.5446	-6.94983	18.8009	-6.95083	11.6129
	-6.94846	17.4337	-6.94946	18.6945	-6.95046	11.5806
	-6.94809	17.6202	-6.94909	18.6853	-6.95009	11.5851
	-6.94773	17.7372	-6.94873	18.778	-6.94973	11.5403
	-6.94736	17.7192	-6.94836	18.9159	-6.94936	11.4573
	-6.94699	17.5128	-6.94799	19.0129	-6.94899	11.4964
	-6.94663	17.5699	-6.94763	19.0038	-6.94863	11.4746
	-6.94626	17.4368	-6.94726	18.8849	-6.94826	11.5039
	-6.94589	17.5493	-6.94689	18.7165	-6.94789	11.5776
	-6.94553	17.4499	-6.94653	18.5872	-6.94753	11.662
	-6.94516	17.3692	-6.94616	18.5596	-6.94716	11.5882
	-6.94479	17.4484	-6.94579	18.6321	-6.94679	11.6038
	-6.94443	17.5186	-6.94543	18.7401	-6.94643	11.6625
	-6.94406	17.7146	-6.94506	18.795	-6.94606	11.6387
	-6.94369	17.5984	-6.94469	18.7385	-6.94569	11.5578
	-6.94333	17.6644	-6.94433	18.5776	-6.94533	11.6934
	-6.94296	17.5669	-6.94396	18.3802	-6.94496	11.5807
	-6.94259	17.6681	-6.94359	18.2348	-6.94459	11.5121
	-6.94223	17.6873	-6.94323	18.1986	-6.94423	11.5294
	-6.94186	17.6243	-6.94286	18.269	-6.94386	11.6871
	-6.94149	17.5074	-6.94249	18.389	-6.94349	11.5839
	-6.94113	17.5114	-6.94213	18.4866	-6.94313	11.8858
	-6.94076	17.346	-6.94176	18.5175	-6.94276	11.8475
	-6.94039	17.3046	-6.94139	18.4867	-6.94239	11.6973
	-6.94003	17.4855	-6.94103	18.4372	-6.94203	11.5549
	-6.93966	17.6942	-6.94066	18.4147	-6.94166	11.3074
	-6.93929	17.6666	-6.94029	18.435	-6.94129	11.4336
	-6.93893	17.5793	-6.93993	18.4753	-6.94093	11.2367
	-6.93856	17.4422	-6.93956	18.4932	-6.94056	11.0989
	-6.93819	17.5066	-6.93919	18.4616	-6.94019	11.12
	-6.93783	17.5303	-6.93883	18.3917	-6.93983	11.3124
	-6.93746	17.3542	-6.93846	18.3293	-6.93946	11.3271
	-6.93709	17.3499	-6.93809	18.325	-6.93909	11.2678
	-6.93673	17.2367	-6.93773	18.3986	-6.93873	11.2969
	-6.93636	17.4198	-6.93736	18.5222	-6.93836	11.2576
	-6.93599	17.2245	-6.93699	18.6332	-6.93799	11.248
	-6.93563	17.215	-6.93663	18.6714	-6.93763	11.2944
	-6.93526	17.2031	-6.93626	18.6155	-6.93726	11.2942
	-6.93489	17.3276	-6.93589	18.4961	-6.93689	11.3755
	-6.93453	17.3298	-6.93553	18.3766	-6.93653	11.2479
	-6.93416	17.276	-6.93516	18.3131	-6.93616	11.1158
	-6.93379	17.2524	-6.93479	18.3204	-6.93579	11.0932
	-6.93343	17.2465	-6.93443	18.3645	-6.93543	11.1333
	-6.93306	17.2196	-6.93406	18.3862	-6.93506	11.1584
	-6.93269	17.2421	-6.93369	18.3406	-6.93469	11.2616
	-6.93233	17.3417	-6.93333	18.2259	-6.93433	11.2321
	-6.93196	17.1703	-6.93296	18.0842	-6.93396	11.219
	-6.93159	17.2635	-6.93259	17.9736	-6.93359	11.2657
	-6.93123	17.2316	-6.93223	17.9314	-6.93323	11.2507
	-6.93086	17.118	-6.93186	17.9528	-6.93286	11.2452
	-6.93049	17.2232	-6.93149	17.9977	-6.93249	11.261
	-6.93013	17.5683	-6.93113	18.0216	-6.93213	11.2095
	-6.92976	17.517	-6.93076	18.0075	-6.93176	11.1085
	-6.92939	17.2954	-6.93039	17.9774	-6.93139	11.1129
	-6.92903	17.1173	-6.93003	17.9732	-6.93102	11.0326
	-6.92866	17.0728	-6.92966	18.0232	-6.93066	10.9126
	-6.92829	17.1175	-6.92929	18.1147	-6.93029	10.9849
	-6.92792	17.1442	-6.92893	18.1954	-6.92992	10.8635
	-6.92756	17.3003	-6.92856	18.2048	-6.92956	10.9272
	-6.92719	17.169	-6.92819	18.1156	-6.92919	10.6846
	-6.92682	17.2192	-6.92783	17.9584	-6.92882	10.5206
	-6.92646	17.2707	-6.92746	17.8096	-6.92846	10.516
	-6.92609	17.0954	-6.92709	17.7488	-6.92809	10.5163
	-6.92572	17.017	-6.92672	17.8099	-6.92772	10.7174
	-6.92536	17.0937	-6.92636	17.9561	-6.92736	10.8441
	-6.92499	17.1947	-6.92599	18.0982	-6.92699	10.8034
	-6.92462	17.2507	-6.92562	18.1453	-6.92662	10.6769
	-6.92426	17.2578	-6.92526	18.0579	-6.92626	10.7217
	-6.92389	17.2253	-6.92489	17.8744	-6.92589	10.9163
	-6.92352	17.3538	-6.92452	17.6878	-6.92552	11.0329
	-6.92316	17.3208	-6.92416	17.5936	-6.92516	10.8955
	-6.92279	17.3359	-6.92379	17.6339	-6.92479	10.8951
	-6.92242	17.3463	-6.92342	17.7751	-6.92442	10.8504
	-6.92206	17.2776	-6.92306	17.9295	-6.92406	10.7618
	-6.92169	17.1985	-6.92269	18.0102	-6.92369	10.7491
	-6.92132	17.0713	-6.92232	17.9805	-6.92332	10.7193
	-6.92096	17.0333	-6.92196	17.8732	-6.92296	10.7973
	-6.92059	16.9785	-6.92159	17.7646	-6.92259	10.9672
	-6.92022	17.0056	-6.92122	17.7239	-6.92222	10.7247
	-6.91986	17.063	-6.92086	17.7688	-6.92186	10.6859
	-6.91949	17.1725	-6.92049	17.8571	-6.92149	10.7519
	-6.91912	17.0418	-6.92012	17.9165	-6.92112	10.8299
	-6.91876	17.1627	-6.91976	17.8937	-6.92076	10.7284
	-6.91839	17.1246	-6.91939	17.7913	-6.92039	10.7824
	-6.91802	17.1542	-6.91902	17.666	-6.92002	10.8233
	-6.91766	16.9693	-6.91866	17.5931	-6.91966	10.58
	-6.91729	16.9751	-6.91829	17.6174	-6.91929	10.4189
	-6.91692	16.932	-6.91792	17.7225	-6.91892	10.4541
	-6.91656	16.7653	-6.91756	17.84	-6.91856	10.5034
	-6.91619	17.1243	-6.91719	17.8899	-6.91819	10.3421
	-6.91582	17.0916	-6.91682	17.8288	-6.91782	10.4049
	-6.91546	16.8714	-6.91646	17.6757	-6.91746	10.4309
	-6.91509	16.9691	-6.91609	17.4983	-6.91709	10.4737
	-6.91472	17.1417	-6.91572	17.3712	-6.91672	10.5386
	-6.91436	17.2677	-6.91536	17.3327	-6.91636	10.5715
	-6.91399	17.2868	-6.91499	17.3654	-6.91599	10.5995
	-6.91362	17.2183	-6.91462	17.4134	-6.91562	10.5119
	-6.91326	17.1456	-6.91426	17.423	-6.91526	10.4708
	-6.91289	17.1291	-6.91389	17.378	-6.91489	10.4303
	-6.91252	16.9397	-6.91352	17.3088	-6.91452	10.4051
	-6.91216	16.9983	-6.91316	17.269	-6.91416	10.3634
	-6.91179	17.0801	-6.91279	17.2965	-6.91379	10.3939
	-6.91142	17.1682	-6.91242	17.3845	-6.91342	10.2797
	-6.91106	16.857	-6.91206	17.484	-6.91306	10.2265
	-6.91069	17.0066	-6.91169	17.533	-6.91269	10.3112
	-6.91032	17.1875	-6.91132	17.4971	-6.91232	10.4185
	-6.90996	16.9322	-6.91096	17.3909	-6.91196	10.3561
	-6.90959	16.994	-6.91059	17.2722	-6.91159	10.2366
	-6.90922	17.0752	-6.91022	17.2042	-6.91122	10.15
	-6.90886	17.1808	-6.90986	17.2197	-6.91086	10.2623
	-6.90849	17.0982	-6.90949	17.3027	-6.91049	10.2446
	-6.90812	17.0519	-6.90912	17.399	-6.91012	10.231
	-6.90776	16.8364	-6.90876	17.4547	-6.90976	10.2281
	-6.90739	16.9473	-6.90839	17.4458	-6.90939	9.95998
	-6.90702	16.95	-6.90802	17.3921	-6.90902	10.0873
	-6.90666	16.9888	-6.90766	17.3369	-6.90866	10.2989
	-6.90629	16.9388	-6.90729	17.3165	-6.90829	10.2188
	-6.90592	16.9632	-6.90692	17.333	-6.90792	10.2655
	-6.90556	16.894	-6.90656	17.3545	-6.90756	10.14
	-6.90519	16.7944	-6.90619	17.3374	-6.90719	10.3081
	-6.90482	16.7922	-6.90582	17.2583	-6.90682	10.4233
	-6.90446	16.8127	-6.90546	17.1324	-6.90646	10.3203
	-6.90409	16.9332	-6.90509	17.0046	-6.90609	10.3877
	-6.90372	16.7978	-6.90472	16.9219	-6.90572	10.3246
	-6.90336	16.8946	-6.90436	16.903	-6.90536	10.1497
	-6.90299	16.9124	-6.90399	16.9279	-6.90499	10.27
	-6.90262	17.1637	-6.90362	16.9532	-6.90462	10.2873
	-6.90226	17.1273	-6.90326	16.9436	-6.90426	10.3755
	-6.90189	16.9455	-6.90289	16.8974	-6.90389	10.1328
	-6.90152	17.0038	-6.90252	16.8485	-6.90352	10.1138
	-6.90116	16.8999	-6.90216	16.8427	-6.90316	9.91443
	-6.90079	16.7008	-6.90179	16.9035	-6.90279	9.94108
	-6.90042	16.7713	-6.90142	17.0119	-6.90242	10.1624
	-6.90006	16.6941	-6.90106	17.1138	-6.90206	10.125
	-6.89969	16.8087	-6.90069	17.1515	-6.90169	10.1787
	-6.89932	16.7646	-6.90032	17.1024	-6.90132	10.0182
	-6.89895	16.7891	-6.89996	16.9945	-6.90095	10.1783
	-6.89859	16.9098	-6.89959	16.8921	-6.90059	10.253
	-6.89822	16.9055	-6.89922	16.8566	-6.90022	10.192
	-6.89785	16.8757	-6.89886	16.909	-6.89985	10.233
	-6.89749	16.7935	-6.89849	17.0139	-6.89949	10.1061
	-6.89712	16.872	-6.89812	17.1041	-6.89912	9.83808
	-6.89675	16.9277	-6.89775	17.1191	-6.89875	9.92393
	-6.89639	16.9588	-6.89739	17.0446	-6.89839	9.89571
	-6.89602	16.7135	-6.89702	16.9206	-6.89802	9.94369
	-6.89565	16.8673	-6.89665	16.8163	-6.89765	9.91597
	-6.89529	16.6257	-6.89629	16.7867	-6.89729	9.87209
	-6.89492	16.7071	-6.89592	16.8387	-6.89692	9.83489
	-6.89455	16.8217	-6.89555	16.9276	-6.89655	9.93596
	-6.89419	16.7291	-6.89519	16.9868	-6.89619	9.71574
	-6.89382	16.8217	-6.89482	16.9705	-6.89582	9.82393
	-6.89345	16.8573	-6.89445	16.882	-6.89545	9.93787
	-6.89309	16.8048	-6.89409	16.7697	-6.89509	9.81862
	-6.89272	16.6896	-6.89372	16.6961	-6.89472	9.6955
	-6.89235	16.758	-6.89335	16.6964	-6.89435	9.78553
	-6.89199	16.6788	-6.89299	16.7578	-6.89399	9.85915
	-6.89162	16.7895	-6.89262	16.8298	-6.89362	9.92201
	-6.89125	16.8533	-6.89225	16.8588	-6.89325	9.86036
	-6.89089	16.9393	-6.89189	16.8229	-6.89289	9.76338
	-6.89052	16.7254	-6.89152	16.7443	-6.89252	9.7179
	-6.89015	16.5962	-6.89115	16.6711	-6.89215	9.54925
	-6.88979	16.6895	-6.89079	16.641	-6.89179	9.62475
	-6.88942	16.8967	-6.89042	16.6537	-6.89142	9.84772
	-6.88905	17.0247	-6.89005	16.6705	-6.89105	9.77849
	-6.88869	16.6945	-6.88969	16.6428	-6.89069	9.64371
	-6.88832	16.7985	-6.88932	16.5499	-6.89032	9.81159
	-6.88795	16.7768	-6.88895	16.4218	-6.88995	9.91435
	-6.88759	16.872	-6.88859	16.3256	-6.88959	9.72555
	-6.88722	16.9543	-6.88822	16.327	-6.88922	9.87681
	-6.88685	16.8585	-6.88785	16.4453	-6.88885	9.93795
	-6.88649	16.5855	-6.88749	16.6362	-6.88849	9.99938
	-6.88612	16.6908	-6.88712	16.8113	-6.88812	9.91346
	-6.88575	16.8454	-6.88675	16.8879	-6.88775	9.77981
	-6.88539	16.7575	-6.88639	16.8355	-6.88739	9.74458
	-6.88502	16.6836	-6.88602	16.6938	-6.88702	9.63627
	-6.88465	16.8457	-6.88565	16.5463	-6.88665	9.62105
	-6.88429	16.6988	-6.88529	16.4706	-6.88629	9.62563
	-6.88392	16.6217	-6.88492	16.4913	-6.88592	9.54976
	-6.88355	16.7613	-6.88455	16.5677	-6.88555	9.58254
	-6.88319	16.7926	-6.88419	16.6236	-6.88519	9.50437
	-6.88282	16.6931	-6.88382	16.5977	-6.88482	9.66497
	-6.88245	16.6016	-6.88345	16.4844	-6.88445	9.61495
	-6.88209	16.7623	-6.88309	16.338	-6.88409	9.53875
	-6.88172	16.7797	-6.88272	16.238	-6.88372	9.6802
	-6.88135	16.7524	-6.88235	16.2372	-6.88335	9.55425
	-6.88099	16.5518	-6.88199	16.3281	-6.88299	9.58524
	-6.88062	16.7105	-6.88162	16.4478	-6.88262	9.60284
	-6.88025	16.6718	-6.88125	16.5186	-6.88225	9.56907
	-6.87989	16.7388	-6.88089	16.4986	-6.88189	9.67413
	-6.87952	16.7609	-6.88052	16.4082	-6.88152	9.4775
	-6.87915	16.562	-6.88015	16.3158	-6.88115	9.62627
	-6.87879	16.4496	-6.87979	16.2913	-6.88079	9.72859
	-6.87842	16.4971	-6.87942	16.3565	-6.88042	9.62445
	-6.87805	16.4885	-6.87905	16.468	-6.88005	9.51974
	-6.87769	16.3473	-6.87869	16.5417	-6.87969	9.52416
	-6.87732	16.3995	-6.87832	16.5069	-6.87932	9.51339
	-6.87695	16.4535	-6.87795	16.3538	-6.87895	9.53091
	-6.87659	16.4809	-6.87759	16.1461	-6.87859	9.40819
	-6.87622	16.7391	-6.87722	15.986	-6.87822	9.36915
	-6.87585	16.6656	-6.87685	15.955	-6.87785	9.49873
	-6.87549	16.6684	-6.87649	16.0658	-6.87749	9.42493
	-6.87512	16.6549	-6.87612	16.2521	-6.87712	9.40372
	-6.87475	16.6323	-6.87575	16.4081	-6.87675	9.27576
	-6.87439	16.3568	-6.87539	16.448	-6.87639	9.04125
	-6.87402	16.3497	-6.87502	16.3532	-6.87602	9.15683
	-6.87365	16.3719	-6.87465	16.1781	-6.87565	9.35425
	-6.87329	16.5617	-6.87429	16.013	-6.87529	9.256
	-6.87292	16.7169	-6.87392	15.9287	-6.87492	9.32932
	-6.87255	16.6393	-6.87355	15.9375	-6.87455	9.24001
	-6.87219	16.6189	-6.87319	15.9953	-6.87419	9.40424
	-6.87182	16.4623	-6.87282	16.0367	-6.87382	9.42273
	-6.87145	16.2807	-6.87245	16.0234	-6.87345	9.18817
	-6.87109	16.2181	-6.87209	15.9689	-6.87309	9.15801
	-6.87072	16.4346	-6.87172	15.9271	-6.87272	9.25752
	-6.87035	16.4568	-6.87135	15.9513	-6.87235	9.17089
	-6.86999	16.4723	-6.87099	16.0532	-6.87198	9.07254
	-6.86962	16.6237	-6.87062	16.1894	-6.87162	9.31284
	-6.86925	16.5177	-6.87025	16.2856	-6.87125	9.35299
	-6.86888	16.7224	-6.86989	16.2832	-6.87088	9.40328
	-6.86852	16.662	-6.86952	16.1777	-6.87052	9.46656
	-6.86815	16.5429	-6.86915	16.0243	-6.87015	9.30208
	-6.86778	16.5074	-6.86879	15.9058	-6.86978	9.26181
	-6.86742	16.427	-6.86842	15.8833	-6.86942	9.3034
	-6.86705	16.3373	-6.86805	15.9605	-6.86905	9.20274
	-6.86668	16.353	-6.86768	16.084	-6.86868	9.31014
	-6.86632	16.4228	-6.86732	16.1786	-6.86832	9.19103
	-6.86595	16.2883	-6.86695	16.1937	-6.86795	9.25953
	-6.86558	16.2604	-6.86658	16.1333	-6.86758	9.21493
	-6.86522	16.5383	-6.86622	16.0479	-6.86722	9.14923
	-6.86485	16.5804	-6.86585	15.9984	-6.86685	9.20949
	-6.86448	16.3937	-6.86548	16.0147	-6.86648	9.36784
	-6.86412	16.3759	-6.86512	16.0773	-6.86612	9.39333
	-6.86375	16.5613	-6.86475	16.1334	-6.86575	9.16475
	-6.86338	16.7924	-6.86438	16.1359	-6.86538	9.07786
	-6.86302	16.5643	-6.86402	16.0777	-6.86502	9.16185
	-6.86265	16.4235	-6.86365	15.9984	-6.86465	8.94868
	-6.86228	16.5214	-6.86328	15.9561	-6.86428	9.00587
	-6.86192	16.3541	-6.86292	15.9855	-6.86392	9.15893
	-6.86155	16.2803	-6.86255	16.069	-6.86355	9.17891
	-6.86118	16.3121	-6.86218	16.1428	-6.86318	9.30496
	-6.86082	16.4753	-6.86182	16.1356	-6.86282	9.35149
	-6.86045	16.4262	-6.86145	16.0157	-6.86245	9.2478
	-6.86008	16.2276	-6.86108	15.8168	-6.86208	9.12441
	-6.85972	16.4886	-6.86072	15.6231	-6.86172	9.05109
	-6.85935	16.3607	-6.86035	15.5225	-6.86135	8.95623
	-6.85898	16.4071	-6.85998	15.5548	-6.86098	8.86785
	-6.85862	16.4474	-6.85962	15.6898	-6.86062	8.82745
	-6.85825	16.2598	-6.85925	15.8451	-6.86025	8.93865
	-6.85788	16.3265	-6.85888	15.9361	-6.85988	8.86752
	-6.85752	16.3407	-6.85852	15.926	-6.85952	8.7675
	-6.85715	16.236	-6.85815	15.8437	-6.85915	9.08459
	-6.85678	16.2557	-6.85778	15.762	-6.85878	8.98558
	-6.85642	16.1866	-6.85742	15.7471	-6.85842	8.87452
	-6.85605	16.2373	-6.85705	15.8159	-6.85805	8.91697
	-6.85568	16.0944	-6.85668	15.9257	-6.85768	9.0615
	-6.85532	16.3555	-6.85632	16.0022	-6.85732	8.96574
	-6.85495	16.4205	-6.85595	15.9899	-6.85695	8.76638
	-6.85458	16.2689	-6.85558	15.8877	-6.85658	8.65749
	-6.85422	16.2398	-6.85522	15.7505	-6.85622	8.69435
	-6.85385	16.2164	-6.85485	15.6548	-6.85585	8.74965
	-6.85348	16.3521	-6.85448	15.6498	-6.85548	8.85414
	-6.85312	16.4046	-6.85412	15.7278	-6.85512	8.8137
	-6.85275	16.4385	-6.85375	15.8309	-6.85475	8.85505
	-6.85238	16.5325	-6.85338	15.8891	-6.85438	8.82139
	-6.85202	16.4568	-6.85302	15.8658	-6.85402	8.9367
	-6.85165	16.2226	-6.85265	15.7787	-6.85365	8.96314
	-6.85128	16.1561	-6.85228	15.6849	-6.85328	8.91637
	-6.85092	16.2228	-6.85192	15.6404	-6.85292	8.90228
	-6.85055	16.0433	-6.85155	15.6601	-6.85255	8.90651
	-6.85018	16.1215	-6.85118	15.7083	-6.85218	8.86733
	-6.84982	16.1745	-6.85082	15.7224	-6.85182	8.88835
	-6.84945	16.1271	-6.85045	15.6579	-6.85145	8.81371
	-6.84908	16.221	-6.85008	15.5207	-6.85108	8.76268
	-6.84872	16.2672	-6.84972	15.3686	-6.85072	8.52685
	-6.84835	16.1906	-6.84935	15.2764	-6.85035	8.5611
	-6.84798	16.3284	-6.84898	15.2894	-6.84998	8.48031
	-6.84762	16.2594	-6.84862	15.3944	-6.84962	8.66166
	-6.84725	16.1703	-6.84825	15.5279	-6.84925	8.7994
	-6.84688	16.0369	-6.84788	15.6162	-6.84888	8.72825
	-6.84652	16.0829	-6.84752	15.6214	-6.84852	8.59963
	-6.84615	16.3299	-6.84715	15.5635	-6.84815	8.55363
	-6.84578	16.4461	-6.84678	15.5037	-6.84778	8.49114
	-6.84542	16.371	-6.84642	15.5005	-6.84742	8.59297
	-6.84505	16.3784	-6.84605	15.5678	-6.84705	8.57802
	-6.84468	16.316	-6.84568	15.6628	-6.84668	8.81276
	-6.84432	16.4006	-6.84532	15.7138	-6.84632	8.58305
	-6.84395	16.4502	-6.84495	15.6682	-6.84595	8.52849
	-6.84358	16.1329	-6.84458	15.5313	-6.84558	8.66564
	-6.84322	16.3323	-6.84422	15.3678	-6.84522	8.74384
	-6.84285	16.3174	-6.84385	15.2632	-6.84485	8.67449
	-6.84248	16.3105	-6.84348	15.2703	-6.84448	8.65897
	-6.84212	16.2055	-6.84312	15.3741	-6.84412	8.70245
	-6.84175	16.3642	-6.84275	15.4997	-6.84375	8.51689
	-6.84138	16.3248	-6.84238	15.5585	-6.84338	8.6663
	-6.84102	16.2125	-6.84202	15.5064	-6.84302	8.67818
	-6.84065	16.1287	-6.84165	15.3733	-6.84265	8.6336
	-6.84028	16.212	-6.84128	15.247	-6.84228	8.53463
	-6.83991	16.172	-6.84092	15.2191	-6.84191	8.56927
	-6.83955	15.9439	-6.84055	15.3249	-6.84155	8.43655
	-6.83918	15.8017	-6.84018	15.5187	-6.84118	8.29944
	-6.83881	15.7336	-6.83982	15.6973	-6.84081	8.61871
	-6.83845	15.8954	-6.83945	15.7604	-6.84045	8.41409
	-6.83808	16.1905	-6.83908	15.6711	-6.84008	8.34878
	-6.83771	16.234	-6.83871	15.4781	-6.83971	8.44141
	-6.83735	16.1918	-6.83835	15.2857	-6.83935	8.3205
	-6.83698	15.989	-6.83798	15.1907	-6.83898	8.25647
	-6.83661	16.333	-6.83761	15.2247	-6.83861	8.46385
	-6.83625	16.2018	-6.83725	15.3366	-6.83825	8.46305
	-6.83588	16.0151	-6.83688	15.4265	-6.83788	8.33666
	-6.83551	16.0348	-6.83651	15.4091	-6.83751	8.32973
	-6.83515	16.1969	-6.83615	15.2664	-6.83715	8.29786
	-6.83478	16.3184	-6.83578	15.0584	-6.83678	8.2951
	-6.83441	16.1809	-6.83541	14.8872	-6.83641	8.36108
	-6.83405	15.9656	-6.83505	14.835	-6.83605	8.47391
	-6.83368	15.9839	-6.83468	14.9172	-6.83568	8.47021
	-6.83331	15.9889	-6.83431	15.0781	-6.83531	8.38548
	-6.83295	15.8709	-6.83395	15.2277	-6.83495	8.43484
	-6.83258	15.9472	-6.83358	15.2987	-6.83458	8.55084
	-6.83221	15.8931	-6.83321	15.2816	-6.83421	8.45979
	-6.83185	16.0296	-6.83285	15.2247	-6.83385	8.25514
	-6.83148	15.9675	-6.83248	15.1931	-6.83348	8.28242
	-6.83111	16.0382	-6.83211	15.2231	-6.83311	8.42608
	-6.83075	15.9902	-6.83175	15.2974	-6.83275	8.42387
	-6.83038	15.9343	-6.83138	15.3586	-6.83238	8.24006
	-6.83001	15.9683	-6.83101	15.3509	-6.83201	8.38367
	-6.82965	16.0871	-6.83065	15.2594	-6.83165	8.24992
	-6.82928	16.096	-6.83028	15.1227	-6.83128	8.15885
	-6.82891	16.128	-6.82991	15.008	-6.83091	8.13455
	-6.82855	15.7631	-6.82955	14.9668	-6.83055	8.19212
	-6.82818	15.9406	-6.82918	15.0019	-6.83018	8.26056
	-6.82781	16.1602	-6.82881	15.0653	-6.82981	8.29046
	-6.82745	16.2485	-6.82845	15.0912	-6.82945	8.32784
	-6.82708	16.1909	-6.82808	15.0417	-6.82908	8.45881
	-6.82671	16.2047	-6.82771	14.9342	-6.82871	8.31679
	-6.82635	16.1875	-6.82735	14.8313	-6.82835	8.07049
	-6.82598	16.0713	-6.82698	14.8012	-6.82798	7.85963
	-6.82561	16.2259	-6.82661	14.8728	-6.82761	7.98403
	-6.82525	16.1317	-6.82625	15.0138	-6.82725	8.16102
	-6.82488	15.9727	-6.82588	15.1499	-6.82688	8.24279
	-6.82451	16.0828	-6.82551	15.2089	-6.82651	8.29404
	-6.82415	15.97	-6.82515	15.165	-6.82615	8.27463
	-6.82378	15.9694	-6.82478	15.0532	-6.82578	8.27616
	-6.82341	16.1935	-6.82441	14.945	-6.82541	8.22375
	-6.82305	16.4104	-6.82405	14.9017	-6.82505	8.05416
	-6.82268	16.3629	-6.82368	14.9367	-6.82468	8.09631
	-6.82231	16.2453	-6.82331	15.0096	-6.82431	8.19893
	-6.82195	16.0733	-6.82295	15.0566	-6.82395	8.10955
	-6.82158	16.1889	-6.82258	15.0347	-6.82358	8.07721
	-6.82121	16.1367	-6.82221	14.9528	-6.82321	8.12084
	-6.82085	15.8396	-6.82185	14.8652	-6.82285	8.18828
	-6.82048	15.9087	-6.82148	14.8356	-6.82248	8.19525
	-6.82011	16.1177	-6.82111	14.8916	-6.82211	8.16257
	-6.81975	16.207	-6.82075	15.004	-6.82175	8.27928
	-6.81938	16.0008	-6.82038	15.1038	-6.82138	8.13506
	-6.81901	15.8854	-6.82001	15.1259	-6.82101	8.1669
	-6.81865	15.8816	-6.81965	15.0535	-6.82065	8.10189
	-6.81828	15.9059	-6.81928	14.9297	-6.82028	8.06985
	-6.81791	16.0145	-6.81891	14.832	-6.81991	8.12574
	-6.81755	15.8597	-6.81855	14.8201	-6.81955	8.2315
	-6.81718	15.7954	-6.81818	14.897	-6.81918	8.04849
	-6.81681	16.1387	-6.81781	15.0024	-6.81881	8.07496
	-6.81645	16.0419	-6.81745	15.0518	-6.81845	8.2246
	-6.81608	15.9426	-6.81708	14.988	-6.81808	8.04167
	-6.81571	15.863	-6.81671	14.8219	-6.81771	7.94996
	-6.81535	15.8681	-6.81635	14.6296	-6.81735	7.96874
	-6.81498	15.8207	-6.81598	14.505	-6.81698	7.9357
	-6.81461	15.786	-6.81561	14.5074	-6.81661	7.99171
	-6.81425	15.9156	-6.81525	14.6209	-6.81625	7.95546
	-6.81388	16.1155	-6.81488	14.7686	-6.81588	8.24961
	-6.81351	16.0733	-6.81451	14.8561	-6.81551	8.2314
	-6.81315	16.048	-6.81415	14.8319	-6.81515	7.96772
	-6.81278	16.0658	-6.81378	14.715	-6.81478	7.91665
	-6.81241	15.9178	-6.81341	14.58	-6.81441	7.87993
	-6.81205	15.8471	-6.81305	14.5082	-6.81405	8.00571
	-6.81168	15.7586	-6.81268	14.5337	-6.81368	7.95543
	-6.81131	15.8542	-6.81231	14.6236	-6.81331	7.88787
	-6.81095	15.9394	-6.81195	14.7006	-6.81295	7.91866
	-6.81058	16.0382	-6.81158	14.6957	-6.81258	8.00727
	-6.81021	16.0747	-6.81121	14.5942	-6.81221	8.07069
	-6.80984	16.1443	-6.81085	14.4459	-6.81184	7.90415
	-6.80948	16.1263	-6.81048	14.3386	-6.81148	8.01122
	-6.80911	15.9232	-6.81011	14.3355	-6.81111	7.99921
	-6.80874	15.8837	-6.80975	14.4402	-6.81074	7.94316
	-6.80838	15.9535	-6.80938	14.5906	-6.81038	7.71429
	-6.80801	15.8788	-6.80901	14.7004	-6.81001	7.72703
	-6.80764	15.9417	-6.80864	14.7078	-6.80964	7.87527
	-6.80728	16.0933	-6.80828	14.619	-6.80928	7.78571
	-6.80691	16.1481	-6.80791	14.4987	-6.80891	7.74897
	-6.80654	16.0447	-6.80754	14.4266	-6.80854	7.74853
	-6.80618	16.0115	-6.80718	14.4504	-6.80818	7.75885
	-6.80581	15.989	-6.80681	14.5518	-6.80781	7.74196
	-6.80544	16.0361	-6.80644	14.6657	-6.80744	7.82994
	-6.80508	16.0254	-6.80608	14.7204	-6.80708	7.99278
	-6.80471	15.9182	-6.80571	14.6881	-6.80671	7.94879
	-6.80434	16.098	-6.80534	14.6015	-6.80634	7.69585
	-6.80398	16.1875	-6.80498	14.5303	-6.80598	7.91675
	-6.80361	16.0705	-6.80461	14.5372	-6.80561	8.05314
	-6.80324	15.9553	-6.80424	14.6326	-6.80524	8.16094
	-6.80288	16.0652	-6.80388	14.7673	-6.80488	7.94121
	-6.80251	15.9913	-6.80351	14.8636	-6.80451	7.70364
	-6.80214	16.1371	-6.80314	14.8633	-6.80414	7.59553
	-6.80178	16.1823	-6.80278	14.7644	-6.80378	7.80915
	-6.80141	16.1009	-6.80241	14.619	-6.80341	7.82383
	-6.80104	16.0678	-6.80204	14.4988	-6.80304	7.8033
	-6.80068	15.9111	-6.80168	14.4483	-6.80268	7.82227
	-6.80031	15.8962	-6.80131	14.458	-6.80231	7.62746
	-6.79994	15.9201	-6.80094	14.4753	-6.80194	7.70217
	-6.79958	15.8303	-6.80058	14.4471	-6.80158	7.56358
	-6.79921	15.8303	-6.80021	14.3594	-6.80121	7.58531
	-6.79884	15.927	-6.79984	14.253	-6.80084	7.64017
	-6.79848	15.8611	-6.79948	14.1979	-6.80048	7.73112
	-6.79811	15.8311	-6.79911	14.2436	-6.80011	7.83571
	-6.79774	15.5995	-6.79874	14.3803	-6.79974	7.88797
	-6.79738	15.5823	-6.79838	14.5365	-6.79938	7.8
	-6.79701	15.555	-6.79801	14.6171	-6.79901	7.71769
	-6.79664	15.8344	-6.79764	14.5615	-6.79864	7.49547
	-6.79628	15.7208	-6.79728	14.3844	-6.79828	7.39105
	-6.79591	15.7134	-6.79691	14.1718	-6.79791	7.28384
	-6.79554	15.8648	-6.79654	14.0324	-6.79754	7.5004
	-6.79518	15.7882	-6.79618	14.0355	-6.79718	7.59254
	-6.79481	15.7823	-6.79581	14.1695	-6.79681	7.7584
	-6.79444	15.8756	-6.79544	14.3508	-6.79644	7.71085
	-6.79408	16.0027	-6.79508	14.474	-6.79608	7.54216
	-6.79371	15.9048	-6.79471	14.4751	-6.79571	7.43729
	-6.79334	15.8462	-6.79434	14.367	-6.79534	7.48549
	-6.79298	15.7714	-6.79398	14.2273	-6.79498	7.61427
	-6.79261	15.7605	-6.79361	14.1457	-6.79461	7.73184
	-6.79224	15.7884	-6.79324	14.1665	-6.79424	7.47909
	-6.79188	15.9985	-6.79288	14.2632	-6.79388	7.54009
	-6.79151	15.8927	-6.79251	14.3585	-6.79351	7.63209
	-6.79114	15.9397	-6.79214	14.3787	-6.79314	7.65984
	-6.79078	15.9939	-6.79178	14.304	-6.79278	7.58447
	-6.79041	16.0716	-6.79141	14.1843	-6.79241	7.5271
	-6.79004	15.9817	-6.79104	14.1065	-6.79204	7.51367
	-6.78968	16.0049	-6.79068	14.1369	-6.79168	7.63239
	-6.78931	15.8883	-6.79031	14.2755	-6.79131	7.66243
	-6.78894	15.6996	-6.78994	14.4522	-6.79094	7.56691
	-6.78858	15.608	-6.78958	14.5682	-6.79058	7.69523
	-6.78821	15.6223	-6.78921	14.5586	-6.79021	7.49396
	-6.78784	15.6432	-6.78884	14.4338	-6.78984	7.51307
	-6.78748	15.7293	-6.78848	14.2752	-6.78948	7.38384
	-6.78711	15.7968	-6.78811	14.1852	-6.78911	7.62407
	-6.78674	15.8153	-6.78774	14.2224	-6.78874	7.54199
	-6.78638	15.8585	-6.78738	14.3634	-6.78838	7.53443
	-6.78601	15.8014	-6.78701	14.5135	-6.78801	7.67285
	-6.78564	15.7992	-6.78664	14.5643	-6.78764	7.64507
	-6.78528	15.7299	-6.78628	14.4585	-6.78728	7.51035
	-6.78491	15.684	-6.78591	14.2268	-6.78691	7.3235
	-6.78454	15.5417	-6.78554	13.9738	-6.78654	7.33501
	-6.78418	15.5028	-6.78518	13.8189	-6.78618	7.37865
	-6.78381	15.451	-6.78481	13.8314	-6.78581	7.48643
	-6.78344	15.7213	-6.78444	13.9956	-6.78544	7.36586
	-6.78308	15.8026	-6.78408	14.2243	-6.78508	7.38327
	-6.78271	15.7774	-6.78371	14.4117	-6.78471	7.74172
	-6.78234	15.8032	-6.78334	14.4911	-6.78434	7.6236
	-6.78198	15.6077	-6.78298	14.4647	-6.78398	7.49095
	-6.78161	15.709	-6.78261	14.3901	-6.78361	7.42027
	-6.78124	15.7011	-6.78224	14.3372	-6.78324	7.75699
	-6.78087	15.7876	-6.78188	14.3436	-6.78287	7.79941
	-6.78051	15.9099	-6.78151	14.3973	-6.78251	7.57157
	-6.78014	15.9417	-6.78114	14.4536	-6.78214	7.40735
	-6.77977	16.0681	-6.78078	14.4704	-6.78177	7.34265
	-6.77941	16.0027	-6.78041	14.4381	-6.78141	7.5566
	-6.77904	15.9295	-6.78004	14.3839	-6.78104	7.44088
	-6.77867	15.734	-6.77967	14.3487	-6.78067	7.30128
	-6.77831	15.6501	-6.77931	14.3557	-6.78031	7.42908
	-6.77794	15.6231	-6.77894	14.3932	-6.77994	7.41703
	-6.77757	15.61	-6.77857	14.4226	-6.77957	7.3585
	-6.77721	15.6242	-6.77821	14.4061	-6.77921	7.56439
	-6.77684	15.8229	-6.77784	14.3337	-6.77884	7.4783
	-6.77647	15.7126	-6.77747	14.2309	-6.77847	7.53053
	-6.77611	15.6651	-6.77711	14.1409	-6.77811	7.55924
	-6.77574	15.7973	-6.77674	14.0948	-6.77774	7.35934
	-6.77537	15.829	-6.77637	14.0903	-6.77737	7.19066
	-6.77501	15.7145	-6.77601	14.0944	-6.77701	7.29629
	-6.77464	15.9321	-6.77564	14.0694	-6.77664	7.36789
	-6.77427	15.9172	-6.77527	14.0019	-6.77627	7.35162
	-6.77391	15.6381	-6.77491	13.9167	-6.77591	7.44389
	-6.77354	15.6941	-6.77454	13.8621	-6.77554	7.41734
	-6.77317	15.5408	-6.77417	13.8761	-6.77517	7.3803
	-6.77281	15.5459	-6.77381	13.9579	-6.77481	7.11585
	-6.77244	15.7318	-6.77344	14.0619	-6.77444	7.22387
	-6.77207	15.6856	-6.77307	14.1233	-6.77407	7.27014
	-6.77171	15.709	-6.77271	14.0993	-6.77371	7.21612
	-6.77134	15.7168	-6.77234	13.9982	-6.77334	7.24416
	-6.77097	15.9512	-6.77197	13.879	-6.77297	7.6257
	-6.77061	15.9537	-6.77161	13.8175	-6.77261	7.72854
	-6.77024	15.764	-6.77124	13.8593	-6.77224	7.33411
	-6.76987	15.6827	-6.77087	13.9912	-6.77187	7.3632
	-6.76951	15.6384	-6.77051	14.1468	-6.77151	7.3978
	-6.76914	15.5824	-6.77014	14.2456	-6.77114	7.31243
	-6.76877	15.7856	-6.76977	14.2403	-6.77077	7.2597
	-6.76841	15.9117	-6.76941	14.1441	-6.77041	7.24719
	-6.76804	15.816	-6.76904	14.0193	-6.77004	7.43773
	-6.76767	15.7141	-6.76867	13.9375	-6.76967	7.36691
	-6.76731	15.7117	-6.76831	13.9344	-6.76931	7.44397
	-6.76694	15.6262	-6.76794	13.9905	-6.76894	7.40812
	-6.76657	15.5697	-6.76757	14.0463	-6.76857	7.40125
	-6.76621	15.5325	-6.76721	14.0435	-6.76821	7.56271
	-6.76584	15.7952	-6.76684	13.9652	-6.76784	7.51564
	-6.76547	15.727	-6.76647	13.8454	-6.76747	7.42573
	-6.76511	15.7576	-6.76611	13.7471	-6.76711	7.08749
	-6.76474	15.8627	-6.76574	13.7193	-6.76674	7.13242
	-6.76437	15.7731	-6.76537	13.7666	-6.76637	7.12512
	-6.76401	15.7081	-6.76501	13.8477	-6.76601	7.25257
	-6.76364	15.5163	-6.76464	13.9061	-6.76564	7.26758
	-6.76327	15.404	-6.76427	13.9114	-6.76527	7.33021
	-6.76291	15.2454	-6.76391	13.8802	-6.76491	7.31097
	-6.76254	15.4438	-6.76354	13.8639	-6.76454	7.08601
	-6.76217	15.6909	-6.76317	13.91	-6.76417	6.98354
	-6.76181	15.7951	-6.76281	14.0211	-6.76381	7.00136
	-6.76144	15.636	-6.76244	14.1444	-6.76344	7.13564
	-6.76107	15.8845	-6.76207	14.1987	-6.76307	7.16536
	-6.76071	15.7179	-6.76171	14.1253	-6.76271	7.23589
	-6.76034	15.7312	-6.76134	13.9306	-6.76234	7.2564
	-6.75997	15.7736	-6.76097	13.6914	-6.76197	7.20181
	-6.75961	15.6607	-6.76061	13.5158	-6.76161	6.98713
	-6.75924	15.5865	-6.76024	13.4831	-6.76124	6.96403
	-6.75887	15.6543	-6.75987	13.5964	-6.76087	7.11514
	-6.75851	15.6355	-6.75951	13.7815	-6.76051	7.20533
	-6.75814	15.4796	-6.75914	13.9297	-6.76014	7.20875
	-6.75777	15.4633	-6.75877	13.962	-6.75977	7.19665
	-6.75741	15.4361	-6.75841	13.8748	-6.75941	7.26661
	-6.75704	15.5559	-6.75804	13.7382	-6.75904	7.39471
	-6.75667	15.4731	-6.75767	13.6502	-6.75867	7.32191
	-6.75631	15.5507	-6.75731	13.6743	-6.75831	7.19534
	-6.75594	15.6685	-6.75694	13.7995	-6.75794	7.35574
	-6.75557	15.8202	-6.75657	13.9491	-6.75757	7.20695
	-6.75521	15.6823	-6.75621	14.0296	-6.75721	7.25038
	-6.75484	15.5986	-6.75584	13.9901	-6.75684	7.28233
	-6.75447	15.7183	-6.75547	13.8536	-6.75647	7.38846
	-6.75411	15.8348	-6.75511	13.7005	-6.75611	7.24569
	-6.75374	15.7852	-6.75474	13.6174	-6.75574	7.24335
	-6.75337	15.6528	-6.75437	13.6412	-6.75537	7.20062
	-6.75301	15.5464	-6.75401	13.7381	-6.75501	7.17092
	-6.75264	15.5852	-6.75364	13.8269	-6.75464	7.19944
	-6.75227	15.6642	-6.75327	13.8342	-6.75427	7.15607
	-6.75191	15.8678	-6.75291	13.7422	-6.75391	7.04128
	-6.75154	15.8544	-6.75254	13.6015	-6.75354	7.034
	-6.75117	15.7953	-6.75217	13.4966	-6.75317	7.06663
	-6.7508	15.8395	-6.75181	13.4918	-6.7528	7.02094
	-6.75044	15.7492	-6.75144	13.5875	-6.75244	7.08379
	-6.75007	15.5805	-6.75107	13.7201	-6.75207	7.12647
	-6.7497	15.5851	-6.75071	13.8031	-6.7517	7.09115
	-6.74934	15.6644	-6.75034	13.7829	-6.75134	7.24162
	-6.74897	15.5941	-6.74997	13.6754	-6.75097	7.28374
	-6.7486	15.5808	-6.7496	13.556	-6.7506	7.2661
	-6.74824	15.4484	-6.74924	13.5124	-6.75024	7.14285
	-6.74787	15.5829	-6.74887	13.5877	-6.74987	7.03455
	-6.7475	15.8018	-6.7485	13.7519	-6.7495	6.89067
	-6.74714	15.6507	-6.74814	13.919	-6.74914	7.0016
	-6.74677	15.7186	-6.74777	13.9998	-6.74877	7.06231
	-6.7464	15.7967	-6.7474	13.9561	-6.7484	7.08755
	-6.74604	15.7438	-6.74704	13.8219	-6.74804	7.11938
	-6.74567	15.7526	-6.74667	13.6808	-6.74767	7.00662
	-6.7453	15.8119	-6.7463	13.6116	-6.7473	7.08277
	-6.74494	15.7488	-6.74594	13.6402	-6.74694	7.09427
	-6.74457	15.6195	-6.74557	13.7282	-6.74657	7.13039
	-6.7442	15.5805	-6.7452	13.8009	-6.7462	7.31595
	-6.74384	15.5981	-6.74484	13.8001	-6.74584	7.41259
	-6.74347	15.7127	-6.74447	13.7225	-6.74547	6.93221
	-6.7431	15.7721	-6.7441	13.6202	-6.7451	6.69599
	-6.74274	15.7129	-6.74374	13.5637	-6.74474	6.74422
	-6.74237	15.5561	-6.74337	13.5925	-6.74437	7.04847
	-6.742	15.5533	-6.743	13.6874	-6.744	6.92683
	-6.74164	15.5636	-6.74264	13.7822	-6.74364	6.68964
	-6.74127	15.4861	-6.74227	13.8094	-6.74327	6.69305
	-6.7409	15.351	-6.7419	13.7474	-6.7429	6.93413
	-6.74054	15.2324	-6.74154	13.6377	-6.74254	7.03091
	-6.74017	15.5003	-6.74117	13.56	-6.74217	7.13851
	-6.7398	15.7191	-6.7408	13.5796	-6.7418	7.00637
	-6.73944	15.5064	-6.74044	13.7016	-6.74144	6.97755
	-6.73907	15.5327	-6.74007	13.864	-6.74107	7.01673
	-6.7387	15.5755	-6.7397	13.9728	-6.7407	6.76761
	-6.73834	15.8071	-6.73934	13.9613	-6.74034	6.77122
	-6.73797	15.6633	-6.73897	13.8326	-6.73997	6.83061
	-6.7376	15.6429	-6.7386	13.6581	-6.7396	6.91076
	-6.73724	15.5799	-6.73824	13.5334	-6.73924	6.84302
	-6.73687	15.336	-6.73787	13.5181	-6.73887	6.87857
	-6.7365	15.4909	-6.7375	13.5991	-6.7385	6.90097
	-6.73614	15.5927	-6.73714	13.7014	-6.73814	7.01016
	-6.73577	15.7135	-6.73677	13.739	-6.73777	6.93566
	-6.7354	15.5768	-6.7364	13.6743	-6.7374	6.88702
	-6.73504	15.578	-6.73604	13.5456	-6.73704	6.86027
	-6.73467	15.8053	-6.73567	13.4435	-6.73667	6.92664
	-6.7343	15.697	-6.7353	13.4512	-6.7363	6.91824
	-6.73394	15.6754	-6.73494	13.5865	-6.73594	7.00665
	-6.73357	15.597	-6.73457	13.7841	-6.73557	6.93536
	-6.7332	15.5469	-6.7342	13.9311	-6.7352	6.81499
	-6.73284	15.6738	-6.73384	13.9358	-6.73484	6.8038
	-6.73247	15.7567	-6.73347	13.7869	-6.73447	6.70443
	-6.7321	15.3329	-6.7331	13.5642	-6.7341	6.81632
	-6.73174	15.2029	-6.73274	13.393	-6.73374	6.83187
	-6.73137	15.3502	-6.73237	13.3692	-6.73337	7.0048
	-6.731	15.4189	-6.732	13.5025	-6.733	7.01799
	-6.73064	15.4099	-6.73164	13.71	-6.73264	7.17168
	-6.73027	15.4211	-6.73127	13.8686	-6.73227	6.94897
	-6.7299	15.5247	-6.7309	13.8902	-6.7319	6.85547
	-6.72954	15.581	-6.73054	13.7755	-6.73154	6.94327
	-6.72917	15.5402	-6.73017	13.6103	-6.73117	6.8784
	-6.7288	15.5652	-6.7298	13.5099	-6.7308	6.72807
	-6.72844	15.5461	-6.72944	13.5443	-6.73044	6.75441
	-6.72807	15.3965	-6.72907	13.6926	-6.73007	6.767
	-6.7277	15.5104	-6.7287	13.8571	-6.7297	6.98557
	-6.72734	15.5333	-6.72834	13.9252	-6.72934	6.76727
	-6.72697	15.5588	-6.72797	13.8426	-6.72897	6.70995
	-6.7266	15.373	-6.7276	13.6502	-6.7286	6.73625
	-6.72624	15.6729	-6.72724	13.4614	-6.72824	6.784
	-6.72587	15.7346	-6.72687	13.3924	-6.72787	6.89668
	-6.7255	15.7282	-6.7265	13.4901	-6.7275	7.03652
	-6.72514	15.6829	-6.72614	13.702	-6.72714	6.7988
	-6.72477	15.4912	-6.72577	13.9054	-6.72677	6.79743
	-6.7244	15.5497	-6.7254	13.9803	-6.7264	6.84186
	-6.72404	15.4497	-6.72504	13.8791	-6.72604	6.83843
	-6.72367	15.5022	-6.72467	13.652	-6.72567	6.93718
	-6.7233	15.5073	-6.7243	13.4147	-6.7253	6.90372
	-6.72294	15.6268	-6.72394	13.2776	-6.72494	6.83455
	-6.72257	15.5727	-6.72357	13.2829	-6.72457	6.76371
	-6.7222	15.3759	-6.7232	13.3875	-6.7242	6.6304
	-6.72183	15.3621	-6.72284	13.4957	-6.72383	6.64212
	-6.72147	15.491	-6.72247	13.526	-6.72347	6.74585
	-6.7211	15.5307	-6.7221	13.4621	-6.7231	6.88504
	-6.72073	15.3557	-6.72174	13.3576	-6.72273	6.7496
	-6.72037	15.447	-6.72137	13.2977	-6.72237	6.79918
	-6.72	15.5397	-6.721	13.3394	-6.722	6.73801
	-6.71963	15.5526	-6.72063	13.4715	-6.72163	6.67061
	-6.71927	15.841	-6.72027	13.6208	-6.72127	6.51491
	-6.7189	15.7403	-6.7199	13.6994	-6.7209	6.70542
	-6.71853	15.7613	-6.71953	13.6582	-6.72053	7.0362
	-6.71817	15.7073	-6.71917	13.5203	-6.72017	7.03413
	-6.7178	15.8441	-6.7188	13.3651	-6.7198	6.80866
	-6.71743	15.6974	-6.71843	13.2785	-6.71943	6.7154
	-6.71707	15.477	-6.71807	13.3011	-6.71907	6.58639
	-6.7167	15.1606	-6.7177	13.4068	-6.7187	6.5986
	-6.71633	15.3156	-6.71733	13.522	-6.71833	6.99192
	-6.71597	15.4884	-6.71697	13.5761	-6.71797	7.0552
	-6.7156	15.2025	-6.7166	13.543	-6.7176	6.87731
	-6.71523	15.1443	-6.71623	13.4542	-6.71723	6.89584
	-6.71487	15.1633	-6.71587	13.3716	-6.71687	6.81247
	-6.7145	15.2553	-6.7155	13.344	-6.7165	6.58781
	-6.71413	15.0813	-6.71513	13.3717	-6.71613	6.54534
	-6.71377	15.3383	-6.71477	13.4102	-6.71577	6.76259
	-6.7134	15.44	-6.7144	13.4017	-6.7154	6.58557
	-6.71303	15.354	-6.71403	13.3193	-6.71503	6.63586
	-6.71267	15.4609	-6.71367	13.1881	-6.71467	6.7109
	-6.7123	15.5048	-6.7133	13.0728	-6.7143	6.64052
	-6.71193	15.3475	-6.71293	13.0379	-6.71393	6.63323
	-6.71157	15.4936	-6.71257	13.1054	-6.71357	6.73403
	-6.7112	15.4833	-6.7122	13.2415	-6.7132	6.75077
	-6.71083	15.4292	-6.71183	13.3764	-6.71283	6.94359
	-6.71047	15.4365	-6.71147	13.4499	-6.71247	6.84067
	-6.7101	15.3601	-6.7111	13.4457	-6.7121	6.75282
	-6.70973	15.4517	-6.71073	13.4	-6.71173	6.73545
	-6.70937	15.3027	-6.71037	13.3721	-6.71137	6.78335
	-6.709	15.463	-6.71	13.4025	-6.711	6.609
	-6.70863	15.4897	-6.70963	13.483	-6.71063	6.74577
	-6.70827	15.2881	-6.70927	13.5627	-6.71027	6.83209
	-6.7079	15.3007	-6.7089	13.5807	-6.7099	6.71611
	-6.70753	15.4407	-6.70853	13.5094	-6.70953	6.86042
	-6.70717	15.5308	-6.70817	13.3763	-6.70917	6.72884
	-6.7068	15.4997	-6.7078	13.2471	-6.7088	6.7506
	-6.70643	15.5558	-6.70743	13.1861	-6.70843	6.7393
	-6.70607	15.4184	-6.70707	13.215	-6.70807	6.67762
	-6.7057	15.6243	-6.7067	13.3	-6.7077	6.61017
	-6.70533	15.6021	-6.70633	13.3747	-6.70733	6.64136
	-6.70497	15.318	-6.70597	13.3843	-6.70697	6.66282
	-6.7046	15.2405	-6.7056	13.3224	-6.7066	6.67348
	-6.70423	15.345	-6.70523	13.2352	-6.70623	6.85853
	-6.70387	15.4828	-6.70487	13.1907	-6.70587	6.8154
	-6.7035	15.4364	-6.7045	13.2312	-6.7055	6.77595
	-6.70313	15.2646	-6.70413	13.3449	-6.70513	6.84541
	-6.70277	15.3775	-6.70377	13.4695	-6.70477	6.96134
	-6.7024	15.3704	-6.7034	13.5332	-6.7044	7.02423
	-6.70203	15.405	-6.70303	13.5009	-6.70403	6.79477
	-6.70167	15.0733	-6.70267	13.3981	-6.70367	6.73073
	-6.7013	14.9349	-6.7023	13.2954	-6.7033	6.76482
	-6.70093	15.1767	-6.70193	13.2622	-6.70293	6.68484
	-6.70057	15.3384	-6.70157	13.3207	-6.70257	6.82873
	-6.7002	15.3643	-6.7012	13.4298	-6.7022	6.95319
	-6.69983	15.3336	-6.70083	13.5105	-6.70183	6.85485
	-6.69947	15.2545	-6.70047	13.498	-6.70147	6.86066
	-6.6991	15.156	-6.7001	13.3856	-6.7011	6.8158
	-6.69873	15.2772	-6.69973	13.2327	-6.70073	6.61278
	-6.69837	15.3723	-6.69937	13.13	-6.70037	6.37347
	-6.698	15.3372	-6.699	13.1424	-6.7	6.33074
	-6.69763	15.3983	-6.69863	13.267	-6.69963	6.49556
	-6.69727	15.3896	-6.69827	13.4337	-6.69927	6.68575
	-6.6969	15.2942	-6.6979	13.5475	-6.6989	6.84779
	-6.69653	15.2414	-6.69753	13.5472	-6.69853	6.87746
	-6.69617	15.0931	-6.69717	13.4454	-6.69817	6.66764
	-6.6958	15.1995	-6.6968	13.3192	-6.6978	6.68459
	-6.69543	15.3317	-6.69643	13.2616	-6.69743	6.63087
	-6.69507	15.3162	-6.69607	13.3211	-6.69707	6.6044
	-6.6947	15.2286	-6.6957	13.4685	-6.6967	6.78567
	-6.69433	15.1889	-6.69533	13.6123	-6.69633	6.69587
	-6.69397	15.1794	-6.69497	13.6544	-6.69597	6.54101
	-6.6936	15.4535	-6.6946	13.5514	-6.6956	6.68489
	-6.69323	15.5807	-6.69423	13.3439	-6.69523	6.74046
	-6.69287	15.5238	-6.69387	13.1347	-6.69487	6.88231
	-6.6925	15.6009	-6.6935	13.0315	-6.6945	6.75848
	-6.69213	15.6062	-6.69313	13.085	-6.69413	6.68573
	-6.69176	15.4454	-6.69277	13.2632	-6.69376	6.52983
	-6.6914	15.2046	-6.6924	13.473	-6.6934	6.61135
	-6.69103	15.3511	-6.69203	13.6163	-6.69303	6.712
	-6.69066	15.2678	-6.69167	13.644	-6.69266	6.7326
	-6.6903	15.5693	-6.6913	13.578	-6.6923	6.79165
	-6.68993	15.5129	-6.69093	13.4869	-6.69193	6.56502
	-6.68956	15.4954	-6.69056	13.4387	-6.69156	6.49718
	-6.6892	15.4027	-6.6902	13.4582	-6.6912	6.56569
	-6.68883	15.421	-6.68983	13.5174	-6.69083	6.39825
	-6.68846	15.5157	-6.68946	13.5611	-6.69046	6.42949
	-6.6881	15.6113	-6.6891	13.5479	-6.6901	6.65255
	-6.68773	15.6922	-6.68873	13.4791	-6.68973	6.61043
	-6.68736	15.3428	-6.68836	13.3945	-6.68936	6.74333
	-6.687	15.3971	-6.688	13.341	-6.689	6.74038
	-6.68663	15.3323	-6.68763	13.3369	-6.68863	6.76969
	-6.68626	15.596	-6.68726	13.359	-6.68826	6.50775
	-6.6859	15.5596	-6.6869	13.3596	-6.6879	6.62081
	-6.68553	15.6266	-6.68653	13.3055	-6.68753	6.90702
	-6.68516	15.6709	-6.68616	13.2083	-6.68716	6.64804
	-6.6848	15.7501	-6.6858	13.124	-6.6868	6.64712
	-6.68443	15.6795	-6.68543	13.1208	-6.68643	6.54949
	-6.68406	15.6227	-6.68506	13.2317	-6.68606	6.79337
	-6.6837	15.449	-6.6847	13.4259	-6.6857	6.74123
	-6.68333	15.4837	-6.68433	13.618	-6.68533	6.60815
	-6.68296	15.4504	-6.68396	13.7124	-6.68496	6.60515
	-6.6826	15.5975	-6.6836	13.6576	-6.6846	6.47283
	-6.68223	15.7212	-6.68323	13.4764	-6.68423	6.57008
	-6.68186	15.4807	-6.68286	13.2523	-6.68386	6.65733
	-6.6815	15.3516	-6.6825	13.0828	-6.6835	6.57872
	-6.68113	15.4945	-6.68213	13.0239	-6.68313	6.59888
	-6.68076	15.3813	-6.68176	13.0648	-6.68276	6.51798
	-6.6804	15.4849	-6.6814	13.1434	-6.6824	6.47113
	-6.68003	15.5705	-6.68103	13.1916	-6.68203	6.40008
	-6.67966	15.3843	-6.68066	13.1833	-6.68166	6.46611
	-6.6793	15.2886	-6.6803	13.148	-6.6813	6.51236
	-6.67893	15.4441	-6.67993	13.1471	-6.68093	6.6987
	-6.67856	15.5875	-6.67956	13.226	-6.68056	6.49555
	-6.6782	15.8259	-6.6792	13.3759	-6.6802	6.39994
	-6.67783	15.5822	-6.67883	13.5324	-6.67983	6.4596
	-6.67746	15.4485	-6.67846	13.6129	-6.67946	6.53136
	-6.6771	15.4848	-6.6781	13.5702	-6.6791	6.43595
	-6.67673	15.4911	-6.67773	13.4266	-6.67873	6.35318
	-6.67636	15.5741	-6.67736	13.2663	-6.67836	6.42842
	-6.676	15.3626	-6.677	13.1867	-6.678	6.36672
	-6.67563	15.2965	-6.67663	13.2415	-6.67763	6.45721
	-6.67526	15.1371	-6.67626	13.4066	-6.67726	6.62806
	-6.6749	15.1102	-6.6759	13.5937	-6.6769	6.50467
	-6.67453	15.3366	-6.67553	13.7024	-6.67653	6.58447
	-6.67416	15.4459	-6.67516	13.6777	-6.67616	6.62715
	-6.6738	15.4092	-6.6748	13.5397	-6.6758	6.53652
	-6.67343	15.5368	-6.67443	13.3662	-6.67543	6.42327
	-6.67306	15.4529	-6.67406	13.2413	-6.67506	6.43329
	-6.6727	15.4433	-6.6737	13.2036	-6.6747	6.32973
	-6.67233	15.5431	-6.67333	13.2266	-6.67433	6.30842
	-6.67196	15.3119	-6.67296	13.2429	-6.67396	6.395
	-6.6716	15.113	-6.6726	13.1958	-6.6736	6.29856
	-6.67123	15.2447	-6.67223	13.0814	-6.67323	6.46262
	-6.67086	15.2566	-6.67186	12.9561	-6.67286	6.24943
	-6.6705	15.1988	-6.6715	12.9003	-6.6725	6.32956
	-6.67013	15.305	-6.67113	12.9625	-6.67213	6.4627
	-6.66976	15.3675	-6.67076	13.1233	-6.67176	6.31005
	-6.6694	15.5954	-6.6704	13.2982	-6.6714	6.36065
	-6.66903	15.4668	-6.67003	13.3858	-6.67103	6.4631
	-6.66866	15.4961	-6.66966	13.3269	-6.67066	6.34764
	-6.6683	15.242	-6.6693	13.1424	-6.6703	6.40908
	-6.66793	14.8808	-6.66893	12.9236	-6.66993	6.34248
	-6.66756	15.1526	-6.66856	12.781	-6.66956	6.28521
	-6.6672	15.3394	-6.6682	12.7823	-6.6692	6.39612
	-6.66683	15.4192	-6.66783	12.9186	-6.66883	6.41801
	-6.66646	15.3245	-6.66746	13.1146	-6.66846	6.29642
	-6.6661	15.1943	-6.6671	13.2787	-6.6681	6.5132
	-6.66573	15.2148	-6.66673	13.357	-6.66773	6.48426
	-6.66536	15.2734	-6.66636	13.3603	-6.66736	6.52855
	-6.665	15.2818	-6.666	13.3474	-6.667	6.3904
	-6.66463	15.2959	-6.66563	13.3781	-6.66663	6.39947
	-6.66426	15.2257	-6.66526	13.4675	-6.66626	6.39439
	-6.6639	15.2683	-6.6649	13.5724	-6.6659	6.70716
	-6.66353	15.3155	-6.66453	13.617	-6.66553	6.75209
	-6.66316	15.4672	-6.66416	13.5428	-6.66516	6.64564
	-6.66279	15.5145	-6.6638	13.35	-6.66479	6.5444
	-6.66243	15.35	-6.66343	13.1019	-6.66443	6.41692
	-6.66206	15.4777	-6.66306	12.8921	-6.66406	6.48301
	-6.66169	15.4388	-6.6627	12.7936	-6.66369	6.54646
	-6.66133	15.3629	-6.66233	12.8212	-6.66333	6.58673
	-6.66096	15.3019	-6.66196	12.9284	-6.66296	6.61406
	-6.66059	15.3557	-6.66159	13.0417	-6.66259	6.57674
	-6.66023	15.5235	-6.66123	13.1039	-6.66223	6.59167
	-6.65986	15.6075	-6.66086	13.1037	-6.66186	6.46158
	-6.65949	15.5725	-6.66049	13.0723	-6.66149	6.5788
	-6.65913	15.5299	-6.66013	13.0517	-6.66113	6.68361
	-6.65876	15.3755	-6.65976	13.0616	-6.66076	6.85859
	-6.65839	15.0843	-6.65939	13.085	-6.66039	6.45798
	-6.65803	15.1325	-6.65903	13.0842	-6.66003	6.58547
	-6.65766	15.3844	-6.65866	13.0342	-6.65966	6.52865
	-6.65729	15.2907	-6.65829	12.9472	-6.65929	6.38073
	-6.65693	15.3871	-6.65793	12.8725	-6.65893	6.46416
	-6.65656	15.4613	-6.65756	12.866	-6.65856	6.29264
	-6.65619	15.5594	-6.65719	12.952	-6.65819	6.35485
	-6.65583	15.6343	-6.65683	13.1004	-6.65783	6.30992
	-6.65546	15.7788	-6.65646	13.2391	-6.65746	6.28434
	-6.65509	15.5582	-6.65609	13.2946	-6.65709	6.46282
	-6.65473	15.4134	-6.65573	13.2364	-6.65673	6.10729
	-6.65436	15.5682	-6.65536	13.0985	-6.65636	6.03149
	-6.65399	15.5682	-6.65499	12.9614	-6.65599	6.01447
	-6.65363	15.5315	-6.65463	12.9059	-6.65563	6.18289
	-6.65326	15.3335	-6.65426	12.9657	-6.65526	6.26909
	-6.65289	15.189	-6.65389	13.1078	-6.65489	6.29036
	-6.65253	15.3713	-6.65353	13.2527	-6.65453	6.25382
	-6.65216	15.4899	-6.65316	13.3212	-6.65416	6.29234
	-6.65179	15.5094	-6.65279	13.28	-6.65379	6.32631
	-6.65143	15.6528	-6.65243	13.1586	-6.65343	6.11241
	-6.65106	15.5293	-6.65206	13.0277	-6.65306	6.09765
	-6.65069	15.3243	-6.65169	12.9556	-6.65269	6.45101
	-6.65033	15.2478	-6.65133	12.9685	-6.65233	6.50107
	-6.64996	15.1752	-6.65096	13.0398	-6.65196	6.39431
	-6.64959	15.2467	-6.65059	13.1124	-6.65159	6.27392
	-6.64923	15.3714	-6.65023	13.1381	-6.65123	6.36354
	-6.64886	15.469	-6.64986	13.107	-6.65086	6.12226
	-6.64849	15.5251	-6.64949	13.051	-6.65049	6.19868
	-6.64813	15.3751	-6.64913	13.0176	-6.65013	6.24414
	-6.64776	15.527	-6.64876	13.0375	-6.64976	6.09529
	-6.64739	15.8415	-6.64839	13.1037	-6.64939	6.15345
	-6.64703	15.7845	-6.64803	13.1792	-6.64903	6.18355
	-6.64666	15.6672	-6.64766	13.2242	-6.64866	6.36471
	-6.64629	15.6137	-6.64729	13.2242	-6.64829	6.61447
	-6.64593	15.5993	-6.64693	13.2	-6.64793	6.5336
	-6.64556	15.4567	-6.64656	13.1896	-6.64756	6.43694
	-6.64519	15.5344	-6.64619	13.2201	-6.64719	6.34865
	-6.64483	15.329	-6.64583	13.2843	-6.64683	6.34316
	-6.64446	15.3523	-6.64546	13.3429	-6.64646	6.43884
	-6.64409	15.4523	-6.64509	13.3504	-6.64609	6.41235
	-6.64373	15.2291	-6.64473	13.2875	-6.64573	6.45015
	-6.64336	15.2064	-6.64436	13.1794	-6.64536	6.43677
	-6.64299	15.1582	-6.64399	13.0836	-6.64499	6.48057
	-6.64263	15.1953	-6.64363	13.0562	-6.64463	6.35975
	-6.64226	15.2937	-6.64326	13.116	-6.64426	6.49007
	-6.64189	15.3443	-6.64289	13.2319	-6.64389	6.42464
	-6.64153	15.4622	-6.64253	13.3399	-6.64353	6.27223
	-6.64116	15.4724	-6.64216	13.3825	-6.64316	6.17684
	-6.64079	15.3917	-6.64179	13.3434	-6.64279	6.41534
	-6.64043	15.439	-6.64143	13.2566	-6.64243	6.41637
	-6.64006	15.4536	-6.64106	13.1831	-6.64206	6.45056
	-6.63969	15.2497	-6.64069	13.1704	-6.64169	6.24466
	-6.63933	15.2433	-6.64033	13.2216	-6.64133	6.32289
	-6.63896	15.1679	-6.63996	13.293	-6.64096	6.19646
	-6.63859	15.2069	-6.63959	13.3241	-6.64059	6.14663
	-6.63823	15.1101	-6.63923	13.2775	-6.64023	6.26273
	-6.63786	15.1764	-6.63886	13.1663	-6.63986	6.21241
	-6.63749	15.2351	-6.63849	13.0474	-6.63949	6.30842
	-6.63713	15.3644	-6.63813	12.9851	-6.63913	6.27292
	-6.63676	15.524	-6.63776	13.0112	-6.63876	6.15753
	-6.63639	15.521	-6.63739	13.102	-6.63839	6.1499
	-6.63603	15.5549	-6.63703	13.1937	-6.63803	6.358
	-6.63566	15.7192	-6.63666	13.2221	-6.63766	6.42908
	-6.63529	15.5658	-6.63629	13.1641	-6.63729	6.22136
	-6.63493	15.2488	-6.63593	13.0542	-6.63693	6.29685
	-6.63456	15.1871	-6.63556	12.9628	-6.63656	6.35914
	-6.63419	15.3235	-6.63519	12.9527	-6.63619	6.12983
	-6.63383	15.4251	-6.63483	13.0378	-6.63583	6.11276
	-6.63346	15.3278	-6.63446	13.1723	-6.63546	6.37034
	-6.63309	15.4256	-6.63409	13.2797	-6.63509	6.39006
	-6.63272	15.4035	-6.63373	13.2954	-6.63472	6.31056
	-6.63236	15.48	-6.63336	13.2097	-6.63436	6.26147
	-6.63199	15.3443	-6.63299	13.0721	-6.63399	6.21632
	-6.63162	15.3057	-6.63263	12.9621	-6.63362	6.25649
	-6.63126	15.3662	-6.63226	12.9426	-6.63326	6.31013
	-6.63089	15.3808	-6.63189	13.0241	-6.63289	6.46231
	-6.63052	15.3059	-6.63152	13.1613	-6.63252	6.48912
	-6.63016	15.2577	-6.63116	13.2804	-6.63216	6.31685
	-6.62979	15.2849	-6.63079	13.3259	-6.63179	6.2925
	-6.62942	15.3691	-6.63042	13.2862	-6.63142	6.19862
	-6.62906	15.2125	-6.63006	13.1955	-6.63106	6.3197
	-6.62869	15.2241	-6.62969	13.108	-6.63069	6.2516
	-6.62832	15.4469	-6.62932	13.0632	-6.63032	6.14912
	-6.62796	15.2746	-6.62896	13.0636	-6.62996	6.0682
	-6.62759	15.0517	-6.62859	13.0853	-6.62959	5.9442
	-6.62722	15.1439	-6.62822	13.0985	-6.62922	6.20604
	-6.62686	15.2119	-6.62786	13.0932	-6.62886	6.2861
	-6.62649	15.2243	-6.62749	13.0837	-6.62849	6.44259
	-6.62612	15.4654	-6.62712	13.0921	-6.62812	6.43198
	-6.62576	15.71	-6.62676	13.1307	-6.62776	6.43413
	-6.62539	15.6743	-6.62639	13.1816	-6.62739	6.5992
	-6.62502	15.6637	-6.62602	13.2102	-6.62702	6.5361
	-6.62466	15.6556	-6.62566	13.1876	-6.62666	6.36266
	-6.62429	15.6415	-6.62529	13.1182	-6.62629	6.22382
	-6.62392	15.6904	-6.62492	13.0391	-6.62592	6.33386
	-6.62356	15.675	-6.62456	13.0049	-6.62556	6.46151
	-6.62319	15.6785	-6.62419	13.0474	-6.62519	6.28089
	-6.62282	15.7908	-6.62382	13.1545	-6.62482	6.30453
	-6.62246	15.447	-6.62346	13.2693	-6.62446	6.06032
	-6.62209	15.364	-6.62309	13.3243	-6.62409	5.97912
	-6.62172	15.3798	-6.62272	13.2831	-6.62372	5.96599
	-6.62136	15.5059	-6.62236	13.1671	-6.62336	6.19791
	-6.62099	15.4503	-6.62199	13.0463	-6.62299	6.13142
	-6.62062	15.3673	-6.62162	12.9987	-6.62262	6.04109
	-6.62026	15.2786	-6.62126	13.0613	-6.62226	6.08701
	-6.61989	15.3117	-6.62089	13.204	-6.62189	6.14751
	-6.61952	15.3917	-6.62052	13.3444	-6.62152	6.30337
	-6.61916	15.5047	-6.62016	13.3963	-6.62116	6.22253
	-6.61879	15.5012	-6.61979	13.3198	-6.62079	6.2247
	-6.61842	15.3118	-6.61942	13.1479	-6.62042	6.35804
	-6.61806	15.2862	-6.61906	12.9668	-6.62006	6.40928
	-6.61769	15.4866	-6.61869	12.8662	-6.61969	6.32462
	-6.61732	15.6462	-6.61832	12.8851	-6.61932	6.29553
	-6.61696	15.5625	-6.61796	12.9922	-6.61896	6.38402
	-6.61659	15.3879	-6.61759	13.1074	-6.61859	6.2127
	-6.61622	15.269	-6.61722	13.1534	-6.61822	6.19373
	-6.61586	15.3238	-6.61686	13.1034	-6.61786	6.19228
	-6.61549	15.3218	-6.61649	12.9963	-6.61749	6.30493
	-6.61512	15.2569	-6.61612	12.9076	-6.61712	6.18603
	-6.61476	15.2679	-6.61576	12.9009	-6.61676	6.19785
	-6.61439	15.1952	-6.61539	12.983	-6.61639	6.0693
	-6.61402	15.3054	-6.61502	13.1017	-6.61602	6.21285
	-6.61366	15.4535	-6.61466	13.1794	-6.61566	6.21926
	-6.61329	15.5278	-6.61429	13.1641	-6.61529	6.29532
	-6.61292	15.6448	-6.61392	13.0655	-6.61492	6.46962
	-6.61256	15.5316	-6.61356	12.9469	-6.61456	6.42294
	-6.61219	15.6956	-6.61319	12.8848	-6.61419	6.18575
	-6.61182	15.5851	-6.61282	12.9168	-6.61382	6.21973
	-6.61146	15.3588	-6.61246	13.014	-6.61346	6.46741
	-6.61109	15.3355	-6.61209	13.0977	-6.61309	6.42486
	-6.61072	15.5908	-6.61172	13.0902	-6.61272	6.16965
	-6.61036	15.6537	-6.61136	12.9674	-6.61236	6.23639
	-6.60999	15.4138	-6.61099	12.781	-6.61199	6.41788
	-6.60962	15.1651	-6.61062	12.6315	-6.61162	6.3919
	-6.60926	15.1658	-6.61026	12.611	-6.61126	6.54147
	-6.60889	15.2638	-6.60989	12.7473	-6.61089	6.35762
	-6.60852	15.3123	-6.60952	12.9849	-6.61052	6.46588
	-6.60816	15.0847	-6.60916	13.2155	-6.61016	6.20156
	-6.60779	14.9998	-6.60879	13.3377	-6.60979	6.27046
	-6.60742	15.3799	-6.60842	13.3125	-6.60942	6.30168
	-6.60706	15.5624	-6.60806	13.1801	-6.60906	6.2359
	-6.60669	15.529	-6.60769	13.0297	-6.60869	6.24765
	-6.60632	15.4117	-6.60732	12.9445	-6.60832	6.39914
	-6.60596	15.3294	-6.60696	12.9534	-6.60796	6.67662
	-6.60559	15.1859	-6.60659	13.0209	-6.60759	6.89581
	-6.60522	15.2814	-6.60622	13.0789	-6.60722	6.63108
	-6.60486	15.4779	-6.60586	13.0748	-6.60686	6.51071
	-6.60449	15.4468	-6.60549	13.0076	-6.60649	6.50946
	-6.60412	15.1892	-6.60512	12.9265	-6.60612	6.52014
	-6.60375	15.0627	-6.60476	12.8942	-6.60575	6.4089
	-6.60339	15.1113	-6.60439	12.9418	-6.60539	6.27419
	-6.60302	14.9271	-6.60402	13.0439	-6.60502	6.41699
	-6.60265	15.3524	-6.60366	13.1323	-6.60465	6.4153
	-6.60229	15.6535	-6.60329	13.1393	-6.60429	6.44601
	-6.60192	15.3676	-6.60292	13.0423	-6.60392	6.47152
	-6.60155	15.3475	-6.60255	12.8808	-6.60355	6.27743
	-6.60119	15.3462	-6.60219	12.7352	-6.60319	6.2928
	-6.60082	15.278	-6.60182	12.6801	-6.60282	6.49241
	-6.60045	15.2571	-6.60145	12.74	-6.60245	6.45161
	-6.60009	15.3306	-6.60109	12.878	-6.60209	6.11999
	-6.59972	15.1194	-6.60072	13.02	-6.60172	6.16218
	-6.59935	15.3279	-6.60035	13.1008	-6.60135	6.17216
	-6.59899	15.2043	-6.59999	13.1013	-6.60099	6.04958
	-6.59862	15.0645	-6.59962	13.0553	-6.60062	6.29426
	-6.59825	15.0673	-6.59925	13.0212	-6.60025	6.18745
	-6.59789	15.248	-6.59889	13.0413	-6.59989	6.11638
	-6.59752	15.2873	-6.59852	13.113	-6.59952	6.11406
	-6.59715	15.3754	-6.59815	13.1933	-6.59915	6.12859
	-6.59679	15.1543	-6.59779	13.2284	-6.59879	6.16347
	-6.59642	15.4516	-6.59742	13.1914	-6.59842	6.23421
	-6.59605	15.7739	-6.59705	13.1003	-6.59805	6.07858
	-6.59569	15.5591	-6.59669	13.0058	-6.59769	6.20565
	-6.59532	15.6354	-6.59632	12.9576	-6.59732	6.25607
	-6.59495	15.6072	-6.59595	12.9709	-6.59695	6.05326
	-6.59459	15.5837	-6.59559	13.0185	-6.59659	5.94396
	-6.59422	15.3091	-6.59522	13.0501	-6.59622	5.98592
	-6.59385	15.4792	-6.59485	13.0276	-6.59585	6.10899
	-6.59349	15.6089	-6.59449	12.9523	-6.59549	6.19072
	-6.59312	15.441	-6.59412	12.8645	-6.59512	6.35443
	-6.59275	15.6647	-6.59375	12.8169	-6.59475	6.37756
	-6.59239	15.6701	-6.59339	12.8399	-6.59439	6.47854
	-6.59202	15.4505	-6.59302	12.9207	-6.59402	6.36462
	-6.59165	15.3794	-6.59265	13.013	-6.59365	6.10262
	-6.59129	15.5372	-6.59229	13.0673	-6.59329	5.98543
	-6.59092	15.3687	-6.59192	13.0639	-6.59292	6.12293
	-6.59055	15.2211	-6.59155	13.0247	-6.59255	6.14335
	-6.59019	15.5126	-6.59119	12.9957	-6.59219	5.99879
	-6.58982	15.4198	-6.59082	13.013	-6.59182	6.28247
	-6.58945	15.4186	-6.59045	13.076	-6.59145	6.32524
	-6.58909	15.4617	-6.59009	13.1461	-6.59109	6.2657
	-6.58872	15.4941	-6.58972	13.1741	-6.59072	6.384
	-6.58835	15.2602	-6.58935	13.1361	-6.59035	6.38843
	-6.58799	15.2362	-6.58899	13.0553	-6.58999	6.40892
	-6.58762	15.4821	-6.58862	12.9892	-6.58962	6.34546
	-6.58725	15.345	-6.58825	12.9936	-6.58925	6.26965
	-6.58689	15.3502	-6.58789	13.0823	-6.58889	6.2954
	-6.58652	15.0209	-6.58752	13.2134	-6.58852	6.35189
	-6.58615	15.1289	-6.58715	13.3111	-6.58815	6.37267
	-6.58579	15.3819	-6.58679	13.3139	-6.58779	6.34807
	-6.58542	15.3531	-6.58642	13.2156	-6.58742	6.46154
	-6.58505	15.1179	-6.58605	13.0729	-6.58705	6.28263
	-6.58469	15.5756	-6.58569	12.9728	-6.58669	6.13958
	-6.58432	15.6948	-6.58532	12.9766	-6.58632	6.31731
	-6.58395	15.5753	-6.58495	13.0774	-6.58595	6.27914
	-6.58359	15.5893	-6.58459	13.1995	-6.58559	6.30887
	-6.58322	15.3989	-6.58422	13.2426	-6.58522	6.49022
	-6.58285	15.2439	-6.58385	13.1464	-6.58485	6.49045
	-6.58249	15.3902	-6.58349	12.9331	-6.58449	6.50548
	-6.58212	15.4362	-6.58312	12.703	-6.58412	6.52385
	-6.58175	15.3315	-6.58275	12.5803	-6.58375	6.56003
	-6.58139	15.2163	-6.58239	12.6401	-6.58339	6.37503
	-6.58102	15.2496	-6.58202	12.8618	-6.58302	6.28528
	-6.58065	15.4455	-6.58165	13.1349	-6.58265	6.28865
	-6.58029	15.574	-6.58129	13.3182	-6.58229	6.3271
	-6.57992	15.5285	-6.58092	13.3158	-6.58192	6.42048
	-6.57955	15.6186	-6.58055	13.1278	-6.58155	6.15773
	-6.57919	15.2516	-6.58019	12.8476	-6.58119	6.31449
	-6.57882	15.2031	-6.57982	12.6071	-6.58082	6.53372
	-6.57845	15.3295	-6.57945	12.5058	-6.58045	6.25813
	-6.57809	15.2248	-6.57909	12.5641	-6.58009	6.08492
	-6.57772	14.9904	-6.57872	12.7235	-6.57972	6.13735
	-6.57735	15.1098	-6.57835	12.8916	-6.57935	6.41872
	-6.57699	15.2298	-6.57799	12.998	-6.57899	6.38304
	-6.57662	15.2785	-6.57762	13.0282	-6.57862	6.54841
	-6.57625	15.1727	-6.57725	13.0169	-6.57825	6.50394
	-6.57589	15.0634	-6.57689	13.0112	-6.57789	6.33255
	-6.57552	15.1116	-6.57652	13.0322	-6.57752	6.21135
	-6.57515	15.2957	-6.57615	13.0628	-6.57715	6.29288
	-6.57479	15.3891	-6.57579	13.0665	-6.57679	6.34645
	-6.57442	15.2421	-6.57542	13.0246	-6.57642	6.44984
	-6.57405	15.2936	-6.57505	12.9587	-6.57605	6.4239
	-6.57368	15.4511	-6.57469	12.922	-6.57568	6.49656
	-6.57332	15.355	-6.57432	12.9626	-6.57532	6.34579
	-6.57295	15.2377	-6.57395	13.0839	-6.57495	6.20505
	-6.57258	15.1921	-6.57359	13.2317	-6.57458	6.14118
	-6.57222	15.2534	-6.57322	13.3203	-6.57422	6.25134
	-6.57185	15.4767	-6.57285	13.2866	-6.57385	6.25808
	-6.57148	15.4611	-6.57248	13.1351	-6.57348	6.25633
	-6.57112	15.2881	-6.57212	12.945	-6.57312	6.30627
	-6.57075	15.2649	-6.57175	12.8293	-6.57275	6.08114
	-6.57038	15.5714	-6.57138	12.869	-6.57238	6.2832
	-6.57002	15.3235	-6.57102	13.0602	-6.57202	6.47106
	-6.56965	15.4708	-6.57065	13.3101	-6.57165	6.45161
	-6.56928	15.3908	-6.57028	13.4866	-6.57128	6.38217
	-6.56892	15.3571	-6.56992	13.4919	-6.57092	6.21869
	-6.56855	15.2675	-6.56955	13.3196	-6.57055	6.23678
	-6.56818	15.3068	-6.56918	13.0573	-6.57018	6.28135
	-6.56782	15.1459	-6.56882	12.8358	-6.56982	6.30533
	-6.56745	15.2512	-6.56845	12.7542	-6.56945	6.32963
	-6.56708	15.2189	-6.56808	12.825	-6.56908	6.56757
	-6.56672	15.2219	-6.56772	12.9736	-6.56872	6.66315
	-6.56635	15.2253	-6.56735	13.0906	-6.56835	6.60342
	-6.56598	15.2309	-6.56698	13.1016	-6.56798	6.71628
	-6.56562	15.5326	-6.56662	13.0137	-6.56762	6.60071
	-6.56525	15.3059	-6.56625	12.9074	-6.56725	6.56761
	-6.56488	15.0401	-6.56588	12.8819	-6.56688	6.80586
	-6.56452	15.1779	-6.56552	12.9889	-6.56652	6.75164
	-6.56415	15.2667	-6.56515	13.1965	-6.56615	6.57662
	-6.56378	15.3215	-6.56478	13.4053	-6.56578	6.4805
	-6.56342	15.3846	-6.56442	13.5078	-6.56542	6.44837
	-6.56305	15.043	-6.56405	13.451	-6.56505	6.43876
	-6.56268	15.2539	-6.56368	13.2668	-6.56468	6.41533
	-6.56232	15.4415	-6.56332	13.0496	-6.56432	6.39418
	-6.56195	15.4039	-6.56295	12.8992	-6.56395	6.48464
	-6.56158	15.3438	-6.56258	12.8642	-6.56358	6.30475
	-6.56122	15.3577	-6.56222	12.9228	-6.56322	6.43172
	-6.56085	15.4599	-6.56185	13.0074	-6.56285	6.4404
	-6.56048	15.6442	-6.56148	13.0576	-6.56248	6.48866
	-6.56012	15.536	-6.56112	13.0617	-6.56212	6.51464
	-6.55975	15.3316	-6.56075	13.0612	-6.56175	6.3499
	-6.55938	15.3493	-6.56038	13.1158	-6.56138	6.33987
	-6.55902	15.2687	-6.56002	13.2543	-6.56102	6.36101
	-6.55865	15.3493	-6.55965	13.4451	-6.56065	6.42995
	-6.55828	15.3606	-6.55928	13.6093	-6.56028	6.33877
	-6.55792	15.3494	-6.55892	13.6679	-6.55992	6.36152
	-6.55755	15.4454	-6.55855	13.5931	-6.55955	6.58361
	-6.55718	15.5717	-6.55818	13.4297	-6.55918	6.39255
	-6.55682	15.3938	-6.55782	13.2697	-6.55882	6.40795
	-6.55645	15.3861	-6.55745	13.1972	-6.55845	6.18746
	-6.55608	15.285	-6.55708	13.2368	-6.55808	6.01535
	-6.55572	15.5469	-6.55672	13.3398	-6.55772	6.36736
	-6.55535	15.5241	-6.55635	13.4163	-6.55735	6.49114
	-6.55498	15.3357	-6.55598	13.3946	-6.55698	6.41995
	-6.55462	15.5021	-6.55562	13.2677	-6.55662	6.36376
	-6.55425	15.4581	-6.55525	13.0968	-6.55625	6.16175
	-6.55388	15.3481	-6.55488	12.9715	-6.55588	6.13168
	-6.55352	15.3142	-6.55452	12.9483	-6.55552	6.34154
	-6.55315	15.1747	-6.55415	13.0123	-6.55515	5.95196
	-6.55278	15.2706	-6.55378	13.085	-6.55478	6.2569
	-6.55242	15.2732	-6.55342	13.0749	-6.55442	6.27957
	-6.55205	15.2863	-6.55305	12.9406	-6.55405	6.107
	-6.55168	15.4686	-6.55268	12.7225	-6.55368	6.24164
	-6.55132	15.4472	-6.55232	12.5237	-6.55332	6.25384
	-6.55095	15.1941	-6.55195	12.4487	-6.55295	6.31051
	-6.55058	15.143	-6.55158	12.5389	-6.55258	6.39061
	-6.55022	15.4333	-6.55122	12.7438	-6.55222	6.57665
	-6.54985	15.605	-6.55085	12.9509	-6.55185	6.59826
	-6.54948	15.6145	-6.55048	13.0514	-6.55148	6.3639
	-6.54912	15.3165	-6.55012	13.007	-6.55112	6.32525
	-6.54875	15.1998	-6.54975	12.8723	-6.55075	6.46583
	-6.54838	15.2871	-6.54938	12.7601	-6.55038	6.47023
	-6.54802	15.1172	-6.54902	12.7712	-6.55002	6.39214
	-6.54765	15.1885	-6.54865	12.9299	-6.54965	6.23105
	-6.54728	15.2153	-6.54828	13.1672	-6.54928	6.20896
	-6.54692	15.0288	-6.54792	13.3602	-6.54892	6.37327
	-6.54655	15.121	-6.54755	13.4055	-6.54855	6.22669
	-6.54618	15.2002	-6.54718	13.28	-6.54818	6.05931
	-6.54582	15.501	-6.54682	13.0544	-6.54782	6.07106
	-6.54545	15.6137	-6.54645	12.8517	-6.54745	6.20133
	-6.54508	15.3326	-6.54608	12.776	-6.54708	6.03145
	-6.54471	15.2451	-6.54572	12.8564	-6.54671	6.1679
	-6.54435	15.1783	-6.54535	13.0364	-6.54635	6.35123
	-6.54398	15.2421	-6.54498	13.2131	-6.54598	6.52959
	-6.54361	15.1907	-6.54462	13.3011	-6.54561	6.38059
	-6.54325	15.4196	-6.54425	13.2786	-6.54525	6.27131
	-6.54288	15.4453	-6.54388	13.1917	-6.54488	6.2457
	-6.54251	15.4767	-6.54351	13.1172	-6.54451	6.22213
	-6.54215	15.3117	-6.54315	13.1111	-6.54415	6.30571
	-6.54178	15.1791	-6.54278	13.1748	-6.54378	6.23564
	-6.54141	15.2018	-6.54241	13.2606	-6.54341	6.25257
	-6.54105	15.3673	-6.54205	13.3075	-6.54305	6.39256
	-6.54068	15.5187	-6.54168	13.2833	-6.54268	6.44923
	-6.54031	15.5548	-6.54131	13.2028	-6.54231	6.35999
	-6.53995	15.6346	-6.54095	13.1129	-6.54195	6.29761
	-6.53958	15.547	-6.54058	13.0568	-6.54158	6.36884
	-6.53921	15.3376	-6.54021	13.0437	-6.54121	6.18235
	-6.53885	15.171	-6.53985	13.0441	-6.54085	5.87807
	-6.53848	15.2639	-6.53948	13.0154	-6.54048	6.00063
	-6.53811	15.2138	-6.53911	12.937	-6.54011	6.00455
	-6.53775	15.2455	-6.53875	12.831	-6.53975	6.05141
	-6.53738	15.3665	-6.53838	12.7515	-6.53938	6.07733
	-6.53701	15.5806	-6.53801	12.7488	-6.53901	6.14628
	-6.53665	15.5075	-6.53765	12.8335	-6.53865	6.36045
	-6.53628	15.5943	-6.53728	12.9641	-6.53828	6.30015
	-6.53591	15.3761	-6.53691	13.0703	-6.53791	6.24617
	-6.53555	15.3906	-6.53655	13.0965	-6.53755	6.25919
	-6.53518	15.374	-6.53618	13.0391	-6.53718	6.39405
	-6.53481	15.499	-6.53581	12.9509	-6.53681	6.20465
	-6.53445	15.4525	-6.53545	12.9106	-6.53645	6.27832
	-6.53408	15.4339	-6.53508	12.9722	-6.53608	6.35821
	-6.53371	15.3679	-6.53471	13.1293	-6.53571	6.107
	-6.53335	15.4058	-6.53435	13.3157	-6.53535	6.13006
	-6.53298	15.4489	-6.53398	13.4435	-6.53498	6.31873
	-6.53261	15.375	-6.53361	13.4555	-6.53461	6.33963
	-6.53225	15.3938	-6.53325	13.3582	-6.53425	6.52704
	-6.53188	15.4692	-6.53288	13.2163	-6.53388	6.3221
	-6.53151	15.535	-6.53251	13.1117	-6.53351	6.44708
	-6.53115	15.5061	-6.53215	13.0922	-6.53315	6.3616
	-6.53078	15.4297	-6.53178	13.1448	-6.53278	6.16662
	-6.53041	15.3208	-6.53141	13.2076	-6.53241	6.25974
	-6.53005	15.266	-6.53105	13.2123	-6.53205	6.36949
	-6.52968	15.1744	-6.53068	13.1313	-6.53168	6.37967
	-6.52931	15.1627	-6.53031	12.9975	-6.53131	6.40382
	-6.52895	15.3005	-6.52995	12.8835	-6.53095	6.3827
	-6.52858	15.2374	-6.52958	12.8575	-6.53058	6.09999
	-6.52821	15.4427	-6.52921	12.9388	-6.53021	6.17228
	-6.52785	15.5469	-6.52885	13.0873	-6.52985	6.27118
	-6.52748	15.3466	-6.52848	13.2264	-6.52948	6.19109
	-6.52711	15.2563	-6.52811	13.2893	-6.52911	6.13452
	-6.52675	15.3381	-6.52775	13.2565	-6.52875	6.09143
	-6.52638	15.3898	-6.52738	13.1613	-6.52838	6.29378
	-6.52601	15.5153	-6.52701	13.0618	-6.52801	6.36347
	-6.52565	15.3358	-6.52665	13.0025	-6.52765	6.23836
	-6.52528	15.2518	-6.52628	12.9859	-6.52728	6.22846
	-6.52491	15.3547	-6.52591	12.9784	-6.52691	6.29825
	-6.52455	15.2917	-6.52555	12.9415	-6.52655	6.35635
	-6.52418	15.3886	-6.52518	12.8667	-6.52618	6.23617
	-6.52381	15.4555	-6.52481	12.7886	-6.52581	5.96197
	-6.52345	15.353	-6.52445	12.765	-6.52545	6.08342
	-6.52308	15.246	-6.52408	12.8378	-6.52508	6.25557
	-6.52271	15.3742	-6.52371	12.9989	-6.52471	6.39482
	-6.52235	15.5349	-6.52335	13.1879	-6.52435	6.1191
	-6.52198	15.2916	-6.52298	13.3224	-6.52398	6.23094
	-6.52161	15.3486	-6.52261	13.3462	-6.52361	6.41485
	-6.52125	15.619	-6.52225	13.262	-6.52325	6.50185
	-6.52088	15.2866	-6.52188	13.1301	-6.52288	6.31194
	-6.52051	15.3537	-6.52151	13.0292	-6.52251	6.28419
	-6.52015	15.6145	-6.52115	13.0084	-6.52215	6.32637
	-6.51978	15.3021	-6.52078	13.0569	-6.52178	6.30719
	-6.51941	15.2595	-6.52041	13.1129	-6.52141	6.23496
	-6.51905	15.3179	-6.52005	13.107	-6.52105	6.35701
	-6.51868	15.2239	-6.51968	13.0116	-6.52068	6.61644
	-6.51831	15.413	-6.51931	12.8635	-6.52031	6.68745
	-6.51795	15.703	-6.51895	12.7461	-6.51995	6.39436
	-6.51758	15.5874	-6.51858	12.7392	-6.51958	6.29038
	-6.51721	15.4341	-6.51821	12.8684	-6.51921	6.23026
	-6.51685	15.4314	-6.51785	13.085	-6.51885	6.34876
	-6.51648	15.3053	-6.51748	13.2909	-6.51848	6.26374
	-6.51611	15.2652	-6.51711	13.3915	-6.51811	6.23094
	-6.51575	15.3728	-6.51675	13.3479	-6.51775	6.18589
	-6.51538	15.4241	-6.51638	13.1952	-6.51738	6.38392
	-6.51501	15.5008	-6.51601	13.0184	-6.51701	6.41402
	-6.51464	15.5463	-6.51565	12.9019	-6.51664	6.22632
	-6.51428	15.4985	-6.51528	12.8836	-6.51628	6.2249
	-6.51391	15.2761	-6.51491	12.9417	-6.51591	6.27383
	-6.51354	15.3494	-6.51455	13.0164	-6.51554	6.33535
	-6.51318	15.4894	-6.51418	13.0536	-6.51518	6.46526
	-6.51281	15.4802	-6.51381	13.0384	-6.51481	6.5566
	-6.51244	15.6275	-6.51344	12.9983	-6.51444	6.3644
	-6.51208	15.4448	-6.51308	12.978	-6.51408	6.45926
	-6.51171	15.293	-6.51271	13.0039	-6.51371	6.66959
	-6.51134	15.3737	-6.51234	13.0635	-6.51334	6.3567
	-6.51098	15.5358	-6.51198	13.1148	-6.51298	6.13277
	-6.51061	15.4411	-6.51161	13.1171	-6.51261	6.18737
	-6.51024	15.4191	-6.51124	13.0624	-6.51224	6.11093
	-6.50988	15.2219	-6.51088	12.9836	-6.51188	6.14209
	-6.50951	15.2666	-6.51051	12.9339	-6.51151	6.21149
	-6.50914	15.3319	-6.51014	12.9513	-6.51114	6.17927
	-6.50878	15.5883	-6.50978	13.0303	-6.51078	6.31561
	-6.50841	15.4996	-6.50941	13.1236	-6.51041	6.43035
	-6.50804	15.4917	-6.50904	13.1711	-6.51004	6.31767
	-6.50768	15.4738	-6.50868	13.1389	-6.50968	6.17298
	-6.50731	15.6093	-6.50831	13.042	-6.50931	6.12676
	-6.50694	15.4438	-6.50794	12.9354	-6.50894	6.22496
	-6.50658	15.536	-6.50758	12.8786	-6.50858	6.31435
	-6.50621	15.4931	-6.50721	12.8965	-6.50821	6.11881
	-6.50584	15.5688	-6.50684	12.9637	-6.50784	6.29523
	-6.50548	15.3079	-6.50648	13.0215	-6.50748	6.34865
	-6.50511	15.0589	-6.50611	13.0179	-6.50711	6.32359
	-6.50474	15.2502	-6.50574	12.9431	-6.50674	6.14223
	-6.50438	15.3356	-6.50538	12.8377	-6.50638	6.15595
	-6.50401	15.3876	-6.50501	12.7661	-6.50601	6.21724
	-6.50364	15.4373	-6.50464	12.7742	-6.50564	6.23789
	-6.50328	15.4474	-6.50428	12.8568	-6.50528	6.15489
	-6.50291	15.3146	-6.50391	12.9611	-6.50491	6.2394
	-6.50254	15.3565	-6.50354	13.0204	-6.50454	6.06341
	-6.50218	15.4564	-6.50318	13.0004	-6.50418	6.01043
	-6.50181	15.6164	-6.50281	12.9246	-6.50381	6.13732
	-6.50144	15.3633	-6.50244	12.8618	-6.50344	6.07611
	-6.50108	15.4814	-6.50208	12.8818	-6.50308	6.2709
	-6.50071	15.609	-6.50171	13.008	-6.50271	6.26638
	-6.50034	15.4935	-6.50134	13.196	-6.50234	6.29784
	-6.49998	15.6026	-6.50098	13.3575	-6.50198	6.24868
	-6.49961	15.667	-6.50061	13.4107	-6.50161	6.1383
	-6.49924	15.4883	-6.50024	13.331	-6.50124	6.1362
	-6.49888	15.4722	-6.49988	13.1661	-6.50088	6.29214
	-6.49851	15.1557	-6.49951	13.0068	-6.50051	6.45588
	-6.49814	15.2561	-6.49914	12.9321	-6.50014	6.42193
	-6.49778	15.3034	-6.49878	12.9608	-6.49978	6.11264
	-6.49741	15.2419	-6.49841	13.0435	-6.49941	6.02729
	-6.49704	15.5371	-6.49804	13.0971	-6.49904	6.21797
	-6.49668	15.5462	-6.49768	13.0623	-6.49868	6.42434
	-6.49631	15.2937	-6.49731	12.9441	-6.49831	6.4714
	-6.49594	15.3465	-6.49694	12.8103	-6.49794	6.35884
	-6.49558	15.2131	-6.49658	12.7476	-6.49758	6.47531
	-6.49521	15.2468	-6.49621	12.8033	-6.49721	6.52739
	-6.49484	15.5975	-6.49584	12.9508	-6.49684	6.53532
	-6.49448	15.6003	-6.49548	13.1036	-6.49648	6.4155
	-6.49411	15.5149	-6.49511	13.1693	-6.49611	6.38068
	-6.49374	15.3831	-6.49474	13.1086	-6.49574	6.52482
	-6.49338	15.3432	-6.49438	12.9653	-6.49538	6.52786
	-6.49301	15.3039	-6.49401	12.8412	-6.49501	6.29884
	-6.49264	15.3982	-6.49364	12.8333	-6.49464	6.27218
	-6.49228	15.3574	-6.49328	12.972	-6.49428	6.30295
	-6.49191	15.3511	-6.49291	13.1982	-6.49391	6.35511
	-6.49154	15.4566	-6.49254	13.3955	-6.49354	6.20915
	-6.49118	15.4229	-6.49218	13.4598	-6.49318	6.30699
	-6.49081	15.5396	-6.49181	13.3623	-6.49281	6.35441
	-6.49044	15.567	-6.49144	13.1665	-6.49244	6.2486
	-6.49008	15.4698	-6.49108	12.9898	-6.49208	6.27079
	-6.48971	15.4597	-6.49071	12.9304	-6.49171	6.3684
	-6.48934	15.6321	-6.49034	13.0071	-6.49134	6.34229
	-6.48898	15.5332	-6.48998	13.1479	-6.49098	6.53853
	-6.48861	15.2496	-6.48961	13.2357	-6.49061	6.44327
	-6.48824	15.2175	-6.48924	13.1841	-6.49024	6.28815
	-6.48788	15.4518	-6.48888	12.9936	-6.48988	6.43507
	-6.48751	15.2908	-6.48851	12.7569	-6.48951	6.24221
	-6.48714	15.3071	-6.48814	12.6058	-6.48914	6.12751
	-6.48678	15.7092	-6.48778	12.6344	-6.48878	6.05724
	-6.48641	15.6972	-6.48741	12.8421	-6.48841	6.16926
	-6.48604	15.5893	-6.48704	13.1331	-6.48804	6.29159
	-6.48567	15.2914	-6.48668	13.3696	-6.48767	6.24001
	-6.48531	15.5269	-6.48631	13.448	-6.48731	6.24459
	-6.48494	15.3747	-6.48594	13.3526	-6.48694	6.37756
	-6.48457	15.3411	-6.48558	13.1557	-6.48657	6.22327
	-6.48421	15.5331	-6.48521	12.9691	-6.48621	6.23355
	-6.48384	15.4257	-6.48484	12.8767	-6.48584	6.1598
	-6.48347	15.416	-6.48447	12.8911	-6.48547	6.01807
	-6.48311	15.409	-6.48411	12.9575	-6.48511	5.99072
	-6.48274	15.3404	-6.48374	12.9972	-6.48474	6.32634
	-6.48237	15.2433	-6.48337	12.9637	-6.48437	6.28188
	-6.48201	15.2603	-6.48301	12.8713	-6.48401	6.02214
	-6.48164	15.1507	-6.48264	12.7829	-6.48364	6.01661
	-6.48127	15.4914	-6.48227	12.7662	-6.48327	6.3556
	-6.48091	15.5907	-6.48191	12.8471	-6.48291	6.32165
	-6.48054	15.4362	-6.48154	12.9932	-6.48254	6.15663
	-6.48017	15.4937	-6.48117	13.1332	-6.48217	6.36475
	-6.47981	15.5122	-6.48081	13.2024	-6.48181	6.46102
	-6.47944	15.2796	-6.48044	13.18	-6.48144	6.35195
	-6.47907	15.2122	-6.48007	13.0983	-6.48107	6.37922
	-6.47871	15.3558	-6.47971	13.0186	-6.48071	6.38225
	-6.47834	15.4349	-6.47934	12.9906	-6.48034	6.2586
	-6.47797	15.5527	-6.47897	13.0243	-6.47997	6.11484
	-6.47761	15.683	-6.47861	13.0901	-6.47961	6.42556
	-6.47724	15.561	-6.47824	13.1436	-6.47924	6.32439
	-6.47687	15.4588	-6.47787	13.1601	-6.47887	6.24637
	-6.47651	15.7571	-6.47751	13.1485	-6.47851	6.41424
	-6.47614	15.4401	-6.47714	13.1422	-6.47814	6.29798
	-6.47577	15.3682	-6.47677	13.1692	-6.47777	6.25934
	-6.47541	15.4864	-6.47641	13.228	-6.47741	6.15925
	-6.47504	15.3108	-6.47604	13.2851	-6.47704	6.09226
	-6.47467	15.4504	-6.47567	13.2967	-6.47667	6.11743
	-6.47431	15.5223	-6.47531	13.2417	-6.47631	6.20367
	-6.47394	15.4272	-6.47494	13.1412	-6.47594	6.2593
	-6.47357	15.3072	-6.47457	13.0494	-6.47557	6.35912
	-6.47321	15.3269	-6.47421	13.0216	-6.47521	6.22274
	-6.47284	15.4104	-6.47384	13.0788	-6.47484	6.19209
	-6.47247	15.4461	-6.47347	13.1925	-6.47447	6.29965
	-6.47211	15.0795	-6.47311	13.3009	-6.47411	6.47326
	-6.47174	15.0532	-6.47274	13.3468	-6.47374	6.36011
	-6.47137	15.1202	-6.47237	13.3122	-6.47337	6.39211
	-6.47101	15.273	-6.47201	13.2283	-6.47301	6.23359
	-6.47064	15.6587	-6.47164	13.1534	-6.47264	6.22772
	-6.47027	15.6829	-6.47127	13.1333	-6.47227	6.3155
	-6.46991	15.6856	-6.47091	13.172	-6.47191	6.23878
	-6.46954	15.5577	-6.47054	13.2305	-6.47154	6.24567
	-6.46917	15.505	-6.47017	13.2553	-6.47117	6.16955
	-6.46881	15.503	-6.46981	13.2182	-6.47081	6.3047
	-6.46844	15.5497	-6.46944	13.1367	-6.47044	6.26228
	-6.46807	15.5401	-6.46907	13.064	-6.47007	6.50193
	-6.46771	15.5812	-6.46871	13.0515	-6.46971	6.33787
	-6.46734	15.2766	-6.46834	13.1102	-6.46934	6.26525
	-6.46697	15.3537	-6.46797	13.1984	-6.46897	6.15782
	-6.46661	15.4401	-6.46761	13.2456	-6.46861	6.15862
	-6.46624	15.6063	-6.46724	13.2001	-6.46824	6.39698
	-6.46587	15.5545	-6.46687	13.0687	-6.46787	6.43327
	-6.46551	15.4833	-6.46651	12.9208	-6.46751	6.33194
	-6.46514	15.3376	-6.46614	12.8517	-6.46714	6.26343
	-6.46477	15.3277	-6.46577	12.9234	-6.46677	6.30731
	-6.46441	15.2849	-6.46541	13.122	-6.46641	6.40974
	-6.46404	15.2532	-6.46504	13.359	-6.46604	6.3619
	-6.46367	15.13	-6.46467	13.5179	-6.46567	6.26874
	-6.46331	15.3326	-6.46431	13.5205	-6.46531	6.36462
	-6.46294	15.4857	-6.46394	13.3738	-6.46494	6.36831
	-6.46257	15.4495	-6.46357	13.1668	-6.46457	6.37885
	-6.46221	15.4689	-6.46321	13.0194	-6.46421	6.45946
	-6.46184	15.5164	-6.46284	13.0119	-6.46384	6.24102
	-6.46147	15.6515	-6.46247	13.1396	-6.46347	6.26274
	-6.46111	15.7292	-6.46211	13.3169	-6.46311	6.39969
	-6.46074	15.6342	-6.46174	13.4303	-6.46274	6.16855
	-6.46037	15.32	-6.46137	13.407	-6.46237	6.34672
	-6.46001	15.43	-6.46101	13.2574	-6.46201	6.35566
	-6.45964	15.4073	-6.46064	13.0657	-6.46164	6.37574
	-6.45927	15.4752	-6.46027	12.9376	-6.46127	6.5016
	-6.45891	15.4261	-6.45991	12.936	-6.46091	6.38183
	-6.45854	15.3653	-6.45954	13.0454	-6.46054	6.44497
	-6.45817	14.9931	-6.45917	13.1859	-6.46017	6.51244
	-6.45781	15.2388	-6.45881	13.266	-6.45981	6.55295
	-6.45744	15.4626	-6.45844	13.2392	-6.45944	6.60495
	-6.45707	15.3412	-6.45807	13.1319	-6.45907	6.57938
	-6.45671	15.3517	-6.45771	13.0222	-6.45871	6.24698
	-6.45634	15.375	-6.45734	12.9875	-6.45834	6.22718
	-6.45597	15.5378	-6.45697	13.0547	-6.45797	6.41843
	-6.4556	15.5129	-6.45661	13.1827	-6.4576	6.36825
	-6.45524	15.4288	-6.45624	13.2906	-6.45724	6.19146
	-6.45487	15.2432	-6.45587	13.3084	-6.45687	6.11128
	-6.4545	15.5131	-6.45551	13.2215	-6.4565	6.09497
	-6.45414	15.7714	-6.45514	13.0781	-6.45614	6.23385
	-6.45377	15.6802	-6.45477	12.9576	-6.45577	6.1251
	-6.4534	15.5325	-6.4544	12.9205	-6.4554	6.19215
	-6.45304	15.5089	-6.45404	12.9732	-6.45504	6.43543
	-6.45267	15.3886	-6.45367	13.0683	-6.45467	6.31102
	-6.4523	15.3247	-6.4533	13.1394	-6.4543	6.33487
	-6.45194	15.4581	-6.45294	13.1454	-6.45394	6.36763
	-6.45157	15.5348	-6.45257	13.0946	-6.45357	6.43033
	-6.4512	15.4219	-6.4522	13.035	-6.4532	6.39523
	-6.45084	15.2769	-6.45184	13.0165	-6.45284	6.57944
	-6.45047	15.2936	-6.45147	13.054	-6.45247	6.51246
	-6.4501	15.5268	-6.4511	13.1156	-6.4521	6.48612
	-6.44974	15.4424	-6.45074	13.1456	-6.45174	6.42935
	-6.44937	15.2678	-6.45037	13.1059	-6.45137	6.30013
	-6.449	15.4637	-6.45	13.0074	-6.451	6.22328
	-6.44864	15.4826	-6.44964	12.9093	-6.45064	6.49089
	-6.44827	15.4122	-6.44927	12.8834	-6.45027	6.36226
	-6.4479	15.3393	-6.4489	12.9668	-6.4499	6.29449
	-6.44754	15.3794	-6.44854	13.1335	-6.44954	6.21608
	-6.44717	15.1987	-6.44817	13.3037	-6.44917	6.32444
	-6.4468	15.2175	-6.4478	13.3901	-6.4488	6.4578
	-6.44644	15.4082	-6.44744	13.3489	-6.44844	6.46793
	-6.44607	15.4725	-6.44707	13.2078	-6.44807	6.4461
	-6.4457	15.3692	-6.4467	13.0496	-6.4477	6.46624
	-6.44534	15.3555	-6.44634	12.9628	-6.44734	6.52641
	-6.44497	15.3497	-6.44597	12.9883	-6.44697	6.31647
	-6.4446	15.3063	-6.4456	13.0965	-6.4466	6.17446
	-6.44424	15.2936	-6.44524	13.2077	-6.44624	6.32492
	-6.44387	15.4872	-6.44487	13.2435	-6.44587	6.21705
	-6.4435	15.3482	-6.4445	13.1772	-6.4455	6.26609
	-6.44314	15.3709	-6.44414	13.0515	-6.44514	6.44272
	-6.44277	15.4086	-6.44377	12.9516	-6.44477	6.39303
	-6.4424	15.3284	-6.4434	12.9523	-6.4444	6.42965
	-6.44204	15.1835	-6.44304	13.0701	-6.44404	6.34063
	-6.44167	15.3778	-6.44267	13.252	-6.44367	6.37667
	-6.4413	15.6301	-6.4423	13.4051	-6.4433	6.42793
	-6.44094	15.4763	-6.44194	13.4524	-6.44294	6.3974
	-6.44057	15.3158	-6.44157	13.3752	-6.44257	6.42987
	-6.4402	15.4566	-6.4412	13.2219	-6.4422	6.34956
	-6.43984	15.4956	-6.44084	13.0776	-6.44184	6.12921
	-6.43947	15.384	-6.44047	13.0121	-6.44147	6.16673
	-6.4391	15.0382	-6.4401	13.0423	-6.4411	6.37371
	-6.43874	15.1317	-6.43974	13.1276	-6.44074	6.19345
	-6.43837	15.2537	-6.43937	13.2004	-6.44037	6.14549
	-6.438	15.3171	-6.439	13.2083	-6.44	6.2724
	-6.43764	15.216	-6.43864	13.1459	-6.43964	6.30957
	-6.43727	15.2617	-6.43827	13.0504	-6.43927	6.37201
	-6.4369	15.2993	-6.4379	12.9758	-6.4389	6.21478
	-6.43654	15.2551	-6.43754	12.957	-6.43854	6.28364
	-6.43617	15.3854	-6.43717	12.9908	-6.43817	6.3728
	-6.4358	15.2363	-6.4368	13.0464	-6.4378	6.19837
	-6.43544	15.4245	-6.43644	13.0896	-6.43744	6.21915
	-6.43507	15.4696	-6.43607	13.1098	-6.43707	6.38198
	-6.4347	15.4692	-6.4357	13.1242	-6.4367	6.27765
	-6.43434	15.3458	-6.43534	13.1601	-6.43634	6.26473
	-6.43397	15.301	-6.43497	13.2299	-6.43597	6.18475
	-6.4336	15.2789	-6.4346	13.3146	-6.4356	6.04608
	-6.43324	15.3226	-6.43424	13.3722	-6.43524	6.1833
	-6.43287	15.3557	-6.43387	13.3643	-6.43487	6.17873
	-6.4325	15.2056	-6.4335	13.2862	-6.4345	6.34106
	-6.43214	15.1544	-6.43314	13.1758	-6.43414	6.32707
	-6.43177	15.236	-6.43277	13.0958	-6.43377	6.30329
	-6.4314	15.2509	-6.4324	13.0975	-6.4334	6.61557
	-6.43104	15.1826	-6.43204	13.1889	-6.43304	6.53128
	-6.43067	15.1733	-6.43167	13.3265	-6.43267	6.3652
	-6.4303	15.0325	-6.4313	13.4388	-6.4323	6.26617
	-6.42994	15.1801	-6.43094	13.4654	-6.43194	6.27946
	-6.42957	15.1893	-6.43057	13.3913	-6.43157	6.32466
	-6.4292	15.2301	-6.4302	13.2538	-6.4312	6.31705
	-6.42884	15.2864	-6.42984	13.1202	-6.43084	6.37288
	-6.42847	15.0922	-6.42947	13.0502	-6.43047	6.31496
	-6.4281	15.1204	-6.4291	13.0646	-6.4301	6.2581
	-6.42774	15.1615	-6.42874	13.1398	-6.42974	5.89462
	-6.42737	15.338	-6.42837	13.2261	-6.42937	5.98136
	-6.427	15.2469	-6.428	13.2768	-6.429	6.17659
	-6.42663	15.3914	-6.42764	13.2723	-6.42863	6.0746
	-6.42627	15.472	-6.42727	13.2196	-6.42827	6.22778
	-6.4259	15.3431	-6.4269	13.1405	-6.4279	6.22821
	-6.42553	15.372	-6.42654	13.0526	-6.42753	6.17625
	-6.42517	15.4928	-6.42617	12.9637	-6.42717	6.08362
	-6.4248	15.6321	-6.4258	12.8774	-6.4268	6.1235
	-6.42443	15.5024	-6.42543	12.8065	-6.42643	6.13993
	-6.42407	15.3102	-6.42507	12.777	-6.42607	6.13283
	-6.4237	15.4629	-6.4247	12.8171	-6.4257	6.1295
	-6.42333	15.7573	-6.42433	12.9345	-6.42533	6.31855
	-6.42297	15.6086	-6.42397	13.101	-6.42497	6.22236
	-6.4226	15.5733	-6.4236	13.2564	-6.4246	6.26762
	-6.42223	15.4622	-6.42323	13.3354	-6.42423	6.44205
	-6.42187	15.6277	-6.42287	13.3056	-6.42387	6.34177
	-6.4215	15.5574	-6.4225	13.1909	-6.4235	6.16259
	-6.42113	15.433	-6.42213	13.0633	-6.42313	6.05166
	-6.42077	15.5283	-6.42177	13.0055	-6.42277	6.33308
	-6.4204	15.5657	-6.4214	13.0617	-6.4224	6.39368
	-6.42003	15.5163	-6.42103	13.2078	-6.42203	6.28607
	-6.41967	15.2951	-6.42067	13.3616	-6.42167	6.4329
	-6.4193	15.4953	-6.4203	13.4273	-6.4213	6.22984
	-6.41893	15.2448	-6.41993	13.3515	-6.42093	6.26983
	-6.41857	15.3129	-6.41957	13.1574	-6.42057	6.29295
	-6.4182	15.5292	-6.4192	12.9351	-6.4202	6.20683
	-6.41783	15.3946	-6.41883	12.7933	-6.41983	6.15368
	-6.41747	15.5106	-6.41847	12.7999	-6.41947	6.2635
	-6.4171	15.3998	-6.4181	12.9471	-6.4191	6.3872
	-6.41673	15.3444	-6.41773	13.1584	-6.41873	6.39719
	-6.41637	15.4016	-6.41737	13.336	-6.41837	6.43735
	-6.416	15.5857	-6.417	13.4147	-6.418	6.5416
	-6.41563	15.5198	-6.41663	13.3937	-6.41763	6.44435
	-6.41527	15.3169	-6.41627	13.3262	-6.41727	6.21263
	-6.4149	15.4947	-6.4159	13.278	-6.4169	6.36109
	-6.41453	15.4172	-6.41553	13.2819	-6.41653	6.32382
	-6.41417	15.4406	-6.41517	13.3198	-6.41617	6.37497
	-6.4138	15.33	-6.4148	13.3402	-6.4158	6.44978
	-6.41343	15.301	-6.41443	13.3008	-6.41543	6.50969
	-6.41307	15.3223	-6.41407	13.203	-6.41507	6.32931
	-6.4127	15.2448	-6.4137	13.0962	-6.4147	6.39691
	-6.41233	15.187	-6.41333	13.0466	-6.41433	6.39832
	-6.41197	15.3012	-6.41297	13.0897	-6.41397	6.34179
	-6.4116	15.2818	-6.4126	13.2015	-6.4136	6.45258
	-6.41123	15.2894	-6.41223	13.3062	-6.41323	6.25252
	-6.41087	15.3834	-6.41187	13.3202	-6.41287	6.22418
	-6.4105	15.5597	-6.4115	13.2049	-6.4125	6.08848
	-6.41013	15.4067	-6.41113	12.9944	-6.41213	6.27121
	-6.40977	15.4662	-6.41077	12.78	-6.41177	6.4102
	-6.4094	15.2255	-6.4104	12.66	-6.4114	6.4808
	-6.40903	15.1948	-6.41003	12.6832	-6.41103	6.33888
	-6.40867	15.3761	-6.40967	12.8235	-6.41067	6.14229
	-6.4083	15.3631	-6.4093	12.9986	-6.4103	6.1712
	-6.40793	15.4918	-6.40893	13.1228	-6.40993	6.39201
	-6.40757	15.3704	-6.40857	13.1573	-6.40957	6.33564
	-6.4072	15.1993	-6.4082	13.1302	-6.4092	6.47909
	-6.40683	15.2424	-6.40783	13.1101	-6.40883	6.24653
	-6.40647	15.3359	-6.40747	13.1553	-6.40847	6.14252
	-6.4061	15.3157	-6.4071	13.2692	-6.4081	6.2189
	-6.40573	15.4908	-6.40673	13.394	-6.40773	6.08217
	-6.40537	15.5119	-6.40637	13.4467	-6.40737	6.13953
	-6.405	15.6507	-6.406	13.3749	-6.407	6.21113
	-6.40463	15.5756	-6.40563	13.1956	-6.40663	6.32845
	-6.40427	15.5793	-6.40527	12.9913	-6.40627	6.29412
	-6.4039	15.5721	-6.4049	12.8645	-6.4059	6.17462
	-6.40353	15.7354	-6.40453	12.8777	-6.40553	6.24276
	-6.40317	15.5429	-6.40417	13.0169	-6.40517	6.27353
	-6.4028	15.2878	-6.4038	13.2014	-6.4048	6.41157
	-6.40243	15.2955	-6.40343	13.3343	-6.40443	6.50282
	-6.40207	15.4223	-6.40307	13.3599	-6.40407	6.45404
	-6.4017	15.5499	-6.4027	13.2949	-6.4037	6.28362
	-6.40133	15.3729	-6.40233	13.2111	-6.40333	6.3723
	-6.40097	15.6361	-6.40197	13.1837	-6.40297	6.35961
	-6.4006	15.5618	-6.4016	13.2382	-6.4026	6.19803
	-6.40023	15.5494	-6.40123	13.3315	-6.40223	6.32459
	-6.39987	15.194	-6.40087	13.3806	-6.40187	6.16437
	-6.3995	14.9962	-6.4005	13.3195	-6.4015	6.44042
	-6.39913	15.1951	-6.40013	13.1484	-6.40113	6.69165
	-6.39877	15.1108	-6.39977	12.9417	-6.40077	6.59783
	-6.3984	15.3935	-6.3994	12.8067	-6.4004	6.42814
	-6.39803	15.6229	-6.39903	12.8195	-6.40003	6.43744
	-6.39767	15.5845	-6.39867	12.9756	-6.39967	6.34747
	-6.3973	15.5757	-6.3983	13.1888	-6.3993	6.1762
	-6.39693	15.4163	-6.39793	13.3396	-6.39893	6.10798
	-6.39656	15.39	-6.39757	13.3447	-6.39856	6.15022
	-6.3962	15.3211	-6.3972	13.205	-6.3982	6.2272
	-6.39583	15.3744	-6.39683	13.0045	-6.39783	6.2674
	-6.39546	15.487	-6.39647	12.8584	-6.39746	6.47399
	-6.3951	15.46	-6.3961	12.8452	-6.3971	6.34422
	-6.39473	15.5876	-6.39573	12.9624	-6.39673	6.25059
	-6.39436	15.5695	-6.39536	13.1323	-6.39636	6.17949
	-6.394	15.6286	-6.395	13.2523	-6.396	6.2644
	-6.39363	15.4666	-6.39463	13.2588	-6.39563	6.16004
	-6.39326	15.3812	-6.39426	13.1633	-6.39526	5.99678
	-6.3929	15.403	-6.3939	13.0406	-6.3949	6.30817
	-6.39253	15.4439	-6.39353	12.9785	-6.39453	6.44217
	-6.39216	15.6895	-6.39316	13.0216	-6.39416	6.49242
	-6.3918	15.7497	-6.3928	13.1451	-6.3938	6.56239
	-6.39143	15.5174	-6.39243	13.2742	-6.39343	6.46018
	-6.39106	15.7624	-6.39206	13.3339	-6.39306	6.33545
	-6.3907	15.8932	-6.3917	13.297	-6.3927	6.3942
	-6.39033	15.7184	-6.39133	13.1993	-6.39233	6.30831
	-6.38996	15.6217	-6.39096	13.1121	-6.39196	6.2033
	-6.3896	15.4551	-6.3906	13.0935	-6.3916	6.28405
	-6.38923	15.3616	-6.39023	13.1487	-6.39123	6.32837
	-6.38886	15.2773	-6.38986	13.2275	-6.39086	6.32534
	-6.3885	15.2244	-6.3895	13.2605	-6.3905	6.17375
	-6.38813	15.2234	-6.38913	13.2087	-6.39013	6.3476
	-6.38776	15.4401	-6.38876	13.0947	-6.38976	6.41626
	-6.3874	15.5674	-6.3884	12.9934	-6.3894	6.47494
	-6.38703	15.7647	-6.38803	12.9854	-6.38903	6.51206
	-6.38666	15.5312	-6.38766	13.1048	-6.38866	6.42433
	-6.3863	15.3962	-6.3873	13.3125	-6.3883	6.22498
	-6.38593	15.355	-6.38693	13.514	-6.38793	6.25455
	-6.38556	15.3666	-6.38656	13.613	-6.38756	6.43535
	-6.3852	15.2409	-6.3862	13.5667	-6.3872	6.40811
	-6.38483	15.184	-6.38583	13.4118	-6.38683	6.48395
	-6.38446	15.2139	-6.38546	13.2426	-6.38646	6.2786
	-6.3841	15.3467	-6.3851	13.1574	-6.3861	6.26638
	-6.38373	15.4427	-6.38473	13.2028	-6.38573	6.54985
	-6.38336	15.2998	-6.38436	13.3492	-6.38536	6.38277
	-6.383	15.2727	-6.384	13.511	-6.385	6.29509
	-6.38263	15.425	-6.38363	13.5977	-6.38463	6.51334
	-6.38226	15.5778	-6.38326	13.5639	-6.38426	6.39826
	-6.3819	15.7927	-6.3829	13.4301	-6.3839	6.50885
	-6.38153	15.7141	-6.38253	13.2662	-6.38353	6.46517
	-6.38116	15.4843	-6.38216	13.1478	-6.38316	6.24333
	-6.3808	15.4093	-6.3818	13.1163	-6.3828	6.20253
	-6.38043	15.4914	-6.38143	13.1631	-6.38243	6.26561
	-6.38006	15.5366	-6.38106	13.2446	-6.38206	6.28698
	-6.3797	15.5267	-6.3807	13.3146	-6.3817	6.49368
	-6.37933	15.615	-6.38033	13.3504	-6.38133	6.30901
	-6.37896	15.5918	-6.37996	13.3591	-6.38096	6.26306
	-6.3786	15.5888	-6.3796	13.3618	-6.3806	6.39493
	-6.37823	15.326	-6.37923	13.3714	-6.38023	6.3473
	-6.37786	15.1243	-6.37886	13.3806	-6.37986	6.33016
	-6.3775	15.4895	-6.3785	13.3684	-6.3795	6.37604
	-6.37713	15.6015	-6.37813	13.3187	-6.37913	6.17039
	-6.37676	15.6547	-6.37776	13.2372	-6.37876	6.09593
	-6.3764	15.5247	-6.3774	13.1515	-6.3784	6.22699
	-6.37603	15.3632	-6.37703	13.0967	-6.37803	6.41159
	-6.37566	15.3335	-6.37666	13.0918	-6.37766	6.4072
	-6.3753	15.1383	-6.3763	13.1287	-6.3773	6.27602
	-6.37493	15.2827	-6.37593	13.1777	-6.37693	6.26812
	-6.37456	15.5019	-6.37556	13.2076	-6.37656	6.37438
	-6.3742	15.6101	-6.3752	13.206	-6.3762	6.53724
	-6.37383	15.3787	-6.37483	13.1853	-6.37583	6.47215
	-6.37346	15.563	-6.37446	13.1687	-6.37546	6.41231
	-6.3731	15.7239	-6.3741	13.1693	-6.3751	6.41738
	-6.37273	15.6977	-6.37373	13.1757	-6.37473	6.29523
	-6.37236	15.499	-6.37336	13.1571	-6.37436	6.47771
	-6.372	15.7331	-6.373	13.0873	-6.374	6.44376
	-6.37163	15.4806	-6.37263	12.9699	-6.37363	6.19424
	-6.37126	15.5776	-6.37226	12.8464	-6.37326	6.30891
	-6.3709	15.4825	-6.3719	12.7795	-6.3729	6.48563
	-6.37053	15.4208	-6.37153	12.8173	-6.37253	6.42961
	-6.37016	15.4498	-6.37116	12.9602	-6.37216	6.55862
	-6.3698	15.2619	-6.3708	13.1544	-6.3718	6.53736
	-6.36943	15.549	-6.37043	13.3152	-6.37143	6.41486
	-6.36906	15.6331	-6.37006	13.374	-6.37106	6.33609
	-6.3687	15.5987	-6.3697	13.3155	-6.3707	6.27517
	-6.36833	15.3391	-6.36933	13.1878	-6.37033	6.41783
	-6.36796	15.3789	-6.36896	13.0757	-6.36996	6.42145
	-6.36759	15.3589	-6.3686	13.0526	-6.36959	6.25899
	-6.36723	15.4696	-6.36823	13.1398	-6.36923	6.22619
	-6.36686	15.3782	-6.36786	13.296	-6.36886	6.29251
	-6.36649	15.2333	-6.3675	13.443	-6.36849	6.17328
	-6.36613	15.3096	-6.36713	13.5118	-6.36813	6.16389
	-6.36576	15.5161	-6.36676	13.4803	-6.36776	6.16903
	-6.36539	15.5497	-6.36639	13.3812	-6.36739	6.29307
	-6.36503	15.657	-6.36603	13.2784	-6.36703	6.41307
	-6.36466	15.7552	-6.36566	13.2269	-6.36666	6.18932
	-6.36429	15.6269	-6.36529	13.2424	-6.36629	6.13949
	-6.36393	15.552	-6.36493	13.2976	-6.36593	6.27462
	-6.36356	15.5868	-6.36456	13.346	-6.36556	6.38003
	-6.36319	15.5321	-6.36419	13.3529	-6.36519	6.25778
	-6.36283	15.3714	-6.36383	13.3161	-6.36483	6.31136
	-6.36246	15.4344	-6.36346	13.262	-6.36446	6.46361
	-6.36209	15.5188	-6.36309	13.2241	-6.36409	6.50683
	-6.36173	15.5134	-6.36273	13.2181	-6.36373	6.3672
	-6.36136	15.5584	-6.36236	13.2349	-6.36336	6.43247
	-6.36099	15.5808	-6.36199	13.2508	-6.36299	6.41996
	-6.36063	15.6076	-6.36163	13.2493	-6.36263	6.43706
	-6.36026	15.3847	-6.36126	13.2343	-6.36226	6.50137
	-6.35989	15.3605	-6.36089	13.2257	-6.36189	6.44819
	-6.35953	15.5582	-6.36053	13.2392	-6.36153	6.57018
	-6.35916	15.5857	-6.36016	13.2668	-6.36116	6.52485
	-6.35879	15.6426	-6.35979	13.2756	-6.36079	6.36759
	-6.35843	15.4297	-6.35943	13.2282	-6.36043	6.48775
	-6.35806	15.3657	-6.35906	13.1139	-6.36006	6.58123
	-6.35769	15.5542	-6.35869	12.9669	-6.35969	6.45097
	-6.35733	15.4883	-6.35833	12.8579	-6.35933	6.55979
	-6.35696	15.5893	-6.35796	12.8555	-6.35896	6.42213
	-6.35659	15.6605	-6.35759	12.9828	-6.35859	6.32273
	-6.35623	15.5583	-6.35723	13.1944	-6.35823	6.48962
	-6.35586	15.7214	-6.35686	13.3941	-6.35786	6.45389
	-6.35549	15.649	-6.35649	13.4845	-6.35749	6.52148
	-6.35513	15.6497	-6.35613	13.4239	-6.35713	6.44949
	-6.35476	15.4981	-6.35576	13.2529	-6.35676	6.62226
	-6.35439	15.4285	-6.35539	13.0733	-6.35639	6.57554
	-6.35403	15.4213	-6.35503	12.9902	-6.35603	6.26028
	-6.35366	15.4712	-6.35466	13.0497	-6.35566	6.55237
	-6.35329	15.4148	-6.35429	13.2102	-6.35529	6.63971
	-6.35293	15.5479	-6.35393	13.3664	-6.35493	6.47289
	-6.35256	15.5634	-6.35356	13.4125	-6.35456	6.36926
	-6.35219	15.534	-6.35319	13.3059	-6.35419	6.22578
	-6.35183	15.6208	-6.35283	13.0945	-6.35383	6.21328
	-6.35146	15.4822	-6.35246	12.8898	-6.35346	6.38125
	-6.35109	15.456	-6.35209	12.8007	-6.35309	6.36978
	-6.35073	15.4807	-6.35173	12.8716	-6.35273	6.42653
	-6.35036	15.431	-6.35136	13.0584	-6.35236	6.26124
	-6.34999	15.5893	-6.35099	13.26	-6.35199	6.4556
	-6.34963	15.6518	-6.35063	13.3826	-6.35163	6.60618
	-6.34926	15.6507	-6.35026	13.3954	-6.35126	6.4371
	-6.34889	15.4256	-6.34989	13.3451	-6.35089	6.34374
	-6.34853	15.3987	-6.34953	13.3186	-6.35053	6.28437
	-6.34816	15.2704	-6.34916	13.3798	-6.35016	6.45855
	-6.34779	15.3988	-6.34879	13.5222	-6.34979	6.43016
	-6.34743	15.5229	-6.34843	13.6682	-6.34943	6.18668
	-6.34706	15.334	-6.34806	13.7182	-6.34906	6.19397
	-6.34669	15.3125	-6.34769	13.6161	-6.34869	6.35948
	-6.34633	15.4431	-6.34733	13.3908	-6.34833	6.25624
	-6.34596	15.5923	-6.34696	13.1455	-6.34796	6.3908
	-6.34559	15.422	-6.34659	12.9985	-6.34759	6.36346
	-6.34523	15.4478	-6.34623	13.0128	-6.34723	6.2031
	-6.34486	15.5878	-6.34586	13.1572	-6.34686	6.40099
	-6.34449	15.4283	-6.34549	13.3255	-6.34649	6.25732
	-6.34413	15.614	-6.34513	13.3991	-6.34613	6.20692
	-6.34376	15.5476	-6.34476	13.3176	-6.34576	6.46673
	-6.34339	15.4731	-6.34439	13.1151	-6.34539	6.49719
	-6.34303	15.5702	-6.34403	12.8968	-6.34503	6.60105
	-6.34266	15.494	-6.34366	12.7744	-6.34466	6.60871
	-6.34229	15.4333	-6.34329	12.8007	-6.34429	6.46682
	-6.34193	15.4465	-6.34293	12.9414	-6.34393	6.43061
	-6.34156	15.2835	-6.34256	13.1027	-6.34356	6.29014
	-6.34119	15.3367	-6.34219	13.1925	-6.34319	6.25884
	-6.34083	15.4132	-6.34183	13.1772	-6.34283	6.19399
	-6.34046	15.5215	-6.34146	13.0965	-6.34246	6.29927
	-6.34009	15.4426	-6.34109	13.0303	-6.34209	6.47575
	-6.33973	15.3433	-6.34073	13.0405	-6.34173	6.40616
	-6.33936	15.5426	-6.34036	13.1274	-6.34136	6.3391
	-6.33899	15.4845	-6.33999	13.2299	-6.34099	6.36972
	-6.33863	15.76	-6.33963	13.2706	-6.34063	6.49291
	-6.33826	15.667	-6.33926	13.2122	-6.34026	6.44811
	-6.33789	15.6935	-6.33889	13.0897	-6.33989	6.27942
	-6.33752	15.5677	-6.33853	12.9916	-6.33952	6.12869
	-6.33716	15.2885	-6.33816	13.0046	-6.33916	6.11991
	-6.33679	15.2723	-6.33779	13.1519	-6.33879	6.18406
	-6.33642	15.5141	-6.33743	13.3722	-6.33842	6.3451
	-6.33606	15.4423	-6.33706	13.5492	-6.33806	6.38685
	-6.33569	15.3345	-6.33669	13.5823	-6.33769	6.5618
	-6.33532	15.4539	-6.33632	13.4475	-6.33732	6.62076
	-6.33496	15.6434	-6.33596	13.216	-6.33696	6.67556
	-6.33459	15.504	-6.33559	13.0149	-6.33659	6.57851
	-6.33422	15.4946	-6.33522	12.9524	-6.33622	6.51972
	-6.33386	15.3664	-6.33486	13.0545	-6.33586	6.29073
	-6.33349	15.4747	-6.33449	13.251	-6.33549	6.44987
	-6.33312	15.3947	-6.33412	13.4211	-6.33512	6.42568
	-6.33276	15.5391	-6.33376	13.4662	-6.33476	6.31448
	-6.33239	15.3087	-6.33339	13.3704	-6.33439	6.43712
	-6.33202	15.3354	-6.33302	13.2056	-6.33402	6.40416
	-6.33166	15.3191	-6.33266	13.0848	-6.33366	6.41494
	-6.33129	15.2909	-6.33229	13.0899	-6.33329	6.402
	-6.33092	15.4531	-6.33192	13.2214	-6.33292	6.45044
	-6.33056	15.3609	-6.33156	13.4018	-6.33256	6.43081
	-6.33019	15.4347	-6.33119	13.5264	-6.33219	6.25447
	-6.32982	15.4854	-6.33082	13.5315	-6.33182	6.4399
	-6.32946	15.4992	-6.33046	13.4328	-6.33146	6.74426
	-6.32909	15.8157	-6.33009	13.3113	-6.33109	6.5715
	-6.32872	15.5758	-6.32972	13.2581	-6.33072	6.38522
	-6.32836	15.5709	-6.32936	13.3121	-6.33036	6.23826
	-6.32799	15.8564	-6.32899	13.4343	-6.32999	6.09669
	-6.32762	16.055	-6.32862	13.5332	-6.32962	6.26508
	-6.32726	15.8465	-6.32826	13.5275	-6.32926	6.35699
	-6.32689	15.4929	-6.32789	13.4011	-6.32889	6.38858
	-6.32652	15.445	-6.32752	13.2176	-6.32852	6.27834
	-6.32616	15.5379	-6.32716	13.0825	-6.32816	6.27102
	-6.32579	15.7369	-6.32679	13.0754	-6.32779	6.27038
	-6.32542	15.2308	-6.32642	13.1984	-6.32742	6.44309
	-6.32506	15.1939	-6.32606	13.3709	-6.32706	6.56371
	-6.32469	15.1838	-6.32569	13.4782	-6.32669	6.41025
	-6.32432	15.4123	-6.32532	13.4419	-6.32632	6.49435
[truncated: 63,539 more rows]
