# Supplementary material for: Fast and selective organocatalytic ring-opening polymerization by fluorinated alcohol without a cocatalyst
Source: Nat Commun. 2019 Aug 9;10:3590. doi: 10.1038/s41467-019-11524-y (PMC6689068; doi:10.1038/s41467-019-11524-y)
Supplement: Supplementary file 3 — Source Data [file 41467_2019_11524_MOESM3_ESM.zip › 200747_2_data_set_3931942_p6g16n (1)/Source Data-R2/source data-Supplementary Figure 5.xlsx]

## Sheet: Sheet1
Supplementary Figure 5
		1,3-Bis-HFAB		DMEA		1,3-Bis-HFAB+DMEA
	chemical shift(ppm)	intensity(a.u.)	chemical shift(ppm)	intensity(a.u.)	chemical shift(ppm)	intensity(a.u.)
	-7.05627	19.5421	-7.05627	26.2415	-7.05827	18.5901
	-7.05591	19.4724	-7.05591	26.2313	-7.05791	18.5879
	-7.05554	19.3369	-7.05554	26.1616	-7.05754	18.5261
	-7.05517	19.2356	-7.05517	26.0636	-7.05717	18.4736
	-7.05481	19.4389	-7.05481	25.9663	-7.05681	18.5152
	-7.05444	19.2392	-7.05444	25.897	-7.05644	18.574
	-7.05407	19.2406	-7.05407	25.8726	-7.05607	18.6216
	-7.05371	19.1851	-7.05371	25.8943	-7.05571	18.5634
	-7.05334	19.3327	-7.05334	25.9475	-7.05534	18.5261
	-7.05297	19.2272	-7.05297	26.0064	-7.05497	18.5714
	-7.05261	19.2429	-7.05261	26.0438	-7.05461	18.6765
	-7.05224	19.1428	-7.05224	26.0393	-7.05424	18.4773
	-7.05187	19.2592	-7.05187	25.987	-7.05387	18.4283
	-7.05151	19.404	-7.05151	25.8977	-7.05351	18.3613
	-7.05114	19.1471	-7.05114	25.796	-7.05314	18.3564
	-7.05077	19.2902	-7.05077	25.712	-7.05277	18.3071
	-7.05041	19.3291	-7.05041	25.6723	-7.05241	18.2611
	-7.05004	19.3172	-7.05004	25.6902	-7.05204	18.2742
	-7.04967	19.4214	-7.04967	25.7612	-7.05167	18.2252
	-7.04931	19.344	-7.04931	25.8633	-7.05131	18.2604
	-7.04894	19.3118	-7.04894	25.9635	-7.05094	18.4307
	-7.04857	19.3221	-7.04857	26.0273	-7.05057	18.4834
	-7.04821	19.2153	-7.04821	26.0299	-7.05021	18.503
	-7.04784	19.3591	-7.04784	25.9639	-7.04984	18.4429
	-7.04747	19.1795	-7.04747	25.8421	-7.04947	18.3463
	-7.04711	19.0335	-7.04711	25.6946	-7.0491	18.3487
	-7.04674	19.1633	-7.04674	25.56	-7.04874	18.375
	-7.04637	19.194	-7.04637	25.4739	-7.04837	18.3633
	-7.046	19.2405	-7.046	25.4584	-7.048	18.3614
	-7.04564	19.3057	-7.04564	25.5152	-7.04764	18.4359
	-7.04527	19.3078	-7.04527	25.6248	-7.04727	18.3995
	-7.0449	19.2611	-7.0449	25.7522	-7.0469	18.2675
	-7.04454	19.1102	-7.04454	25.8577	-7.04654	18.2754
	-7.04417	19.1695	-7.04417	25.9077	-7.04617	18.2034
	-7.0438	19.2147	-7.0438	25.8855	-7.0458	18.3285
	-7.04344	19.2176	-7.04344	25.7959	-7.04544	18.1837
	-7.04307	19.1461	-7.04307	25.6633	-7.04507	18.0608
	-7.0427	19.2348	-7.0427	25.5249	-7.0447	18.1508
	-7.04234	19.2134	-7.04234	25.419	-7.04434	17.9326
	-7.04197	19.1779	-7.04197	25.3736	-7.04397	17.7972
	-7.0416	19.1683	-7.0416	25.3985	-7.0436	17.9085
	-7.04124	19.0858	-7.04124	25.4823	-7.04324	17.9674
	-7.04087	19.0677	-7.04087	25.5969	-7.04287	17.9974
	-7.0405	19.2147	-7.0405	25.7053	-7.0425	18.1556
	-7.04014	19.091	-7.04014	25.7739	-7.04214	18.0528
	-7.03977	19.0819	-7.03977	25.7817	-7.04177	17.991
	-7.0394	19.1302	-7.0394	25.7272	-7.0414	18.157
	-7.03904	19.0362	-7.03904	25.6271	-7.04104	18.1885
	-7.03867	19.0654	-7.03867	25.5118	-7.04067	18.0405
	-7.0383	19.089	-7.0383	25.4146	-7.0403	18.0959
	-7.03794	19.0767	-7.03794	25.3615	-7.03994	18.0229
	-7.03757	19.1836	-7.03757	25.3641	-7.03957	17.9933
	-7.0372	19.1743	-7.0372	25.415	-7.0392	17.7849
	-7.03684	19.1733	-7.03684	25.492	-7.03884	17.7642
	-7.03647	19.0666	-7.03647	25.5649	-7.03847	17.7679
	-7.0361	19.0627	-7.0361	25.606	-7.0381	17.915
	-7.03574	19.0576	-7.03574	25.5985	-7.03774	17.9272
	-7.03537	19.0846	-7.03537	25.5423	-7.03737	17.7938
	-7.035	19.0502	-7.035	25.454	-7.037	17.8253
	-7.03464	19.1176	-7.03464	25.3605	-7.03664	17.9232
	-7.03427	19.2589	-7.03427	25.2906	-7.03627	17.8823
	-7.0339	19.1966	-7.0339	25.2651	-7.0359	17.7183
	-7.03354	19.0109	-7.03354	25.2898	-7.03554	17.7597
	-7.03317	19.047	-7.03317	25.3528	-7.03517	17.8056
	-7.0328	19.1015	-7.0328	25.429	-7.0348	17.7013
	-7.03244	19.148	-7.03244	25.4868	-7.03444	17.8543
	-7.03207	19.1507	-7.03207	25.4995	-7.03407	17.986
	-7.0317	19.0493	-7.0317	25.4534	-7.0337	17.8908
	-7.03134	19.0682	-7.03134	25.3533	-7.03334	17.7701
	-7.03097	19.1553	-7.03097	25.2214	-7.03297	17.732
	-7.0306	18.9388	-7.0306	25.091	-7.0326	17.6134
	-7.03024	18.7628	-7.03024	24.9963	-7.03224	17.5237
	-7.02987	18.835	-7.02987	24.9619	-7.03187	17.6482
	-7.0295	18.8192	-7.0295	24.9952	-7.0315	17.5874
	-7.02914	18.7335	-7.02914	25.0831	-7.03114	17.6711
	-7.02877	18.8197	-7.02877	25.1963	-7.03077	17.8803
	-7.0284	18.8428	-7.0284	25.2977	-7.0304	17.7206
	-7.02804	18.8462	-7.02804	25.3531	-7.03004	17.7232
	-7.02767	18.9394	-7.02767	25.3423	-7.02967	17.7264
	-7.0273	18.9055	-7.0273	25.2643	-7.0293	17.7051
	-7.02694	18.7997	-7.02694	25.1379	-7.02894	17.5842
	-7.02657	18.7132	-7.02657	24.996	-7.02857	17.445
	-7.0262	18.7734	-7.0262	24.8744	-7.0282	17.3372
	-7.02584	18.8248	-7.02584	24.8023	-7.02784	17.3199
	-7.02547	18.8305	-7.02547	24.7919	-7.02747	17.4551
	-7.0251	18.6879	-7.0251	24.8358	-7.0271	17.4008
	-7.02474	18.7132	-7.02474	24.9092	-7.02674	17.513
	-7.02437	18.7069	-7.02437	24.9778	-7.02637	17.6784
	-7.024	18.7856	-7.024	25.0099	-7.026	17.6947
	-7.02364	18.9139	-7.02364	24.9856	-7.02564	17.6523
	-7.02327	18.8789	-7.02327	24.9042	-7.02527	17.6762
	-7.0229	18.954	-7.0229	24.7846	-7.0249	17.6231
	-7.02254	18.7843	-7.02254	24.6604	-7.02454	17.3859
	-7.02217	18.6134	-7.02217	24.5684	-7.02417	17.4215
	-7.0218	18.6918	-7.0218	24.5388	-7.0238	17.5142
	-7.02144	18.8275	-7.02144	24.584	-7.02344	17.6314
	-7.02107	18.797	-7.02107	24.6953	-7.02307	17.5069
	-7.0207	18.7273	-7.0207	24.8441	-7.0227	17.4878
	-7.02034	18.5576	-7.02034	24.9908	-7.02234	17.5331
	-7.01997	18.6336	-7.01997	25.0954	-7.02197	17.5543
	-7.0196	18.5691	-7.0196	25.1294	-7.0216	17.547
	-7.01924	18.5902	-7.01924	25.0843	-7.02124	17.5294
	-7.01887	18.7654	-7.01887	24.9727	-7.02087	17.6923
	-7.0185	18.7707	-7.0185	24.8259	-7.0205	17.6223
	-7.01814	19.0681	-7.01814	24.6826	-7.02014	17.5349
	-7.01777	19.1486	-7.01777	24.5789	-7.01977	17.6316
	-7.0174	18.9591	-7.0174	24.5369	-7.0194	17.5572
	-7.01703	18.8372	-7.01703	24.5592	-7.01903	17.5915
	-7.01667	18.9433	-7.01667	24.6292	-7.01867	17.5882
	-7.0163	18.8007	-7.0163	24.7172	-7.0183	17.5403
	-7.01593	18.7515	-7.01593	24.7895	-7.01793	17.4521
	-7.01557	18.6915	-7.01557	24.8206	-7.01757	17.5524
	-7.0152	18.6369	-7.0152	24.8003	-7.0172	17.6429
	-7.01483	18.8485	-7.01483	24.7363	-7.01683	17.5141
	-7.01447	18.8122	-7.01447	24.652	-7.01647	17.3666
	-7.0141	18.6114	-7.0141	24.5783	-7.0161	17.2634
	-7.01373	18.6881	-7.01373	24.5428	-7.01573	17.238
	-7.01337	18.5648	-7.01337	24.5614	-7.01537	17.2017
	-7.013	18.582	-7.013	24.6323	-7.015	17.2308
	-7.01263	18.684	-7.01263	24.7369	-7.01463	17.2075
	-7.01227	18.6385	-7.01227	24.8448	-7.01427	17.1143
	-7.0119	18.5737	-7.0119	24.9246	-7.0139	17.2938
	-7.01153	18.6387	-7.01153	24.9523	-7.01353	17.2871
	-7.01117	18.6381	-7.01117	24.9202	-7.01317	17.3315
	-7.0108	18.5124	-7.0108	24.8385	-7.0128	17.3043
	-7.01043	18.5617	-7.01043	24.7324	-7.01243	17.2438
	-7.01007	18.5447	-7.01007	24.6337	-7.01207	17.2194
	-7.0097	18.6478	-7.0097	24.571	-7.0117	17.1333
	-7.00933	18.605	-7.00933	24.5604	-7.01133	17.1853
	-7.00897	18.3652	-7.00897	24.5999	-7.01097	17.1487
	-7.0086	18.5502	-7.0086	24.671	-7.0106	17.3136
	-7.00823	18.7534	-7.00823	24.7436	-7.01023	17.4796
	-7.00787	18.7754	-7.00787	24.7861	-7.00987	17.4094
	-7.0075	18.4868	-7.0075	24.7761	-7.0095	17.2273
	-7.00713	18.4618	-7.00713	24.707	-7.00913	17.0976
	-7.00677	18.5091	-7.00677	24.5911	-7.00877	16.9623
	-7.0064	18.5962	-7.0064	24.4557	-7.0084	16.9879
	-7.00603	18.5515	-7.00603	24.3351	-7.00803	17.0546
	-7.00567	18.5797	-7.00567	24.2597	-7.00767	17.0974
	-7.0053	18.39	-7.0053	24.246	-7.0073	17.0845
	-7.00493	18.3021	-7.00493	24.2924	-7.00693	17.0899
	-7.00457	18.4277	-7.00457	24.3784	-7.00657	17.0468
	-7.0042	18.4949	-7.0042	24.4712	-7.0062	17.105
	-7.00383	18.5351	-7.00383	24.5361	-7.00583	17.1048
	-7.00347	18.4795	-7.00347	24.5468	-7.00547	17.0523
	-7.0031	18.7016	-7.0031	24.4938	-7.0051	16.9278
	-7.00273	18.655	-7.00273	24.3876	-7.00473	16.8082
	-7.00237	18.526	-7.00237	24.2552	-7.00437	17.0625
	-7.002	18.4482	-7.002	24.1316	-7.004	17.1084
	-7.00163	18.4768	-7.00163	24.0493	-7.00363	16.8561
	-7.00127	18.5887	-7.00127	24.0276	-7.00327	16.8214
	-7.0009	18.5528	-7.0009	24.067	-7.0029	16.8415
	-7.00053	18.3608	-7.00053	24.1486	-7.00253	16.9569
	-7.00017	18.4439	-7.00017	24.2405	-7.00217	17.1105
	-6.9998	18.4893	-6.9998	24.307	-7.0018	17.0117
	-6.99943	18.4082	-6.99943	24.3212	-7.00143	16.9916
	-6.99907	18.446	-6.99907	24.2722	-7.00107	16.9073
	-6.9987	18.4614	-6.9987	24.17	-7.0007	17.1201
	-6.99833	18.5508	-6.99833	24.0414	-7.00033	16.939
	-6.99797	18.6164	-6.99797	23.9229	-6.99997	16.7293
	-6.9976	18.4661	-6.9976	23.8488	-6.9996	16.6198
	-6.99723	18.3567	-6.99723	23.8404	-6.99923	16.6564
	-6.99687	18.2615	-6.99687	23.8994	-6.99887	16.8084
	-6.9965	18.2399	-6.9965	24.0076	-6.9985	16.6961
	-6.99613	18.2692	-6.99613	24.1314	-6.99813	16.5639
	-6.99577	18.3155	-6.99577	24.2331	-6.99777	16.6453
	-6.9954	18.5279	-6.9954	24.2815	-6.9974	16.5405
	-6.99503	18.4098	-6.99503	24.2624	-6.99703	16.6341
	-6.99467	18.2074	-6.99467	24.1821	-6.99667	16.7585
	-6.9943	18.2255	-6.9943	24.0653	-6.9963	16.934
	-6.99393	18.3691	-6.99393	23.9479	-6.99593	17.0037
	-6.99357	18.2274	-6.99357	23.8649	-6.99557	16.9545
	-6.9932	18.2437	-6.9932	23.8393	-6.9952	16.9669
	-6.99283	18.3076	-6.99283	23.8748	-6.99483	16.7457
	-6.99247	18.2182	-6.99247	23.9546	-6.99447	16.7729
	-6.9921	18.2829	-6.9921	24.0462	-6.9941	16.8719
	-6.99173	18.2537	-6.99173	24.1116	-6.99373	16.9035
	-6.99137	18.0472	-6.99137	24.1197	-6.99337	16.9884
	-6.991	18.0679	-6.991	24.0558	-6.993	16.9104
	-6.99063	18.1681	-6.99063	23.9274	-6.99263	16.7584
	-6.99027	18.3109	-6.99027	23.7623	-6.99227	16.8595
	-6.9899	18.2268	-6.9899	23.6008	-6.9919	16.7863
	-6.98953	18.2955	-6.98953	23.4841	-6.99153	16.5944
	-6.98917	18.1818	-6.98917	23.4413	-6.99117	16.5139
	-6.9888	17.9689	-6.9888	23.4815	-6.9908	16.5783
	-6.98843	17.9303	-6.98843	23.5911	-6.99043	16.7865
	-6.98807	18.0749	-6.98807	23.7366	-6.99006	16.7122
	-6.9877	18.0994	-6.9877	23.8761	-6.9897	16.6272
	-6.98733	18.272	-6.98733	23.9699	-6.98933	16.6127
	-6.98696	18.2338	-6.98696	23.9935	-6.98896	16.6117
	-6.9866	18.1035	-6.9866	23.9431	-6.9886	16.497
	-6.98623	18.1261	-6.98623	23.8371	-6.98823	16.2772
	-6.98586	18.0924	-6.98586	23.7091	-6.98786	16.2423
	-6.9855	17.9634	-6.9855	23.5972	-6.9875	16.3146
	-6.98513	17.9693	-6.98513	23.5329	-6.98713	16.5907
	-6.98476	18.1965	-6.98476	23.5307	-6.98676	16.3597
	-6.9844	18.1704	-6.9844	23.5849	-6.9864	16.25
	-6.98403	18.0176	-6.98403	23.6713	-6.98603	16.2223
	-6.98366	18.0105	-6.98366	23.7562	-6.98566	16.3623
	-6.9833	18.0779	-6.9833	23.8068	-6.9853	16.4546
	-6.98293	17.9784	-6.98293	23.8023	-6.98493	16.4292
	-6.98256	18.0193	-6.98256	23.7405	-6.98456	16.3491
	-6.9822	18.0058	-6.9822	23.6381	-6.9842	16.3628
	-6.98183	18.1475	-6.98183	23.5266	-6.98383	16.3026
	-6.98146	18.1803	-6.98146	23.4403	-6.98346	16.2375
	-6.9811	18.2564	-6.9811	23.407	-6.9831	16.4124
	-6.98073	18.2523	-6.98073	23.4376	-6.98273	16.424
	-6.98036	18.1513	-6.98036	23.5229	-6.98236	16.4287
	-6.98	17.9157	-6.98	23.6359	-6.982	16.3084
	-6.97963	17.9072	-6.97963	23.7392	-6.98163	16.2789
	-6.97926	17.9399	-6.97926	23.7975	-6.98126	16.3144
	-6.9789	18.0919	-6.9789	23.7876	-6.9809	16.1936
	-6.97853	18.0877	-6.97853	23.706	-6.98053	16.1908
	-6.97816	17.9446	-6.97816	23.5702	-6.98016	16.1989
	-6.9778	17.959	-6.9778	23.414	-6.9798	16.3753
	-6.97743	17.8213	-6.97743	23.2769	-6.97943	16.3616
	-6.97706	17.8357	-6.97706	23.1931	-6.97906	16.2189
	-6.9767	18.0609	-6.9767	23.1813	-6.9787	16.353
	-6.97633	18.0591	-6.97633	23.2394	-6.97833	16.348
	-6.97596	17.9047	-6.97596	23.346	-6.97796	16.1934
	-6.9756	17.984	-6.9756	23.4665	-6.9776	16.1321
	-6.97523	17.8573	-6.97523	23.5648	-6.97723	16.1673
	-6.97486	17.7524	-6.97486	23.6126	-6.97686	16.0583
	-6.9745	17.8845	-6.9745	23.5986	-6.9765	16.1508
	-6.97413	17.9742	-6.97413	23.5302	-6.97613	16.2102
	-6.97376	17.986	-6.97376	23.4311	-6.97576	16.2807
	-6.9734	17.9045	-6.9734	23.3319	-6.9754	16.2597
	-6.97303	17.7963	-6.97303	23.2614	-6.97503	16.2125
	-6.97266	17.7052	-6.97266	23.2362	-6.97466	16.2715
	-6.9723	17.6928	-6.9723	23.257	-6.9743	16.1451
	-6.97193	17.5899	-6.97193	23.3086	-6.97393	16.0688
	-6.97156	17.6244	-6.97156	23.3661	-6.97356	16.0898
	-6.9712	17.6822	-6.9712	23.4027	-6.9732	16.1325
	-6.97083	17.6372	-6.97083	23.4005	-6.97283	16.1552
	-6.97046	17.766	-6.97046	23.3567	-6.97246	16.0977
	-6.9701	17.9393	-6.9701	23.2829	-6.9721	16.0151
	-6.96973	18.0835	-6.96973	23.204	-6.97173	16.1482
	-6.96936	18.0057	-6.96936	23.148	-6.97136	16.2284
	-6.969	18.0357	-6.969	23.1375	-6.971	16.2848
	-6.96863	17.8999	-6.96863	23.1806	-6.97063	16.1285
	-6.96826	17.7132	-6.96826	23.2687	-6.97026	15.9456
	-6.9679	17.6917	-6.9679	23.3766	-6.9699	15.8667
	-6.96753	17.7212	-6.96753	23.4714	-6.96953	15.9906
	-6.96716	17.6154	-6.96716	23.5212	-6.96916	16.0798
	-6.9668	17.8102	-6.9668	23.5062	-6.9688	16.1204
	-6.96643	17.8918	-6.96643	23.4249	-6.96843	16.0669
	-6.96606	17.9814	-6.96606	23.2939	-6.96806	15.9704
	-6.9657	17.9314	-6.9657	23.146	-6.9677	16.13
	-6.96533	17.7549	-6.96533	23.0179	-6.96733	16.2374
	-6.96496	17.7615	-6.96496	22.941	-6.96696	16.045
	-6.9646	17.8319	-6.9646	22.9314	-6.9666	15.7959
	-6.96423	17.7768	-6.96423	22.9846	-6.96623	15.8148
	-6.96386	17.8421	-6.96386	23.0784	-6.96586	16.01
	-6.9635	17.7245	-6.9635	23.1783	-6.9655	16.0977
	-6.96313	17.8502	-6.96313	23.2488	-6.96513	15.8858
	-6.96276	17.761	-6.96276	23.264	-6.96476	15.8563
	-6.9624	17.6874	-6.9624	23.2161	-6.9644	15.9258
	-6.96203	17.5309	-6.96203	23.1167	-6.96403	15.9413
	-6.96166	17.69	-6.96166	22.9938	-6.96366	15.9158
	-6.9613	17.8998	-6.9613	22.8827	-6.9633	15.7501
	-6.96093	17.8181	-6.96093	22.8147	-6.96293	15.7004
	-6.96056	17.8796	-6.96056	22.8079	-6.96256	15.6686
	-6.9602	17.8732	-6.9602	22.8611	-6.9622	15.8423
	-6.95983	17.8016	-6.95983	22.955	-6.96183	15.8891
	-6.95946	17.6848	-6.95946	23.0572	-6.96146	15.7774
	-6.9591	17.6743	-6.9591	23.1338	-6.9611	15.744
	-6.95873	17.6902	-6.95873	23.1583	-6.96073	15.6607
	-6.95836	17.7888	-6.95836	23.1215	-6.96036	15.7458
	-6.95799	17.8228	-6.95799	23.0327	-6.95999	15.68
	-6.95763	17.6724	-6.95763	22.9168	-6.95963	15.5798
	-6.95726	17.8358	-6.95726	22.8069	-6.95926	15.6808
	-6.95689	17.7433	-6.95689	22.7325	-6.95889	15.9511
	-6.95653	17.7054	-6.95653	22.7108	-6.95853	15.8888
	-6.95616	17.9179	-6.95616	22.7412	-6.95816	15.6406
	-6.95579	17.7623	-6.95579	22.8055	-6.95779	15.6777
	-6.95543	17.5856	-6.95543	22.8743	-6.95743	15.8234
	-6.95506	17.7695	-6.95506	22.9171	-6.95706	15.7723
	-6.95469	17.9154	-6.95469	22.9119	-6.95669	15.7581
	-6.95433	17.9316	-6.95433	22.8535	-6.95633	15.6263
	-6.95396	17.7929	-6.95396	22.7558	-6.95596	15.5109
	-6.95359	17.6879	-6.95359	22.6472	-6.95559	15.5891
	-6.95323	17.7416	-6.95323	22.5621	-6.95523	15.6817
	-6.95286	17.7465	-6.95286	22.5302	-6.95486	15.442
	-6.95249	17.8832	-6.95249	22.5655	-6.95449	15.4808
	-6.95213	17.6318	-6.95213	22.662	-6.95413	15.5021
	-6.95176	17.7233	-6.95176	22.7942	-6.95376	15.5
	-6.95139	17.5016	-6.95139	22.924	-6.95339	15.4152
	-6.95103	17.7175	-6.95103	23.0127	-6.95303	15.5931
	-6.95066	17.7386	-6.95066	23.0319	-6.95266	15.7495
	-6.95029	17.5938	-6.95029	22.9738	-6.95229	15.6511
	-6.94993	17.5001	-6.94993	22.8526	-6.95193	15.5867
	-6.94956	17.3126	-6.94956	22.7019	-6.95156	15.6126
	-6.94919	17.5686	-6.94919	22.5642	-6.95119	15.5798
	-6.94883	17.5446	-6.94883	22.4788	-6.95083	15.4964
	-6.94846	17.4337	-6.94846	22.4694	-6.95046	15.4087
	-6.94809	17.6202	-6.94809	22.5371	-6.95009	15.4365
	-6.94773	17.7372	-6.94773	22.6596	-6.94973	15.5477
	-6.94736	17.7192	-6.94736	22.7977	-6.94936	15.7127
	-6.94699	17.5128	-6.94699	22.9074	-6.94899	15.6457
	-6.94663	17.5699	-6.94663	22.9529	-6.94863	15.5905
	-6.94626	17.4368	-6.94626	22.9172	-6.94826	15.5241
	-6.94589	17.5493	-6.94589	22.8072	-6.94789	15.4947
	-6.94553	17.4499	-6.94553	22.6527	-6.94753	15.4522
	-6.94516	17.3692	-6.94516	22.496	-6.94716	15.4351
	-6.94479	17.4484	-6.94479	22.3801	-6.94679	15.4118
	-6.94443	17.5186	-6.94443	22.3358	-6.94643	15.4283
	-6.94406	17.7146	-6.94406	22.372	-6.94606	15.4658
	-6.94369	17.5984	-6.94369	22.4735	-6.94569	15.499
	-6.94333	17.6644	-6.94333	22.6055	-6.94533	15.5201
	-6.94296	17.5669	-6.94296	22.7245	-6.94496	15.3005
	-6.94259	17.6681	-6.94259	22.7915	-6.94459	15.4438
	-6.94223	17.6873	-6.94223	22.7834	-6.94423	15.4759
	-6.94186	17.6243	-6.94186	22.7004	-6.94386	15.4505
	-6.94149	17.5074	-6.94149	22.5654	-6.94349	15.3231
	-6.94113	17.5114	-6.94113	22.4172	-6.94313	15.3332
	-6.94076	17.346	-6.94076	22.2983	-6.94276	15.5
	-6.94039	17.3046	-6.94039	22.242	-6.94239	15.4072
	-6.94003	17.4855	-6.94003	22.2623	-6.94203	15.4708
	-6.93966	17.6942	-6.93966	22.3496	-6.94166	15.2967
	-6.93929	17.6666	-6.93929	22.474	-6.94129	15.201
	-6.93893	17.5793	-6.93893	22.5942	-6.94093	15.1114
	-6.93856	17.4422	-6.93856	22.6696	-6.94056	15.165
	-6.93819	17.5066	-6.93819	22.6735	-6.94019	15.1503
	-6.93783	17.5303	-6.93783	22.5999	-6.93983	15.2054
	-6.93746	17.3542	-6.93746	22.4657	-6.93946	15.3498
	-6.93709	17.3499	-6.93709	22.305	-6.93909	15.3517
	-6.93673	17.2367	-6.93673	22.159	-6.93873	15.2209
	-6.93636	17.4198	-6.93636	22.0635	-6.93836	15.213
	-6.93599	17.2245	-6.93599	22.0381	-6.93799	15.262
	-6.93563	17.215	-6.93563	22.0819	-6.93763	15.2774
	-6.93526	17.2031	-6.93526	22.1735	-6.93726	15.3079
	-6.93489	17.3276	-6.93489	22.2789	-6.93689	15.2615
	-6.93453	17.3298	-6.93453	22.362	-6.93653	15.1094
	-6.93416	17.276	-6.93416	22.3959	-6.93616	15.0433
	-6.93379	17.2524	-6.93379	22.3712	-6.93579	15.1098
	-6.93343	17.2465	-6.93343	22.2974	-6.93543	15.2436
	-6.93306	17.2196	-6.93306	22.2	-6.93506	15.1787
	-6.93269	17.2421	-6.93269	22.1112	-6.93469	15.0256
	-6.93233	17.3417	-6.93233	22.0595	-6.93433	15.1719
	-6.93196	17.1703	-6.93196	22.0607	-6.93396	15.1465
	-6.93159	17.2635	-6.93159	22.1124	-6.93359	15.1702
	-6.93123	17.2316	-6.93123	22.195	-6.93323	15.2045
	-6.93086	17.118	-6.93086	22.279	-6.93286	15.0618
	-6.93049	17.2232	-6.93049	22.3333	-6.93249	15.031
	-6.93013	17.5683	-6.93013	22.3365	-6.93213	14.8472
	-6.92976	17.517	-6.92976	22.2835	-6.93176	14.941
	-6.92939	17.2954	-6.92939	22.1867	-6.93139	14.9378
	-6.92903	17.1173	-6.92903	22.0733	-6.93102	14.995
	-6.92866	17.0728	-6.92866	21.9758	-6.93066	14.8795
	-6.92829	17.1175	-6.92829	21.9222	-6.93029	15.0026
	-6.92792	17.1442	-6.92792	21.927	-6.92992	14.9871
	-6.92756	17.3003	-6.92756	21.9863	-6.92956	14.952
	-6.92719	17.169	-6.92719	22.0797	-6.92919	14.9629
	-6.92682	17.2192	-6.92682	22.1753	-6.92882	14.8919
	-6.92646	17.2707	-6.92646	22.2411	-6.92846	14.8608
	-6.92609	17.0954	-6.92609	22.2534	-6.92809	14.795
	-6.92572	17.017	-6.92572	22.2053	-6.92772	14.9529
	-6.92536	17.0937	-6.92536	22.108	-6.92736	15.1486
	-6.92499	17.1947	-6.92499	21.9875	-6.92699	15.0207
	-6.92462	17.2507	-6.92462	21.876	-6.92662	15.1453
	-6.92426	17.2578	-6.92426	21.802	-6.92626	15.1834
	-6.92389	17.2253	-6.92389	21.7821	-6.92589	15.0068
	-6.92352	17.3538	-6.92352	21.8147	-6.92552	14.9286
	-6.92316	17.3208	-6.92316	21.8823	-6.92516	14.9582
	-6.92279	17.3359	-6.92279	21.9564	-6.92479	14.9722
	-6.92242	17.3463	-6.92242	22.0074	-6.92442	15.029
	-6.92206	17.2776	-6.92206	22.0142	-6.92406	15.019
	-6.92169	17.1985	-6.92169	21.9708	-6.92369	15.0485
	-6.92132	17.0713	-6.92132	21.8888	-6.92332	15.0187
	-6.92096	17.0333	-6.92096	21.7934	-6.92296	14.8285
	-6.92059	16.9785	-6.92059	21.7155	-6.92259	14.8285
	-6.92022	17.0056	-6.92022	21.6815	-6.92222	14.6255
	-6.91986	17.063	-6.91986	21.7044	-6.92186	14.7644
	-6.91949	17.1725	-6.91949	21.7791	-6.92149	14.763
	-6.91912	17.0418	-6.91912	21.8842	-6.92112	14.7272
	-6.91876	17.1627	-6.91876	21.9867	-6.92076	14.8109
	-6.91839	17.1246	-6.91839	22.0535	-6.92039	14.7313
	-6.91802	17.1542	-6.91802	22.0605	-6.92002	14.749
	-6.91766	16.9693	-6.91766	22.0012	-6.91966	14.7113
	-6.91729	16.9751	-6.91729	21.8886	-6.91929	14.6365
	-6.91692	16.932	-6.91692	21.7519	-6.91892	14.5693
	-6.91656	16.7653	-6.91656	21.6287	-6.91856	14.7001
	-6.91619	17.1243	-6.91619	21.5532	-6.91819	14.7904
	-6.91582	17.0916	-6.91582	21.5469	-6.91782	14.7483
	-6.91546	16.8714	-6.91546	21.612	-6.91746	14.8162
	-6.91509	16.9691	-6.91509	21.7308	-6.91709	14.631
	-6.91472	17.1417	-6.91472	21.8707	-6.91672	14.7626
	-6.91436	17.2677	-6.91436	21.9937	-6.91636	14.7532
	-6.91399	17.2868	-6.91399	22.0664	-6.91599	14.8045
	-6.91362	17.2183	-6.91362	22.07	-6.91562	14.9322
	-6.91326	17.1456	-6.91326	22.0035	-6.91526	14.8898
	-6.91289	17.1291	-6.91289	21.8836	-6.91489	14.6662
	-6.91252	16.9397	-6.91252	21.7389	-6.91452	14.6986
	-6.91216	16.9983	-6.91216	21.6003	-6.91416	14.7061
	-6.91179	17.0801	-6.91179	21.493	-6.91379	14.7413
	-6.91142	17.1682	-6.91142	21.4292	-6.91342	14.9078
	-6.91106	16.857	-6.91106	21.4069	-6.91306	14.8407
	-6.91069	17.0066	-6.91069	21.4123	-6.91269	14.7165
	-6.91032	17.1875	-6.91032	21.4258	-6.91232	14.7701
	-6.90996	16.9322	-6.90996	21.4306	-6.91196	14.6967
	-6.90959	16.994	-6.90959	21.4176	-6.91159	14.4671
	-6.90922	17.0752	-6.90922	21.3898	-6.91122	14.4469
	-6.90886	17.1808	-6.90886	21.3596	-6.91086	14.6087
	-6.90849	17.0982	-6.90849	21.3441	-6.91049	14.5719
	-6.90812	17.0519	-6.90812	21.3587	-6.91012	14.4662
	-6.90776	16.8364	-6.90776	21.4098	-6.90976	14.614
	-6.90739	16.9473	-6.90739	21.4918	-6.90939	14.642
	-6.90702	16.95	-6.90702	21.5879	-6.90902	14.5461
	-6.90666	16.9888	-6.90666	21.6747	-6.90866	14.5591
	-6.90629	16.9388	-6.90629	21.7292	-6.90829	14.6396
	-6.90592	16.9632	-6.90592	21.7369	-6.90792	14.6098
	-6.90556	16.894	-6.90556	21.6965	-6.90756	14.5514
	-6.90519	16.7944	-6.90519	21.6211	-6.90719	14.6206
	-6.90482	16.7922	-6.90482	21.5348	-6.90682	14.6096
	-6.90446	16.8127	-6.90446	21.4649	-6.90646	14.5207
	-6.90409	16.9332	-6.90409	21.4343	-6.90609	14.5283
	-6.90372	16.7978	-6.90372	21.453	-6.90572	14.4321
	-6.90336	16.8946	-6.90336	21.5157	-6.90536	14.2971
	-6.90299	16.9124	-6.90299	21.6021	-6.90499	14.4657
	-6.90262	17.1637	-6.90262	21.6833	-6.90462	14.4536
	-6.90226	17.1273	-6.90226	21.731	-6.90426	14.6024
	-6.90189	16.9455	-6.90189	21.7252	-6.90389	14.5309
	-6.90152	17.0038	-6.90152	21.6619	-6.90352	14.5128
	-6.90116	16.8999	-6.90116	21.5532	-6.90316	14.5212
	-6.90079	16.7008	-6.90079	21.4249	-6.90279	14.3007
	-6.90042	16.7713	-6.90042	21.3081	-6.90242	14.4776
	-6.90006	16.6941	-6.90006	21.2302	-6.90206	14.6321
	-6.89969	16.8087	-6.89969	21.2061	-6.90169	14.6717
	-6.89932	16.7646	-6.89932	21.2349	-6.90132	14.5692
	-6.89895	16.7891	-6.89895	21.2993	-6.90095	14.454
	-6.89859	16.9098	-6.89859	21.3723	-6.90059	14.457
	-6.89822	16.9055	-6.89822	21.4256	-6.90022	14.4309
	-6.89785	16.8757	-6.89785	21.4391	-6.89985	14.5527
	-6.89749	16.7935	-6.89749	21.4067	-6.89949	14.5557
	-6.89712	16.872	-6.89712	21.339	-6.89912	14.4803
	-6.89675	16.9277	-6.89675	21.259	-6.89875	14.3051
	-6.89639	16.9588	-6.89639	21.1946	-6.89839	14.1588
	-6.89602	16.7135	-6.89602	21.1693	-6.89802	14.1597
	-6.89565	16.8673	-6.89565	21.1934	-6.89765	13.9883
	-6.89529	16.6257	-6.89529	21.2609	-6.89729	14.1282
	-6.89492	16.7071	-6.89492	21.3496	-6.89692	14.1078
	-6.89455	16.8217	-6.89455	21.4289	-6.89655	14.1873
	-6.89419	16.7291	-6.89419	21.4684	-6.89619	14.201
	-6.89382	16.8217	-6.89382	21.449	-6.89582	14.2404
	-6.89345	16.8573	-6.89345	21.3687	-6.89545	14.4382
	-6.89309	16.8048	-6.89309	21.245	-6.89509	14.2365
	-6.89272	16.6896	-6.89272	21.1101	-6.89472	14.2222
	-6.89235	16.758	-6.89235	21.0019	-6.89435	14.2245
	-6.89199	16.6788	-6.89199	20.9525	-6.89399	14.1716
	-6.89162	16.7895	-6.89162	20.9788	-6.89362	14.2917
	-6.89125	16.8533	-6.89125	21.0763	-6.89325	14.3058
	-6.89089	16.9393	-6.89089	21.2201	-6.89289	14.3444
	-6.89052	16.7254	-6.89052	21.3722	-6.89252	14.1737
	-6.89015	16.5962	-6.89015	21.4916	-6.89215	14.2405
	-6.88979	16.6895	-6.88979	21.5468	-6.89179	14.1278
	-6.88942	16.8967	-6.88942	21.5246	-6.89142	14.1332
	-6.88905	17.0247	-6.88905	21.4339	-6.89105	14.1494
	-6.88869	16.6945	-6.88869	21.3027	-6.89069	14.1461
	-6.88832	16.7985	-6.88832	21.1692	-6.89032	14.1071
	-6.88795	16.7768	-6.88795	21.0713	-6.88995	14.0938
	-6.88759	16.872	-6.88759	21.0335	-6.88959	14.1665
	-6.88722	16.9543	-6.88722	21.0616	-6.88922	14.1215
	-6.88685	16.8585	-6.88685	21.1403	-6.88885	14.2835
	-6.88649	16.5855	-6.88649	21.239	-6.88849	14.166
	-6.88612	16.6908	-6.88612	21.3213	-6.88812	14.2107
	-6.88575	16.8454	-6.88575	21.3573	-6.88775	14.2013
	-6.88539	16.7575	-6.88539	21.3323	-6.88739	14.2019
	-6.88502	16.6836	-6.88502	21.2522	-6.88702	14.11
	-6.88465	16.8457	-6.88465	21.1407	-6.88665	14.1036
	-6.88429	16.6988	-6.88429	21.0327	-6.88629	14.1413
	-6.88392	16.6217	-6.88392	20.9622	-6.88592	14.1778
	-6.88355	16.7613	-6.88355	20.9517	-6.88555	14.2208
	-6.88319	16.7926	-6.88319	21.0047	-6.88519	14.2842
	-6.88282	16.6931	-6.88282	21.1039	-6.88482	14.2655
	-6.88245	16.6016	-6.88245	21.2163	-6.88445	14.0505
	-6.88209	16.7623	-6.88209	21.3034	-6.88409	13.9301
	-6.88172	16.7797	-6.88172	21.3323	-6.88372	13.8955
	-6.88135	16.7524	-6.88135	21.2862	-6.88335	14.0608
	-6.88099	16.5518	-6.88099	21.1703	-6.88299	14.0752
	-6.88062	16.7105	-6.88062	21.0097	-6.88262	14.105
	-6.88025	16.6718	-6.88025	20.8422	-6.88225	14.1863
	-6.87989	16.7388	-6.87989	20.7076	-6.88189	14.0666
	-6.87952	16.7609	-6.87952	20.6352	-6.88152	13.8714
	-6.87915	16.562	-6.87915	20.6355	-6.88115	13.931
	-6.87879	16.4496	-6.87879	20.698	-6.88079	13.9953
	-6.87842	16.4971	-6.87842	20.7936	-6.88042	13.8373
	-6.87805	16.4885	-6.87805	20.8854	-6.88005	13.8801
	-6.87769	16.3473	-6.87769	20.939	-6.87969	13.9939
	-6.87732	16.3995	-6.87732	20.9342	-6.87932	14.025
	-6.87695	16.4535	-6.87695	20.8704	-6.87895	14.0701
	-6.87659	16.4809	-6.87659	20.7666	-6.87859	13.9939
	-6.87622	16.7391	-6.87622	20.6552	-6.87822	13.9652
	-6.87585	16.6656	-6.87585	20.5709	-6.87785	13.9562
	-6.87549	16.6684	-6.87549	20.5405	-6.87749	13.8807
	-6.87512	16.6549	-6.87512	20.5731	-6.87712	13.8053
	-6.87475	16.6323	-6.87475	20.657	-6.87675	13.6985
	-6.87439	16.3568	-6.87439	20.7638	-6.87639	13.6061
	-6.87402	16.3497	-6.87402	20.8563	-6.87602	13.7051
	-6.87365	16.3719	-6.87365	20.901	-6.87565	13.6998
	-6.87329	16.5617	-6.87329	20.8779	-6.87529	13.6253
	-6.87292	16.7169	-6.87292	20.7873	-6.87492	13.83
	-6.87255	16.6393	-6.87255	20.6503	-6.87455	13.8066
	-6.87219	16.6189	-6.87219	20.5022	-6.87419	13.8988
	-6.87182	16.4623	-6.87182	20.382	-6.87382	13.9026
	-6.87145	16.2807	-6.87145	20.3212	-6.87345	13.9636
	-6.87109	16.2181	-6.87109	20.3329	-6.87309	13.81
	-6.87072	16.4346	-6.87072	20.4101	-6.87272	13.8822
	-6.87035	16.4568	-6.87035	20.5259	-6.87235	13.8733
	-6.86999	16.4723	-6.86999	20.6432	-6.87198	13.8734
	-6.86962	16.6237	-6.86962	20.7255	-6.87162	13.6046
	-6.86925	16.5177	-6.86925	20.7487	-6.87125	13.5345
	-6.86888	16.7224	-6.86888	20.7076	-6.87088	13.7647
	-6.86852	16.662	-6.86852	20.6173	-6.87052	13.6801
	-6.86815	16.5429	-6.86815	20.5086	-6.87015	13.7352
	-6.86778	16.5074	-6.86778	20.4173	-6.86978	13.6494
	-6.86742	16.427	-6.86742	20.3733	-6.86942	13.6461
	-6.86705	16.3373	-6.86705	20.391	-6.86905	13.6272
	-6.86668	16.353	-6.86668	20.4646	-6.86868	13.6796
	-6.86632	16.4228	-6.86632	20.5701	-6.86832	13.7214
	-6.86595	16.2883	-6.86595	20.673	-6.86795	13.8427
	-6.86558	16.2604	-6.86558	20.7389	-6.86758	13.7883
	-6.86522	16.5383	-6.86522	20.7452	-6.86722	13.6639
	-6.86485	16.5804	-6.86485	20.6875	-6.86685	13.6662
	-6.86448	16.3937	-6.86448	20.5815	-6.86648	13.7844
	-6.86412	16.3759	-6.86412	20.4588	-6.86612	13.9277
	-6.86375	16.5613	-6.86375	20.3561	-6.86575	13.7709
	-6.86338	16.7924	-6.86338	20.3044	-6.86538	13.7798
	-6.86302	16.5643	-6.86302	20.319	-6.86502	13.8222
	-6.86265	16.4235	-6.86265	20.3948	-6.86465	13.6513
	-6.86228	16.5214	-6.86228	20.5077	-6.86428	13.5727
	-6.86192	16.3541	-6.86192	20.6218	-6.86392	13.5981
	-6.86155	16.2803	-6.86155	20.7003	-6.86355	13.627
	-6.86118	16.3121	-6.86118	20.7168	-6.86318	13.6777
	-6.86082	16.4753	-6.86082	20.6638	-6.86282	13.6683
	-6.86045	16.4262	-6.86045	20.5538	-6.86245	13.8058
	-6.86008	16.2276	-6.86008	20.4167	-6.86208	13.6964
	-6.85972	16.4886	-6.85972	20.289	-6.86172	13.806
	-6.85935	16.3607	-6.85935	20.2039	-6.86135	13.7429
	-6.85898	16.4071	-6.85898	20.1803	-6.86098	13.5868
	-6.85862	16.4474	-6.85862	20.218	-6.86062	13.4532
	-6.85825	16.2598	-6.85825	20.2979	-6.86025	13.6034
	-6.85788	16.3265	-6.85788	20.3888	-6.85988	13.4347
	-6.85752	16.3407	-6.85752	20.457	-6.85952	13.3915
	-6.85715	16.236	-6.85715	20.478	-6.85915	13.515
	-6.85678	16.2557	-6.85678	20.4437	-6.85878	13.5528
	-6.85642	16.1866	-6.85642	20.3653	-6.85842	13.6427
	-6.85605	16.2373	-6.85605	20.2695	-6.85805	13.7181
	-6.85568	16.0944	-6.85568	20.1896	-6.85768	13.703
	-6.85532	16.3555	-6.85532	20.1551	-6.85732	13.6593
	-6.85495	16.4205	-6.85495	20.1819	-6.85695	13.4808
	-6.85458	16.2689	-6.85458	20.2671	-6.85658	13.4187
	-6.85422	16.2398	-6.85422	20.3896	-6.85622	13.3444
	-6.85385	16.2164	-6.85385	20.5164	-6.85585	13.4479
	-6.85348	16.3521	-6.85348	20.6136	-6.85548	13.4968
	-6.85312	16.4046	-6.85312	20.6557	-6.85512	13.5556
	-6.85275	16.4385	-6.85275	20.635	-6.85475	13.7751
	-6.85238	16.5325	-6.85238	20.5634	-6.85438	13.537
	-6.85202	16.4568	-6.85202	20.4676	-6.85402	13.4069
	-6.85165	16.2226	-6.85165	20.382	-6.85365	13.3675
	-6.85128	16.1561	-6.85128	20.3361	-6.85328	13.3508
	-6.85092	16.2228	-6.85092	20.3461	-6.85292	13.3725
	-6.85055	16.0433	-6.85055	20.4082	-6.85255	13.3317
	-6.85018	16.1215	-6.85018	20.5002	-6.85218	13.5124
	-6.84982	16.1745	-6.84982	20.5884	-6.85182	13.5078
	-6.84945	16.1271	-6.84945	20.6375	-6.85145	13.2452
	-6.84908	16.221	-6.84908	20.6226	-6.85108	13.4092
	-6.84872	16.2672	-6.84872	20.5377	-6.85072	13.6352
	-6.84835	16.1906	-6.84835	20.3977	-6.85035	13.5719
	-6.84798	16.3284	-6.84798	20.235	-6.84998	13.6103
	-6.84762	16.2594	-6.84762	20.0902	-6.84962	13.5086
	-6.84725	16.1703	-6.84725	20	-6.84925	13.4153
	-6.84688	16.0369	-6.84688	19.9862	-6.84888	13.2441
	-6.84652	16.0829	-6.84652	20.0494	-6.84852	13.4053
	-6.84615	16.3299	-6.84615	20.1689	-6.84815	13.4791
	-6.84578	16.4461	-6.84578	20.3083	-6.84778	13.5251
	-6.84542	16.371	-6.84542	20.4272	-6.84742	13.5147
	-6.84505	16.3784	-6.84505	20.4927	-6.84705	13.3669
	-6.84468	16.316	-6.84468	20.4892	-6.84668	13.2408
	-6.84432	16.4006	-6.84432	20.4217	-6.84632	13.1566
	-6.84395	16.4502	-6.84395	20.3145	-6.84595	13.1876
	-6.84358	16.1329	-6.84358	20.2023	-6.84558	13.317
	-6.84322	16.3323	-6.84322	20.1188	-6.84522	13.1832
	-6.84285	16.3174	-6.84285	20.0868	-6.84485	13.1472
	-6.84248	16.3105	-6.84248	20.1102	-6.84448	13.4112
	-6.84212	16.2055	-6.84212	20.1741	-6.84412	13.4719
	-6.84175	16.3642	-6.84175	20.2497	-6.84375	13.3677
	-6.84138	16.3248	-6.84138	20.3043	-6.84338	13.5589
	-6.84102	16.2125	-6.84102	20.3125	-6.84302	13.5435
	-6.84065	16.1287	-6.84065	20.2654	-6.84265	13.2825
	-6.84028	16.212	-6.84028	20.173	-6.84228	13.4353
	-6.83991	16.172	-6.83991	20.0623	-6.84191	13.3869
	-6.83955	15.9439	-6.83955	19.9686	-6.84155	13.3889
	-6.83918	15.8017	-6.83918	19.9238	-6.84118	13.3233
	-6.83881	15.7336	-6.83881	19.9458	-6.84081	13.2576
	-6.83845	15.8954	-6.83845	20.0319	-6.84045	13.0904
	-6.83808	16.1905	-6.83808	20.1588	-6.84008	13.1533
	-6.83771	16.234	-6.83771	20.289	-6.83971	13.2058
	-6.83735	16.1918	-6.83735	20.3822	-6.83935	13.2172
	-6.83698	15.989	-6.83698	20.4071	-6.83898	13.4695
	-6.83661	16.333	-6.83661	20.3523	-6.83861	13.4554
	-6.83625	16.2018	-6.83625	20.2296	-6.83825	13.2683
	-6.83588	16.0151	-6.83588	20.0717	-6.83788	13.1693
	-6.83551	16.0348	-6.83551	19.9224	-6.83751	13.2383
	-6.83515	16.1969	-6.83515	19.8239	-6.83715	13.1172
	-6.83478	16.3184	-6.83478	19.804	-6.83678	13.076
	-6.83441	16.1809	-6.83441	19.8676	-6.83641	13.1732
	-6.83405	15.9656	-6.83405	19.9953	-6.83605	13.0392
	-6.83368	15.9839	-6.83368	20.1485	-6.83568	13.1899
	-6.83331	15.9889	-6.83331	20.2815	-6.83531	13.1684
	-6.83295	15.8709	-6.83295	20.3546	-6.83495	13.1404
	-6.83258	15.9472	-6.83258	20.3465	-6.83458	13.2018
	-6.83221	15.8931	-6.83221	20.2595	-6.83421	13.2523
	-6.83185	16.0296	-6.83185	20.1191	-6.83385	13.322
	-6.83148	15.9675	-6.83148	19.9671	-6.83348	13.1057
	-6.83111	16.0382	-6.83111	19.8466	-6.83311	12.904
	-6.83075	15.9902	-6.83075	19.7909	-6.83275	13.1227
	-6.83038	15.9343	-6.83038	19.8119	-6.83238	13.2196
	-6.83001	15.9683	-6.83001	19.8986	-6.83201	13.191
	-6.82965	16.0871	-6.82965	20.0191	-6.83165	13.1928
	-6.82928	16.096	-6.82928	20.1326	-6.83128	13.0718
	-6.82891	16.128	-6.82891	20.201	-6.83091	12.984
	-6.82855	15.7631	-6.82855	20.201	-6.83055	13.154
	-6.82818	15.9406	-6.82818	20.1324	-6.83018	13.1107
	-6.82781	16.1602	-6.82781	20.0168	-6.82981	13.1232
	-6.82745	16.2485	-6.82745	19.891	-6.82945	13.2619
	-6.82708	16.1909	-6.82708	19.7954	-6.82908	12.9935
	-6.82671	16.2047	-6.82671	19.7606	-6.82871	12.9347
	-6.82635	16.1875	-6.82635	19.7978	-6.82835	12.8922
	-6.82598	16.0713	-6.82598	19.8947	-6.82798	12.9675
	-6.82561	16.2259	-6.82561	20.0191	-6.82761	12.9636
	-6.82525	16.1317	-6.82525	20.1288	-6.82725	13.1078
	-6.82488	15.9727	-6.82488	20.185	-6.82688	13.1307
	-6.82451	16.0828	-6.82451	20.164	-6.82651	13.0039
	-6.82415	15.97	-6.82415	20.0663	-6.82615	13.1002
	-6.82378	15.9694	-6.82378	19.9161	-6.82578	12.9894
	-6.82341	16.1935	-6.82341	19.755	-6.82541	12.9788
	-6.82305	16.4104	-6.82305	19.6294	-6.82505	12.9975
	-6.82268	16.3629	-6.82268	19.577	-6.82468	12.996
	-6.82231	16.2453	-6.82231	19.6145	-6.82431	12.7893
	-6.82195	16.0733	-6.82195	19.733	-6.82395	12.7348
	-6.82158	16.1889	-6.82158	19.8995	-6.82358	12.7276
	-6.82121	16.1367	-6.82121	20.0671	-6.82321	12.8244
	-6.82085	15.8396	-6.82085	20.188	-6.82285	12.9542
	-6.82048	15.9087	-6.82048	20.2283	-6.82248	13.0692
	-6.82011	16.1177	-6.82011	20.1776	-6.82211	12.9458
	-6.81975	16.207	-6.81975	20.0517	-6.82175	12.9458
	-6.81938	16.0008	-6.81938	19.8891	-6.82138	13.0622
	-6.81901	15.8854	-6.81901	19.7389	-6.82101	13.0203
	-6.81865	15.8816	-6.81865	19.6465	-6.82065	12.7827
	-6.81828	15.9059	-6.81828	19.6413	-6.82028	13.0832
	-6.81791	16.0145	-6.81791	19.7275	-6.81991	13.1125
	-6.81755	15.8597	-6.81755	19.8839	-6.81955	13.0586
	-6.81718	15.7954	-6.81718	20.0702	-6.81918	12.9513
	-6.81681	16.1387	-6.81681	20.2385	-6.81881	12.8707
	-6.81645	16.0419	-6.81645	20.3473	-6.81845	12.873
	-6.81608	15.9426	-6.81608	20.3718	-6.81808	12.8239
	-6.81571	15.863	-6.81571	20.311	-6.81771	12.9855
	-6.81535	15.8681	-6.81535	20.1853	-6.81735	12.8951
	-6.81498	15.8207	-6.81498	20.03	-6.81698	12.718
	-6.81461	15.786	-6.81461	19.8837	-6.81661	12.8914
	-6.81425	15.9156	-6.81425	19.7773	-6.81625	12.9567
	-6.81388	16.1155	-6.81388	19.7257	-6.81588	12.5692
	-6.81351	16.0733	-6.81351	19.7254	-6.81551	12.7937
	-6.81315	16.048	-6.81315	19.7572	-6.81515	12.8607
	-6.81278	16.0658	-6.81278	19.7949	-6.81478	12.7959
	-6.81241	15.9178	-6.81241	19.8141	-6.81441	12.9127
	-6.81205	15.8471	-6.81205	19.8009	-6.81405	13.0393
	-6.81168	15.7586	-6.81168	19.756	-6.81368	13.0549
	-6.81131	15.8542	-6.81131	19.6932	-6.81331	12.9941
	-6.81095	15.9394	-6.81095	19.634	-6.81295	12.8281
	-6.81058	16.0382	-6.81058	19.5994	-6.81258	12.7705
	-6.81021	16.0747	-6.81021	19.6022	-6.81221	12.8569
	-6.80984	16.1443	-6.80984	19.6415	-6.81184	13.0177
	-6.80948	16.1263	-6.80948	19.7034	-6.81148	13.0759
	-6.80911	15.9232	-6.80911	19.7656	-6.81111	13.0138
	-6.80874	15.8837	-6.80874	19.8047	-6.81074	13.0319
	-6.80838	15.9535	-6.80838	19.805	-6.81038	12.8134
	-6.80801	15.8788	-6.80801	19.7638	-6.81001	12.6505
	-6.80764	15.9417	-6.80764	19.6936	-6.80964	12.581
	-6.80728	16.0933	-6.80728	19.6176	-6.80928	12.8126
	-6.80691	16.1481	-6.80691	19.5623	-6.80891	12.9289
	-6.80654	16.0447	-6.80654	19.5486	-6.80854	13.0805
	-6.80618	16.0115	-6.80618	19.5842	-6.80818	12.9594
	-6.80581	15.989	-6.80581	19.66	-6.80781	12.836
	-6.80544	16.0361	-6.80544	19.7524	-6.80744	12.6525
	-6.80508	16.0254	-6.80508	19.8303	-6.80708	12.6886
	-6.80471	15.9182	-6.80471	19.8645	-6.80671	12.6685
	-6.80434	16.098	-6.80434	19.8381	-6.80634	12.6668
	-6.80398	16.1875	-6.80398	19.7524	-6.80598	12.761
	-6.80361	16.0705	-6.80361	19.628	-6.80561	12.8764
	-6.80324	15.9553	-6.80324	19.4988	-6.80524	12.7491
	-6.80288	16.0652	-6.80288	19.4026	-6.80488	12.6656
	-6.80251	15.9913	-6.80251	19.3695	-6.80451	12.7189
	-6.80214	16.1371	-6.80214	19.4128	-6.80414	12.7176
	-6.80178	16.1823	-6.80178	19.5239	-6.80378	12.667
	-6.80141	16.1009	-6.80141	19.6742	-6.80341	12.5545
	-6.80104	16.0678	-6.80104	19.8238	-6.80304	12.7258
	-6.80068	15.9111	-6.80068	19.9321	-6.80268	12.6192
	-6.80031	15.8962	-6.80031	19.9706	-6.80231	12.6224
	-6.79994	15.9201	-6.79994	19.9305	-6.80194	12.8025
	-6.79958	15.8303	-6.79958	19.8266	-6.80158	12.7158
	-6.79921	15.8303	-6.79921	19.6907	-6.80121	12.7688
	-6.79884	15.927	-6.79884	19.5636	-6.80084	12.7082
	-6.79848	15.8611	-6.79848	19.4819	-6.80048	12.6961
	-6.79811	15.8311	-6.79811	19.4663	-6.80011	12.6932
	-6.79774	15.5995	-6.79774	19.517	-6.79974	12.7817
	-6.79738	15.5823	-6.79738	19.6122	-6.79938	12.7701
	-6.79701	15.555	-6.79701	19.7165	-6.79901	12.5673
	-6.79664	15.8344	-6.79664	19.7919	-6.79864	12.748
	-6.79628	15.7208	-6.79628	19.8093	-6.79828	12.7307
	-6.79591	15.7134	-6.79591	19.7586	-6.79791	12.7945
	-6.79554	15.8648	-6.79554	19.6515	-6.79754	12.8019
	-6.79518	15.7882	-6.79518	19.5181	-6.79718	12.6315
	-6.79481	15.7823	-6.79481	19.3971	-6.79681	12.5863
	-6.79444	15.8756	-6.79444	19.3237	-6.79644	12.6303
	-6.79408	16.0027	-6.79408	19.3179	-6.79608	12.721
	-6.79371	15.9048	-6.79371	19.3787	-6.79571	12.664
	-6.79334	15.8462	-6.79334	19.4829	-6.79534	12.6488
	-6.79298	15.7714	-6.79298	19.5936	-6.79498	12.6797
	-6.79261	15.7605	-6.79261	19.6709	-6.79461	12.8229
	-6.79224	15.7884	-6.79224	19.6856	-6.79424	12.7278
	-6.79188	15.9985	-6.79188	19.6275	-6.79388	12.7375
	-6.79151	15.8927	-6.79151	19.5107	-6.79351	12.87
	-6.79114	15.9397	-6.79114	19.3695	-6.79314	12.5412
	-6.79078	15.9939	-6.79078	19.2472	-6.79278	12.5029
	-6.79041	16.0716	-6.79041	19.1839	-6.79241	12.5499
	-6.79004	15.9817	-6.79004	19.2023	-6.79204	12.5591
	-6.78968	16.0049	-6.78968	19.3013	-6.79168	12.7033
	-6.78931	15.8883	-6.78931	19.4544	-6.79131	12.6202
	-6.78894	15.6996	-6.78894	19.6167	-6.79094	12.41
	-6.78858	15.608	-6.78858	19.7388	-6.79058	12.653
	-6.78821	15.6223	-6.78821	19.7809	-6.79021	12.5401
	-6.78784	15.6432	-6.78784	19.7248	-6.78984	12.4914
	-6.78748	15.7293	-6.78748	19.5795	-6.78948	12.5155
	-6.78711	15.7968	-6.78711	19.3814	-6.78911	12.5624
	-6.78674	15.8153	-6.78674	19.1784	-6.78874	12.6463
	-6.78638	15.8585	-6.78638	19.024	-6.78838	12.8464
	-6.78601	15.8014	-6.78601	18.9537	-6.78801	12.9262
	-6.78564	15.7992	-6.78564	18.9815	-6.78764	12.8816
	-6.78528	15.7299	-6.78528	19.0903	-6.78728	12.8467
	-6.78491	15.684	-6.78491	19.2414	-6.78691	12.5865
	-6.78454	15.5417	-6.78454	19.3854	-6.78654	12.5009
	-6.78418	15.5028	-6.78418	19.4754	-6.78618	12.5218
	-6.78381	15.451	-6.78381	19.482	-6.78581	12.5053
	-6.78344	15.7213	-6.78344	19.4032	-6.78544	12.5077
	-6.78308	15.8026	-6.78308	19.2645	-6.78508	12.4246
	-6.78271	15.7774	-6.78271	19.1057	-6.78471	12.3627
	-6.78234	15.8032	-6.78234	18.9783	-6.78434	12.5361
	-6.78198	15.6077	-6.78198	18.923	-6.78398	12.2618
	-6.78161	15.709	-6.78161	18.9578	-6.78361	12.0243
	-6.78124	15.7011	-6.78124	19.0777	-6.78324	12.2387
	-6.78087	15.7876	-6.78087	19.2487	-6.78287	12.3082
	-6.78051	15.9099	-6.78051	19.4255	-6.78251	12.4892
	-6.78014	15.9417	-6.78014	19.561	-6.78214	12.5972
	-6.77977	16.0681	-6.77977	19.6213	-6.78177	12.3259
	-6.77941	16.0027	-6.77941	19.5946	-6.78141	12.3926
	-6.77904	15.9295	-6.77904	19.4947	-6.78104	12.4325
	-6.77867	15.734	-6.77867	19.3553	-6.78067	12.5394
	-6.77831	15.6501	-6.77831	19.2194	-6.78031	12.6145
	-6.77794	15.6231	-6.77794	19.1265	-6.77994	12.5121
	-6.77757	15.61	-6.77757	19.0977	-6.77957	12.5235
	-6.77721	15.6242	-6.77721	19.1346	-6.77921	12.5166
	-6.77684	15.8229	-6.77684	19.215	-6.77884	12.4545
	-6.77647	15.7126	-6.77647	19.3049	-6.77847	12.5359
	-6.77611	15.6651	-6.77611	19.3666	-6.77811	12.4867
	-6.77574	15.7973	-6.77574	19.3735	-6.77774	12.3132
	-6.77537	15.829	-6.77537	19.3188	-6.77737	12.59
	-6.77501	15.7145	-6.77501	19.2158	-6.77701	12.7105
	-6.77464	15.9321	-6.77464	19.0985	-6.77664	12.7344
	-6.77427	15.9172	-6.77427	19.0036	-6.77627	12.614
	-6.77391	15.6381	-6.77391	18.9659	-6.77591	12.7898
	-6.77354	15.6941	-6.77354	19.0023	-6.77554	12.6393
	-6.77317	15.5408	-6.77317	19.1074	-6.77517	12.6468
	-6.77281	15.5459	-6.77281	19.2554	-6.77481	12.5449
	-6.77244	15.7318	-6.77244	19.4061	-6.77444	12.4221
	-6.77207	15.6856	-6.77207	19.5191	-6.77407	12.2694
	-6.77171	15.709	-6.77171	19.5639	-6.77371	12.2349
	-6.77134	15.7168	-6.77134	19.5313	-6.77334	12.1999
	-6.77097	15.9512	-6.77097	19.4352	-6.77297	12.4957
	-6.77061	15.9537	-6.77061	19.3083	-6.77261	12.3844
	-6.77024	15.764	-6.77024	19.192	-6.77224	12.4127
	-6.76987	15.6827	-6.76987	19.1245	-6.77187	12.3803
	-6.76951	15.6384	-6.76951	19.1277	-6.77151	12.6405
	-6.76914	15.5824	-6.76914	19.2012	-6.77114	12.8777
	-6.76877	15.7856	-6.76877	19.3228	-6.77077	12.7756
	-6.76841	15.9117	-6.76841	19.4546	-6.77041	12.6073
	-6.76804	15.816	-6.76804	19.5553	-6.77004	12.5961
	-6.76767	15.7141	-6.76767	19.5932	-6.76967	12.6343
	-6.76731	15.7117	-6.76731	19.5551	-6.76931	12.3148
	-6.76694	15.6262	-6.76694	19.4517	-6.76894	12.381
	-6.76657	15.5697	-6.76657	19.3125	-6.76857	12.6301
	-6.76621	15.5325	-6.76621	19.1779	-6.76821	12.4301
	-6.76584	15.7952	-6.76584	19.0863	-6.76784	12.3927
	-6.76547	15.727	-6.76547	19.0621	-6.76747	12.3849
	-6.76511	15.7576	-6.76511	19.1083	-6.76711	12.334
	-6.76474	15.8627	-6.76474	19.2057	-6.76674	12.3909
	-6.76437	15.7731	-6.76437	19.3192	-6.76637	12.2829
	-6.76401	15.7081	-6.76401	19.409	-6.76601	12.2449
	-6.76364	15.5163	-6.76364	19.4426	-6.76564	12.5596
	-6.76327	15.404	-6.76327	19.4058	-6.76527	12.6518
	-6.76291	15.2454	-6.76291	19.3064	-6.76491	12.4367
	-6.76254	15.4438	-6.76254	19.1727	-6.76454	12.3233
	-6.76217	15.6909	-6.76217	19.0448	-6.76417	12.1988
	-6.76181	15.7951	-6.76181	18.9612	-6.76381	12.1299
	-6.76144	15.636	-6.76144	18.9479	-6.76344	12.434
	-6.76107	15.8845	-6.76107	19.0103	-6.76307	12.4221
	-6.76071	15.7179	-6.76071	19.1299	-6.76271	12.5212
	-6.76034	15.7312	-6.76034	19.2721	-6.76234	12.4285
	-6.75997	15.7736	-6.75997	19.3948	-6.76197	12.4584
	-6.75961	15.6607	-6.75961	19.4615	-6.76161	12.5428
	-6.75924	15.5865	-6.75924	19.4527	-6.76124	12.4351
	-6.75887	15.6543	-6.75887	19.372	-6.76087	12.6385
	-6.75851	15.6355	-6.75851	19.2433	-6.76051	12.5934
	-6.75814	15.4796	-6.75814	19.1049	-6.76014	12.412
	-6.75777	15.4633	-6.75777	18.9975	-6.75977	12.1238
	-6.75741	15.4361	-6.75741	18.9514	-6.75941	12.2526
	-6.75704	15.5559	-6.75704	18.9779	-6.75904	12.3946
	-6.75667	15.4731	-6.75667	19.0662	-6.75867	12.3115
	-6.75631	15.5507	-6.75631	19.1868	-6.75831	12.4205
	-6.75594	15.6685	-6.75594	19.3012	-6.75794	12.602
	-6.75557	15.8202	-6.75557	19.3728	-6.75757	12.6342
	-6.75521	15.6823	-6.75521	19.3787	-6.75721	12.537
	-6.75484	15.5986	-6.75484	19.3164	-6.75684	12.3794
	-6.75447	15.7183	-6.75447	19.2032	-6.75647	12.3338
	-6.75411	15.8348	-6.75411	19.0718	-6.75611	12.209
	-6.75374	15.7852	-6.75374	18.9585	-6.75574	12.2718
	-6.75337	15.6528	-6.75337	18.8937	-6.75537	12.3345
	-6.75301	15.5464	-6.75301	18.8915	-6.75501	12.3088
	-6.75264	15.5852	-6.75264	18.9472	-6.75464	12.2216
	-6.75227	15.6642	-6.75227	19.0385	-6.75427	12.2265
	-6.75191	15.8678	-6.75191	19.1332	-6.75391	12.3229
	-6.75154	15.8544	-6.75154	19.2002	-6.75354	12.3361
	-6.75117	15.7953	-6.75117	19.2178	-6.75317	12.3662
	-6.7508	15.8395	-6.7508	19.1819	-6.7528	12.4759
	-6.75044	15.7492	-6.75044	19.105	-6.75244	12.3462
	-6.75007	15.5805	-6.75007	19.0127	-6.75207	12.3649
	-6.7497	15.5851	-6.7497	18.9348	-6.7517	12.3486
	-6.74934	15.6644	-6.74934	18.8953	-6.75134	12.1514
	-6.74897	15.5941	-6.74897	18.9051	-6.75097	12.2486
	-6.7486	15.5808	-6.7486	18.9581	-6.7506	12.4488
	-6.74824	15.4484	-6.74824	19.0349	-6.75024	12.1849
	-6.74787	15.5829	-6.74787	19.1075	-6.74987	11.9966
	-6.7475	15.8018	-6.7475	19.1495	-6.7495	12.2968
	-6.74714	15.6507	-6.74714	19.1452	-6.74914	12.6037
	-6.74677	15.7186	-6.74677	19.0935	-6.74877	12.4129
	-6.7464	15.7967	-6.7464	19.0094	-6.7484	12.4699
	-6.74604	15.7438	-6.74604	18.9183	-6.74804	12.3415
	-6.74567	15.7526	-6.74567	18.8482	-6.74767	12.2257
	-6.7453	15.8119	-6.7453	18.8207	-6.7473	12.1406
	-6.74494	15.7488	-6.74494	18.8441	-6.74694	12.2798
	-6.74457	15.6195	-6.74457	18.9105	-6.74657	12.3659
	-6.7442	15.5805	-6.7442	18.9991	-6.7462	12.2704
	-6.74384	15.5981	-6.74384	19.0822	-6.74584	12.1193
	-6.74347	15.7127	-6.74347	19.1346	-6.74547	12.3872
	-6.7431	15.7721	-6.7431	19.1419	-6.7451	12.4909
	-6.74274	15.7129	-6.74274	19.1042	-6.74474	12.3779
	-6.74237	15.5561	-6.74237	19.0364	-6.74437	12.2752
	-6.742	15.5533	-6.742	18.9626	-6.744	12.1986
	-6.74164	15.5636	-6.74164	18.9082	-6.74364	12.289
	-6.74127	15.4861	-6.74127	18.8907	-6.74327	12.1815
	-6.7409	15.351	-6.7409	18.9145	-6.7429	12.3186
	-6.74054	15.2324	-6.74054	18.9678	-6.74254	12.2912
	-6.74017	15.5003	-6.74017	19.0273	-6.74217	12.1767
	-6.7398	15.7191	-6.7398	19.0659	-6.7418	12.3599
	-6.73944	15.5064	-6.73944	19.0608	-6.74144	12.3429
	-6.73907	15.5327	-6.73907	19.0034	-6.74107	12.0633
	-6.7387	15.5755	-6.7387	18.9015	-6.7407	12.2359
	-6.73834	15.8071	-6.73834	18.7792	-6.74034	12.3273
	-6.73797	15.6633	-6.73797	18.6698	-6.73997	12.0328
	-6.7376	15.6429	-6.7376	18.6061	-6.7396	12.0587
	-6.73724	15.5799	-6.73724	18.6103	-6.73924	12.1538
	-6.73687	15.336	-6.73687	18.687	-6.73887	12.1434
	-6.7365	15.4909	-6.7365	18.8208	-6.7385	12.2253
	-6.73614	15.5927	-6.73614	18.9805	-6.73814	12.3904
	-6.73577	15.7135	-6.73577	19.1274	-6.73777	12.4826
	-6.7354	15.5768	-6.7354	19.2264	-6.7374	12.5571
	-6.73504	15.578	-6.73504	19.2555	-6.73704	12.7632
	-6.73467	15.8053	-6.73467	19.2124	-6.73667	12.5659
	-6.7343	15.697	-6.7343	19.1135	-6.7363	12.5981
	-6.73394	15.6754	-6.73394	18.9896	-6.73594	12.3874
	-6.73357	15.597	-6.73357	18.8759	-6.73557	12.4034
	-6.7332	15.5469	-6.7332	18.8008	-6.7352	12.0938
	-6.73284	15.6738	-6.73284	18.7787	-6.73484	12.0599
	-6.73247	15.7567	-6.73247	18.8059	-6.73447	12.2139
	-6.7321	15.3329	-6.7321	18.8627	-6.7341	12.2129
	-6.73174	15.2029	-6.73174	18.921	-6.73374	12.2929
	-6.73137	15.3502	-6.73137	18.9532	-6.73337	12.357
	-6.731	15.4189	-6.731	18.9421	-6.733	12.1369
	-6.73064	15.4099	-6.73064	18.8867	-6.73264	12.2355
	-6.73027	15.4211	-6.73027	18.8015	-6.73227	12.3735
	-6.7299	15.5247	-6.7299	18.7128	-6.7319	12.2331
	-6.72954	15.581	-6.72954	18.6492	-6.73154	12.3468
	-6.72917	15.5402	-6.72917	18.6326	-6.73117	12.3474
	-6.7288	15.5652	-6.7288	18.6701	-6.7308	12.2871
	-6.72844	15.5461	-6.72844	18.7518	-6.73044	12.0461
	-6.72807	15.3965	-6.72807	18.8537	-6.73007	12.1626
	-6.7277	15.5104	-6.7277	18.9452	-6.7297	12.2423
	-6.72734	15.5333	-6.72734	18.9989	-6.72934	12.0401
	-6.72697	15.5588	-6.72697	18.9997	-6.72897	12.0108
	-6.7266	15.373	-6.7266	18.9503	-6.7286	12.1757
	-6.72624	15.6729	-6.72624	18.8702	-6.72824	12.3738
	-6.72587	15.7346	-6.72587	18.7901	-6.72787	12.4533
	-6.7255	15.7282	-6.7255	18.742	-6.7275	12.2982
	-6.72514	15.6829	-6.72514	18.7485	-6.72714	12.3483
	-6.72477	15.4912	-6.72477	18.8152	-6.72677	12.3249
	-6.7244	15.5497	-6.7244	18.9272	-6.7264	11.9032
	-6.72404	15.4497	-6.72404	19.0538	-6.72604	11.9523
	-6.72367	15.5022	-6.72367	19.157	-6.72567	12.2755
	-6.7233	15.5073	-6.7233	19.2026	-6.7253	12.2704
	-6.72294	15.6268	-6.72294	19.172	-6.72494	11.9984
	-6.72257	15.5727	-6.72257	19.0681	-6.72457	12.1612
	-6.7222	15.3759	-6.7222	18.9156	-6.7242	12.1609
	-6.72183	15.3621	-6.72183	18.7541	-6.72383	12.0284
	-6.72147	15.491	-6.72147	18.6279	-6.72347	11.9442
	-6.7211	15.5307	-6.7211	18.572	-6.7231	11.95
	-6.72073	15.3557	-6.72073	18.6019	-6.72273	12.2279
	-6.72037	15.447	-6.72037	18.709	-6.72237	12.0703
	-6.72	15.5397	-6.72	18.8623	-6.722	12.1113
	-6.71963	15.5526	-6.71963	19.0172	-6.72163	12.1655
	-6.71927	15.841	-6.71927	19.1283	-6.72127	12.0772
	-6.7189	15.7403	-6.7189	19.1628	-6.7209	11.963
	-6.71853	15.7613	-6.71853	19.11	-6.72053	12.149
	-6.71817	15.7073	-6.71817	18.9836	-6.72017	12.2608
	-6.7178	15.8441	-6.7178	18.8194	-6.7198	12.4054
	-6.71743	15.6974	-6.71743	18.6637	-6.71943	12.0069
	-6.71707	15.477	-6.71707	18.5605	-6.71907	11.8875
	-6.7167	15.1606	-6.7167	18.5393	-6.7187	12.1421
	-6.71633	15.3156	-6.71633	18.6065	-6.71833	12.1486
	-6.71597	15.4884	-6.71597	18.7447	-6.71797	12.1375
	-6.7156	15.2025	-6.7156	18.9177	-6.7176	12.1944
	-6.71523	15.1443	-6.71523	19.0816	-6.71723	12.0987
	-6.71487	15.1633	-6.71487	19.1973	-6.71687	11.9215
	-6.7145	15.2553	-6.7145	19.2411	-6.7165	12.0064
	-6.71413	15.0813	-6.71413	19.2101	-6.71613	12.0958
	-6.71377	15.3383	-6.71377	19.1223	-6.71577	11.9003
	-6.7134	15.44	-6.7134	19.0091	-6.7154	11.9408
	-6.71303	15.354	-6.71303	18.9053	-6.71503	12.1564
	-6.71267	15.4609	-6.71267	18.8379	-6.71467	12.2597
	-6.7123	15.5048	-6.7123	18.8186	-6.7143	12.1412
	-6.71193	15.3475	-6.71193	18.8409	-6.71393	12.4141
	-6.71157	15.4936	-6.71157	18.8832	-6.71357	12.1997
	-6.7112	15.4833	-6.7112	18.9177	-6.7132	12.3177
	-6.71083	15.4292	-6.71083	18.919	-6.71283	11.9393
	-6.71047	15.4365	-6.71047	18.8742	-6.71247	11.9196
	-6.7101	15.3601	-6.7101	18.7861	-6.7121	11.9615
	-6.70973	15.4517	-6.70973	18.674	-6.71173	12.1343
	-6.70937	15.3027	-6.70937	18.5666	-6.71137	12.2487
	-6.709	15.463	-6.709	18.4937	-6.711	12.1773
	-6.70863	15.4897	-6.70863	18.4763	-6.71063	12.0905
	-6.70827	15.2881	-6.70827	18.5201	-6.71027	11.9354
	-6.7079	15.3007	-6.7079	18.6135	-6.7099	11.9009
	-6.70753	15.4407	-6.70753	18.7311	-6.70953	12.1364
	-6.70717	15.5308	-6.70717	18.8414	-6.70917	12.2972
	-6.7068	15.4997	-6.7068	18.916	-6.7088	12.2244
	-6.70643	15.5558	-6.70643	18.9379	-6.70843	11.7935
	-6.70607	15.4184	-6.70607	18.9061	-6.70807	11.8328
	-6.7057	15.6243	-6.7057	18.8352	-6.7077	11.9999
	-6.70533	15.6021	-6.70533	18.7498	-6.70733	12.0487
	-6.70497	15.318	-6.70497	18.6766	-6.70697	12.049
	-6.7046	15.2405	-6.7046	18.6357	-6.7066	11.7873
	-6.70423	15.345	-6.70423	18.6347	-6.70623	11.907
	-6.70387	15.4828	-6.70387	18.6669	-6.70587	11.9802
	-6.7035	15.4364	-6.7035	18.7144	-6.7055	11.9676
	-6.70313	15.2646	-6.70313	18.7549	-6.70513	11.8378
	-6.70277	15.3775	-6.70277	18.7704	-6.70477	11.9445
	-6.7024	15.3704	-6.7024	18.7527	-6.7044	11.9847
	-6.70203	15.405	-6.70203	18.7075	-6.70403	11.877
	-6.70167	15.0733	-6.70167	18.6524	-6.70367	11.7957
	-6.7013	14.9349	-6.7013	18.6103	-6.7033	12.0849
	-6.70093	15.1767	-6.70093	18.6021	-6.70293	12.0673
	-6.70057	15.3384	-6.70057	18.6382	-6.70257	12.0001
	-6.7002	15.3643	-6.7002	18.7141	-6.7022	11.8132
	-6.69983	15.3336	-6.69983	18.8105	-6.70183	11.6209
	-6.69947	15.2545	-6.69947	18.8982	-6.70147	11.6557
	-6.6991	15.156	-6.6991	18.9472	-6.7011	11.7793
	-6.69873	15.2772	-6.69873	18.9358	-6.70073	11.8035
	-6.69837	15.3723	-6.69837	18.8586	-6.70037	11.8306
	-6.698	15.3372	-6.698	18.729	-6.7	11.9455
	-6.69763	15.3983	-6.69763	18.5763	-6.69963	12.017
	-6.69727	15.3896	-6.69727	18.4384	-6.69927	12.0568
	-6.6969	15.2942	-6.6969	18.3505	-6.6989	12.0896
	-6.69653	15.2414	-6.69653	18.3352	-6.69853	11.9891
	-6.69617	15.0931	-6.69617	18.3953	-6.69817	11.9152
	-6.6958	15.1995	-6.6958	18.5132	-6.6978	11.8876
	-6.69543	15.3317	-6.69543	18.6548	-6.69743	11.7809
	-6.69507	15.3162	-6.69507	18.7799	-6.69707	11.901
	-6.6947	15.2286	-6.6947	18.8535	-6.6967	11.7516
	-6.69433	15.1889	-6.69433	18.8557	-6.69633	11.8109
	-6.69397	15.1794	-6.69397	18.7873	-6.69597	12.0298
	-6.6936	15.4535	-6.6936	18.6698	-6.6956	12.0105
	-6.69323	15.5807	-6.69323	18.5386	-6.69523	11.7527
	-6.69287	15.5238	-6.69287	18.4327	-6.69487	11.8781
	-6.6925	15.6009	-6.6925	18.3836	-6.6945	11.9924
	-6.69213	15.6062	-6.69213	18.406	-6.69413	12.0463
	-6.69176	15.4454	-6.69176	18.4945	-6.69376	12.3293
	-6.6914	15.2046	-6.6914	18.6252	-6.6934	12.3319
	-6.69103	15.3511	-6.69103	18.7634	-6.69303	12.1466
	-6.69066	15.2678	-6.69066	18.8743	-6.69266	12.1368
	-6.6903	15.5693	-6.6903	18.9324	-6.6923	12.1378
	-6.68993	15.5129	-6.68993	18.9287	-6.69193	12.0616
	-6.68956	15.4954	-6.68956	18.8734	-6.69156	11.9176
	-6.6892	15.4027	-6.6892	18.7903	-6.6912	11.871
	-6.68883	15.421	-6.68883	18.7097	-6.69083	12.0286
	-6.68846	15.5157	-6.68846	18.6583	-6.69046	12.0234
	-6.6881	15.6113	-6.6881	18.6515	-6.6901	11.9966
	-6.68773	15.6922	-6.68773	18.6883	-6.68973	11.8988
	-6.68736	15.3428	-6.68736	18.7527	-6.68936	11.7346
	-6.687	15.3971	-6.687	18.8196	-6.689	11.7647
	-6.68663	15.3323	-6.68663	18.8622	-6.68863	11.8057
	-6.68626	15.596	-6.68626	18.8615	-6.68826	11.9003
	-6.6859	15.5596	-6.6859	18.8131	-6.6879	11.8835
	-6.68553	15.6266	-6.68553	18.7264	-6.68753	11.8216
	-6.68516	15.6709	-6.68516	18.6245	-6.68716	11.886
	-6.6848	15.7501	-6.6848	18.534	-6.6868	11.8999
	-6.68443	15.6795	-6.68443	18.4789	-6.68643	12.0632
	-6.68406	15.6227	-6.68406	18.4718	-6.68606	11.9552
	-6.6837	15.449	-6.6837	18.511	-6.6857	11.8344
	-6.68333	15.4837	-6.68333	18.5809	-6.68533	11.9909
	-6.68296	15.4504	-6.68296	18.6575	-6.68496	11.9219
	-6.6826	15.5975	-6.6826	18.7156	-6.6846	11.8646
	-6.68223	15.7212	-6.68223	18.738	-6.68423	11.9665
	-6.68186	15.4807	-6.68186	18.7195	-6.68386	12.0458
	-6.6815	15.3516	-6.6815	18.669	-6.6835	12.0147
	-6.68113	15.4945	-6.68113	18.6069	-6.68313	12.1302
	-6.68076	15.3813	-6.68076	18.5572	-6.68276	11.8625
	-6.6804	15.4849	-6.6804	18.5405	-6.6824	11.8098
	-6.68003	15.5705	-6.68003	18.5675	-6.68203	12.0626
	-6.67966	15.3843	-6.67966	18.6345	-6.68166	12.0593
	-6.6793	15.2886	-6.6793	18.7248	-6.6813	11.957
	-6.67893	15.4441	-6.67893	18.8143	-6.68093	11.9034
	-6.67856	15.5875	-6.67856	18.8775	-6.68056	11.6165
	-6.6782	15.8259	-6.6782	18.8963	-6.6802	11.5943
	-6.67783	15.5822	-6.67783	18.8642	-6.67983	11.839
	-6.67746	15.4485	-6.67746	18.7891	-6.67946	11.8288
	-6.6771	15.4848	-6.6771	18.6891	-6.6791	11.8725
	-6.67673	15.4911	-6.67673	18.5881	-6.67873	12.0292
	-6.67636	15.5741	-6.67636	18.5075	-6.67836	12.015
	-6.676	15.3626	-6.676	18.4612	-6.678	11.9415
	-6.67563	15.2965	-6.67563	18.4516	-6.67763	11.9991
	-6.67526	15.1371	-6.67526	18.4703	-6.67726	11.8582
	-6.6749	15.1102	-6.6749	18.5028	-6.6769	11.8917
	-6.67453	15.3366	-6.67453	18.5333	-6.67653	12.0202
	-6.67416	15.4459	-6.67416	18.5512	-6.67616	11.8904
	-6.6738	15.4092	-6.6738	18.5543	-6.6758	11.8467
	-6.67343	15.5368	-6.67343	18.5495	-6.67543	11.8587
	-6.67306	15.4529	-6.67306	18.5489	-6.67506	11.8585
	-6.6727	15.4433	-6.6727	18.5649	-6.6747	12.0429
	-6.67233	15.5431	-6.67233	18.6046	-6.67433	12.0677
	-6.67196	15.3119	-6.67196	18.6655	-6.67396	12.0193
	-6.6716	15.113	-6.6716	18.7351	-6.6736	11.9011
	-6.67123	15.2447	-6.67123	18.7945	-6.67323	11.9449
	-6.67086	15.2566	-6.67086	18.8233	-6.67286	11.8308
	-6.6705	15.1988	-6.6705	18.8081	-6.6725	11.871
	-6.67013	15.305	-6.67013	18.7463	-6.67213	11.8956
	-6.66976	15.3675	-6.66976	18.6498	-6.67176	11.7849
	-6.6694	15.5954	-6.6694	18.5416	-6.6714	11.9756
	-6.66903	15.4668	-6.66903	18.4507	-6.67103	12.1314
	-6.66866	15.4961	-6.66866	18.4028	-6.67066	12.0523
	-6.6683	15.242	-6.6683	18.4129	-6.6703	12.1003
	-6.66793	14.8808	-6.66793	18.48	-6.66993	11.8996
	-6.66756	15.1526	-6.66756	18.5865	-6.66956	11.9517
	-6.6672	15.3394	-6.6672	18.7031	-6.6692	12.0108
	-6.66683	15.4192	-6.66683	18.7966	-6.66883	11.9771
	-6.66646	15.3245	-6.66646	18.8409	-6.66846	11.9296
	-6.6661	15.1943	-6.6661	18.8237	-6.6681	12.1045
	-6.66573	15.2148	-6.66573	18.752	-6.66773	12.0847
	-6.66536	15.2734	-6.66536	18.6502	-6.66736	11.9532
	-6.665	15.2818	-6.665	18.5531	-6.667	11.8974
	-6.66463	15.2959	-6.66463	18.496	-6.66663	11.8984
	-6.66426	15.2257	-6.66426	18.5036	-6.66626	12.0421
	-6.6639	15.2683	-6.6639	18.5829	-6.6659	11.9318
	-6.66353	15.3155	-6.66353	18.7194	-6.66553	12.1226
	-6.66316	15.4672	-6.66316	18.8811	-6.66516	12.0958
	-6.66279	15.5145	-6.66279	19.0269	-6.66479	11.9943
	-6.66243	15.35	-6.66243	19.118	-6.66443	11.9476
	-6.66206	15.4777	-6.66206	19.1294	-6.66406	11.8295
	-6.66169	15.4388	-6.66169	19.0561	-6.66369	11.981
	-6.66133	15.3629	-6.66133	18.9157	-6.66333	11.8517
	-6.66096	15.3019	-6.66096	18.7428	-6.66296	12.0217
	-6.66059	15.3557	-6.66059	18.5799	-6.66259	12.1637
	-6.66023	15.5235	-6.66023	18.4652	-6.66223	12.1963
	-6.65986	15.6075	-6.65986	18.4222	-6.66186	11.9987
	-6.65949	15.5725	-6.65949	18.454	-6.66149	11.9743
	-6.65913	15.5299	-6.65913	18.5429	-6.66113	11.8689
	-6.65876	15.3755	-6.65876	18.6564	-6.66076	11.9861
	-6.65839	15.0843	-6.65839	18.757	-6.66039	11.9208
	-6.65803	15.1325	-6.65803	18.8134	-6.66003	11.7074
	-6.65766	15.3844	-6.65766	18.8086	-6.65966	11.8019
	-6.65729	15.2907	-6.65729	18.7453	-6.65929	11.9578
	-6.65693	15.3871	-6.65693	18.6435	-6.65893	11.8237
	-6.65656	15.4613	-6.65656	18.534	-6.65856	11.8003
	-6.65619	15.5594	-6.65619	18.4491	-6.65819	11.8615
	-6.65583	15.6343	-6.65583	18.4128	-6.65783	11.9272
	-6.65546	15.7788	-6.65546	18.4343	-6.65746	11.8685
	-6.65509	15.5582	-6.65509	18.5055	-6.65709	11.7463
	-6.65473	15.4134	-6.65473	18.6047	-6.65673	11.8895
	-6.65436	15.5682	-6.65436	18.703	-6.65636	11.8191
	-6.65399	15.5682	-6.65399	18.7734	-6.65599	11.8691
	-6.65363	15.5315	-6.65363	18.7982	-6.65563	11.7768
	-6.65326	15.3335	-6.65326	18.7735	-6.65526	11.4648
	-6.65289	15.189	-6.65289	18.7092	-6.65489	11.5211
	-6.65253	15.3713	-6.65253	18.6252	-6.65453	11.5951
	-6.65216	15.4899	-6.65216	18.5439	-6.65416	11.7552
	-6.65179	15.5094	-6.65179	18.4843	-6.65379	11.9313
	-6.65143	15.6528	-6.65143	18.4559	-6.65343	11.8767
	-6.65106	15.5293	-6.65106	18.4577	-6.65306	11.7972
	-6.65069	15.3243	-6.65069	18.48	-6.65269	11.8055
	-6.65033	15.2478	-6.65033	18.5089	-6.65233	11.7982
	-6.64996	15.1752	-6.64996	18.532	-6.65196	11.8588
	-6.64959	15.2467	-6.64959	18.5432	-6.65159	12.0136
	-6.64923	15.3714	-6.64923	18.5439	-6.65123	11.8629
	-6.64886	15.469	-6.64886	18.5426	-6.65086	11.6823
	-6.64849	15.5251	-6.64849	18.5496	-6.65049	11.6729
	-6.64813	15.3751	-6.64813	18.5734	-6.65013	11.6846
	-6.64776	15.527	-6.64776	18.6145	-6.64976	11.7102
	-6.64739	15.8415	-6.64739	18.666	-6.64939	11.6657
	-6.64703	15.7845	-6.64703	18.713	-6.64903	11.7159
	-6.64666	15.6672	-6.64666	18.7389	-6.64866	11.6882
	-6.64629	15.6137	-6.64629	18.7302	-6.64829	11.6256
	-6.64593	15.5993	-6.64593	18.683	-6.64793	11.7669
	-6.64556	15.4567	-6.64556	18.6048	-6.64756	11.9383
	-6.64519	15.5344	-6.64519	18.5141	-6.64719	11.872
	-6.64483	15.329	-6.64483	18.4359	-6.64683	11.7611
	-6.64446	15.3523	-6.64446	18.3937	-6.64646	11.7162
	-6.64409	15.4523	-6.64409	18.4022	-6.64609	11.5291
	-6.64373	15.2291	-6.64373	18.4623	-6.64573	11.7303
	-6.64336	15.2064	-6.64336	18.5593	-6.64536	11.904
	-6.64299	15.1582	-6.64299	18.6664	-6.64499	11.9968
	-6.64263	15.1953	-6.64263	18.7525	-6.64463	11.9198
	-6.64226	15.2937	-6.64226	18.7908	-6.64426	11.7968
	-6.64189	15.3443	-6.64189	18.7676	-6.64389	11.5538
	-6.64153	15.4622	-6.64153	18.6868	-6.64353	11.8799
	-6.64116	15.4724	-6.64116	18.5695	-6.64316	11.9005
	-6.64079	15.3917	-6.64079	18.4487	-6.64279	11.9836
	-6.64043	15.439	-6.64043	18.3592	-6.64243	11.9543
	-6.64006	15.4536	-6.64006	18.3282	-6.64206	11.8364
	-6.63969	15.2497	-6.63969	18.3664	-6.64169	11.7121
	-6.63933	15.2433	-6.63933	18.4644	-6.64133	12.0073
	-6.63896	15.1679	-6.63896	18.5955	-6.64096	12.1222
	-6.63859	15.2069	-6.63859	18.7223	-6.64059	12.1008
	-6.63823	15.1101	-6.63823	18.8088	-6.64023	11.9771
	-6.63786	15.1764	-6.63786	18.8294	-6.63986	11.8102
	-6.63749	15.2351	-6.63749	18.7776	-6.63949	11.7993
	-6.63713	15.3644	-6.63713	18.6678	-6.63913	11.8577
	-6.63676	15.524	-6.63676	18.5311	-6.63876	11.755
	-6.63639	15.521	-6.63639	18.4063	-6.63839	11.8977
	-6.63603	15.5549	-6.63603	18.3288	-6.63803	11.9135
	-6.63566	15.7192	-6.63566	18.3204	-6.63766	11.9127
	-6.63529	15.5658	-6.63529	18.3834	-6.63729	11.9144
	-6.63493	15.2488	-6.63493	18.4998	-6.63693	11.7488
	-6.63456	15.1871	-6.63456	18.6373	-6.63656	11.7929
	-6.63419	15.3235	-6.63419	18.7591	-6.63619	11.8885
	-6.63383	15.4251	-6.63383	18.8344	-6.63583	11.7821
	-6.63346	15.3278	-6.63346	18.8472	-6.63546	11.5985
	-6.63309	15.4256	-6.63309	18.8008	-6.63509	11.4851
	-6.63272	15.4035	-6.63272	18.7157	-6.63472	11.6809
	-6.63236	15.48	-6.63236	18.6224	-6.63436	11.9963
	-6.63199	15.3443	-6.63199	18.552	-6.63399	11.9147
	-6.63162	15.3057	-6.63162	18.5263	-6.63362	11.9024
	-6.63126	15.3662	-6.63126	18.551	-6.63326	11.7631
	-6.63089	15.3808	-6.63089	18.6153	-6.63289	11.8585
	-6.63052	15.3059	-6.63052	18.6947	-6.63252	12.105
	-6.63016	15.2577	-6.63016	18.7601	-6.63216	11.8613
	-6.62979	15.2849	-6.62979	18.7867	-6.63179	12.0382
	-6.62942	15.3691	-6.62942	18.7625	-6.63142	11.8022
	-6.62906	15.2125	-6.62906	18.6925	-6.63106	11.8521
	-6.62869	15.2241	-6.62869	18.596	-6.63069	11.91
	-6.62832	15.4469	-6.62832	18.502	-6.63032	11.9704
	-6.62796	15.2746	-6.62796	18.4392	-6.62996	11.9475
	-6.62759	15.0517	-6.62759	18.427	-6.62959	11.9881
	-6.62722	15.1439	-6.62722	18.4704	-6.62922	12.0278
	-6.62686	15.2119	-6.62686	18.5574	-6.62886	11.9783
	-6.62649	15.2243	-6.62649	18.664	-6.62849	11.9278
	-6.62612	15.4654	-6.62612	18.7613	-6.62812	11.818
	-6.62576	15.71	-6.62576	18.8244	-6.62776	12.0309
	-6.62539	15.6743	-6.62539	18.8404	-6.62739	11.968
	-6.62502	15.6637	-6.62502	18.8114	-6.62702	11.8425
	-6.62466	15.6556	-6.62466	18.7535	-6.62666	11.7787
	-6.62429	15.6415	-6.62429	18.6905	-6.62629	11.8555
	-6.62392	15.6904	-6.62392	18.6458	-6.62592	11.7072
	-6.62356	15.675	-6.62356	18.6341	-6.62556	11.7829
	-6.62319	15.6785	-6.62319	18.6565	-6.62519	11.7985
	-6.62282	15.7908	-6.62282	18.6999	-6.62482	11.8796
	-6.62246	15.447	-6.62246	18.742	-6.62446	11.6712
	-6.62209	15.364	-6.62209	18.7591	-6.62409	11.6564
	-6.62172	15.3798	-6.62172	18.7345	-6.62372	11.9319
	-6.62136	15.5059	-6.62136	18.6657	-6.62336	12.0242
	-6.62099	15.4503	-6.62099	18.5662	-6.62299	11.9791
	-6.62062	15.3673	-6.62062	18.4627	-6.62262	11.9419
	-6.62026	15.2786	-6.62026	18.3867	-6.62226	11.77
	-6.61989	15.3117	-6.61989	18.365	-6.62189	11.6266
	-6.61952	15.3917	-6.61952	18.4105	-6.62152	11.8857
	-6.61916	15.5047	-6.61916	18.5166	-6.62116	11.8977
	-6.61879	15.5012	-6.61879	18.6585	-6.62079	11.8359
	-6.61842	15.3118	-6.61842	18.7991	-6.62042	11.7168
	-6.61806	15.2862	-6.61806	18.8993	-6.62006	11.6681
	-6.61769	15.4866	-6.61769	18.9301	-6.61969	11.803
	-6.61732	15.6462	-6.61732	18.8811	-6.61932	11.8436
	-6.61696	15.5625	-6.61696	18.7641	-6.61896	11.919
	-6.61659	15.3879	-6.61659	18.6106	-6.61859	11.9859
	-6.61622	15.269	-6.61622	18.4627	-6.61822	12.0387
	-6.61586	15.3238	-6.61586	18.3606	-6.61786	11.8604
	-6.61549	15.3218	-6.61549	18.3313	-6.61749	11.8704
	-6.61512	15.2569	-6.61512	18.3801	-6.61712	11.7013
	-6.61476	15.2679	-6.61476	18.4894	-6.61676	11.7843
	-6.61439	15.1952	-6.61439	18.6231	-6.61639	11.5839
	-6.61402	15.3054	-6.61402	18.7378	-6.61602	11.6056
	-6.61366	15.4535	-6.61366	18.7957	-6.61566	11.6962
	-6.61329	15.5278	-6.61329	18.7757	-6.61529	11.7924
	-6.61292	15.6448	-6.61292	18.6804	-6.61492	11.7753
	-6.61256	15.5316	-6.61256	18.5346	-6.61456	11.8752
	-6.61219	15.6956	-6.61219	18.379	-6.61419	11.8832
	-6.61182	15.5851	-6.61182	18.2576	-6.61382	11.6636
	-6.61146	15.3588	-6.61146	18.2053	-6.61346	11.9625
	-6.61109	15.3355	-6.61109	18.2369	-6.61309	11.8008
	-6.61072	15.5908	-6.61072	18.3439	-6.61272	11.6325
	-6.61036	15.6537	-6.61036	18.4963	-6.61236	11.5527
	-6.60999	15.4138	-6.60999	18.6522	-6.61199	11.8461
	-6.60962	15.1651	-6.60962	18.7698	-6.61162	12.1585
	-6.60926	15.1658	-6.60926	18.82	-6.61126	11.9122
	-6.60889	15.2638	-6.60889	18.7941	-6.61089	12.0666
	-6.60852	15.3123	-6.60852	18.7066	-6.61052	11.9587
	-6.60816	15.0847	-6.60816	18.5893	-6.61016	11.9976
	-6.60779	14.9998	-6.60779	18.4817	-6.60979	11.9052
	-6.60742	15.3799	-6.60742	18.4194	-6.60942	11.7716
	-6.60706	15.5624	-6.60706	18.4225	-6.60906	11.5241
	-6.60669	15.529	-6.60669	18.4908	-6.60869	11.7009
	-6.60632	15.4117	-6.60632	18.6041	-6.60832	11.7359
	-6.60596	15.3294	-6.60596	18.7285	-6.60796	11.7087
	-6.60559	15.1859	-6.60559	18.828	-6.60759	11.8497
	-6.60522	15.2814	-6.60522	18.8745	-6.60722	11.9262
	-6.60486	15.4779	-6.60486	18.8564	-6.60686	12.0757
	-6.60449	15.4468	-6.60449	18.7818	-6.60649	12.0784
	-6.60412	15.1892	-6.60412	18.6746	-6.60612	11.8762
	-6.60375	15.0627	-6.60375	18.5663	-6.60575	11.8941
	-6.60339	15.1113	-6.60339	18.4864	-6.60539	11.7072
	-6.60302	14.9271	-6.60302	18.4522	-6.60502	11.503
	-6.60265	15.3524	-6.60265	18.4649	-6.60465	11.7441
	-6.60229	15.6535	-6.60229	18.5089	-6.60429	12.0446
	-6.60192	15.3676	-6.60192	18.5584	-6.60392	12.0003
	-6.60155	15.3475	-6.60155	18.5863	-6.60355	11.8564
	-6.60119	15.3462	-6.60119	18.5743	-6.60319	11.6213
	-6.60082	15.278	-6.60082	18.5189	-6.60282	11.5536
	-6.60045	15.2571	-6.60045	18.4335	-6.60245	11.5979
	-6.60009	15.3306	-6.60009	18.3436	-6.60209	11.7784
	-6.59972	15.1194	-6.59972	18.2796	-6.60172	11.9062
	-6.59935	15.3279	-6.59935	18.2654	-6.60135	11.8562
	-6.59899	15.2043	-6.59899	18.3107	-6.60099	11.9944
	-6.59862	15.0645	-6.59862	18.4067	-6.60062	12.0214
	-6.59825	15.0673	-6.59825	18.5274	-6.60025	12.0485
	-6.59789	15.248	-6.59789	18.6382	-6.59989	11.9719
	-6.59752	15.2873	-6.59752	18.7045	-6.59952	11.7804
	-6.59715	15.3754	-6.59715	18.7046	-6.59915	11.7531
	-6.59679	15.1543	-6.59679	18.6349	-6.59879	11.8604
	-6.59642	15.4516	-6.59642	18.5133	-6.59842	11.8639
	-6.59605	15.7739	-6.59605	18.3735	-6.59805	11.834
	-6.59569	15.5591	-6.59569	18.2556	-6.59769	11.8288
	-6.59532	15.6354	-6.59532	18.1949	-6.59732	11.8016
	-6.59495	15.6072	-6.59495	18.2095	-6.59695	11.7949
	-6.59459	15.5837	-6.59459	18.2981	-6.59659	12.149
	-6.59422	15.3091	-6.59422	18.4372	-6.59622	11.9499
	-6.59385	15.4792	-6.59385	18.5887	-6.59585	11.7639
	-6.59349	15.6089	-6.59349	18.713	-6.59549	11.608
	-6.59312	15.441	-6.59312	18.7784	-6.59512	11.6388
	-6.59275	15.6647	-6.59275	18.7708	-6.59475	11.6404
	-6.59239	15.6701	-6.59239	18.6985	-6.59439	11.7766
	-6.59202	15.4505	-6.59202	18.5878	-6.59402	11.7914
	-6.59165	15.3794	-6.59165	18.4757	-6.59365	11.9061
	-6.59129	15.5372	-6.59129	18.3977	-6.59329	11.848
	-6.59092	15.3687	-6.59092	18.3769	-6.59292	11.6907
	-6.59055	15.2211	-6.59055	18.4184	-6.59255	11.8009
	-6.59019	15.5126	-6.59019	18.5065	-6.59219	11.7299
	-6.58982	15.4198	-6.58982	18.612	-6.59182	11.8544
	-6.58945	15.4186	-6.58945	18.7	-6.59145	11.9134
	-6.58909	15.4617	-6.58909	18.742	-6.59109	11.7624
	-6.58872	15.4941	-6.58872	18.7249	-6.59072	11.8489
	-6.58835	15.2602	-6.58835	18.6543	-6.59035	11.6833
	-6.58799	15.2362	-6.58799	18.5537	-6.58999	11.597
	-6.58762	15.4821	-6.58762	18.4552	-6.58962	11.8349
	-6.58725	15.345	-6.58725	18.3908	-6.58925	11.7581
	-6.58689	15.3502	-6.58689	18.3809	-6.58889	11.7336
	-6.58652	15.0209	-6.58652	18.428	-6.58852	11.8174
	-6.58615	15.1289	-6.58615	18.5169	-6.58815	12.0404
	-6.58579	15.3819	-6.58579	18.618	-6.58779	11.8132
	-6.58542	15.3531	-6.58542	18.6986	-6.58742	11.8152
	-6.58505	15.1179	-6.58505	18.7325	-6.58705	12.0213
	-6.58469	15.5756	-6.58469	18.7094	-6.58669	12.0743
	-6.58432	15.6948	-6.58432	18.6381	-6.58632	11.8681
	-6.58395	15.5753	-6.58395	18.545	-6.58595	11.6732
	-6.58359	15.5893	-6.58359	18.4649	-6.58559	11.6142
	-6.58322	15.3989	-6.58322	18.4303	-6.58522	11.5741
	-6.58285	15.2439	-6.58285	18.4611	-6.58485	11.5733
	-6.58249	15.3902	-6.58249	18.5565	-6.58449	11.6915
	-6.58212	15.4362	-6.58212	18.6954	-6.58412	11.8329
	-6.58175	15.3315	-6.58175	18.8408	-6.58375	11.7706
	-6.58139	15.2163	-6.58139	18.9511	-6.58339	11.8101
	-6.58102	15.2496	-6.58102	18.9923	-6.58302	11.9737
	-6.58065	15.4455	-6.58065	18.948	-6.58265	11.7317
	-6.58029	15.574	-6.58029	18.8253	-6.58229	11.7214
	-6.57992	15.5285	-6.57992	18.6533	-6.58192	11.7427
	-6.57955	15.6186	-6.57955	18.4746	-6.58155	11.8819
	-6.57919	15.2516	-6.57919	18.3339	-6.58119	11.8685
	-6.57882	15.2031	-6.57882	18.2653	-6.58082	11.9067
	-6.57845	15.3295	-6.57845	18.2825	-6.58045	11.8037
	-6.57809	15.2248	-6.57809	18.3758	-6.58009	11.6984
	-6.57772	14.9904	-6.57772	18.5144	-6.57972	11.696
	-6.57735	15.1098	-6.57735	18.6575	-6.57935	11.6102
	-6.57699	15.2298	-6.57699	18.7643	-6.57899	11.5851
	-6.57662	15.2785	-6.57662	18.8071	-6.57862	11.8196
	-6.57625	15.1727	-6.57625	18.7785	-6.57825	11.7275
	-6.57589	15.0634	-6.57589	18.6923	-6.57789	11.6539
	-6.57552	15.1116	-6.57552	18.579	-6.57752	11.7921
	-6.57515	15.2957	-6.57515	18.4752	-6.57715	11.563
	-6.57479	15.3891	-6.57479	18.4131	-6.57679	11.7716
	-6.57442	15.2421	-6.57442	18.41	-6.57642	11.9444
	-6.57405	15.2936	-6.57405	18.464	-6.57605	11.9438
	-6.57368	15.4511	-6.57368	18.5552	-6.57568	11.8408
	-6.57332	15.355	-6.57332	18.6521	-6.57532	11.9007
	-6.57295	15.2377	-6.57295	18.7225	-6.57495	11.8509
	-6.57258	15.1921	-6.57258	18.7429	-6.57458	11.7883
	-6.57222	15.2534	-6.57222	18.7057	-6.57422	11.5946
	-6.57185	15.4767	-6.57185	18.6218	-6.57385	11.6336
	-6.57148	15.4611	-6.57148	18.5157	-6.57348	11.6657
	-6.57112	15.2881	-6.57112	18.4186	-6.57312	11.7349
	-6.57075	15.2649	-6.57075	18.3576	-6.57275	11.8856
	-6.57038	15.5714	-6.57038	18.3479	-6.57238	11.9385
	-6.57002	15.3235	-6.57002	18.3887	-6.57202	11.756
	-6.56965	15.4708	-6.56965	18.463	-6.57165	11.7582
	-6.56928	15.3908	-6.56928	18.545	-6.57128	11.6381
	-6.56892	15.3571	-6.56892	18.6074	-6.57092	11.5729
	-6.56855	15.2675	-6.56855	18.6309	-6.57055	11.8256
	-6.56818	15.3068	-6.56818	18.61	-6.57018	11.9145
	-6.56782	15.1459	-6.56782	18.5539	-6.56982	11.962
	-6.56745	15.2512	-6.56745	18.4838	-6.56945	11.9355
	-6.56708	15.2189	-6.56708	18.4245	-6.56908	11.7401
	-6.56672	15.2219	-6.56672	18.397	-6.56872	11.5761
	-6.56635	15.2253	-6.56635	18.4102	-6.56835	11.8165
	-6.56598	15.2309	-6.56598	18.4593	-6.56798	11.6997
	-6.56562	15.5326	-6.56562	18.5265	-6.56762	11.8476
	-6.56525	15.3059	-6.56525	18.5878	-6.56725	11.7451
	-6.56488	15.0401	-6.56488	18.6207	-6.56688	11.6721
	-6.56452	15.1779	-6.56452	18.6133	-6.56652	11.7324
	-6.56415	15.2667	-6.56415	18.5673	-6.56615	11.958
	-6.56378	15.3215	-6.56378	18.4992	-6.56578	11.8331
	-6.56342	15.3846	-6.56342	18.4348	-6.56542	11.8406
	-6.56305	15.043	-6.56305	18.4008	-6.56505	11.7344
	-6.56268	15.2539	-6.56268	18.4162	-6.56468	11.6419
	-6.56232	15.4415	-6.56232	18.4851	-6.56432	11.6955
	-6.56195	15.4039	-6.56195	18.5946	-6.56395	11.6817
	-6.56158	15.3438	-6.56158	18.7184	-6.56358	11.5144
	-6.56122	15.3577	-6.56122	18.8233	-6.56322	11.4701
	-6.56085	15.4599	-6.56085	18.8808	-6.56285	11.8494
	-6.56048	15.6442	-6.56048	18.8745	-6.56248	12.0419
	-6.56012	15.536	-6.56012	18.8067	-6.56212	11.957
	-6.55975	15.3316	-6.55975	18.6973	-6.56175	11.8343
	-6.55938	15.3493	-6.55938	18.5788	-6.56138	11.8741
	-6.55902	15.2687	-6.55902	18.4865	-6.56102	11.8835
	-6.55865	15.3493	-6.55865	18.4477	-6.56065	11.7737
	-6.55828	15.3606	-6.55828	18.4736	-6.56028	11.7134
	-6.55792	15.3494	-6.55792	18.5557	-6.55992	11.7789
	-6.55755	15.4454	-6.55755	18.6688	-6.55955	11.8465
	-6.55718	15.5717	-6.55718	18.7779	-6.55918	11.9788
	-6.55682	15.3938	-6.55682	18.8495	-6.55882	12.0387
	-6.55645	15.3861	-6.55645	18.862	-6.55845	12.0878
	-6.55608	15.285	-6.55608	18.8115	-6.55808	11.9591
	-6.55572	15.5469	-6.55572	18.7138	-6.55772	11.9989
	-6.55535	15.5241	-6.55535	18.599	-6.55735	11.8797
	-6.55498	15.3357	-6.55498	18.5024	-6.55698	11.9102
	-6.55462	15.5021	-6.55462	18.4529	-6.55662	11.9754
	-6.55425	15.4581	-6.55425	18.4648	-6.55625	11.8679
	-6.55388	15.3481	-6.55388	18.5323	-6.55588	11.7651
	-6.55352	15.3142	-6.55352	18.6323	-6.55552	11.6801
	-6.55315	15.1747	-6.55315	18.7308	-6.55515	11.9444
	-6.55278	15.2706	-6.55278	18.794	-6.55478	11.861
	-6.55242	15.2732	-6.55242	18.7988	-6.55442	11.9279
	-6.55205	15.2863	-6.55205	18.74	-6.55405	11.97
	-6.55168	15.4686	-6.55168	18.6328	-6.55368	11.8663
	-6.55132	15.4472	-6.55132	18.5076	-6.55332	11.8907
	-6.55095	15.1941	-6.55095	18.4011	-6.55295	11.9196
	-6.55058	15.143	-6.55058	18.3449	-6.55258	11.8085
	-6.55022	15.4333	-6.55022	18.3557	-6.55222	11.5278
	-6.54985	15.605	-6.54985	18.4297	-6.55185	11.5537
	-6.54948	15.6145	-6.54948	18.5443	-6.55148	11.7588
	-6.54912	15.3165	-6.54912	18.6635	-6.55112	11.7462
	-6.54875	15.1998	-6.54875	18.7504	-6.55075	11.6666
	-6.54838	15.2871	-6.54838	18.7779	-6.55038	11.8545
	-6.54802	15.1172	-6.54802	18.737	-6.55002	11.799
	-6.54765	15.1885	-6.54765	18.6395	-6.54965	11.7918
	-6.54728	15.2153	-6.54728	18.5159	-6.54928	11.7414
	-6.54692	15.0288	-6.54692	18.4042	-6.54892	11.8263
	-6.54655	15.121	-6.54655	18.3399	-6.54855	11.5095
	-6.54618	15.2002	-6.54618	18.3445	-6.54818	11.674
	-6.54582	15.501	-6.54582	18.4189	-6.54782	12.0594
	-6.54545	15.6137	-6.54545	18.5424	-6.54745	11.804
	-6.54508	15.3326	-6.54508	18.6797	-6.54708	11.5624
	-6.54471	15.2451	-6.54471	18.7904	-6.54671	11.6118
	-6.54435	15.1783	-6.54435	18.8415	-6.54635	11.8805
	-6.54398	15.2421	-6.54398	18.8175	-6.54598	11.9853
	-6.54361	15.1907	-6.54361	18.7236	-6.54561	11.6636
	-6.54325	15.4196	-6.54325	18.5861	-6.54525	11.673
	-6.54288	15.4453	-6.54288	18.4425	-6.54488	11.6637
	-6.54251	15.4767	-6.54251	18.3316	-6.54451	11.6885
	-6.54215	15.3117	-6.54215	18.2818	-6.54415	11.9414
	-6.54178	15.1791	-6.54178	18.3029	-6.54378	11.8704
	-6.54141	15.2018	-6.54141	18.3842	-6.54341	11.9809
	-6.54105	15.3673	-6.54105	18.4978	-6.54305	11.9172
	-6.54068	15.5187	-6.54068	18.6082	-6.54268	12.1028
	-6.54031	15.5548	-6.54031	18.6827	-6.54231	12.0354
	-6.53995	15.6346	-6.53995	18.702	-6.54195	12.1951
	-6.53958	15.547	-6.53958	18.6646	-6.54158	12.0854
	-6.53921	15.3376	-6.53921	18.5879	-6.54121	11.9153
	-6.53885	15.171	-6.53885	18.5011	-6.54085	11.8711
	-6.53848	15.2639	-6.53848	18.4365	-6.54048	11.8494
	-6.53811	15.2138	-6.53811	18.4188	-6.54011	11.7509
	-6.53775	15.2455	-6.53775	18.4574	-6.53975	11.6777
	-6.53738	15.3665	-6.53738	18.544	-6.53938	11.7402
	-6.53701	15.5806	-6.53701	18.6546	-6.53901	11.9213
	-6.53665	15.5075	-6.53665	18.7583	-6.53865	12.0515
	-6.53628	15.5943	-6.53628	18.8259	-6.53828	11.9683
	-6.53591	15.3761	-6.53591	18.8397	-6.53791	12.1551
	-6.53555	15.3906	-6.53555	18.7987	-6.53755	12.1805
	-6.53518	15.374	-6.53518	18.718	-6.53718	11.8601
	-6.53481	15.499	-6.53481	18.6246	-6.53681	11.9296
	-6.53445	15.4525	-6.53445	18.5482	-6.53645	12.1947
	-6.53408	15.4339	-6.53408	18.5116	-6.53608	12.3088
	-6.53371	15.3679	-6.53371	18.5242	-6.53571	12.1804
	-6.53335	15.4058	-6.53335	18.5785	-6.53535	11.9852
	-6.53298	15.4489	-6.53298	18.6532	-6.53498	11.9735
	-6.53261	15.375	-6.53261	18.7198	-6.53461	11.9039
	-6.53225	15.3938	-6.53225	18.752	-6.53425	11.785
	-6.53188	15.4692	-6.53188	18.7337	-6.53388	11.7186
	-6.53151	15.535	-6.53151	18.6644	-6.53351	11.7809
	-6.53115	15.5061	-6.53115	18.5594	-6.53315	11.7007
	-6.53078	15.4297	-6.53078	18.4438	-6.53278	11.6768
	-6.53041	15.3208	-6.53041	18.3462	-6.53241	11.6252
	-6.53005	15.266	-6.53005	18.2882	-6.53205	11.6833
	-6.52968	15.1744	-6.52968	18.2787	-6.53168	11.711
	-6.52931	15.1627	-6.52931	18.3112	-6.53131	11.6674
	-6.52895	15.3005	-6.52895	18.3664	-6.53095	11.6114
	-6.52858	15.2374	-6.52858	18.419	-6.53058	11.6814
	-6.52821	15.4427	-6.52821	18.4462	-6.53021	11.8231
	-6.52785	15.5469	-6.52785	18.4361	-6.52985	11.871
	-6.52748	15.3466	-6.52748	18.3916	-6.52948	11.7709
	-6.52711	15.2563	-6.52711	18.3298	-6.52911	11.6353
	-6.52675	15.3381	-6.52675	18.2774	-6.52875	11.755
	-6.52638	15.3898	-6.52638	18.2612	-6.52838	12.035
	-6.52601	15.5153	-6.52601	18.2993	-6.52801	11.9154
	-6.52565	15.3358	-6.52565	18.3943	-6.52765	11.8004
	-6.52528	15.2518	-6.52528	18.5317	-6.52728	11.68
	-6.52491	15.3547	-6.52491	18.6823	-6.52691	11.8476
	-6.52455	15.2917	-6.52455	18.8104	-6.52655	11.8398
	-6.52418	15.3886	-6.52418	18.8836	-6.52618	11.9586
	-6.52381	15.4555	-6.52381	18.8825	-6.52581	12.1829
	-6.52345	15.353	-6.52345	18.806	-6.52545	11.9306
	-6.52308	15.246	-6.52308	18.6724	-6.52508	11.7798
	-6.52271	15.3742	-6.52271	18.5138	-6.52471	11.7288
	-6.52235	15.5349	-6.52235	18.368	-6.52435	11.9601
	-6.52198	15.2916	-6.52198	18.2674	-6.52398	11.9438
	-6.52161	15.3486	-6.52161	18.2314	-6.52361	11.7723
	-6.52125	15.619	-6.52125	18.2607	-6.52325	11.7261
	-6.52088	15.2866	-6.52088	18.339	-6.52288	11.5451
	-6.52051	15.3537	-6.52051	18.4387	-6.52251	11.5272
	-6.52015	15.6145	-6.52015	18.529	-6.52215	11.6972
	-6.51978	15.3021	-6.51978	18.5854	-6.52178	11.7476
	-6.51941	15.2595	-6.51941	18.5966	-6.52141	11.7693
	-6.51905	15.3179	-6.51905	18.5663	-6.52105	11.9967
	-6.51868	15.2239	-6.51868	18.511	-6.52068	11.841
	-6.51831	15.413	-6.51831	18.4538	-6.52031	11.5079
	-6.51795	15.703	-6.51795	18.4165	-6.51995	11.7493
	-6.51758	15.5874	-6.51758	18.4119	-6.51958	11.7787
	-6.51721	15.4341	-6.51721	18.4405	-6.51921	11.7178
	-6.51685	15.4314	-6.51685	18.4908	-6.51885	11.7647
	-6.51648	15.3053	-6.51648	18.5431	-6.51848	11.7058
	-6.51611	15.2652	-6.51611	18.5769	-6.51811	11.7548
	-6.51575	15.3728	-6.51575	18.5779	-6.51775	11.846
	-6.51538	15.4241	-6.51538	18.5425	-6.51738	11.7111
	-6.51501	15.5008	-6.51501	18.4799	-6.51701	11.8926
	-6.51464	15.5463	-6.51464	18.4086	-6.51664	12.0197
	-6.51428	15.4985	-6.51428	18.3506	-6.51628	12.074
	-6.51391	15.2761	-6.51391	18.325	-6.51591	12.0075
	-6.51354	15.3494	-6.51354	18.3412	-6.51554	12.0056
	-6.51318	15.4894	-6.51318	18.3967	-6.51518	12.0281
	-6.51281	15.4802	-6.51281	18.4779	-6.51481	11.7885
	-6.51244	15.6275	-6.51244	18.5643	-6.51444	11.8418
	-6.51208	15.4448	-6.51208	18.6358	-6.51408	11.8357
	-6.51171	15.293	-6.51171	18.6783	-6.51371	11.7031
	-6.51134	15.3737	-6.51134	18.6884	-6.51334	11.6979
	-6.51098	15.5358	-6.51098	18.6731	-6.51298	11.7213
	-6.51061	15.4411	-6.51061	18.6474	-6.51261	11.9302
	-6.51024	15.4191	-6.51024	18.6283	-6.51224	11.4844
	-6.50988	15.2219	-6.50988	18.6282	-6.51188	11.5175
	-6.50951	15.2666	-6.50951	18.6508	-6.51151	11.8522
	-6.50914	15.3319	-6.50914	18.6886	-6.51114	12.0521
	-6.50878	15.5883	-6.50878	18.7263	-6.51078	12.0733
	-6.50841	15.4996	-6.50841	18.7452	-6.51041	11.9295
	-6.50804	15.4917	-6.50804	18.7301	-6.51004	11.8876
	-6.50768	15.4738	-6.50768	18.6758	-6.50968	11.9171
	-6.50731	15.6093	-6.50731	18.589	-6.50931	11.9052
	-6.50694	15.4438	-6.50694	18.4878	-6.50894	12.0107
	-6.50658	15.536	-6.50658	18.3963	-6.50858	12.1532
	-6.50621	15.4931	-6.50621	18.3382	-6.50821	11.9928
	-6.50584	15.5688	-6.50584	18.3282	-6.50784	11.9212
	-6.50548	15.3079	-6.50548	18.3678	-6.50748	12.0564
	-6.50511	15.0589	-6.50511	18.4445	-6.50711	11.8453
	-6.50474	15.2502	-6.50474	18.5345	-6.50674	11.7029
	-6.50438	15.3356	-6.50438	18.6106	-6.50638	11.851
	-6.50401	15.3876	-6.50401	18.6498	-6.50601	11.9628
	-6.50364	15.4373	-6.50364	18.6411	-6.50564	11.9643
	-6.50328	15.4474	-6.50328	18.5888	-6.50528	11.9154
	-6.50291	15.3146	-6.50291	18.5122	-6.50491	12.0863
	-6.50254	15.3565	-6.50254	18.4386	-6.50454	12.1216
	-6.50218	15.4564	-6.50218	18.3959	-6.50418	11.9978
	-6.50181	15.6164	-6.50181	18.4041	-6.50381	11.6854
	-6.50144	15.3633	-6.50144	18.4673	-6.50344	11.5227
	-6.50108	15.4814	-6.50108	18.5733	-6.50308	11.3837
	-6.50071	15.609	-6.50071	18.6964	-6.50271	11.6382
	-6.50034	15.4935	-6.50034	18.8047	-6.50234	11.7131
	-6.49998	15.6026	-6.49998	18.8693	-6.50198	11.9209
	-6.49961	15.667	-6.49961	18.8734	-6.50161	11.8061
	-6.49924	15.4883	-6.49924	18.8172	-6.50124	11.6757
	-6.49888	15.4722	-6.49888	18.718	-6.50088	11.7941
	-6.49851	15.1557	-6.49851	18.6046	-6.50051	11.6939
	-6.49814	15.2561	-6.49814	18.5087	-6.50014	11.714
	-6.49778	15.3034	-6.49778	18.4564	-6.49978	11.7759
	-6.49741	15.2419	-6.49741	18.4592	-6.49941	11.717
	-6.49704	15.5371	-6.49704	18.5117	-6.49904	12.0005
	-6.49668	15.5462	-6.49668	18.594	-6.49868	11.8621
	-6.49631	15.2937	-6.49631	18.6775	-6.49831	11.8942
	-6.49594	15.3465	-6.49594	18.7348	-6.49794	11.8528
	-6.49558	15.2131	-6.49558	18.7482	-6.49758	11.9016
	-6.49521	15.2468	-6.49521	18.7152	-6.49721	11.905
	-6.49484	15.5975	-6.49484	18.6493	-6.49684	11.6512
	-6.49448	15.6003	-6.49448	18.5755	-6.49648	11.7201
	-6.49411	15.5149	-6.49411	18.5218	-6.49611	12.0151
	-6.49374	15.3831	-6.49374	18.5103	-6.49574	11.8676
	-6.49338	15.3432	-6.49338	18.5487	-6.49538	11.9294
	-6.49301	15.3039	-6.49301	18.6288	-6.49501	12.1548
	-6.49264	15.3982	-6.49264	18.7268	-6.49464	11.9103
	-6.49228	15.3574	-6.49228	18.8116	-6.49428	11.8725
	-6.49191	15.3511	-6.49191	18.8539	-6.49391	11.7658
	-6.49154	15.4566	-6.49154	18.8349	-6.49354	11.5477
	-6.49118	15.4229	-6.49118	18.7536	-6.49318	11.7931
	-6.49081	15.5396	-6.49081	18.6268	-6.49281	12.0267
	-6.49044	15.567	-6.49044	18.4851	-6.49244	12.0433
	-6.49008	15.4698	-6.49008	18.3636	-6.49208	11.9135
	-6.48971	15.4597	-6.48971	18.2922	-6.49171	11.7665
	-6.48934	15.6321	-6.48934	18.2865	-6.49134	11.835
	-6.48898	15.5332	-6.48898	18.3431	-6.49098	11.8975
	-6.48861	15.2496	-6.48861	18.4413	-6.49061	11.8007
	-6.48824	15.2175	-6.48824	18.5489	-6.49024	11.7009
	-6.48788	15.4518	-6.48788	18.6326	-6.48988	11.6859
	-6.48751	15.2908	-6.48751	18.667	-6.48951	11.9905
	-6.48714	15.3071	-6.48714	18.6428	-6.48914	11.9396
	-6.48678	15.7092	-6.48678	18.5689	-6.48878	11.8856
	-6.48641	15.6972	-6.48641	18.4696	-6.48841	11.8539
	-6.48604	15.5893	-6.48604	18.377	-6.48804	11.9231
	-6.48567	15.2914	-6.48567	18.3206	-6.48767	11.7633
	-6.48531	15.5269	-6.48531	18.3194	-6.48731	11.7337
	-6.48494	15.3747	-6.48494	18.3761	-6.48694	11.7646
	-6.48457	15.3411	-6.48457	18.4769	-6.48657	11.8037
	-6.48421	15.5331	-6.48421	18.5965	-6.48621	11.8391
	-6.48384	15.4257	-6.48384	18.7062	-6.48584	11.7826
	-6.48347	15.416	-6.48347	18.7828	-6.48547	11.668
	-6.48311	15.409	-6.48311	18.815	-6.48511	11.5933
	-6.48274	15.3404	-6.48274	18.8065	-6.48474	11.8084
	-6.48237	15.2433	-6.48237	18.7727	-6.48437	12.0387
	-6.48201	15.2603	-6.48201	18.7348	-6.48401	12.1803
	-6.48164	15.1507	-6.48164	18.7121	-6.48364	12.0807
	-6.48127	15.4914	-6.48127	18.7135	-6.48327	11.8807
	-6.48091	15.5907	-6.48091	18.7355	-6.48291	11.9571
	-6.48054	15.4362	-6.48054	18.7629	-6.48254	12.0346
	-6.48017	15.4937	-6.48017	18.7741	-6.48217	11.7493
	-6.47981	15.5122	-6.47981	18.7498	-6.48181	11.7693
	-6.47944	15.2796	-6.47944	18.6809	-6.48144	11.9552
	-6.47907	15.2122	-6.47907	18.5737	-6.48107	11.8851
	-6.47871	15.3558	-6.47871	18.4497	-6.48071	11.8659
	-6.47834	15.4349	-6.47834	18.3405	-6.48034	11.852
	-6.47797	15.5527	-6.47797	18.2789	-6.47997	11.9329
	-6.47761	15.683	-6.47761	18.2878	-6.47961	11.8214
	-6.47724	15.561	-6.47724	18.373	-6.47924	11.7176
	-6.47687	15.4588	-6.47687	18.5182	-6.47887	11.6975
	-6.47651	15.7571	-6.47651	18.6895	-6.47851	11.4576
	-6.47614	15.4401	-6.47614	18.8427	-6.47814	11.567
	-6.47577	15.3682	-6.47577	18.9356	-6.47777	11.6917
	-6.47541	15.4864	-6.47541	18.9403	-6.47741	11.9365
	-6.47504	15.3108	-6.47504	18.8514	-6.47704	11.8729
	-6.47467	15.4504	-6.47467	18.6887	-6.47667	11.6877
	-6.47431	15.5223	-6.47431	18.492	-6.47631	11.9169
	-6.47394	15.4272	-6.47394	18.3112	-6.47594	11.848
	-6.47357	15.3072	-6.47357	18.1917	-6.47557	11.8455
	-6.47321	15.3269	-6.47321	18.1635	-6.47521	11.8509
	-6.47284	15.4104	-6.47284	18.2315	-6.47484	12.1247
	-6.47247	15.4461	-6.47247	18.3756	-6.47447	12.002
	-6.47211	15.0795	-6.47211	18.5558	-6.47411	11.8643
	-6.47174	15.0532	-6.47174	18.7244	-6.47374	11.851
	-6.47137	15.1202	-6.47137	18.8388	-6.47337	11.7556
	-6.47101	15.273	-6.47101	18.8734	-6.47301	11.7781
	-6.47064	15.6587	-6.47064	18.8262	-6.47264	11.6865
	-6.47027	15.6829	-6.47027	18.718	-6.47227	11.8517
	-6.46991	15.6856	-6.46991	18.5856	-6.47191	11.9009
	-6.46954	15.5577	-6.46954	18.4702	-6.47154	11.8372
	-6.46917	15.505	-6.46917	18.4055	-6.47117	11.5508
	-6.46881	15.503	-6.46881	18.4077	-6.47081	11.5414
	-6.46844	15.5497	-6.46844	18.4717	-6.47044	11.7963
	-6.46807	15.5401	-6.46807	18.574	-6.47007	11.8469
	-6.46771	15.5812	-6.46771	18.6803	-6.46971	12.0123
	-6.46734	15.2766	-6.46734	18.7572	-6.46934	11.9238
	-6.46697	15.3537	-6.46697	18.7818	-6.46897	11.8545
	-6.46661	15.4401	-6.46661	18.7495	-6.46861	11.8079
	-6.46624	15.6063	-6.46624	18.6741	-6.46824	11.7761
	-6.46587	15.5545	-6.46587	18.5832	-6.46787	11.7635
	-6.46551	15.4833	-6.46551	18.5095	-6.46751	11.6059
	-6.46514	15.3376	-6.46514	18.4795	-6.46714	11.6222
	-6.46477	15.3277	-6.46477	18.5062	-6.46677	11.5557
	-6.46441	15.2849	-6.46441	18.5843	-6.46641	11.6972
	-6.46404	15.2532	-6.46404	18.6924	-6.46604	11.9876
	-6.46367	15.13	-6.46367	18.7999	-6.46567	11.7905
	-6.46331	15.3326	-6.46331	18.8768	-6.46531	11.6757
	-6.46294	15.4857	-6.46294	18.9024	-6.46494	11.9556
	-6.46257	15.4495	-6.46257	18.8719	-6.46457	11.8308
	-6.46221	15.4689	-6.46221	18.7973	-6.46421	11.8201
	-6.46184	15.5164	-6.46184	18.7032	-6.46384	11.9348
	-6.46147	15.6515	-6.46147	18.6182	-6.46347	12.0762
	-6.46111	15.7292	-6.46111	18.5663	-6.46311	11.8659
	-6.46074	15.6342	-6.46074	18.5588	-6.46274	11.7456
	-6.46037	15.32	-6.46037	18.5913	-6.46237	11.7295
	-6.46001	15.43	-6.46001	18.645	-6.46201	12.0301
	-6.45964	15.4073	-6.45964	18.6941	-6.46164	11.7859
	-6.45927	15.4752	-6.45927	18.7133	-6.46127	11.526
	-6.45891	15.4261	-6.45891	18.6873	-6.46091	11.6892
	-6.45854	15.3653	-6.45854	18.6156	-6.46054	11.7478
	-6.45817	14.9931	-6.45817	18.5129	-6.46017	11.8495
	-6.45781	15.2388	-6.45781	18.4053	-6.45981	11.8752
	-6.45744	15.4626	-6.45744	18.321	-6.45944	11.8441
	-6.45707	15.3412	-6.45707	18.2823	-6.45907	11.7405
	-6.45671	15.3517	-6.45671	18.2985	-6.45871	12.0299
	-6.45634	15.375	-6.45634	18.3621	-6.45834	12.0276
	-6.45597	15.5378	-6.45597	18.4523	-6.45797	11.9205
	-6.4556	15.5129	-6.4556	18.5409	-6.4576	11.9406
	-6.45524	15.4288	-6.45524	18.6013	-6.45724	11.9774
	-6.45487	15.2432	-6.45487	18.6178	-6.45687	11.9827
	-6.4545	15.5131	-6.4545	18.5896	-6.4565	11.9431
	-6.45414	15.7714	-6.45414	18.5317	-6.45614	11.8597
	-6.45377	15.6802	-6.45377	18.4695	-6.45577	12.0338
	-6.4534	15.5325	-6.4534	18.4314	-6.4554	11.911
	-6.45304	15.5089	-6.45304	18.4387	-6.45504	11.7802
	-6.45267	15.3886	-6.45267	18.4981	-6.45467	11.8851
	-6.4523	15.3247	-6.4523	18.5995	-6.4543	12.0485
	-6.45194	15.4581	-6.45194	18.7188	-6.45394	12.2325
	-6.45157	15.5348	-6.45157	18.824	-6.45357	12.1819
	-6.4512	15.4219	-6.4512	18.8862	-6.4532	12.1645
	-6.45084	15.2769	-6.45084	18.8877	-6.45284	12.0526
	-6.45047	15.2936	-6.45047	18.8281	-6.45247	12.0923
	-6.4501	15.5268	-6.4501	18.7249	-6.4521	11.9385
	-6.44974	15.4424	-6.44974	18.6086	-6.45174	11.8703
	-6.44937	15.2678	-6.44937	18.5138	-6.45137	11.9749
	-6.449	15.4637	-6.449	18.4689	-6.451	11.7675
	-6.44864	15.4826	-6.44864	18.4877	-6.45064	11.729
	-6.44827	15.4122	-6.44827	18.5658	-6.45027	11.7092
	-6.4479	15.3393	-6.4479	18.6815	-6.4499	11.8098
	-6.44754	15.3794	-6.44754	18.8026	-6.44954	12.07
	-6.44717	15.1987	-6.44717	18.8959	-6.44917	12.0224
	-6.4468	15.2175	-6.4468	18.9367	-6.4488	11.9458
	-6.44644	15.4082	-6.44644	18.9156	-6.44844	11.7533
	-6.44607	15.4725	-6.44607	18.8403	-6.44807	11.6883
	-6.4457	15.3692	-6.4457	18.733	-6.4477	11.6779
	-6.44534	15.3555	-6.44534	18.6222	-6.44734	11.6001
	-6.44497	15.3497	-6.44497	18.5347	-6.44697	11.6935
	-6.4446	15.3063	-6.4446	18.4868	-6.4466	11.6957
	-6.44424	15.2936	-6.44424	18.4811	-6.44624	11.8953
	-6.44387	15.4872	-6.44387	18.5067	-6.44587	11.8273
	-6.4435	15.3482	-6.4435	18.5435	-6.4455	11.6563
	-6.44314	15.3709	-6.44314	18.5715	-6.44514	11.6532
	-6.44277	15.4086	-6.44277	18.5766	-6.44477	11.7646
	-6.4424	15.3284	-6.4424	18.5565	-6.4444	11.6486
	-6.44204	15.1835	-6.44204	18.521	-6.44404	11.5624
	-6.44167	15.3778	-6.44167	18.488	-6.44367	11.903
	-6.4413	15.6301	-6.4413	18.4763	-6.4433	12.1184
	-6.44094	15.4763	-6.44094	18.4981	-6.44294	11.956
	-6.44057	15.3158	-6.44057	18.5533	-6.44257	11.9795
	-6.4402	15.4566	-6.4402	18.6275	-6.4422	12.0449
	-6.43984	15.4956	-6.43984	18.6959	-6.44184	12.1701
	-6.43947	15.384	-6.43947	18.7306	-6.44147	12.0942
	-6.4391	15.0382	-6.4391	18.7102	-6.4411	11.8011
	-6.43874	15.1317	-6.43874	18.6278	-6.44074	11.8387
	-6.43837	15.2537	-6.43837	18.4953	-6.44037	11.9122
	-6.438	15.3171	-6.438	18.342	-6.44	11.915
	-6.43764	15.216	-6.43764	18.2072	-6.43964	12.0049
	-6.43727	15.2617	-6.43727	18.13	-6.43927	11.7637
	-6.4369	15.2993	-6.4369	18.137	-6.4389	12.0432
	-6.43654	15.2551	-6.43654	18.2347	-6.43854	11.9914
	-6.43617	15.3854	-6.43617	18.4056	-6.43817	11.9828
	-6.4358	15.2363	-6.4358	18.6129	-6.4378	11.9762
	-6.43544	15.4245	-6.43544	18.8094	-6.43744	12.2552
	-6.43507	15.4696	-6.43507	18.9504	-6.43707	12.1188
	-6.4347	15.4692	-6.4347	19.0061	-6.4367	11.7473
	-6.43434	15.3458	-6.43434	18.9701	-6.43634	11.7869
	-6.43397	15.301	-6.43397	18.8606	-6.43597	11.9568
	-6.4336	15.2789	-6.4336	18.7146	-6.4356	11.9737
	-6.43324	15.3226	-6.43324	18.5779	-6.43524	11.9584
	-6.43287	15.3557	-6.43287	18.4909	-6.43487	11.9318
	-6.4325	15.2056	-6.4325	18.4771	-6.4345	11.7902
	-6.43214	15.1544	-6.43214	18.5363	-6.43414	11.9942
	-6.43177	15.236	-6.43177	18.6456	-6.43377	11.8074
	-6.4314	15.2509	-6.4314	18.7663	-6.4334	11.791
	-6.43104	15.1826	-6.43104	18.856	-6.43304	11.9899
	-6.43067	15.1733	-6.43067	18.8816	-6.43267	11.972
	-6.4303	15.0325	-6.4303	18.8299	-6.4323	11.6648
	-6.42994	15.1801	-6.42994	18.7115	-6.43194	11.7016
	-6.42957	15.1893	-6.42957	18.5575	-6.43157	11.8094
	-6.4292	15.2301	-6.4292	18.4109	-6.4312	11.8495
	-6.42884	15.2864	-6.42884	18.313	-6.43084	11.8773
	-6.42847	15.0922	-6.42847	18.2911	-6.43047	12.0031
	-6.4281	15.1204	-6.4281	18.3501	-6.4301	11.8582
	-6.42774	15.1615	-6.42774	18.471	-6.42974	11.8827
	-6.42737	15.338	-6.42737	18.6161	-6.42937	11.956
	-6.427	15.2469	-6.427	18.7402	-6.429	11.7893
	-6.42663	15.3914	-6.42663	18.8038	-6.42863	11.8712
	-6.42627	15.472	-6.42627	18.785	-6.42827	11.8375
	-6.4259	15.3431	-6.4259	18.6855	-6.4279	11.7482
	-6.42553	15.372	-6.42553	18.5307	-6.42753	11.9213
	-6.42517	15.4928	-6.42517	18.3622	-6.42717	11.9453
	-6.4248	15.6321	-6.4248	18.2257	-6.4268	11.9866
	-6.42443	15.5024	-6.42443	18.1582	-6.42643	11.9933
	-6.42407	15.3102	-6.42407	18.178	-6.42607	12.0052
	-6.4237	15.4629	-6.4237	18.2792	-6.4257	11.8726
	-6.42333	15.7573	-6.42333	18.4352	-6.42533	11.963
	-6.42297	15.6086	-6.42297	18.6054	-6.42497	11.9077
	-6.4226	15.5733	-6.4226	18.7483	-6.4246	12.0638
	-6.42223	15.4622	-6.42223	18.8315	-6.42423	12.1123
	-6.42187	15.6277	-6.42187	18.8413	-6.42387	12.0663
	-6.4215	15.5574	-6.4215	18.7847	-6.4235	12.0806
	-6.42113	15.433	-6.42113	18.6853	-6.42313	11.9583
	-6.42077	15.5283	-6.42077	18.5762	-6.42277	11.7297
	-6.4204	15.5657	-6.4204	18.4887	-6.4224	11.6987
	-6.42003	15.5163	-6.42003	18.444	-6.42203	11.5711
	-6.41967	15.2951	-6.41967	18.4476	-6.42167	11.786
	-6.4193	15.4953	-6.4193	18.4896	-6.4213	11.7458
	-6.41893	15.2448	-6.41893	18.5494	-6.42093	12.0869
	-6.41857	15.3129	-6.41857	18.6039	-6.42057	12.2484
	-6.4182	15.5292	-6.4182	18.6351	-6.4202	12.1149
	-6.41783	15.3946	-6.41783	18.6367	-6.41983	11.9896
	-6.41747	15.5106	-6.41747	18.6152	-6.41947	11.9078
	-6.4171	15.3998	-6.4171	18.5865	-6.4191	11.8012
	-6.41673	15.3444	-6.41673	18.5709	-6.41873	11.6832
	-6.41637	15.4016	-6.41637	18.5834	-6.41837	11.8828
	-6.416	15.5857	-6.416	18.6295	-6.418	11.9899
	-6.41563	15.5198	-6.41563	18.7015	-6.41763	12.0608
	-6.41527	15.3169	-6.41527	18.7808	-6.41727	11.8171
	-6.4149	15.4947	-6.4149	18.8428	-6.4169	11.6115
	-6.41453	15.4172	-6.41453	18.8659	-6.41653	11.5694
	-6.41417	15.4406	-6.41417	18.8373	-6.41617	11.8266
	-6.4138	15.33	-6.4138	18.7586	-6.4158	12.0074
	-6.41343	15.301	-6.41343	18.6456	-6.41543	11.9132
	-6.41307	15.3223	-6.41307	18.5233	-6.41507	12.075
	-6.4127	15.2448	-6.4127	18.4198	-6.4147	12.1165
	-6.41233	15.187	-6.41233	18.357	-6.41433	11.9053
	-6.41197	15.3012	-6.41197	18.3462	-6.41397	11.8059
	-6.4116	15.2818	-6.4116	18.3829	-6.4136	11.8065
	-6.41123	15.2894	-6.41123	18.451	-6.41323	11.8253
	-6.41087	15.3834	-6.41087	18.5277	-6.41287	11.828
	-6.4105	15.5597	-6.4105	18.5898	-6.4125	11.7685
	-6.41013	15.4067	-6.41013	18.6234	-6.41213	11.6236
	-6.40977	15.4662	-6.40977	18.6245	-6.41177	11.6676
	-6.4094	15.2255	-6.4094	18.6027	-6.4114	11.8209
	-6.40903	15.1948	-6.40903	18.5746	-6.41103	12.1407
	-6.40867	15.3761	-6.40867	18.5584	-6.41067	12.088
	-6.4083	15.3631	-6.4083	18.5665	-6.4103	11.9804
	-6.40793	15.4918	-6.40793	18.6011	-6.40993	12.0559
	-6.40757	15.3704	-6.40757	18.6534	-6.40957	11.8861
	-6.4072	15.1993	-6.4072	18.7053	-6.4092	11.8544
	-6.40683	15.2424	-6.40683	18.7379	-6.40883	11.9238
	-6.40647	15.3359	-6.40647	18.7364	-6.40847	11.921
	-6.4061	15.3157	-6.4061	18.698	-6.4081	11.7748
	-6.40573	15.4908	-6.40573	18.6328	-6.40773	11.8614
	-6.40537	15.5119	-6.40537	18.563	-6.40737	11.9849
	-6.405	15.6507	-6.405	18.5149	-6.407	11.8854
	-6.40463	15.5756	-6.40463	18.5123	-6.40663	11.6701
	-6.40427	15.5793	-6.40427	18.5665	-6.40627	11.8104
	-6.4039	15.5721	-6.4039	18.6721	-6.4059	11.886
	-6.40353	15.7354	-6.40353	18.8078	-6.40553	11.7338
	-6.40317	15.5429	-6.40317	18.9404	-6.40517	11.8223
	-6.4028	15.2878	-6.4028	19.035	-6.4048	11.9429
	-6.40243	15.2955	-6.40243	19.0641	-6.40443	12.1298
	-6.40207	15.4223	-6.40207	19.0177	-6.40407	11.9851
	-6.4017	15.5499	-6.4017	18.9056	-6.4037	11.7058
	-6.40133	15.3729	-6.40133	18.7567	-6.40333	11.6257
	-6.40097	15.6361	-6.40097	18.6107	-6.40297	11.5483
	-6.4006	15.5618	-6.4006	18.5069	-6.4026	11.6291
	-6.40023	15.5494	-6.40023	18.4736	-6.40223	11.934
	-6.39987	15.194	-6.39987	18.5191	-6.40187	11.8387
	-6.3995	14.9962	-6.3995	18.6302	-6.4015	11.902
	-6.39913	15.1951	-6.39913	18.7748	-6.40113	12.1037
	-6.39877	15.1108	-6.39877	18.9114	-6.40077	11.9134
	-6.3984	15.3935	-6.3984	19.0015	-6.4004	12.2054
	-6.39803	15.6229	-6.39803	19.0197	-6.40003	12.0992
	-6.39767	15.5845	-6.39767	18.962	-6.39967	11.9087
	-6.3973	15.5757	-6.3973	18.8451	-6.3993	12.0229
	-6.39693	15.4163	-6.39693	18.7026	-6.39893	12.0548
	-6.39656	15.39	-6.39656	18.5742	-6.39856	12.0109
	-6.3962	15.3211	-6.3962	18.4939	-6.3982	11.9969
	-6.39583	15.3744	-6.39583	18.4807	-6.39783	12.1069
	-6.39546	15.487	-6.39546	18.5327	-6.39746	12.0417
	-6.3951	15.46	-6.3951	18.6293	-6.3971	11.9665
	-6.39473	15.5876	-6.39473	18.7365	-6.39673	11.8448
	-6.39436	15.5695	-6.39436	18.8189	-6.39636	11.8498
	-6.394	15.6286	-6.394	18.8496	-6.396	11.8049
	-6.39363	15.4666	-6.39363	18.8178	-6.39563	11.9121
	-6.39326	15.3812	-6.39326	18.7329	-6.39526	12.1262
	-6.3929	15.403	-6.3929	18.6199	-6.3949	12.198
	-6.39253	15.4439	-6.39253	18.5122	-6.39453	11.8872
	-6.39216	15.6895	-6.39216	18.4408	-6.39416	12.0839
	-6.3918	15.7497	-6.3918	18.4255	-6.3938	12.1824
	-6.39143	15.5174	-6.39143	18.4693	-6.39343	12.1083
	-6.39106	15.7624	-6.39106	18.5576	-6.39306	11.9526
	-6.3907	15.8932	-6.3907	18.6642	-6.3927	12.1893
	-6.39033	15.7184	-6.39033	18.7593	-6.39233	12.3083
	-6.38996	15.6217	-6.38996	18.8185	-6.39196	12.1231
	-6.3896	15.4551	-6.3896	18.8314	-6.3916	12.0482
	-6.38923	15.3616	-6.38923	18.8027	-6.39123	11.9813
	-6.38886	15.2773	-6.38886	18.7504	-6.39086	11.9723
	-6.3885	15.2244	-6.3885	18.6992	-6.3905	11.895
	-6.38813	15.2234	-6.38813	18.6713	-6.39013	12.0014
	-6.38776	15.4401	-6.38776	18.6788	-6.38976	11.8791
	-6.3874	15.5674	-6.3874	18.7194	-6.3894	11.8252
	-6.38703	15.7647	-6.38703	18.7768	-6.38903	11.8974
	-6.38666	15.5312	-6.38666	18.8262	-6.38866	12.0871
	-6.3863	15.3962	-6.3863	18.8424	-6.3883	11.9798
	-6.38593	15.355	-6.38593	18.8093	-6.38793	12.0085
	-6.38556	15.3666	-6.38556	18.7255	-6.38756	11.992
	-6.3852	15.2409	-6.3852	18.6054	-6.3872	11.9087
	-6.38483	15.184	-6.38483	18.477	-6.38683	11.9375
	-6.38446	15.2139	-6.38446	18.3726	-6.38646	12.0659
	-6.3841	15.3467	-6.3841	18.3199	-6.3861	11.8618
	-6.38373	15.4427	-6.38373	18.3326	-6.38573	11.7264
	-6.38336	15.2998	-6.38336	18.4071	-6.38536	11.7913
	-6.383	15.2727	-6.383	18.5218	-6.385	11.8294
	-6.38263	15.425	-6.38263	18.6437	-6.38463	11.8463
	-6.38226	15.5778	-6.38226	18.738	-6.38426	12.096
	-6.3819	15.7927	-6.3819	18.7778	-6.3839	12.1335
	-6.38153	15.7141	-6.38153	18.7518	-6.38353	12.1444
	-6.38116	15.4843	-6.38116	18.6676	-6.38316	12.1972
	-6.3808	15.4093	-6.3808	18.5489	-6.3828	12.0199
	-6.38043	15.4914	-6.38043	18.4284	-6.38243	11.9777
	-6.38006	15.5366	-6.38006	18.3375	-6.38206	12.2176
	-6.3797	15.5267	-6.3797	18.2981	-6.3817	12.0183
	-6.37933	15.615	-6.37933	18.3162	-6.38133	11.8422
	-6.37896	15.5918	-6.37896	18.3809	-6.38096	11.7044
	-6.3786	15.5888	-6.3786	18.4694	-6.3806	11.5978
	-6.37823	15.326	-6.37823	18.5546	-6.38023	11.6633
	-6.37786	15.1243	-6.37786	18.6147	-6.37986	11.7753
	-6.3775	15.4895	-6.3775	18.6396	-6.3795	11.7486
	-6.37713	15.6015	-6.37713	18.6343	-6.37913	11.8315
	-6.37676	15.6547	-6.37676	18.6167	-6.37876	11.6758
	-6.3764	15.5247	-6.3764	18.6105	-6.3784	11.6416
	-6.37603	15.3632	-6.37603	18.637	-6.37803	11.7441
	-6.37566	15.3335	-6.37566	18.7061	-6.37766	11.6306
	-6.3753	15.1383	-6.3753	18.8125	-6.3773	11.628
	-6.37493	15.2827	-6.37493	18.9351	-6.37693	11.9106
	-6.37456	15.5019	-6.37456	19.0432	-6.37656	12.0917
	-6.3742	15.6101	-6.3742	19.1053	-6.3762	12.0996
	-6.37383	15.3787	-6.37383	19.0989	-6.37583	12.0883
	-6.37346	15.563	-6.37346	19.018	-6.37546	11.7072
	-6.3731	15.7239	-6.3731	18.8765	-6.3751	11.6957
	-6.37273	15.6977	-6.37273	18.7052	-6.37473	11.7528
	-6.37236	15.499	-6.37236	18.5437	-6.37436	11.9782
	-6.372	15.7331	-6.372	18.4303	-6.374	12.1614
	-6.37163	15.4806	-6.37163	18.3912	-6.37363	12.0333
	-6.37126	15.5776	-6.37126	18.434	-6.37326	12.0718
	-6.3709	15.4825	-6.3709	18.5455	-6.3729	12.1232
	-6.37053	15.4208	-6.37053	18.696	-6.37253	11.9518
	-6.37016	15.4498	-6.37016	18.848	-6.37216	12.0007
	-6.3698	15.2619	-6.3698	18.9669	-6.3718	12.0863
	-6.36943	15.549	-6.36943	19.0297	-6.37143	12.2631
	-6.36906	15.6331	-6.36906	19.0309	-6.37106	12.1704
	-6.3687	15.5987	-6.3687	18.9826	-6.3707	11.8769
	-6.36833	15.3391	-6.36833	18.9089	-6.37033	11.9514
	-6.36796	15.3789	-6.36796	18.838	-6.36996	12.0349
	-6.36759	15.3589	-6.36759	18.7931	-6.36959	11.9181
	-6.36723	15.4696	-6.36723	18.7854	-6.36923	11.8224
	-6.36686	15.3782	-6.36686	18.8118	-6.36886	11.6879
	-6.36649	15.2333	-6.36649	18.857	-6.36849	11.5802
	-6.36613	15.3096	-6.36613	18.8998	-6.36813	11.8657
	-6.36576	15.5161	-6.36576	18.921	-6.36776	11.9122
	-6.36539	15.5497	-6.36539	18.9105	-6.36739	11.7903
	-6.36503	15.657	-6.36503	18.8707	-6.36703	12.0218
	-6.36466	15.7552	-6.36466	18.8163	-6.36666	12.1434
	-6.36429	15.6269	-6.36429	18.7684	-6.36629	12.1017
	-6.36393	15.552	-6.36393	18.7477	-6.36593	12.3348
	-6.36356	15.5868	-6.36356	18.7664	-6.36556	11.8298
	-6.36319	15.5321	-6.36319	18.8238	-6.36519	11.6572
	-6.36283	15.3714	-6.36283	18.9047	-6.36483	11.5492
	-6.36246	15.4344	-6.36246	18.9847	-6.36446	11.6399
	-6.36209	15.5188	-6.36209	19.0366	-6.36409	11.7227
	-6.36173	15.5134	-6.36173	19.04	-6.36373	11.8709
	-6.36136	15.5584	-6.36136	18.9878	-6.36336	11.7761
	-6.36099	15.5808	-6.36099	18.8895	-6.36299	11.9401
	-6.36063	15.6076	-6.36063	18.7692	-6.36263	11.936
	-6.36026	15.3847	-6.36026	18.6589	-6.36226	11.8314
	-6.35989	15.3605	-6.35989	18.5893	-6.36189	11.8817
	-6.35953	15.5582	-6.35953	18.5809	-6.36153	11.9924
	-6.35916	15.5857	-6.35916	18.637	-6.36116	11.8728
	-6.35879	15.6426	-6.35879	18.7432	-6.36079	11.759
	-6.35843	15.4297	-6.35843	18.8707	-6.36043	11.6765
	-6.35806	15.3657	-6.35806	18.9857	-6.36006	11.8505
	-6.35769	15.5542	-6.35769	19.0578	-6.35969	12.0281
	-6.35733	15.4883	-6.35733	19.07	-6.35933	11.927
	-6.35696	15.5893	-6.35696	19.0229	-6.35896	12.0413
	-6.35659	15.6605	-6.35659	18.9339	-6.35859	11.9742
	-6.35623	15.5583	-6.35623	18.8322	-6.35823	11.8432
	-6.35586	15.7214	-6.35586	18.7484	-6.35786	11.9344
	-6.35549	15.649	-6.35549	18.7063	-6.35749	11.9234
	-6.35513	15.6497	-6.35513	18.7148	-6.35713	11.906
	-6.35476	15.4981	-6.35476	18.7655	-6.35676	12.1666
	-6.35439	15.4285	-6.35439	18.8356	-6.35639	12.1224
	-6.35403	15.4213	-6.35403	18.8953	-6.35603	11.9694
	-6.35366	15.4712	-6.35366	18.9176	-6.35566	12.023
	-6.35329	15.4148	-6.35329	18.886	-6.35529	11.7661
	-6.35293	15.5479	-6.35293	18.8014	-6.35493	11.8076
	-6.35256	15.5634	-6.35256	18.6809	-6.35456	12.063
	-6.35219	15.534	-6.35219	18.5534	-6.35419	11.8535
	-6.35183	15.6208	-6.35183	18.4507	-6.35383	11.9576
	-6.35146	15.4822	-6.35146	18.3986	-6.35346	11.9534
	-6.35109	15.456	-6.35109	18.4082	-6.35309	12.0475
	-6.35073	15.4807	-6.35073	18.4735	-6.35273	11.9799
	-6.35036	15.431	-6.35036	18.5735	-6.35236	11.8612
	-6.34999	15.5893	-6.34999	18.6781	-6.35199	11.7489
	-6.34963	15.6518	-6.34963	18.7578	-6.35163	11.9598
	-6.34926	15.6507	-6.34926	18.7922	-6.35126	11.7902
	-6.34889	15.4256	-6.34889	18.7763	-6.35089	11.901
	-6.34853	15.3987	-6.34853	18.7208	-6.35053	12.0875
	-6.34816	15.2704	-6.34816	18.6489	-6.35016	12.2354
	-6.34779	15.3988	-6.34779	18.5884	-6.34979	12.3982
	-6.34743	15.5229	-6.34743	18.5626	-6.34943	12.2355
	-6.34706	15.334	-6.34706	18.5834	-6.34906	12.0095
	-6.34669	15.3125	-6.34669	18.6474	-6.34869	12.0184
	-6.34633	15.4431	-6.34633	18.7375	-6.34833	11.9761
	-6.34596	15.5923	-6.34596	18.8279	-6.34796	12.0215
	-6.34559	15.422	-6.34559	18.8929	-6.34759	12.0815
	-6.34523	15.4478	-6.34523	18.9144	-6.34723	12.1145
	-6.34486	15.5878	-6.34486	18.8878	-6.34686	11.918
	-6.34449	15.4283	-6.34449	18.8226	-6.34649	11.8791
	-6.34413	15.614	-6.34413	18.74	-6.34613	11.6453
	-6.34376	15.5476	-6.34376	18.6651	-6.34576	11.6332
	-6.34339	15.4731	-6.34339	18.62	-6.34539	11.7396
	-6.34303	15.5702	-6.34303	18.6168	-6.34503	11.9114
	-6.34266	15.494	-6.34266	18.654	-6.34466	12.0378
	-6.34229	15.4333	-6.34229	18.7184	-6.34429	12.0628
	-6.34193	15.4465	-6.34193	18.7899	-6.34393	12.1374
	-6.34156	15.2835	-6.34156	18.8478	-6.34356	12.0895
	-6.34119	15.3367	-6.34119	18.8788	-6.34319	12.0817
	-6.34083	15.4132	-6.34083	18.8804	-6.34283	11.9401
	-6.34046	15.5215	-6.34046	18.8616	-6.34246	11.8888
	-6.34009	15.4426	-6.34009	18.8391	-6.34209	12.0011
	-6.33973	15.3433	-6.33973	18.8312	-6.34173	12.0322
	-6.33936	15.5426	-6.33936	18.851	-6.34136	12.1142
	-6.33899	15.4845	-6.33899	18.9	-6.34099	12.0825
	-6.33863	15.76	-6.33863	18.9686	-6.34063	12.075
	-6.33826	15.667	-6.33826	19.0372	-6.34026	11.9422
	-6.33789	15.6935	-6.33789	19.0832	-6.33989	12.0328
	-6.33752	15.5677	-6.33752	19.0884	-6.33952	12.0463
	-6.33716	15.2885	-6.33716	19.0459	-6.33916	11.8755
	-6.33679	15.2723	-6.33679	18.9631	-6.33879	11.9531
	-6.33642	15.5141	-6.33642	18.8607	-6.33842	12.0145
	-6.33606	15.4423	-6.33606	18.7676	-6.33806	11.8546
	-6.33569	15.3345	-6.33569	18.7115	-6.33769	11.813
	-6.33532	15.4539	-6.33532	18.7113	-6.33732	11.792
	-6.33496	15.6434	-6.33496	18.7705	-6.33696	12.0189
	-6.33459	15.504	-6.33459	18.8756	-6.33659	11.9285
	-6.33422	15.4946	-6.33422	18.9994	-6.33622	11.7498
	-6.33386	15.3664	-6.33386	19.1087	-6.33586	11.8529
	-6.33349	15.4747	-6.33349	19.1736	-6.33549	11.883
	-6.33312	15.3947	-6.33312	19.1761	-6.33512	11.9814
	-6.33276	15.5391	-6.33276	19.1157	-6.33476	12.086
	-6.33239	15.3087	-6.33239	19.0085	-6.33439	12.0921
	-6.33202	15.3354	-6.33202	18.8832	-6.33402	11.9443
	-6.33166	15.3191	-6.33166	18.7716	-6.33366	11.8148
	-6.33129	15.2909	-6.33129	18.7003	-6.33329	11.7686
	-6.33092	15.4531	-6.33092	18.6819	-6.33292	11.627
	-6.33056	15.3609	-6.33056	18.7132	-6.33256	11.6998
	-6.33019	15.4347	-6.33019	18.7762	-6.33219	11.6046
	-6.32982	15.4854	-6.32982	18.8449	-6.33182	11.7372
	-6.32946	15.4992	-6.32946	18.8942	-6.33146	11.7272
	-6.32909	15.8157	-6.32909	18.9078	-6.33109	11.7946
	-6.32872	15.5758	-6.32872	18.8836	-6.33072	12.1941
	-6.32836	15.5709	-6.32836	18.8338	-6.33036	12.249
	-6.32799	15.8564	-6.32799	18.7807	-6.32999	12.0033
	-6.32762	16.055	-6.32762	18.7483	-6.32962	11.982
	-6.32726	15.8465	-6.32726	18.7545	-6.32926	12.1064
	-6.32689	15.4929	-6.32689	18.8034	-6.32889	12.0734
	-6.32652	15.445	-6.32652	18.884	-6.32852	11.9609
	-6.32616	15.5379	-6.32616	18.9725	-6.32816	12.0721
	-6.32579	15.7369	-6.32579	19.0396	-6.32779	11.8972
	-6.32542	15.2308	-6.32542	19.0603	-6.32742	11.9128
	-6.32506	15.1939	-6.32506	19.0215	-6.32706	11.7631
	-6.32469	15.1838	-6.32469	18.9277	-6.32669	11.7518
	-6.32432	15.4123	-6.32432	18.8	-6.32632	11.868
[truncated: 63,539 more rows]
