# Supplementary material for: Fast and selective organocatalytic ring-opening polymerization by fluorinated alcohol without a cocatalyst
Source: Nat Commun. 2019 Aug 9;10:3590. doi: 10.1038/s41467-019-11524-y (PMC6689068; doi:10.1038/s41467-019-11524-y)
Supplement: Supplementary file 3 — Source Data [file 41467_2019_11524_MOESM3_ESM.zip › 200747_2_data_set_3931942_p6g16n (1)/Source Data-R2/source data-Supplementary Figure 6.xlsx]

## Sheet: Sheet1
Supplementary Figure 6 (Ln([M]0/[M]t) vs time)						Supplementary Figure 6 (SEC traces)
	time(min)	Ln([M]0/[M]t)				time(min)	RI Response	time(min)	MALS Response
	0	-2.34236e-05				5.00091	0.01575	5.00171	0.000533405
	2	-0.01315				5.0167	0.01531	5.01855	0.000531625
	4	-0.01066				5.03249	0.01487	5.03538	0.000293731
	6	-0.00679				5.04828	0.01524	5.05222	0.000281877
	8	-0.00878				5.06407	0.01539	5.06905	0.000320138
	10	-0.00862				5.07986	0.01528	5.08588	0.000298022
	12	-0.01001				5.09565	0.01517	5.10272	0.000275907
	14	3.64628e-05				5.11144	0.0148	5.11955	0.000235174
	16	-0.00218				5.12723	0.01412	5.13639	0.000483659
	18	0.000722956				5.14302	0.01344	5.15322	0.000732144
	20	0.00743				5.15881	0.01273	5.17006	0.000614259
	22	-0.00322				5.1746	0.01181	5.18689	0.000496375
	24	0.00997				5.19039	0.01101	5.20373	0.000190084
	26	0.01311				5.20618	0.01129	5.22056	0.000180952
	28	0.00978				5.22197	0.01157	5.2374	0.000171821
	30	0.01015				5.23776	0.0117	5.25423	8.77453e-06
	32	0.01614				5.25355	0.01182	5.27106	0.00101
	34	0.02442				5.26934	0.01281	5.2879	0.00103
	36	0.03542				5.28513	0.01281	5.30473	0.000893972
	38	0.03783				5.30092	0.01249	5.32157	0.000762752
	40	0.02649				5.31671	0.01217	5.3384	0.000493364
	42	0.03751				5.33249	0.01154	5.35524	0.000111231
	44	0.0501				5.34828	0.01135	5.37207	0.000253036
	46	0.03498				5.36407	0.0102	5.38891	0.00112
	48	0.05299				5.37986	0.01	5.40574	0.000914406
	50	0.05634				5.39565	0.0098	5.42258	0.000710804
	52	0.05342				5.41144	0.00948	5.43941	0.000287625
	54	0.06163				5.42723	0.00897	5.45624	0.000125898
	56	0.04412				5.44302	0.00713	5.47308	0.000591605
	58	0.05695				5.45881	0.00686	5.48991	0.000637833
	60	0.06195				5.4746	0.00658	5.50675	0.00103
	62	0.06492				5.49039	0.00682	5.52358	0.00121
	64	0.06093				5.50618	0.00686	5.54042	0.00129
	66	0.07951				5.52197	0.0068	5.55725	0.00132
	68	0.07936				5.53776	0.00674	5.57409	0.000531801
	70	0.08818				5.55355	0.00659	5.59092	-0.000258826
	72	0.08265				5.56934	0.00647	5.60776	-0.000211916
	74	0.09563				5.58513	0.00499	5.62459	-0.000231365
	76	0.0885				5.60092	0.00485	5.64142	-0.000250814
	78	0.10633				5.61671	0.00352	5.65826	-0.000362914
	80	0.09299				5.6325	0.00237	5.67509	0.000481243
	82	0.10622				5.64829	0.00225	5.69193	0.000699549
	84	0.11067				5.66408	0.00196	5.70876	0.000646455
	86	0.10895				5.67987	0.00215	5.7256	0.00059336
	88	0.11				5.69566	0.00218	5.74243	0.000435046
	90	0.11198				5.71145	0.00214	5.75927	0.000421128
	92	0.11788				5.72723	0.00209	5.7761	0.00040721
	94	0.12489				5.74302	0.00178	5.79294	0.000302154
	96	0.13187				5.75881	0.00148	5.80977	0.000197099
	98	0.13864				5.7746	0.000833038	5.8266	0.000580763
	100	0.13798				5.79039	0.000418544	5.84344	0.000864517
	102	0.14307				5.80618	4.05137e-06	5.86027	0.00121
	104	0.14306				5.82197	2.02568e-06	5.87711	0.00122
	106	0.16347				5.83776	0	5.89394	0.00119
	108	0.13341				5.85355	0.000459278	5.91078	0.00116
	110	0.15398				5.86934	0.000776914	5.92761	0.000994735
	112	0.16446				5.88513	0.00109	5.94445	0.000955758
	114	0.17153				5.90092	0.00143	5.96128	0.000577921
	116	0.1615				5.91671	0.00176	5.97812	0.000702905
	118	0.16872				5.9325	0.00337	5.99495	0.000410489
	120	0.18298				5.94829	0.00367	6.01178	0.000118072
	122	0.17911				5.96408	0.00376	6.02862	-0.000609679
	124	0.1859				5.97987	0.00363	6.04545	0.00044458
	126	0.18553				5.99566	0.0035	6.06229	0.000555289
	128	0.18785				6.01145	0.00343	6.07912	0.000665999
	130	0.19166				6.02724	0.00283	6.09596	0.000716583
	132	0.20432				6.04303	0.00309	6.11279	0.00074087
	134	0.20343				6.05882	0.00336	6.12963	0.000765157
	136	0.2098				6.07461	0.00484	6.14646	0.000906545
	138	0.22419				6.0904	0.00496	6.1633	0.000968335
	140	0.22498				6.10619	0.0049	6.18013	0.000950487
	142	0.22552				6.12197	0.00484	6.19696	0.000932638
	144	0.2316				6.13776	0.00459	6.2138	0.000885789
	146	0.23944				6.15355	0.00494	6.23063	0.000353625
	148	0.26962				6.16934	0.00528	6.24747	-0.000203902
	150	0.26164				6.18513	0.00578	6.2643	0.000313658
	152	0.26306				6.20092	0.00575	6.28114	0.000462357
	154	0.2637				6.21671	0.00566	6.29797	0.000611056
	156	0.26696				6.2325	0.00557	6.31481	0.000617373
	158	0.27125				6.24829	0.00542	6.33164	0.000496328
	160	0.27437				6.26408	0.00506	6.34848	0.000375283
	162	0.28195				6.27987	0.00469	6.36531	0.00118
	164	0.28384				6.29566	0.0048	6.38214	0.00116
	166	0.29249				6.31145	0.0049	6.39898	0.00115
	168	0.29874				6.32724	0.00511	6.41581	0.00102
	170	0.30263				6.34303	0.00524	6.43265	0.001
	172	0.30411				6.35882	0.00527	6.44948	0.000976693
	174	0.31055				6.37461	0.00523	6.46632	0.000923444
	176	0.32154				6.3904	0.00514	6.48315	0.000478535
	178	0.32595				6.40619	0.00505	6.49999	3.36259e-05
	180	0.32671				6.42198	0.00489	6.51682	-0.000651401
	182	0.33123				6.43777	0.00503	6.53366	0.000896173
	184	0.34455				6.45356	0.00588	6.55049	0.000922613
	186	0.34169				6.46935	0.00632	6.56732	0.000874769
	188	0.34903				6.48514	0.0068	6.58416	0.000826924
	190	0.35541				6.50092	0.00696	6.60099	0.000826781
	192	0.36241				6.51671	0.00695	6.61783	0.000826638
	194	0.36678				6.5325	0.00681	6.63466	0.000801048
	196	0.3734				6.54829	0.00666	6.6515	0.000493851
	198	0.37434				6.56408	0.00682	6.66833	0.000490128
	200	0.37978				6.57987	0.00667	6.68517	0.000486405
	202	0.38871				6.59566	0.00652	6.702	0.000416689
	204	0.39165				6.61145	0.00606	6.71884	0.000375945
	206	0.40052				6.62724	0.00618	6.73567	0.00017505
	208	0.40563				6.64303	0.0063	6.7525	-2.58443e-05
	210	0.40631				6.65882	0.00631	6.76934	-1.37492e-05
	212	0.41356				6.67461	0.0062	6.78617	7.66591e-05
	214	0.42475				6.6904	0.00609	6.80301	0.000167067
	216	0.43096				6.70619	0.00623	6.81984	0.000333387
	218	0.43503				6.72198	0.00618	6.83668	0.000381883
	220	0.43675				6.73777	0.00612	6.85351	0.000430378
	222	0.4467				6.75356	0.00586	6.87035	0.000967592
	224	0.45077				6.76935	0.00562	6.88718	0.00103
	226	0.45204				6.78514	0.00516	6.90402	0.00102
	228	0.45781				6.80093	0.0046	6.92085	0.00101
	230	0.46921				6.81672	0.00552	6.93768	0.000147625
	232	0.47236				6.83251	0.00542	6.95452	0.00027364
	234	0.47791				6.8483	0.00532	6.97135	0.000127476
	236	0.48397				6.86409	0.00503	6.98819	-1.86884e-05
	238	0.49123				6.87988	0.0043	7.00502	-0.000747834
	240	0.49472				6.89566	0.00381	7.02186	0.000193797
	242	0.49604				6.91145	0.00319	7.03869	0.000546079
	244	0.50855				6.92724	0.00297	7.05553	0.00091943
	246	0.5133				6.94303	0.00274	7.07236	0.000858471
	248	0.521				6.95882	0.00288	7.0892	0.000797513
	250	0.52334				6.97461	0.00302	7.10603	0.000526132
	252	0.52996				6.9904	0.00393	7.12286	0.000516708
	254	0.53682				7.00619	0.00421	7.1397	0.000407945
	256	0.54264				7.02198	0.00426	7.15653	-3.52116e-05
	258	0.55028				7.03777	0.00452	7.17337	-0.000152421
	260	0.55408				7.05356	0.00454	7.1902	-0.000269631
	262	0.56151				7.06935	0.00444	7.20704	-0.000780306
	264	0.56177				7.08514	0.00433	7.22387	-0.000442809
	266	0.57213				7.10093	0.00534	7.24071	-0.000319523
	268	0.57801				7.11672	0.00621	7.25754	-0.000288653
	270	0.58949				7.13251	0.00751	7.27438	-0.000303993
	272	0.58387				7.1483	0.00911	7.29121	-0.000319332
	274	0.59355				7.16409	0.00912	7.30804	-5.74747e-05
	276	0.60342				7.17988	0.01056	7.32488	0.000423308
	278	0.60427				7.19567	0.01069	7.34171	0.000630859
	280	0.60937				7.21146	0.01168	7.35855	0.000838409
	282	0.6183				7.22725	0.012	7.37538	0.000977541
	284	0.61964				7.24304	0.01243	7.39222	0.000940857
	286	0.62739				7.25883	0.01326	7.40905	0.000904173
	288	0.63432				7.27462	0.01366	7.42589	0.000690878
	290	0.64157				7.2904	0.01422	7.44272	0.00092312
	292	0.64352				7.30619	0.01479	7.45956	0.000916685
	294	0.65188				7.32198	0.01509	7.47639	0.00091025
	296	0.65815				7.33777	0.01539	7.49322	-0.000519495
	298	0.66434				7.35356	0.01618	7.51006	-0.000111024
	300	0.66577				7.36935	0.01633	7.52689	0.00158
	302	0.67472				7.38514	0.01648	7.54373	0.00159
	304	0.67755				7.40093	0.01669	7.56056	0.00116
	306	0.68971				7.41672	0.0169	7.5774	0.000730457
	308	0.69123				7.43251	0.01862	7.59423	-0.000239605
	310	0.69537				7.4483	0.01936	7.61107	0.000311481
	312	0.7095				7.46409	0.01982	7.6279	0.000468903
	314	0.71465				7.47988	0.02003	7.64474	0.000494919
	316	0.71917				7.49567	0.0199	7.66157	0.000499799
	318	0.72837				7.51146	0.01977	7.67841	0.00056728
	320	0.72668				7.52725	0.0193	7.69524	0.00039205
	322	0.74012				7.54304	0.019	7.71207	0.000216821
	324	0.7471				7.55883	0.0187	7.72891	-0.000140172
	326	0.75193				7.57462	0.01796	7.74574	0.000329222
	328	0.7541				7.59041	0.01729	7.76258	0.000518974
	330	0.76074				7.6062	0.0166	7.77941	0.000200078
	332	0.76602				7.62199	0.01639	7.79625	-0.000118819
	334	0.78042				7.63778	0.01525	7.81308	-1.88647e-05
	336	0.77809				7.65357	0.01525	7.82992	-1.28414e-05
	338	0.7896				7.66935	0.01525	7.84675	-6.8182e-06
	340	0.78785				7.68514	0.01568	7.86359	0.000309795
	342	0.80356				7.70093	0.01676	7.88042	0.000440656
	344	0.81328				7.71672	0.01806	7.89725	0.000478641
	346	0.81227				7.73251	0.01848	7.91409	0.000141898
	348	0.81668				7.7483	0.0189	7.93092	-0.000194845
	350	0.82666				7.76409	0.01994	7.94776	6.11093e-05
	352	0.82505				7.77988	0.02008	7.96459	7.66888e-05
	354	0.83759				7.79567	0.02035	7.98143	2.2305e-05
	356	0.8451				7.81146	0.02062	7.99826	-3.20788e-05
	358	0.8477				7.82725	0.02067	8.0151	0.000382826
	360	0.85775				7.84304	0.02157	8.03193	0.000417357
	362	0.85238				7.85883	0.0216	8.04877	0.000451889
	364	0.86033				7.87462	0.02164	8.0656	0.000662414
	366	0.87531				7.89041	0.02142	8.08243	0.000664691
	368	0.87805				7.9062	0.0212	8.09927	0.000616761
	370	0.87726				7.92199	0.02073	8.1161	0.000568831
	372	0.88897				7.93778	0.01962	8.13294	0.000470694
	374	0.90247				7.95357	0.02005	8.14977	0.000131711
	376	0.89207				7.96936	0.02014	8.16661	0.000289175
	378	0.90509				7.98515	0.02079	8.18344	0.000166667
	380	0.90651				8.00094	0.02143	8.20028	4.41588e-05
	382	0.91922				8.01673	0.02241	8.21711	0.000524263
	384	0.91426				8.03252	0.02302	8.23395	0.00060548
	386	0.92798				8.04831	0.02351	8.25078	0.000634778
	388	0.93272				8.06409	0.02371	8.26761	0.000636793
	390	0.94203				8.07988	0.02376	8.28445	0.00017375
	392	0.94567				8.09567	0.02373	8.30128	-0.000289294
	394	0.94493				8.11146	0.02371	8.31812	-6.98953e-05
	396	0.95924				8.12725	0.02474	8.33495	-8.42557e-05
	398	0.96148				8.14304	0.02471	8.35179	-9.86161e-05
	400	0.96297				8.15883	0.02544	8.36862	-0.000520537
	402	0.97038				8.17462	0.02582	8.38546	-0.000363368
	404	0.97126				8.19041	0.0262	8.40229	-0.000358289
	406	0.9799				8.2062	0.02648	8.41913	-0.00035321
	408	0.9849				8.22199	0.02675	8.43596	0.000202651
	410	0.99397				8.23778	0.02706	8.45279	0.000136616
	412	0.99372				8.25357	0.02702	8.46963	7.05807e-05
	414	1.00258				8.26936	0.02692	8.48646	-0.000166108
	416	1.00407				8.28515	0.02682	8.5033	-0.000340296
	418	1.00831				8.30094	0.02598	8.52013	-0.000545785
	420	1.01274				8.31673	0.02599	8.53697	-0.000637134
	422	1.02518				8.33252	0.02599	8.5538	-0.000645806
	424	1.02162				8.34831	0.02609	8.57064	-0.00011065
	426	1.03361				8.3641	0.02618	8.58747	0.000104941
	428	1.02991				8.37989	0.02636	8.60431	0.000139237
	430	1.04638				8.39568	0.02628	8.62114	0.000173533
	432	1.05344				8.41147	0.0262	8.63797	0.000396229
	434	1.04748				8.42726	0.02605	8.65481	0.000767246
	436	1.05703				8.44305	0.02432	8.67164	0.000849198
	438	1.0599				8.45883	0.02423	8.68848	0.00086107
	440	1.0684				8.47462	0.02316	8.70531	0.000859585
	442	1.07377				8.49041	0.02264	8.72215	0.0008581
	444	1.07014				8.5062	0.02143	8.73898	0.000421277
	446	1.08455				8.52199	0.02053	8.75582	0.000233686
	448	1.08341				8.53778	0.02065	8.77265	0.000240012
	450	1.08648				8.55357	0.02076	8.78949	0.000129684
	452	1.09086				8.56936	0.02078	8.80632	1.93561e-05
	454	1.0969				8.58515	0.02057	8.82315	0.000170726
	456	1.10432				8.60094	0.02037	8.83999	7.47956e-05
	458	1.11286				8.61673	0.01994	8.85682	-2.11345e-05
	460	1.1099				8.63252	0.0189	8.87366	-0.000113727
	462	1.11516				8.64831	0.01837	8.89049	0.000368424
	464	1.11845				8.6641	0.01785	8.90733	0.000597351
	466	1.13294				8.67989	0.01741	8.92416	0.000667921
	468	1.13813				8.69568	0.01698	8.941	0.000327488
	470	1.13234				8.71147	0.01684	8.95783	-1.29457e-05
	472	1.14029				8.72726	0.0167	8.97467	0.000282512
	474	1.1535				8.74305	0.01629	8.9915	0.00042759
	476	1.15299				8.75884	0.01591	9.00833	0.000344054
	478	1.15688				8.77463	0.01469	9.02517	0.000260519
	480	1.16117				8.79042	0.01467	9.042	0.00017445
	482	1.17357				8.80621	0.01465	9.05884	-0.000282264
	484	1.16536				8.822	0.01453	9.07567	0.000554295
	486	1.18046				8.83778	0.01441	9.09251	0.0005913
	488	1.17774				8.85357	0.01413	9.10934	0.00058307
	490	1.18357				8.86936	0.01407	9.12618	0.000574839
	492	1.18907				8.88515	0.01244	9.14301	-0.000140511
	494	1.20061				8.90094	0.01193	9.15985	-0.000459114
	496	1.21165				8.91673	0.01094	9.17668	-0.000177912
	498	1.19968				8.93252	0.01078	9.19351	-7.28763e-05
	500	1.20373				8.94831	0.01061	9.21035	3.21592e-05
	502	1.21913				8.9641	0.01072	9.22718	9.62717e-05
	504	1.22223				8.97989	0.01074	9.24402	0.000401976
	506	1.22805				8.99568	0.01048	9.26085	0.000441311
	508	1.21459				9.01147	0.01022	9.27769	0.000480646
	510	1.2405				9.02726	0.0097	9.29452	0.000711081
	512	1.24314				9.04305	0.00989	9.31136	0.000730194
	514	1.24946				9.05884	0.01008	9.32819	0.000695721
	516	1.24765				9.07463	0.01012	9.34503	0.000661248
	518	1.25855				9.09042	0.00998	9.36186	0.000623436
	520	1.2614				9.10621	0.00984	9.37869	0.000521793
	522	1.26151				9.122	0.00991	9.39553	0.00042015
	524	1.25452				9.13779	0.00997	9.41236	-0.000232854
	526	1.27253				9.15358	0.01022	9.4292	-0.000149946
	528	1.26029				9.16937	0.01048	9.44603	-6.70386e-05
	530	1.27567				9.18516	0.01033	9.46287	0.000130643
	532	1.28298				9.20095	0.01019	9.4797	0.000127883
	534	1.28411				9.21674	0.00985	9.49654	0.000125122
	536	1.28402				9.23252	0.0096	9.51337	-0.000211134
	538	1.29564				9.24831	0.00936	9.53021	7.84573e-05
	540	1.30599				9.2641	0.00969	9.54704	0.000192465
	542	1.29892				9.27989	0.01002	9.56387	0.000306473
	544	1.31905				9.29568	0.01078	9.58071	0.000658934
	546	1.30872				9.31147	0.0114	9.59754	0.00111
	548	1.31892				9.32726	0.01121	9.61438	0.000826347
	550	1.31856				9.34305	0.01103	9.63121	0.000546686
	552	1.33301				9.35884	0.01053	9.64805	-1.84963e-05
	554	1.33837				9.37463	0.01045	9.66488	-0.000565264
	556	1.33919				9.39042	0.00903	9.68172	-0.000683726
	558	1.33817				9.40621	0.00912	9.69855	-0.000502088
	560	1.35315				9.422	0.009	9.71539	-0.000425811
	562	1.37404				9.43779	0.00888	9.73222	-0.000349534
	564	1.36385				9.45358	0.00909	9.74905	-0.000154901
	566	1.35069				9.46937	0.00908	9.76589	0.000423897
	568	1.37017				9.48516	0.00948	9.78272	0.00127
	570	1.3757				9.50095	0.00965	9.79956	0.00124
	572	1.37699				9.51674	0.00971	9.81639	0.0012
	574	1.37781				9.53253	0.00941	9.83323	0.00107
	576	1.3768				9.54832	0.00912	9.85006	0.0022
	578	1.38719				9.56411	0.00857	9.8669	0.00244
	580	1.39108				9.5799	0.00769	9.88373	0.00256
	582	1.39394				9.59569	0.008	9.90057	0.00268
	584	1.40177				9.61147	0.0083	9.9174	0.00406
	586	1.40067				9.62726	0.00968	9.93423	0.00562
	588	1.39903				9.64305	0.01024	9.95107	0.00726
	590	1.40035				9.65884	0.01021	9.9679	0.00829
	592	1.41871				9.67463	0.01017	9.98474	0.00862
	594	1.42148				9.69042	0.01012	10.0016	0.01007
	596	1.42809				9.70621	0.01006	10.0184	0.01179
	598	1.42316				9.722	0.01	10.0352	0.01416
	600	1.42648				9.73779	0.00988	10.0521	0.01726
	602	1.42702				9.75358	0.00876	10.0689	0.01921
	604	1.43728				9.76937	0.00777	10.0858	0.02221
	606	1.43602				9.78516	0.00772	10.1026	0.02535
	608	1.43766				9.80095	0.00795	10.1194	0.0285
	610	1.45648				9.81674	0.00954	10.1363	0.0312
	612	1.45963				9.83253	0.01052	10.1531	0.03494
	614	1.46304				9.84832	0.01283	10.1699	0.03995
	616	1.4624				9.86411	0.01367	10.1867	0.044
	618	1.46998				9.8799	0.0151	10.2036	0.0515
	620	1.46779				9.89569	0.01684	10.2204	0.0586
	622	1.46927				9.91148	0.01797	10.2373	0.06558
	624	1.47989				9.92727	0.02039	10.2541	0.07312
	626	1.47997				9.94306	0.02145	10.2709	0.08322
	628	1.48564				9.95885	0.02351	10.2878	0.09439
	630	1.48059				9.97464	0.02395	10.3046	0.10587
	632	1.50107				9.99043	0.0256	10.3214	0.11915
	634	1.50551				10.0062	0.02749	10.3383	0.13326
	636	1.50413				10.022	0.02828	10.3551	0.14942
	638	1.49962				10.0378	0.03013	10.3719	0.16704
	640	1.51705				10.0536	0.03065	10.3888	0.18466
	642	1.51611				10.0694	0.03242	10.4056	0.20462
	644	1.51983				10.0852	0.03349	10.4224	0.22485
	646	1.52534				10.1009	0.03589	10.4393	0.2468
	648	1.52239				10.1167	0.03863	10.4561	0.26977
	650	1.53413				10.1325	0.04206	10.4729	0.29553
	652	1.53285				10.1483	0.04621	10.4898	0.32119
	654	1.54294				10.1641	0.0491	10.5066	0.34648
	656	1.54432				10.1799	0.05379	10.5234	0.37393
	658	1.55164				10.1957	0.0579	10.5403	0.40211
	660	1.54844				10.2115	0.06373	10.5571	0.42932
	662	1.56441				10.2273	0.06994	10.5739	0.45761
	664	1.55892				10.2431	0.07663	10.5908	0.48751
	666	1.58106				10.2589	0.08425	10.6076	0.51482
	668	1.5747				10.2746	0.09197	10.6244	0.5412
	670	1.56706				10.2904	0.10229	10.6413	0.57014
	672	1.57937				10.3062	0.11184	10.6581	0.59744
	674	1.58761				10.322	0.12276	10.675	0.62406
	676	1.5957				10.3378	0.13454	10.6918	0.65131
	678	1.58582				10.3536	0.14834	10.7086	0.67587
	680	1.59986				10.3694	0.16382	10.7255	0.70118
	682	1.59803				10.3852	0.17838	10.7423	0.72622
	684	1.60583				10.4009	0.19461	10.7591	0.74721
	686	1.61982				10.4167	0.21091	10.776	0.7694
	688	1.60949				10.4325	0.22913	10.7928	0.79075
	690	1.62005				10.4483	0.24755	10.8096	0.81063
	692	1.63182				10.4641	0.26795	10.8265	0.82958
	694	1.6404				10.4799	0.28966	10.8433	0.84826
	696	1.63153				10.4957	0.31082	10.8601	0.866
	698	1.62963				10.5115	0.33416	10.877	0.88119
	700	1.65031				10.5273	0.35667	10.8938	0.89727
	702	1.65042				10.5431	0.38012	10.9106	0.91064
	704	1.65087				10.5588	0.40304	10.9275	0.92344
	706	1.65574				10.5746	0.42708	10.9443	0.93561
	708	1.65433				10.5904	0.45151	10.9611	0.94733
	710	1.66231				10.6062	0.47502	10.978	0.95741
	712	1.66343				10.622	0.49963	10.9948	0.96605
	714	1.68344				10.6378	0.52262	11.0116	0.97396
	716	1.67181				10.6536	0.5469	11.0285	0.97988
	718	1.67753				10.6694	0.57032	11.0453	0.98609
	720	1.67489				10.6852	0.59423	11.0622	0.9909
	722	1.68139				10.701	0.61743	11.079	0.99494
	724	1.69532				10.7167	0.63929	11.0958	0.99679
	726	1.68869				10.7325	0.66129	11.1127	0.99987
	728	1.70076				10.7483	0.6812	11.1295	1
	730	1.70593				10.7641	0.70156	11.1463	0.99984
	732	1.70415				10.7799	0.71952	11.1632	0.99968
	734	1.70147				10.7957	0.73818	11.18	0.99906
	736	1.72447				10.8115	0.75677	11.1968	0.99717
	738	1.71956				10.8273	0.77446	11.2137	0.99349
	740	1.72067				10.8431	0.79196	11.2305	0.98989
	742	1.72381				10.8589	0.80735	11.2473	0.98436
	744	1.74097				10.8746	0.82342	11.2642	0.97914
	746	1.73854				10.8904	0.83796	11.281	0.97271
	748	1.73747				10.9062	0.85317	11.2978	0.96658
	750	1.74953				10.922	0.86721	11.3147	0.95969
	752	1.73702				10.9378	0.88029	11.3315	0.95161
	754	1.75459				10.9536	0.89296	11.3483	0.94326
	756	1.76037				10.9694	0.90359	11.3652	0.93407
	758	1.73467				10.9852	0.91537	11.382	0.92464
	760	1.7537				11.001	0.92489	11.3988	0.91464
	762	1.75458				11.0168	0.93473	11.4157	0.9037
	764	1.77295				11.0325	0.94362	11.4325	0.89354
	766	1.75776				11.0483	0.95155	11.4493	0.88148
	768	1.77052				11.0641	0.9596	11.4662	0.87043
	770	1.77065				11.0799	0.96601	11.483	0.85866
	772	1.76511				11.0957	0.97309	11.4999	0.84641
	774	1.7708				11.1115	0.97804	11.5167	0.83399
	776	1.77811				11.1273	0.98335	11.5335	0.821
	778	1.76941				11.1431	0.98736	11.5503	0.80832
	780	1.77303				11.1589	0.99087	11.5672	0.79431
	782	1.77806				11.1746	0.99383	11.584	0.78146
	784	1.76754				11.1904	0.99496	11.6009	0.76736
	786	1.77585				11.2062	0.99738	11.6177	0.75352
	788	1.78377				11.222	0.99747	11.6345	0.74074
	790	1.79251				11.2378	0.99872	11.6514	0.72757
	792	1.80458				11.2536	0.99984	11.6682	0.7139
	794	1.79631				11.2694	1	11.685	0.69989
	796	1.78231				11.2852	0.99981	11.7019	0.68567
	798	1.80223				11.301	0.99962	11.7187	0.6716
	800	1.80775				11.3168	0.99879	11.7355	0.65706
	802	1.80505				11.3325	0.99795	11.7524	0.64365
	804	1.81066				11.3483	0.9968	11.7692	0.63013
	806	1.81435				11.3641	0.99441	11.786	0.61743
	808	1.81776				11.3799	0.992	11.8029	0.60344
	810	1.81379				11.3957	0.98949	11.8197	0.58832
	812	1.8325				11.4115	0.9852	11.8365	0.57583
	814	1.8309				11.4273	0.98219	11.8534	0.56338
	816	1.83147				11.4431	0.97747	11.8702	0.54887
	818	1.83281				11.4589	0.97307	11.887	0.53784
	820	1.83321				11.4747	0.96763	11.9039	0.52589
	822	1.83125				11.4904	0.96215	11.9207	0.51176
	824	1.81333				11.5062	0.95645	11.9375	0.50063
	826	1.84139				11.522	0.94964	11.9544	0.48817
	828	1.84712				11.5378	0.94353	11.9712	0.47606
	830	1.84504				11.5536	0.93629	11.988	0.46411
	832	1.85536				11.5694	0.93042	12.0049	0.45382
	834	1.85239				11.5852	0.92303	12.0217	0.44147
	836	1.85886				11.601	0.91543	12.0386	0.43096
	838	1.84151				11.6167	0.90751	12.0554	0.4206
	840	1.87057				11.6325	0.89907	12.0722	0.41032
	842	1.85301				11.6483	0.89134	12.0891	0.4002
	844	1.86977				11.6641	0.88233	12.1059	0.39053
	846	1.8745				11.6799	0.87493	12.1227	0.38015
	848	1.86344				11.6957	0.86568	12.1396	0.36982
	850	1.87673				11.7115	0.85657	12.1564	0.36004
	852	1.86425				11.7273	0.84751	12.1732	0.35153
	854	1.87108				11.7431	0.83808	12.1901	0.34334
	856	1.88029				11.7589	0.82936	12.2069	0.33388
	858	1.88976				11.7746	0.81901	12.2237	0.32535
	860	1.89211				11.7904	0.80963	12.2406	0.3169
	862	1.88559				11.8062	0.79914	12.2574	0.30903
	864	1.89612				11.822	0.78977	12.2742	0.30239
	866	1.90045				11.8378	0.7797	12.2911	0.29432
	868	1.89598				11.8536	0.76925	12.3079	0.28682
	870	1.89434				11.8694	0.75922	12.3247	0.27871
	872	1.91143				11.8852	0.7479	12.3416	0.27227
	874	1.92639				11.901	0.73827	12.3584	0.26518
	876	1.90561				11.9168	0.72708	12.3752	0.25831
	878	1.92868				11.9326	0.71691	12.3921	0.25244
	880	1.92751				11.9483	0.70622	12.4089	0.24503
	882	1.91723				11.9641	0.69579	12.4258	0.23905
	884	1.93112				11.9799	0.68585	12.4426	0.23375
	886	1.92273				11.9957	0.67478	12.4594	0.22763
	888	1.93368				12.0115	0.66517	12.4763	0.22189
	890	1.937				12.0273	0.65443	12.4931	0.21604
	892	1.94043				12.0431	0.64474	12.5099	0.2107
	894	1.9507				12.0589	0.63415	12.5268	0.20491
	896	1.95366				12.0747	0.62419	12.5436	0.19945
	898	1.93694				12.0904	0.61499	12.5604	0.19562
	900	1.94834				12.1062	0.60504	12.5773	0.19039
	902	1.9555				12.122	0.5966	12.5941	0.18547
	904	1.96935				12.1378	0.58721	12.6109	0.18079
	906	1.97799				12.1536	0.57933	12.6278	0.17589
	908	1.97684				12.1694	0.57085	12.6446	0.17225
	910	1.94265				12.1852	0.56287	12.6614	0.16939
	912	1.9796				12.201	0.55553	12.6783	0.16442
	914	1.98038				12.2168	0.54756	12.6951	0.15861
	916	1.96932				12.2325	0.54089	12.7119	0.15608
	918	1.97477				12.2483	0.53259	12.7288	0.1527
	920	1.97718				12.2641	0.52534	12.7456	0.14816
	922	1.98176				12.2799	0.51703	12.7624	0.14443
	924	1.98588				12.2957	0.50921	12.7793	0.14135
	926	1.9846				12.3115	0.50109	12.7961	0.13791
	928	1.99522				12.3273	0.4917	12.8129	0.13457
	930	1.98984				12.3431	0.48386	12.8298	0.13114
	932	1.98226				12.3589	0.47498	12.8466	0.12675
	934	1.99372				12.3747	0.46814	12.8635	0.1233
	936	1.99005				12.3904	0.46075	12.8803	0.12077
	938	1.99983				12.4062	0.45407	12.8971	0.11809
	940	2.00951				12.422	0.44733	12.9139	0.11575
	942	2.01136				12.4378	0.43997	12.9308	0.11287
	944	2.00391				12.4536	0.43386	12.9476	0.1088
	946	2.03112				12.4694	0.42686	12.9644	0.10624
	948	2.02439				12.4852	0.42134	12.9813	0.10313
	950	2.03502				12.501	0.4145	12.9981	0.10086
	952	2.02849				12.5168	0.40857	13.015	0.09955
	954	2.04088				12.5326	0.40283	13.0318	0.09668
	956	2.02832				12.5483	0.39716	13.0486	0.09309
	958	2.01989				12.5641	0.39258	13.0655	0.09129
	960	2.05008				12.5799	0.3866	13.0823	0.08866
	962	2.05238				12.5957	0.38212	13.0991	0.08658
	964	2.02905				12.6115	0.37709	13.116	0.08497
	966	2.03754				12.6273	0.37255	13.1328	0.08298
	968	2.04066				12.6431	0.36774	13.1496	0.0807
	970	2.04343				12.6589	0.36376	13.1665	0.07847
	972	2.03583				12.6747	0.36063	13.1833	0.07526
	974	2.05152				12.6905	0.35627	13.2001	0.07321
	976	2.06441				12.7062	0.35378	13.217	0.07247
	978	2.0547				12.722	0.34991	13.2338	0.07153
	980	2.13964				12.7378	0.3466	13.2506	0.0694
	982	2.14852				12.7536	0.34327	13.2675	0.06778
	984	2.12099				12.7694	0.33975	13.2843	0.06596
	986	2.11403				12.7852	0.33654	13.3011	0.06318
	988	2.11332				12.801	0.33298	13.318	0.06146
	990	2.08101				12.8168	0.33098	13.3348	0.05981
	992	2.10114				12.8325	0.3268	13.3516	0.05832
	994	2.07354				12.8483	0.32349	13.3685	0.05709
	996	2.07798				12.8641	0.32015	13.3853	0.05516
	998	2.10127				12.8799	0.31757	13.4022	0.05312
	1000	2.0971				12.8957	0.31519	13.419	0.05151
	1002	2.11533				12.9115	0.31129	13.4358	0.05029
	1004	2.09593				12.9273	0.30891	13.4527	0.04913
	1006	2.09557				12.9431	0.30532	13.4695	0.04792
	1008	2.12962				12.9589	0.30219	13.4863	0.04627
	1010	2.10755				12.9747	0.2981	13.5032	0.04518
	1012	2.11814				12.9904	0.29511	13.52	0.04439
	1014	2.11841				13.0062	0.29214	13.5368	0.04394
	1016	2.12836				13.022	0.28826	13.5537	0.04257
	1018	2.11899				13.0378	0.28545	13.5705	0.04088
	1020	2.10815				13.0536	0.28161	13.5873	0.0404
	1022	2.13174				13.0694	0.27905	13.6042	0.03925
	1024	2.12534				13.0852	0.27539	13.621	0.03791
	1026	2.1096				13.101	0.27307	13.6378	0.03674
	1028	2.14202				13.1168	0.27054	13.6547	0.03584
	1030	2.11587				13.1326	0.26668	13.6715	0.03551
	1032	2.11609				13.1483	0.26378	13.6883	0.03479
	1034	2.14334				13.1641	0.25958	13.7052	0.03352
	1036	2.17294				13.1799	0.25658	13.722	0.0331
	1038	2.14161				13.1957	0.25267	13.7388	0.03175
	1040	2.1689				13.2115	0.24975	13.7557	0.03036
	1042	2.1592				13.2273	0.2469	13.7725	0.03002
	1044	2.1808				13.2431	0.24348	13.7894	0.0285
	1046	2.14134				13.2589	0.24066	13.8062	0.02717
	1048	2.15628				13.2747	0.23632	13.823	0.0271
	1050	2.17117				13.2904	0.23381	13.8399	0.02629
	1052	2.17569				13.3062	0.23024	13.8567	0.02535
	1054	2.16593				13.322	0.22654	13.8735	0.0251
	1056	2.14831				13.3378	0.2227	13.8903	0.02485
	1058	2.17866				13.3536	0.21934	13.9072	0.02395
	1060	2.17689				13.3694	0.21661	13.924	0.02302
	1062	2.17121				13.3852	0.21224	13.9409	0.02122
	1064	2.19661				13.401	0.20922	13.9577	0.02048
	1066	2.18409				13.4168	0.20498	13.9745	0.02037
	1068	2.18416				13.4326	0.20234	13.9914	0.02025
	1070	2.18628				13.4483	0.19935	14.0082	0.01916
	1072	2.19471				13.4641	0.1952	14.025	0.01839
	1074	2.21022				13.4799	0.19199	14.0419	0.01764
	1076	2.19724				13.4957	0.18825	14.0587	0.0169
	1078	2.20722				13.5115	0.18561	14.0755	0.01683
	1080	2.2119				13.5273	0.1818	14.0924	0.01636
	1082	2.19421				13.5431	0.17936	14.1092	0.01588
	1084	2.19607				13.5589	0.17591	14.126	0.01475
	1086	2.20647				13.5747	0.17255	14.1429	0.01505
	1088	2.2045				13.5905	0.17026	14.1597	0.01493
	1090	2.21362				13.6062	0.16635	14.1765	0.01481
	1092	2.20699				13.622	0.16308	14.1934	0.01375
	1094	2.21463				13.6378	0.15876	14.2102	0.01369
	1096	2.19738				13.6536	0.15577	14.2271	0.01364
	1098	2.19987				13.6694	0.15258	14.2439	0.0133
	1100	2.21159				13.6852	0.15058	14.2607	0.0124
	1102	2.23296				13.701	0.14901	14.2775	0.012
	1104	2.22073				13.7168	0.14567	14.2944	0.01199
	1106	2.21433				13.7326	0.1434	14.3112	0.01198
	1108	2.22425				13.7484	0.13957	14.328	0.01126
	1110	2.21449				13.7641	0.1369	14.3449	0.01115
	1112	2.23959				13.7799	0.1339	14.3617	0.01109
	1114	2.22187				13.7957	0.13132	14.3786	0.01103
	1116	2.22276				13.8115	0.12879	14.3954	0.0106
	1118	2.23534				13.8273	0.12512	14.4122	0.01008
	1120	2.2548				13.8431	0.12299	14.4291	0.01002
	1122	2.23953				13.8589	0.11971	14.4459	0.00928
	1124	2.22387				13.8747	0.11728	14.4627	0.00878
	1126	2.22909				13.8905	0.11382	14.4796	0.00899
	1128	2.25156				13.9062	0.11135	14.4964	0.0088
	1130	2.23159				13.922	0.10865	14.5132	0.0086
	1132	2.21976				13.9378	0.10448	14.5301	0.00776
	1134	2.26				13.9536	0.10211	14.5469	0.00729
	1136	2.26201				13.9694	0.09858	14.5637	0.00715
	1138	2.26202				13.9852	0.09597	14.5806	0.0069
	1140	2.24611				14.001	0.09272	14.5974	0.00664
	1142	2.26708				14.0168	0.09087	14.6142	0.00611
	1144	2.26793				14.0326	0.08889	14.6311	0.00577
	1146	2.26229				14.0483	0.08626	14.6479	0.00594
	1148	2.27998				14.0641	0.08519	14.6647	0.00595
	1150	2.27996				14.0799	0.08278	14.6816	0.00551
	1152	2.24837				14.0957	0.0816	14.6984	0.00506
	1154	2.25941				14.1115	0.07932	14.7152	0.00556
	1156	2.27234				14.1273	0.07757	14.7321	0.00556
	1158	2.25883				14.1431	0.07531	14.7489	0.00557
	1160	2.27787				14.1589	0.0731	14.7658	0.00549
	1162	2.30008				14.1747	0.07241	14.7826	0.00542
	1164	2.29994				14.1905	0.07171	14.7994	0.0051
	1166	2.30152				14.2063	0.07114	14.8163	0.00517
	1168	2.28802				14.222	0.06937	14.8331	0.00515
	1170	2.30933				14.2378	0.06818	14.8499	0.00514
	1172	2.30682				14.2536	0.06698	14.8668	0.00478
	1174	2.31817				14.2694	0.06564	14.8836	0.00452
	1176	2.30834				14.2852	0.06469	14.9004	0.00418
	1178	2.28722				14.301	0.06217	14.9173	0.00446
	1180	2.31049				14.3168	0.06127	14.9341	0.00446
	1182	2.30855				14.3326	0.06	14.9509	0.00446
	1184	2.31221				14.3483	0.05985	14.9678	0.00443
	1186	2.30145				14.3641	0.05888	14.9846	0.00435
	1188	2.30527				14.3799	0.05783	15.0014	0.00359
	1190	2.32063				14.3957	0.0575	15.0183	0.00261
	1192	2.28169				14.4115	0.05716	15.0351	0.00346
	1194	2.32225				14.4273	0.05685	15.0519	0.00341
	1196	2.28493				14.4431	0.05485	15.0688	0.00337
	1198	2.3114				14.4589	0.05394	15.0856	0.00326
	1200	2.32736				14.4747	0.05271	15.1024	0.00353
	1202	2.30953				14.4905	0.0515	15.1193	0.00345
	1204	2.33272				14.5062	0.05065	15.1361	0.00338
	1206	2.32613				14.522	0.04861	15.153	0.00326
	1208	2.31867				14.5378	0.04793	15.1698	0.00315
	1210	2.33201				14.5536	0.04683	15.1866	0.00286
	1212	2.31923				14.5694	0.04623	15.2035	0.00304
	1214	2.32918				14.5852	0.04563	15.2203	0.00294
	1216	2.35635				14.601	0.04542	15.2371	0.00284
	1218	2.35113				14.6168	0.04521	15.2539	0.00253
	1220	2.35568				14.6326	0.04482	15.2708	0.00181
	1222	2.35667				14.6484	0.04424	15.2876	0.0024
	1224	2.35721				14.6641	0.04216	15.3045	0.00263
	1226	2.34958				14.6799	0.04205	15.3213	0.00287
	1228	2.34016				14.6957	0.04193	15.3381	0.00315
	1230	2.35712				14.7115	0.04169	15.355	0.00329
	1232	2.37638				14.7273	0.04134	15.3718	0.00258
	1234	2.36651				14.7431	0.03987	15.3886	0.00186
	1236	2.35305				14.7589	0.03929	15.4055	0.00126
	1238	2.37257				14.7747	0.03748	15.4223	0.00155
	1240	2.38544				14.7905	0.0369	15.4391	0.00165
	1242	2.40035				14.8063	0.03542	15.456	0.00159
	1244	2.40793				14.822	0.03466	15.4728	0.00153
	1246	2.39642				14.8378	0.03407	15.4896	0.000918342
	1248	2.3882				14.8536	0.03272	15.5065	0.000710307
	1250	2.40323				14.8694	0.03234	15.5233	0.0013
	1252	2.42754				14.8852	0.03085	15.5401	0.00255
	1254	2.40146				14.901	0.02957	15.557	0.00238
	1256	2.40662				14.9168	0.0277	15.5738	0.0022
	1258	2.40141				14.9326	0.0276	15.5906	0.00182
	1260	2.40188				14.9484	0.02721	15.6075	0.00261
	1262	2.41169				14.9642	0.02641	15.6243	0.00287
	1264	2.4021				14.9799	0.02601	15.6411	0.0028
	1266	2.40334				14.9957	0.02561	15.658	0.00274
	1268	2.41372				15.0115	0.02556	15.6748	0.00259
	1270	2.41928				15.0273	0.02491	15.6916	0.00148
	1272	2.43825				15.0431	0.02585	15.7085	0.00146
	1274	2.4323				15.0589	0.0261	15.7253	0.00143
	1276	2.41648				15.0747	0.02668	15.7422	0.00124
	1278	2.41159				15.0905	0.02703	15.759	0.00101
	1280	2.41974				15.1062	0.02737	15.7758	0.000950823
	1282	2.4289				15.122	0.02784	15.7927	0.000892007
	1284	2.41531				15.1378	0.02831	15.8095	0.000625628
	1286	2.44405				15.1536	0.02857	15.8263	0.0007413
	1288	2.44943				15.1694	0.02877	15.8432	0.000833406
	1290	2.42845				15.1852	0.02911	15.86	0.000754879
	1292	2.42927				15.201	0.02991	15.8768	0.000676353
	1294	2.41548				15.2168	0.03003	15.8937	0.000160899
	1296	2.43824				15.2326	0.03137	15.9105	0.00012807
	1298	2.41321				15.2484	0.0315	15.9273	-3.07543e-05
	1300	2.43231				15.2642	0.03164	15.9442	-0.000189579
	1302	2.41628				15.2799	0.03177	15.961	-0.000645748
	1304	2.42738				15.2957	0.03211	15.9778	0.000364077
	1306	2.44274				15.3115	0.03241	15.9947	0.000308054
	1308	2.42322				15.3273	0.03272	16.0115	0.000252032
	1310	2.44092				15.3431	0.03268	16.0283	-1.92957e-05
	1312	2.43562				15.3589	0.03264	16.0452	8.69889e-05
	1314	2.45145				15.3747	0.03279	16.062	0.000834214
	1316	2.46574				15.3905	0.03294	16.0788	0.00105
	1318	2.44044				15.4063	0.03296	16.0957	0.00143
	1320	2.4673				15.4221	0.03281	16.1125	0.00125
	1322	2.47558				15.4378	0.03266	16.1293	0.00106
	1324	2.45865				15.4536	0.0322	16.1462	0.000557388
	1326	2.46343				15.4694	0.03174	16.163	-0.000245009
	1328	2.44078				15.4852	0.03167	16.1798	0.000543541
	1330	2.47605				15.501	0.03079	16.1967	0.000577394
	1332	2.47003				15.5168	0.03072	16.2135	0.000464086
	1334	2.44407				15.5326	0.03064	16.2304	0.000350778
	1336	2.44367				15.5484	0.03033	16.2472	0.000662534
	1338	2.45555				15.5641	0.03005	16.264	0.000589506
	1340	2.46854				15.5799	0.02976	16.2809	0.000516477
	1342	2.47773				15.5957	0.02964	16.2977	0.000205497
	1344	2.45402				15.6115	0.02871	16.3145	0.000462793
	1346	2.43797				15.6273	0.02914	16.3314	0.000800554
	1348	2.47508				15.6431	0.02974	16.3482	0.0011
	1350	2.48407				15.6589	0.02967	16.365	0.00105
	1352	2.48116				15.6747	0.0296	16.3819	0.000998082
	1354	2.47533				15.6905	0.02944	16.3987	0.000798665
	1356	2.45631				15.7063	0.0293	16.4155	0.00039069
	1358	2.42907				15.722	0.02853	16.4324	0.000211916
	1360	2.49031				15.7378	0.02854	16.4492	0.000606938
	1362	2.45326				15.7536	0.02852	16.466	0.000592005
	1364	2.4717				15.7694	0.02817	16.4829	0.000577071
	1366	2.5024				15.7852	0.02781	16.4997	0.000491942
	1368	2.46679				15.801	0.02714	16.5165	0.000860332
	1370	2.44744				15.8168	0.02627	16.5334	0.00113
	1372	2.46696				15.8326	0.02511	16.5502	0.00114
	1374	2.46954				15.8484	0.02583	16.567	0.00108
	1376	2.47812				15.8642	0.02616	16.5839	0.00101
	1378	2.50326				15.8799	0.02622	16.6007	-0.000651355
	1380	2.5128				15.8957	0.02649	16.6176	-5.93189e-06
	1382	2.48819				15.9115	0.02675	16.6344	0.000258421
	1384	2.49412				15.9273	0.02684	16.6512	0.000522774
	1386	2.49276				15.9431	0.02693	16.6681	0.000791306
	1388	2.48383				15.9589	0.02718	16.6849	0.00088438
	1390	2.48351				15.9747	0.02722	16.7017	0.0008641
	1392	2.4682				15.9905	0.0273	16.7186	0.00084382
	1394	2.50106				16.0063	0.02726	16.7354	0.000702262
	1396	2.50177				16.0221	0.02702	16.7522	0.000560704
	1398	2.50118				16.0378	0.02679	16.7691	0.00042073
	1400	2.44919				16.0536	0.02635	16.7859	0.000280756
	1402	2.51417				16.0694	0.0262	16.8027	-0.000203214
	1404	2.49504				16.0852	0.02569	16.8196	0.000137526
	1406	2.49389				16.101	0.0251	16.8364	0.00133
	1408	2.49327				16.1168	0.02492	16.8532	0.00123
	1410	2.49733				16.1326	0.02427	16.8701	0.00113
	1412	2.4817				16.1484	0.02369	16.8869	0.000800329
	1414	2.49957				16.1642	0.02311	16.9037	0.000913082
	1416	2.5201				16.18	0.02427	16.9206	0.000822978
	1418	2.49059				16.1957	0.02462	16.9374	0.000732874
	1420	2.50474				16.2115	0.02448	16.9542	0.000371788
	1422	2.4832				16.2273	0.02434	16.9711	0.000482103
	1424	2.51673				16.2431	0.02378	16.9879	0.00090071
	1426	2.53557				16.2589	0.02346	17.0048	0.00104
	1428	2.50465				16.2747	0.02249
	1430	2.52089				16.2905	0.02324
	1432	2.48957				16.3063	0.02361
	1434	2.50878				16.3221	0.02489
	1436	2.51726				16.3378	0.02528
	1438	2.50218				16.3536	0.02567
						16.3694	0.02574
						16.3852	0.0258
						16.401	0.02577
						16.4168	0.02574
						16.4326	0.02703
						16.4484	0.02863
						16.4642	0.02907
						16.4799	0.03016
						16.4957	0.03024
						16.5115	0.03239
						16.5273	0.0324
						16.5431	0.0323
						16.5589	0.03219
						16.5747	0.03225
						16.5905	0.03367
						16.6063	0.03436
						16.6221	0.03685
						16.6378	0.0379
						16.6536	0.03917
						16.6694	0.03944
						16.6852	0.04008
						16.701	0.04219
						16.7168	0.0429
						16.7326	0.04455
						16.7484	0.0448
						16.7642	0.04674
						16.7799	0.04819
						16.7957	0.04914
						16.8115	0.04942
						16.8273	0.04969
						16.8431	0.04988
						16.8589	0.05006
						16.8747	0.05001
						16.8905	0.04996
						16.9063	0.04972
						16.9221	0.04906
						16.9379	0.0484
						16.9536	0.04818
						16.9694	0.04796
						16.9852	0.0486
						17.001	0.05072
