# Supplementary material for: Fast and selective organocatalytic ring-opening polymerization by fluorinated alcohol without a cocatalyst
Source: Nat Commun. 2019 Aug 9;10:3590. doi: 10.1038/s41467-019-11524-y (PMC6689068; doi:10.1038/s41467-019-11524-y)
Supplement: Supplementary file 3 — Source Data [file 41467_2019_11524_MOESM3_ESM.zip › 200747_2_data_set_3931942_p6g16n (1)/Source Data-R2/source data-Supplementary Figure 7.xlsx]

## Sheet: Sheet1
Supplementary Figure 7
	time(min)	RI Response	time(min)	MALS Response
	4.99329	-0.00224	4.98705	0.000185306
	5.00908	-0.00231	5.00388	-0.00186
	5.02487	-0.00238	5.02072	0.00021747
	5.04066	-0.00252	5.03755	0.00104
	5.05645	-0.00265	5.05438	0.00223
	5.07224	-0.00283	5.07122	0.00234
	5.08803	-0.00255	5.08805	0.00191
	5.10382	-0.00245	5.10489	0.00148
	5.11961	-0.00211	5.12172	0.000511576
	5.1354	-0.00175	5.13856	0.000340874
	5.15119	-0.00163	5.15539	0.000987572
	5.16698	-0.00155	5.17223	0.000606262
	5.18277	-0.00148	5.18906	0.000224952
	5.19856	-0.00125	5.2059	-0.00105
	5.21435	-0.00119	5.22273	0.000931035
	5.23014	-0.000908815	5.23956	0.00291
	5.24593	-0.000894779	5.2564	0.00311
	5.26172	-0.000946884	5.27323	0.00318
	5.27751	-0.00099899	5.29007	0.00317
	5.29329	-0.00112	5.3069	0.00316
	5.30908	-0.00127	5.32374	0.00277
	5.32487	-0.0016	5.34057	0.00145
	5.34066	-0.0013	5.35741	-0.000325249
	5.35645	-0.000973302	5.37424	-0.000418085
	5.37224	-0.00105	5.39108	-0.000510921
	5.38803	-0.00112	5.40791	-0.000734789
	5.40382	-0.00126	5.42474	0.000725562
	5.41961	-0.00104	5.44158	0.00142
	5.4354	-0.00102	5.45841	0.00161
	5.45119	-0.000712362	5.47525	0.00155
	5.46698	-0.000692171	5.49208	0.00149
	5.48277	-0.000671979	5.50892	-0.000667022
	5.49856	-0.000669081	5.52575	0.00114
	5.51435	-0.000688242	5.54259	0.00148
	5.53014	-0.000718432	5.55942	0.0016
	5.54593	-0.000748622	5.57626	0.00172
	5.56172	-0.000485136	5.59309	0.00198
	5.57751	-0.000541542	5.60992	0.00173
	5.5933	-0.000597948	5.62676	0.00148
	5.60909	-0.000720334	5.64359	0.000863813
	5.62488	-0.00125	5.66043	0.000252516
	5.64067	-0.00151	5.67726	-0.00189
	5.65646	-0.00207	5.6941	-0.00131
	5.67225	-0.00219	5.71093	-0.000721694
	5.68803	-0.0023	5.72777	-0.000583023
	5.70382	-0.00256	5.7446	0.000893077
	5.71961	-0.00255	5.76144	0.00111
	5.7354	-0.00254	5.77827	0.00172
	5.75119	-0.00256	5.79511	0.00181
	5.76698	-0.00257	5.81194	0.0019
	5.78277	-0.00246	5.82877	0.00268
	5.79856	-0.0025	5.84561	0.00289
	5.81435	-0.00258	5.86244	0.0031
	5.83014	-0.00265	5.87928	0.00323
	5.84593	-0.00277	5.89611	0.0032
	5.86172	-0.00284	5.91295	0.00317
	5.87751	-0.00292	5.92978	0.00299
	5.8933	-0.00258	5.94662	0.000696906
	5.90909	-0.00254	5.96345	0.000863543
	5.92488	-0.0026	5.98029	0.000769773
	5.94067	-0.00267	5.99712	0.000676004
	5.95646	-0.00278	6.01395	0.00146
	5.97225	-0.00273	6.03079	0.0016
	5.98804	-0.00275	6.04762	0.0016
	6.00383	-0.00279	6.06446	0.00103
	6.01962	-0.00283	6.08129	0.000451295
	6.03541	-0.00317	6.09813	0.00228
	6.0512	-0.00331	6.11496	0.00282
	6.06699	-0.0035	6.1318	0.00337
	6.08277	-0.00364	6.14863	0.00332
	6.09856	-0.00377	6.16547	0.00328
	6.11435	-0.00419	6.1823	0.00248
	6.13014	-0.00469	6.19913	0.00228
	6.14593	-0.00477	6.21597	0.00199
	6.16172	-0.00486	6.2328	0.00101
	6.17751	-0.00513	6.24964	0.000990273
	6.1933	-0.00524	6.26647	0.000967113
	6.20909	-0.00571	6.28331	3.85147e-05
	6.22488	-0.00594	6.30014	0.00219
	6.24067	-0.00637	6.31698	0.00294
	6.25646	-0.00654	6.33381	0.0032
	6.27225	-0.00665	6.35065	0.00319
	6.28804	-0.00656	6.36748	0.00318
	6.30383	-0.00614	6.38431	0.000776995
	6.31962	-0.00617	6.40115	0.000774564
	6.33541	-0.00612	6.41798	0.000499918
	6.3512	-0.00607	6.43482	-0.0008967
	6.36699	-0.00598	6.45165	-0.000612232
	6.38278	-0.00605	6.46849	-0.000327763
	6.39857	-0.00612	6.48532	0.00157
	6.41436	-0.00622	6.50216	0.00135
	6.43015	-0.00654	6.51899	0.00114
	6.44594	-0.00653	6.53583	-0.000193123
	6.46173	-0.00653	6.55266	-0.000313579
	6.47751	-0.00638	6.56949	-0.000434035
	6.4933	-0.00631	6.58633	-0.000680108
	6.50909	-0.00627	6.60316	-0.000555298
	6.52488	-0.00607	6.62	-0.000527554
	6.54067	-0.00605	6.63683	-0.000499811
	6.55646	-0.00563	6.65367	-9.70501e-05
	6.57225	-0.00547	6.6705	0.000107208
	6.58804	-0.00504	6.68734	-0.000183563
	6.60383	-0.00487	6.70417	-0.000474334
	6.61962	-0.0049	6.72101	0.000311666
	6.63541	-0.00495	6.73784	0.000143465
	6.6512	-0.005	6.75467	-2.47365e-05
	6.66699	-0.00506	6.77151	-0.000477354
	6.68278	-0.00513	6.78834	0.000501032
	6.69857	-0.00484	6.80518	0.000679501
	6.71436	-0.00458	6.82201	0.000539265
	6.73015	-0.00423	6.83885	0.000399028
	6.74594	-0.00384	6.85568	-0.00153
	6.76173	-0.00366	6.87252	-0.001
	6.77752	-0.00352	6.88935	-0.000901018
	6.79331	-0.00339	6.90619	-0.00104
	6.8091	-0.00311	6.92302	-0.00117
	6.82489	-0.00301	6.93986	-0.000524929
	6.84068	-0.00285	6.95669	-0.000404307
	6.85647	-0.00266	6.97352	-0.000283685
	6.87225	-0.00271	6.99036	0.000247334
	6.88804	-0.00276	7.00719	0.000778352
	6.90383	-0.00284	7.02403	0.000665803
	6.91962	-0.00276	7.04086	0.000553254
	6.93541	-0.00278	7.0577	0.000223165
	6.9512	-0.00282	7.07453	0.00109
	6.96699	-0.00286	7.09137	0.00147
	6.98278	-0.00291	7.1082	0.000440226
	6.99857	-0.00291	7.12504	-0.000593643
	7.01436	-0.0029	7.14187	-0.00158
	7.03015	-0.00294	7.1587	-0.000538636
	7.04594	-0.00298	7.17554	-0.000326296
	7.06173	-0.00302	7.19237	-0.000570009
	7.07752	-0.00308	7.20921	-0.000813722
	7.09331	-0.00318	7.22604	-0.00154
	7.1091	-0.00328	7.24288	-0.00133
	7.12489	-0.00346	7.25971	-0.00147
	7.14068	-0.00397	7.27655	-0.00162
	7.15647	-0.00468	7.29338	-0.0026
	7.17226	-0.0052	7.31022	-0.00232
	7.18805	-0.00569	7.32705	-0.00252
	7.20384	-0.00587	7.34388	-0.00273
	7.21963	-0.00603	7.36072	-0.00347
	7.23542	-0.00619	7.37755	-0.00172
	7.25121	-0.00627	7.39439	-0.000101646
	7.26699	-0.00672	7.41122	-7.12076e-05
	7.28278	-0.00685	7.42806	-4.07689e-05
	7.29857	-0.00711	7.44489	-0.000350286
	7.31436	-0.00734	7.46173	-0.000659804
	7.33015	-0.00756	7.47856	-0.00149
	7.34594	-0.00795	7.4954	-0.000776718
	7.36173	-0.00801	7.51223	-0.000740478
	7.37752	-0.00808	7.52906	-0.000833503
	7.39331	-0.0082	7.5459	-0.000926528
	7.4091	-0.00831	7.56273	-0.00106
	7.42489	-0.00863	7.57957	-0.00289
	7.44068	-0.00902	7.5964	-0.0022
	7.45647	-0.00971	7.61324	-0.00053883
	7.47226	-0.01002	7.63007	-0.000535333
	7.48805	-0.01056	7.64691	-0.000576899
	7.50384	-0.01069	7.66374	-0.000618464
	7.51963	-0.01105	7.68058	-0.000663438
	7.53542	-0.01144	7.69741	-0.000708411
	7.55121	-0.01179	7.71424	-0.00112
	7.567	-0.01232	7.73108	-0.00225
	7.58279	-0.0125	7.74791	-0.00165
	7.59858	-0.01292	7.76475	-0.00153
	7.61437	-0.01304	7.78158	-0.00141
	7.63016	-0.01342	7.79842	-0.0016
	7.64595	-0.01355	7.81525	-0.0018
	7.66173	-0.0136	7.83209	-0.00235
	7.67752	-0.01403	7.84892	-0.00305
	7.69331	-0.01435	7.86576	-0.00473
	7.7091	-0.01495	7.88259	-0.00461
	7.72489	-0.01523	7.89942	-0.00398
	7.74068	-0.01556	7.91626	-0.00381
	7.75647	-0.01562	7.93309	-0.00363
	7.77226	-0.01568	7.94993	-0.00316
	7.78805	-0.01577	7.96676	-0.00245
	7.80384	-0.01589	7.9836	-0.00121
	7.81963	-0.01601	8.00043	-0.000628607
	7.83542	-0.01569	8.01727	-4.29399e-05
	7.85121	-0.01574	8.0341	0.000400785
	7.867	-0.01579	8.05094	0.000578733
	7.88279	-0.01587	8.06777	7.15209e-05
	7.89858	-0.01598	8.08461	-0.000435691
	7.91437	-0.01602	8.10144	-0.000332158
	7.93016	-0.01607	8.11827	-0.000440394
	7.94595	-0.01607	8.13511	-0.000548631
	7.96174	-0.01606	8.15194	-0.000720884
	7.97753	-0.01594	8.16878	-0.000893136
	7.99332	-0.01585	8.18561	-0.00158
	8.00911	-0.01591	8.20245	-0.000969446
	8.0249	-0.01597	8.21928	-0.00084062
	8.04069	-0.01613	8.23612	-0.000794668
	8.05647	-0.01626	8.25295	-0.00124
	8.07226	-0.0166	8.26979	-0.00168
	8.08805	-0.01666	8.28662	-0.0012
	8.10384	-0.01671	8.30345	-0.00115
	8.11963	-0.01679	8.32029	-0.00121
	8.13542	-0.01685	8.33712	-0.00127
	8.15121	-0.01722	8.35396	-0.00171
	8.167	-0.01737	8.37079	-0.00245
	8.18279	-0.01753	8.38763	-0.00132
	8.19858	-0.0176	8.40446	-0.000191902
	8.21437	-0.01768	8.4213	-0.000391684
	8.23016	-0.01779	8.43813	-0.000591465
	8.24595	-0.01787	8.45497	-0.00163
	8.26174	-0.01822	8.4718	-0.00242
	8.27753	-0.01834	8.48863	-0.000886435
	8.29332	-0.01874	8.50547	-0.000436476
	8.30911	-0.01893	8.5223	-0.000268649
	8.3249	-0.01925	8.53914	-0.000241889
	8.34069	-0.01942	8.55597	-0.00064483
	8.35648	-0.01963	8.57281	-0.00105
	8.37227	-0.02	8.58964	-0.00146
	8.38806	-0.01994	8.60648	-0.000683302
	8.40385	-0.01996	8.62331	-0.000271578
	8.41964	-0.01987	8.64015	-5.94816e-05
	8.43543	-0.01978	8.65698	0.00105
	8.45121	-0.01965	8.67381	0.000613183
	8.467	-0.01961	8.69065	0.000173681
	8.48279	-0.01957	8.70748	-0.00081746
	8.49858	-0.01935	8.72432	0.000576304
	8.51437	-0.01933	8.74115	0.000934011
	8.53016	-0.01913	8.75799	0.000664909
	8.54595	-0.01893	8.77482	0.000395806
	8.56174	-0.01882	8.79166	0.000167699
	8.57753	-0.01885	8.80849	-6.04086e-05
	8.59332	-0.01887	8.82533	-0.00201
	8.60911	-0.01891	8.84216	-0.00163
	8.6249	-0.01894	8.85899	-0.00125
	8.64069	-0.01845	8.87583	-0.000474819
	8.65648	-0.01833	8.89266	-0.000551797
	8.67227	-0.0184	8.9095	-0.000628774
	8.68806	-0.01846	8.92633	-0.00105
	8.70385	-0.01856	8.94317	-0.00031082
	8.71964	-0.01865	8.96	-8.37566e-05
	8.73543	-0.01882	8.97684	-4.77818e-05
	8.75122	-0.01829	8.99367	-0.000444259
	8.76701	-0.01801	9.01051	-0.000840737
	8.7828	-0.01768	9.02734	-0.000757472
	8.79859	-0.01771	9.04417	-0.00108
	8.81438	-0.01773	9.06101	-0.0014
	8.83017	-0.01772	9.07784	-0.0013
	8.84595	-0.0178	9.09468	0.000500253
	8.86174	-0.01787	9.11151	0.000531059
	8.87753	-0.01804	9.12835	0.000544481
	8.89332	-0.01786	9.14518	0.000557903
	8.90911	-0.01785	9.16202	0.000291874
	8.9249	-0.01788	9.17885	2.58449e-05
	8.94069	-0.01801	9.19569	-0.00107
	8.95648	-0.01813	9.21252	0.00034637
	8.97227	-0.01794	9.22936	0.000321704
	8.98806	-0.01796	9.24619	0.000297038
	9.00385	-0.01757	9.26302	2.24025e-05
	9.01964	-0.01747	9.27986	-0.000572195
	9.03543	-0.01728	9.29669	-0.00117
	9.05122	-0.01693	9.31353	-0.000411158
	9.06701	-0.0169	9.33036	-0.000302592
	9.0828	-0.01678	9.3472	-0.000314196
	9.09859	-0.01676	9.36403	-0.0003258
	9.11438	-0.01678	9.38087	-0.000790019
	9.13017	-0.0168	9.3977	-0.0023
	9.14596	-0.01668	9.41454	-0.0011
	9.16175	-0.01637	9.43137	-0.000683435
	9.17754	-0.01611	9.4482	-0.000270279
	9.19333	-0.01558	9.46504	0.000146091
	9.20912	-0.01545	9.48187	-3.57316e-05
	9.22491	-0.01512	9.49871	-0.000217555
	9.24069	-0.01505	9.51554	-0.0028
	9.25648	-0.01491	9.53238	-0.00139
	9.27227	-0.01489	9.54921	0.00174
	9.28806	-0.01486	9.56605	0.00157
	9.30385	-0.01463	9.58288	0.0014
	9.31964	-0.01462	9.59972	0.00093383
	9.33543	-0.01449	9.61655	0.000600361
	9.35122	-0.01448	9.63338	0.00084229
	9.36701	-0.01456	9.65022	0.000838367
	9.3828	-0.01463	9.66705	0.000834444
	9.39859	-0.01468	9.68389	0.000917634
	9.41438	-0.01447	9.70072	0.00113
	9.43017	-0.01445	9.71756	0.00133
	9.44596	-0.01397	9.73439	0.00153
	9.46175	-0.01388	9.75123	0.0015
	9.47754	-0.01362	9.76806	0.00146
	9.49333	-0.01347	9.7849	0.00156
	9.50912	-0.01341	9.80173	0.00145
	9.52491	-0.01334	9.81856	0.00133
	9.5407	-0.01328	9.8354	0.0012
	9.55649	-0.01297	9.85223	0.000793051
	9.57228	-0.01285	9.86907	0.000467132
	9.58807	-0.01248	9.8859	0.000141213
	9.60386	-0.01225	9.90274	6.61139e-05
	9.61965	-0.0122	9.91957	0.000504998
	9.63543	-0.01196	9.93641	0.000943882
	9.65122	-0.01194	9.95324	0.00146
	9.66701	-0.01197	9.97008	0.000977237
	9.6828	-0.01199	9.98691	0.000495519
	9.69859	-0.01175	10.0037	-0.000476328
	9.71438	-0.01172	10.0206	-0.00372
	9.73017	-0.01169	10.0374	-0.00218
	9.74596	-0.01161	10.0542	-0.000193523
	9.76175	-0.01164	10.0711	-0.000187539
	9.77754	-0.01163	10.0879	-0.00067671
	9.79333	-0.01162	10.1047	-0.00117
	9.80912	-0.01139	10.1216	-0.00215
	9.82491	-0.01121	10.1384	-0.00215
	9.8407	-0.01096	10.1553	-0.00262
	9.85649	-0.01085	10.1721	-0.0031
	9.87228	-0.01074	10.1889	-0.00261
	9.88807	-0.01073	10.2058	-0.000990367
	9.90386	-0.01083	10.2226	0.000629467
	9.91965	-0.01094	10.2394	0.000735148
	9.93544	-0.01115	10.2563	0.000545325
	9.95123	-0.01132	10.2731	0.000355502
	9.96702	-0.01138	10.2899	-0.00188
	9.98281	-0.01143	10.3068	-0.000653312
	9.9986	-0.01155	10.3236	0.000631762
	10.0144	-0.01167	10.3404	0.0004444
	10.0302	-0.0117	10.3573	0.000257039
	10.046	-0.01173	10.3741	-0.000184255
	10.0617	-0.01181	10.3909	-0.0014
	10.0775	-0.01189	10.4078	-0.00186
	10.0933	-0.01201	10.4246	-0.00176
	10.1091	-0.01172	10.4414	-0.00187
	10.1249	-0.01179	10.4583	-0.00199
	10.1407	-0.01186	10.4751	-0.00204
	10.1565	-0.01196	10.4919	-0.00208
	10.1723	-0.0123	10.5088	-0.00238
	10.1881	-0.01262	10.5256	-0.0019
	10.2039	-0.01312	10.5425	-0.0023
	10.2196	-0.01331	10.5593	-0.00269
	10.2354	-0.01354	10.5761	-0.00347
	10.2512	-0.01353	10.593	-0.00323
	10.267	-0.01353	10.6098	-0.00348
	10.2828	-0.01345	10.6266	-0.00373
	10.2986	-0.01348	10.6435	-0.00117
	10.3144	-0.01351	10.6603	-0.000961626
	10.3302	-0.01355	10.6771	-0.000756323
	10.346	-0.01358	10.694	-0.000487198
	10.3618	-0.01349	10.7108	-0.000218074
	10.3775	-0.0134	10.7276	0.000176743
	10.3933	-0.01333	10.7445	0.000296634
	10.4091	-0.01332	10.7613	-0.00141
	10.4249	-0.01331	10.7781	-0.00313
	10.4407	-0.01301	10.795	-0.00136
	10.4565	-0.01293	10.8118	0.000338287
	10.4723	-0.01273	10.8286	0.000830993
	10.4881	-0.01267	10.8455	0.000232647
	10.5039	-0.01269	10.8623	-0.0003657
	10.5197	-0.01273	10.8791	-6.02278e-05
	10.5354	-0.01278	10.896	-6.83932e-05
	10.5512	-0.0128	10.9128	-7.65585e-05
	10.567	-0.01288	10.9297	-0.000449183
	10.5828	-0.01296	10.9465	0.000793596
	10.5986	-0.0131	10.9633	0.00153
	10.6144	-0.01314	10.9802	0.00166
	10.6302	-0.01319	10.997	0.00148
	10.646	-0.01326	11.0138	0.0013
	10.6618	-0.01338	11.0306	-0.000971358
	10.6776	-0.01349	11.0475	-0.00187
	10.6933	-0.0133	11.0643	0.00075221
	10.7091	-0.01329	11.0812	0.00141
	10.7249	-0.01323	11.098	0.00173
	10.7407	-0.01317	11.1148	0.00175
	10.7565	-0.01306	11.1317	0.00169
	10.7723	-0.01301	11.1485	0.00162
	10.7881	-0.01302	11.1653	0.000981666
	10.8039	-0.01305	11.1822	0.00060289
	10.8196	-0.01309	11.199	0.000224113
	10.8354	-0.01305	11.2158	-0.000619046
	10.8512	-0.01301	11.2327	-0.00148
	10.867	-0.01283	11.2495	-0.000833146
	10.8828	-0.01278	11.2663	-0.000189517
	10.8986	-0.01272	11.2832	6.83019e-05
	10.9144	-0.01264	11.3	0.000190316
	10.9302	-0.01267	11.3168	0.000312329
	10.946	-0.01277	11.3337	0.000618141
	10.9618	-0.01287	11.3505	0.000540044
	10.9776	-0.01304	11.3673	0.000461947
	10.9933	-0.01298	11.3842	0.0024
	11.0091	-0.01302	11.401	0.00393
	11.0249	-0.01304	11.4178	0.00432
	11.0407	-0.0131	11.4347	0.00387
	11.0565	-0.01317	11.4515	0.00342
	11.0723	-0.01329	11.4683	0.00205
	11.0881	-0.01337	11.4852	0.00312
	11.1039	-0.01346	11.502	0.0036
	11.1197	-0.0136	11.5189	0.00409
	11.1355	-0.01366	11.5357	0.00501
	11.1512	-0.01371	11.5525	0.00766
	11.167	-0.01371	11.5694	0.009
	11.1828	-0.01371	11.5862	0.00939
	11.1986	-0.01347	11.603	0.00979
	11.2144	-0.01326	11.6199	0.01099
	11.2302	-0.01312	11.6367	0.01116
	11.246	-0.01304	11.6535	0.01374
	11.2618	-0.01297	11.6704	0.01675
	11.2775	-0.01289	11.6872	0.01932
	11.2933	-0.01288	11.704	0.0206
	11.3091	-0.01292	11.7209	0.0219
	11.3249	-0.01297	11.7377	0.02512
	11.3407	-0.01303	11.7545	0.0274
	11.3565	-0.01304	11.7714	0.02863
	11.3723	-0.01306	11.7882	0.03084
	11.3881	-0.0131	11.805	0.03619
	11.4039	-0.01314	11.8219	0.03847
	11.4197	-0.01307	11.8387	0.04218
	11.4354	-0.013	11.8555	0.04748
	11.4512	-0.01279	11.8724	0.05113
	11.467	-0.01255	11.8892	0.05683
	11.4828	-0.01237	11.9061	0.06141
	11.4986	-0.01175	11.9229	0.06586
	11.5144	-0.01152	11.9397	0.06974
	11.5302	-0.01088	11.9566	0.07392
	11.546	-0.01051	11.9734	0.08097
	11.5618	-0.01017	11.9902	0.08759
	11.5776	-0.00962	12.0071	0.09257
	11.5933	-0.00938	12.0239	0.09849
	11.6091	-0.00885	12.0407	0.10703
	11.6249	-0.00877	12.0576	0.11313
	11.6407	-0.00855	12.0744	0.11917
	11.6565	-0.00839	12.0912	0.13029
	11.6723	-0.00805	12.1081	0.1412
	11.6881	-0.00772	12.1249	0.14764
	11.7039	-0.00758	12.1417	0.15625
	11.7197	-0.00709	12.1586	0.16901
	11.7355	-0.00676	12.1754	0.1776
	11.7512	-0.00592	12.1922	0.18567
	11.767	-0.00539	12.2091	0.19724
	11.7828	-0.00473	12.2259	0.20675
	11.7986	-0.00387	12.2427	0.21956
	11.8144	-0.00323	12.2596	0.23298
	11.8302	-0.00241	12.2764	0.24482
	11.846	-0.00185	12.2932	0.25691
	11.8618	-0.00106	12.3101	0.26941
	11.8776	-0.000336319	12.3269	0.28132
	11.8933	0.000532469	12.3438	0.29412
	11.9091	0.00113	12.3606	0.30697
	11.9249	0.00171	12.3774	0.3214
	11.9407	0.0026	12.3942	0.33263
	11.9565	0.00335	12.4111	0.34656
	11.9723	0.00429	12.4279	0.36226
	11.9881	0.00483	12.4448	0.37743
	12.0039	0.00601	12.4616	0.3895
	12.0197	0.00726	12.4784	0.40684
	12.0355	0.00834	12.4953	0.42624
	12.0512	0.00964	12.5121	0.44109
	12.067	0.01076	12.5289	0.45437
	12.0828	0.01253	12.5458	0.47057
	12.0986	0.01409	12.5626	0.48558
	12.1144	0.01583	12.5794	0.50218
	12.1302	0.01771	12.5963	0.5186
	12.146	0.01955	12.6131	0.53386
	12.1618	0.02146	12.6299	0.55002
	12.1776	0.02331	12.6468	0.56444
	12.1934	0.02549	12.6636	0.58085
	12.2091	0.02748	12.6804	0.5963
	12.2249	0.03004	12.6973	0.61247
	12.2407	0.03264	12.7141	0.62804
	12.2565	0.03524	12.7309	0.64411
	12.2723	0.03787	12.7478	0.66113
	12.2881	0.04042	12.7646	0.67838
	12.3039	0.04348	12.7814	0.68916
	12.3197	0.0464	12.7983	0.70602
	12.3355	0.04961	12.8151	0.72611
	12.3513	0.05269	12.832	0.7373
	12.367	0.05618	12.8488	0.74929
	12.3828	0.06	12.8656	0.76496
	12.3986	0.06355	12.8825	0.77799
	12.4144	0.06735	12.8993	0.79129
	12.4302	0.07092	12.9161	0.80472
	12.446	0.07486	12.933	0.82198
	12.4618	0.07864	12.9498	0.83316
	12.4776	0.08263	12.9666	0.84314
	12.4933	0.08666	12.9835	0.85478
	12.5091	0.0908	13.0003	0.8709
	12.5249	0.09541	13.0171	0.87964
	12.5407	0.09987	13.034	0.89093
	12.5565	0.10485	13.0508	0.90311
	12.5723	0.1095	13.0676	0.91016
	12.5881	0.1143	13.0845	0.91853
	12.6039	0.11926	13.1013	0.93014
	12.6197	0.12424	13.1181	0.93756
	12.6355	0.12961	13.135	0.94313
	12.6512	0.13466	13.1518	0.95479
	12.667	0.14008	13.1686	0.96268
	12.6828	0.14542	13.1855	0.96519
	12.6986	0.15092	13.2023	0.97115
	12.7144	0.15643	13.2192	0.97838
	12.7302	0.16186	13.236	0.98335
	12.746	0.16741	13.2528	0.98855
	12.7618	0.17289	13.2697	0.99257
	12.7776	0.17877	13.2865	0.99735
	12.7934	0.18438	13.3033	0.99739
	12.8091	0.19038	13.3201	0.99806
	12.8249	0.19662	13.337	0.99941
	12.8407	0.20297	13.3538	0.99963
	12.8565	0.20935	13.3707	0.99984
	12.8723	0.21529	13.3875	1
	12.8881	0.22169	13.4043	0.99992
	12.9039	0.22791	13.4212	0.99983
	12.9197	0.2343	13.438	0.99644
	12.9355	0.24047	13.4548	0.99422
	12.9512	0.24662	13.4717	0.99372
	12.967	0.25308	13.4885	0.99113
	12.9828	0.25932	13.5053	0.9847
	12.9986	0.26593	13.5222	0.98109
	13.0144	0.27219	13.539	0.97522
	13.0302	0.27865	13.5558	0.96914
	13.046	0.28483	13.5727	0.9652
	13.0618	0.29098	13.5895	0.95788
	13.0776	0.29736	13.6063	0.95129
	13.0934	0.30359	13.6232	0.94417
	13.1091	0.31014	13.64	0.93436
	13.1249	0.31626	13.6568	0.92723
	13.1407	0.32261	13.6737	0.92269
	13.1565	0.3288	13.6905	0.91546
	13.1723	0.33492	13.7073	0.90792
	13.1881	0.34097	13.7242	0.89995
	13.2039	0.34688	13.741	0.88924
	13.2197	0.35321	13.7578	0.88
	13.2355	0.35903	13.7747	0.87026
	13.2513	0.36507	13.7915	0.85908
	13.267	0.37092	13.8084	0.8469
	13.2828	0.37674	13.8252	0.83787
	13.2986	0.38237	13.842	0.82988
	13.3144	0.38758	13.8589	0.82174
	13.3302	0.3929	13.8757	0.81259
	13.346	0.39779	13.8925	0.79916
	13.3618	0.40306	13.9094	0.78796
	13.3776	0.40786	13.9262	0.78023
	13.3934	0.4125	13.943	0.77034
	13.4092	0.41704	13.9599	0.75741
	13.4249	0.42113	13.9767	0.74773
	13.4407	0.42519	13.9935	0.73748
	13.4565	0.42908	14.0104	0.72843
	13.4723	0.43351	14.0272	0.71514
	13.4881	0.43738	14.044	0.70078
	13.5039	0.4409	14.0609	0.69206
	13.5197	0.44425	14.0777	0.68005
	13.5355	0.44742	14.0945	0.66826
	13.5513	0.45058	14.1114	0.65693
	13.567	0.45325	14.1282	0.64496
	13.5828	0.45597	14.145	0.63079
	13.5986	0.45827	14.1619	0.61897
	13.6144	0.46076	14.1787	0.60724
	13.6302	0.46315	14.1956	0.59336
	13.646	0.46526	14.2124	0.58141
	13.6618	0.46714	14.2292	0.56856
	13.6776	0.46849	14.2461	0.55775
	13.6934	0.46999	14.2629	0.54268
	13.7091	0.47123	14.2797	0.53057
	13.7249	0.47313	14.2966	0.51908
	13.7407	0.47488	14.3134	0.50889
	13.7565	0.47604	14.3302	0.49495
	13.7723	0.47704	14.3471	0.48443
	13.7881	0.47775	14.3639	0.47322
	13.8039	0.47863	14.3807	0.46247
	13.8197	0.47906	14.3976	0.45274
	13.8355	0.47971	14.4144	0.4434
	13.8513	0.48	14.4312	0.43231
	13.8671	0.47991	14.4481	0.42436
	13.8828	0.47982	14.4649	0.41259
	13.8986	0.47968	14.4817	0.40424
	13.9144	0.47942	14.4986	0.3965
	13.9302	0.47916	14.5154	0.38969
	13.946	0.47878	14.5322	0.38221
	13.9618	0.47792	14.5491	0.3734
	13.9776	0.47704	14.5659	0.36619
	13.9934	0.47622	14.5827	0.3605
	14.0091	0.47496	14.5996	0.35284
	14.0249	0.47372	14.6164	0.34527
	14.0407	0.4716	14.6333	0.34134
	14.0565	0.46928	14.6501	0.33661
	14.0723	0.46668	14.6669	0.33024
	14.0881	0.46416	14.6837	0.32295
	14.1039	0.46157	14.7006	0.31405
	14.1197	0.45867	14.7174	0.30994
	14.1355	0.45576	14.7343	0.30817
	14.1513	0.45229	14.7511	0.30683
	14.167	0.44905	14.7679	0.30326
	14.1828	0.44534	14.7848	0.29318
	14.1986	0.4415	14.8016	0.28642
	14.2144	0.43761	14.8184	0.28534
	14.2302	0.43371	14.8353	0.27939
	14.246	0.4302	14.8521	0.26862
	14.2618	0.42615	14.8689	0.2625
	14.2776	0.42213	14.8858	0.26072
	14.2934	0.41782	14.9026	0.25471
	14.3092	0.41381	14.9194	0.24606
	14.3249	0.40988	14.9363	0.23523
	14.3407	0.40578	14.9531	0.23154
	14.3565	0.40201	14.9699	0.22875
	14.3723	0.39804	14.9868	0.22219
	14.3881	0.39435	15.0036	0.21697
	14.4039	0.39056	15.0204	0.20858
	14.4197	0.38733	15.0373	0.20154
	14.4355	0.38416	15.0541	0.19297
	14.4513	0.38096	15.0709	0.18767
	14.4671	0.37817	15.0878	0.18329
	14.4828	0.37538	15.1046	0.17278
	14.4986	0.3732	15.1214	0.16242
	14.5144	0.37078	15.1383	0.15659
	14.5302	0.36853	15.1551	0.14957
	14.546	0.36624	15.172	0.14294
	14.5618	0.36406	15.1888	0.13653
	14.5776	0.36236	15.2056	0.12816
	14.5934	0.36067	15.2225	0.12415
	14.6092	0.35929	15.2393	0.11987
	14.625	0.35773	15.2561	0.11383
	14.6407	0.35671	15.273	0.10787
	14.6565	0.35553	15.2898	0.1021
	14.6723	0.35427	15.3066	0.09328
	14.6881	0.35314	15.3235	0.08932
	14.7039	0.35157	15.3403	0.08732
	14.7197	0.3501	15.3571	0.08415
	14.7355	0.34816	15.374	0.07968
	14.7513	0.34637	15.3908	0.07245
	14.767	0.3444	15.4076	0.06924
	14.7828	0.3425	15.4245	0.06788
	14.7986	0.34051	15.4413	0.06345
	14.8144	0.33785	15.4581	0.05951
	14.8302	0.33515	15.475	0.05668
	14.846	0.33198	15.4918	0.05357
	14.8618	0.3287	15.5086	0.05041
	14.8776	0.32489	15.5255	0.04799
	14.8934	0.321	15.5423	0.04637
	14.9092	0.31675	15.5592	0.04515
	14.925	0.31182	15.576	0.04394
	14.9407	0.30694	15.5928	0.0396
	14.9565	0.30142	15.6097	0.03928
	14.9723	0.29583	15.6265	0.03861
	14.9881	0.28985	15.6433	0.03477
	15.0039	0.28355	15.6602	0.03332
	15.0197	0.27701	15.677	0.03097
	15.0355	0.27018	15.6938	0.02831
	15.0513	0.26339	15.7107	0.02765
	15.0671	0.25635	15.7275	0.02699
	15.0829	0.24953	15.7443	0.02563
	15.0986	0.24231	15.7612	0.02411
	15.1144	0.23515	15.778	0.02301
	15.1302	0.22782	15.7948	0.02332
	15.146	0.22022	15.8117	0.02288
	15.1618	0.21287	15.8285	0.02245
	15.1776	0.20538	15.8453	0.02201
	15.1934	0.19797	15.8622	0.02156
	15.2092	0.19026	15.879	0.01703
	15.2249	0.18306	15.8958	0.01537
	15.2407	0.17607	15.9127	0.0132
	15.2565	0.16921	15.9295	0.01412
	15.2723	0.16275	15.9463	0.01397
	15.2881	0.15607	15.9632	0.01382
	15.3039	0.14977	15.98	0.01364
	15.3197	0.14335	15.9969	0.01349
	15.3355	0.13736	16.0137	0.01334
	15.3513	0.13141	16.0305	0.01284
	15.3671	0.12541	16.0474	0.01177
	15.3828	0.11978	16.0642	0.01235
	15.3986	0.11416	16.081	0.01222
	15.4144	0.10893	16.0979	0.0121
	15.4302	0.10361	16.1147	0.01177
	15.446	0.09898	16.1315	0.01145
	15.4618	0.09466	16.1484	0.01039
	15.4776	0.09037	16.1652	0.01051
	15.4934	0.08613	16.182	0.01008
	15.5092	0.08177	16.1989	0.00966
	15.525	0.07773	16.2157	0.00878
	15.5407	0.07362
	15.5565	0.07038
	15.5723	0.06714
	15.5881	0.06387
	15.6039	0.06065
	15.6197	0.05742
	15.6355	0.05484
	15.6513	0.0519
	15.6671	0.04898
	15.6829	0.04605
	15.6986	0.04365
	15.7144	0.0414
	15.7302	0.03898
	15.746	0.03691
	15.7618	0.03467
	15.7776	0.03285
	15.7934	0.03083
	15.8092	0.02925
	15.825	0.02774
	15.8407	0.02586
	15.8565	0.02429
	15.8723	0.02262
	15.8881	0.02139
	15.9039	0.01974
	15.9197	0.01825
	15.9355	0.01688
	15.9513	0.01539
	15.9671	0.01424
	15.9828	0.01303
	15.9986	0.01215
	16.0144	0.01089
	16.0302	0.00978
	16.046	0.00858
	16.0618	0.0075
	16.0776	0.00671
	16.0934	0.00579
	16.1092	0.00528
	16.125	0.00433
	16.1408	0.00356
	16.1565	0.00267
	16.1723	0.0019
	16.1881	0.00161
	16.2039	0.00123
