# Supplementary material for: Fast and selective organocatalytic ring-opening polymerization by fluorinated alcohol without a cocatalyst
Source: Nat Commun. 2019 Aug 9;10:3590. doi: 10.1038/s41467-019-11524-y (PMC6689068; doi:10.1038/s41467-019-11524-y)
Supplement: Supplementary file 3 — Source Data [file 41467_2019_11524_MOESM3_ESM.zip › 200747_2_data_set_3931942_p6g16n (1)/Source Data-R2/source data-Supplementary Figure 8.xlsx]

## Sheet: Sheet1
Supplementary Figure 8
		1,3-Bis-HFAB		AMP		1,3-Bis-HFAB+AMP
	chemical shift(ppm)	intensity(a.u.)	chemical shift(ppm)	intensity(a.u.)	chemical shift(ppm)	intensity(a.u.)
	-7.05627	19.5421	-7.06027	27.5234	-7.05827	19.3914
	-7.05591	19.4724	-7.05991	27.493	-7.05791	19.3207
	-7.05554	19.3369	-7.05954	27.3867	-7.05754	19.4026
	-7.05517	19.2356	-7.05917	27.619	-7.05717	19.4119
	-7.05481	19.4389	-7.05881	27.5637	-7.05681	19.36
	-7.05444	19.2392	-7.05844	27.5586	-7.05644	19.2838
	-7.05407	19.2406	-7.05807	27.5408	-7.05607	19.224
	-7.05371	19.1851	-7.05771	27.6111	-7.05571	19.1203
	-7.05334	19.3327	-7.05734	27.6612	-7.05534	18.9822
	-7.05297	19.2272	-7.05697	27.894	-7.05497	19.0584
	-7.05261	19.2429	-7.05661	27.6123	-7.05461	18.9796
	-7.05224	19.1428	-7.05624	27.5904	-7.05424	19.022
	-7.05187	19.2592	-7.05587	27.5549	-7.05387	18.8368
	-7.05151	19.404	-7.05551	27.401	-7.05351	18.7507
	-7.05114	19.1471	-7.05514	27.3267	-7.05314	18.858
	-7.05077	19.2902	-7.05477	27.4283	-7.05277	18.9792
	-7.05041	19.3291	-7.05441	27.25	-7.05241	19.09
	-7.05004	19.3172	-7.05404	27.302	-7.05204	19.1064
	-7.04967	19.4214	-7.05367	27.3587	-7.05167	19.0227
	-7.04931	19.344	-7.05331	27.2876	-7.05131	18.9678
	-7.04894	19.3118	-7.05294	27.3112	-7.05094	18.7785
	-7.04857	19.3221	-7.05257	27.168	-7.05057	18.7675
	-7.04821	19.2153	-7.05221	27.3133	-7.05021	18.8432
	-7.04784	19.3591	-7.05184	27.3196	-7.04984	18.9774
	-7.04747	19.1795	-7.05147	27.3312	-7.04947	18.9273
	-7.04711	19.0335	-7.05111	27.2718	-7.0491	18.8667
	-7.04674	19.1633	-7.05074	27.3904	-7.04874	18.9397
	-7.04637	19.194	-7.05037	27.216	-7.04837	18.8817
	-7.046	19.2405	-7.05001	27.1579	-7.048	18.7828
	-7.04564	19.3057	-7.04964	27.2189	-7.04764	18.7335
	-7.04527	19.3078	-7.04927	27.1346	-7.04727	18.6186
	-7.0449	19.2611	-7.04891	27.2494	-7.0469	18.6211
	-7.04454	19.1102	-7.04854	27.2404	-7.04654	18.6316
	-7.04417	19.1695	-7.04817	27.1665	-7.04617	18.7565
	-7.0438	19.2147	-7.04781	27.1659	-7.0458	18.8067
	-7.04344	19.2176	-7.04744	27.1547	-7.04544	18.7167
	-7.04307	19.1461	-7.04707	27.1727	-7.04507	18.5955
	-7.0427	19.2348	-7.0467	27.3632	-7.0447	18.7358
	-7.04234	19.2134	-7.04634	27.3544	-7.04434	18.7221
	-7.04197	19.1779	-7.04597	27.3555	-7.04397	18.6788
	-7.0416	19.1683	-7.0456	27.0398	-7.0436	18.6923
	-7.04124	19.0858	-7.04524	26.9221	-7.04324	18.5613
	-7.04087	19.0677	-7.04487	26.942	-7.04287	18.5251
	-7.0405	19.2147	-7.0445	26.8837	-7.0425	18.6135
	-7.04014	19.091	-7.04414	26.9833	-7.04214	18.559
	-7.03977	19.0819	-7.04377	26.953	-7.04177	18.5717
	-7.0394	19.1302	-7.0434	26.9471	-7.0414	18.6712
	-7.03904	19.0362	-7.04304	26.7931	-7.04104	18.7215
	-7.03867	19.0654	-7.04267	26.8559	-7.04067	18.5764
	-7.0383	19.089	-7.0423	27.1283	-7.0403	18.5526
	-7.03794	19.0767	-7.04194	27.0895	-7.03994	18.5502
	-7.03757	19.1836	-7.04157	26.8815	-7.03957	18.518
	-7.0372	19.1743	-7.0412	26.8765	-7.0392	18.5309
	-7.03684	19.1733	-7.04084	26.9076	-7.03884	18.5926
	-7.03647	19.0666	-7.04047	26.9364	-7.03847	18.5503
	-7.0361	19.0627	-7.0401	27.0401	-7.0381	18.4623
	-7.03574	19.0576	-7.03974	26.9785	-7.03774	18.4349
	-7.03537	19.0846	-7.03937	26.7267	-7.03737	18.4531
	-7.035	19.0502	-7.039	26.8791	-7.037	18.3915
	-7.03464	19.1176	-7.03864	27.0463	-7.03664	18.3025
	-7.03427	19.2589	-7.03827	26.8832	-7.03627	18.3237
	-7.0339	19.1966	-7.0379	26.7308	-7.0359	18.3672
	-7.03354	19.0109	-7.03754	26.6197	-7.03554	18.4702
	-7.03317	19.047	-7.03717	26.5923	-7.03517	18.3496
	-7.0328	19.1015	-7.0368	26.7884	-7.0348	18.3182
	-7.03244	19.148	-7.03644	26.9093	-7.03444	18.3452
	-7.03207	19.1507	-7.03607	26.9449	-7.03407	18.2488
	-7.0317	19.0493	-7.0357	27.015	-7.0337	18.1619
	-7.03134	19.0682	-7.03534	26.9102	-7.03334	18.2921
	-7.03097	19.1553	-7.03497	26.8626	-7.03297	18.3069
	-7.0306	18.9388	-7.0346	26.8321	-7.0326	18.0786
	-7.03024	18.7628	-7.03424	26.7368	-7.03224	18.005
	-7.02987	18.835	-7.03387	26.7209	-7.03187	18.0723
	-7.0295	18.8192	-7.0335	26.7296	-7.0315	18.2218
	-7.02914	18.7335	-7.03314	26.7337	-7.03114	18.2282
	-7.02877	18.8197	-7.03277	26.8262	-7.03077	18.2221
	-7.0284	18.8428	-7.0324	26.8183	-7.0304	18.0807
	-7.02804	18.8462	-7.03204	26.8258	-7.03004	17.9878
	-7.02767	18.9394	-7.03167	26.843	-7.02967	18.2028
	-7.0273	18.9055	-7.0313	26.825	-7.0293	18.0274
	-7.02694	18.7997	-7.03094	26.9343	-7.02894	17.8736
	-7.02657	18.7132	-7.03057	27.008	-7.02857	17.9594
	-7.0262	18.7734	-7.0302	26.8748	-7.0282	17.7812
	-7.02584	18.8248	-7.02984	26.7084	-7.02784	17.9141
	-7.02547	18.8305	-7.02947	26.6326	-7.02747	18.0007
	-7.0251	18.6879	-7.0291	26.4484	-7.0271	18.0048
	-7.02474	18.7132	-7.02874	26.5526	-7.02674	18.0094
	-7.02437	18.7069	-7.02837	26.5171	-7.02637	18.0354
	-7.024	18.7856	-7.028	26.615	-7.026	18.08
	-7.02364	18.9139	-7.02764	26.6666	-7.02564	18.0089
	-7.02327	18.8789	-7.02727	26.6564	-7.02527	18.0211
	-7.0229	18.954	-7.0269	26.5389	-7.0249	17.8323
	-7.02254	18.7843	-7.02654	26.5836	-7.02454	17.8188
	-7.02217	18.6134	-7.02617	26.7909	-7.02417	17.8757
	-7.0218	18.6918	-7.0258	26.7304	-7.0238	17.838
	-7.02144	18.8275	-7.02544	26.6775	-7.02344	17.8353
	-7.02107	18.797	-7.02507	26.5245	-7.02307	17.8296
	-7.0207	18.7273	-7.0247	26.5119	-7.0227	17.7599
	-7.02034	18.5576	-7.02434	26.4257	-7.02234	17.7235
	-7.01997	18.6336	-7.02397	26.4913	-7.02197	17.6829
	-7.0196	18.5691	-7.0236	26.4553	-7.0216	17.788
	-7.01924	18.5902	-7.02324	26.3329	-7.02124	17.7765
	-7.01887	18.7654	-7.02287	26.3285	-7.02087	17.7596
	-7.0185	18.7707	-7.0225	26.2753	-7.0205	17.6362
	-7.01814	19.0681	-7.02214	26.3307	-7.02014	17.6523
	-7.01777	19.1486	-7.02177	26.4423	-7.01977	17.6053
	-7.0174	18.9591	-7.0214	26.429	-7.0194	17.6531
	-7.01703	18.8372	-7.02104	26.2116	-7.01903	17.8856
	-7.01667	18.9433	-7.02067	26.121	-7.01867	17.7716
	-7.0163	18.8007	-7.0203	26.3033	-7.0183	17.7588
	-7.01593	18.7515	-7.01994	26.4926	-7.01793	17.6964
	-7.01557	18.6915	-7.01957	26.5093	-7.01757	17.582
	-7.0152	18.6369	-7.0192	26.43	-7.0172	17.5814
	-7.01483	18.8485	-7.01884	26.2439	-7.01683	17.5022
	-7.01447	18.8122	-7.01847	26.1482	-7.01647	17.3929
	-7.0141	18.6114	-7.0181	26.2346	-7.0161	17.3141
	-7.01373	18.6881	-7.01774	26.3467	-7.01573	17.2213
	-7.01337	18.5648	-7.01737	26.2952	-7.01537	17.432
	-7.013	18.582	-7.017	26.3186	-7.015	17.6502
	-7.01263	18.684	-7.01663	26.4908	-7.01463	17.7029
	-7.01227	18.6385	-7.01627	26.4721	-7.01427	17.5501
	-7.0119	18.5737	-7.0159	26.3298	-7.0139	17.329
	-7.01153	18.6387	-7.01553	26.1754	-7.01353	17.3475
	-7.01117	18.6381	-7.01517	26.0796	-7.01317	17.3087
	-7.0108	18.5124	-7.0148	26.1122	-7.0128	17.2642
	-7.01043	18.5617	-7.01443	26.2662	-7.01243	17.3785
	-7.01007	18.5447	-7.01407	26.2286	-7.01207	17.1958
	-7.0097	18.6478	-7.0137	26.0271	-7.0117	17.032
	-7.00933	18.605	-7.01333	26.112	-7.01133	17.2126
	-7.00897	18.3652	-7.01297	26.0708	-7.01097	17.2662
	-7.0086	18.5502	-7.0126	26.07	-7.0106	17.1992
	-7.00823	18.7534	-7.01223	26.0916	-7.01023	17.2883
	-7.00787	18.7754	-7.01187	26.0231	-7.00987	17.2997
	-7.0075	18.4868	-7.0115	26.0176	-7.0095	17.0953
	-7.00713	18.4618	-7.01113	26.0413	-7.00913	17.3033
	-7.00677	18.5091	-7.01077	25.9618	-7.00877	17.2323
	-7.0064	18.5962	-7.0104	25.8661	-7.0084	17.2088
	-7.00603	18.5515	-7.01003	25.9069	-7.00803	17.1537
	-7.00567	18.5797	-7.00967	26.0447	-7.00767	17.2151
	-7.0053	18.39	-7.0093	26.0526	-7.0073	17.2948
	-7.00493	18.3021	-7.00893	26.0558	-7.00693	17.2966
	-7.00457	18.4277	-7.00857	26.2823	-7.00657	17.1485
	-7.0042	18.4949	-7.0082	26.0926	-7.0062	17.2088
	-7.00383	18.5351	-7.00783	25.9979	-7.00583	17.1318
	-7.00347	18.4795	-7.00747	25.9834	-7.00547	17.0298
	-7.0031	18.7016	-7.0071	26.1573	-7.0051	17.0059
	-7.00273	18.655	-7.00673	26.1726	-7.00473	17.0667
	-7.00237	18.526	-7.00637	25.951	-7.00437	17.1664
	-7.002	18.4482	-7.006	25.9713	-7.004	17.2153
	-7.00163	18.4768	-7.00563	26.1373	-7.00363	17.0254
	-7.00127	18.5887	-7.00527	26.0648	-7.00327	17.0224
	-7.0009	18.5528	-7.0049	26.0266	-7.0029	17.1212
	-7.00053	18.3608	-7.00453	25.9873	-7.00253	16.9951
	-7.00017	18.4439	-7.00417	25.9696	-7.00217	16.9767
	-6.9998	18.4893	-7.0038	26.0205	-7.0018	16.9922
	-6.99943	18.4082	-7.00343	25.8561	-7.00143	17.0044
	-6.99907	18.446	-7.00307	25.7452	-7.00107	17.0582
	-6.9987	18.4614	-7.0027	25.783	-7.0007	17.0413
	-6.99833	18.5508	-7.00233	25.7761	-7.00033	17.053
	-6.99797	18.6164	-7.00197	25.7986	-6.99997	16.898
	-6.9976	18.4661	-7.0016	25.8752	-6.9996	16.8911
	-6.99723	18.3567	-7.00123	25.8554	-6.99923	16.9727
	-6.99687	18.2615	-7.00087	25.9713	-6.99887	16.8693
	-6.9965	18.2399	-7.0005	25.9138	-6.9985	16.7814
	-6.99613	18.2692	-7.00013	25.8311	-6.99813	16.7795
	-6.99577	18.3155	-6.99977	25.7525	-6.99777	16.8343
	-6.9954	18.5279	-6.9994	25.5823	-6.9974	16.8747
	-6.99503	18.4098	-6.99903	25.5941	-6.99703	16.7901
	-6.99467	18.2074	-6.99867	25.614	-6.99667	16.7433
	-6.9943	18.2255	-6.9983	25.6661	-6.9963	16.6806
	-6.99393	18.3691	-6.99793	25.6485	-6.99593	16.6673
	-6.99357	18.2274	-6.99757	25.5778	-6.99557	16.867
	-6.9932	18.2437	-6.9972	25.8638	-6.9952	16.8802
	-6.99283	18.3076	-6.99683	25.8819	-6.99483	16.8072
	-6.99247	18.2182	-6.99647	25.6095	-6.99447	16.6117
	-6.9921	18.2829	-6.9961	25.5682	-6.9941	16.7163
	-6.99173	18.2537	-6.99573	25.6185	-6.99373	16.6944
	-6.99137	18.0472	-6.99537	25.7745	-6.99337	16.5132
	-6.991	18.0679	-6.995	25.6807	-6.993	16.6352
	-6.99063	18.1681	-6.99463	25.6022	-6.99263	16.7732
	-6.99027	18.3109	-6.99427	25.3483	-6.99227	16.7741
	-6.9899	18.2268	-6.9939	25.5273	-6.9919	16.6701
	-6.98953	18.2955	-6.99353	25.4984	-6.99153	16.6562
	-6.98917	18.1818	-6.99317	25.4521	-6.99117	16.6754
	-6.9888	17.9689	-6.9928	25.3066	-6.9908	16.582
	-6.98843	17.9303	-6.99243	25.2309	-6.99043	16.6399
	-6.98807	18.0749	-6.99207	25.3052	-6.99006	16.677
	-6.9877	18.0994	-6.9917	25.3344	-6.9897	16.5601
	-6.98733	18.272	-6.99133	25.4661	-6.98933	16.5662
	-6.98696	18.2338	-6.99097	25.3931	-6.98896	16.314
	-6.9866	18.1035	-6.9906	25.4258	-6.9886	16.4285
	-6.98623	18.1261	-6.99023	25.5594	-6.98823	16.5377
	-6.98586	18.0924	-6.98987	25.4286	-6.98786	16.3888
	-6.9855	17.9634	-6.9895	25.4799	-6.9875	16.4191
	-6.98513	17.9693	-6.98913	25.4216	-6.98713	16.2244
	-6.98476	18.1965	-6.98877	25.3972	-6.98676	16.2657
	-6.9844	18.1704	-6.9884	25.4509	-6.9864	16.3605
	-6.98403	18.0176	-6.98803	25.3964	-6.98603	16.3738
	-6.98366	18.0105	-6.98766	25.3464	-6.98566	16.4256
	-6.9833	18.0779	-6.9873	25.4038	-6.9853	16.5429
	-6.98293	17.9784	-6.98693	25.421	-6.98493	16.4827
	-6.98256	18.0193	-6.98656	25.4462	-6.98456	16.3657
	-6.9822	18.0058	-6.9862	25.5725	-6.9842	16.1621
	-6.98183	18.1475	-6.98583	25.7269	-6.98383	16.0754
	-6.98146	18.1803	-6.98546	25.4561	-6.98346	16.1546
	-6.9811	18.2564	-6.9851	25.4153	-6.9831	16.2073
	-6.98073	18.2523	-6.98473	25.4511	-6.98273	16.3254
	-6.98036	18.1513	-6.98436	25.4514	-6.98236	16.2689
	-6.98	17.9157	-6.984	25.326	-6.982	16.3553
	-6.97963	17.9072	-6.98363	25.3104	-6.98163	16.372
	-6.97926	17.9399	-6.98326	25.2987	-6.98126	16.1576
	-6.9789	18.0919	-6.9829	25.1515	-6.9809	16.1386
	-6.97853	18.0877	-6.98253	25.4599	-6.98053	16.1913
	-6.97816	17.9446	-6.98216	25.4783	-6.98016	16.1405
	-6.9778	17.959	-6.9818	25.4303	-6.9798	16.2062
	-6.97743	17.8213	-6.98143	25.4836	-6.97943	16.096
	-6.97706	17.8357	-6.98106	25.4068	-6.97906	16.0335
	-6.9767	18.0609	-6.9807	25.2019	-6.9787	16.0395
	-6.97633	18.0591	-6.98033	25.1907	-6.97833	16.1061
	-6.97596	17.9047	-6.97996	25.0537	-6.97796	16.2737
	-6.9756	17.984	-6.9796	25.0068	-6.9776	15.9997
	-6.97523	17.8573	-6.97923	25.2054	-6.97723	15.9256
	-6.97486	17.7524	-6.97886	25.0043	-6.97686	15.8802
	-6.9745	17.8845	-6.9785	24.91	-6.9765	15.9469
	-6.97413	17.9742	-6.97813	25.0336	-6.97613	15.8952
	-6.97376	17.986	-6.97776	25.0932	-6.97576	15.8998
	-6.9734	17.9045	-6.9774	25.1518	-6.9754	15.897
	-6.97303	17.7963	-6.97703	25.1122	-6.97503	15.9669
	-6.97266	17.7052	-6.97666	25.0651	-6.97466	16.1076
	-6.9723	17.6928	-6.9763	24.9793	-6.9743	16.0907
	-6.97193	17.5899	-6.97593	24.949	-6.97393	15.9904
	-6.97156	17.6244	-6.97556	25.0086	-6.97356	15.948
	-6.9712	17.6822	-6.9752	25.1509	-6.9732	15.962
	-6.97083	17.6372	-6.97483	25.2364	-6.97283	15.8764
	-6.97046	17.766	-6.97446	25.3128	-6.97246	15.851
	-6.9701	17.9393	-6.9741	25.0692	-6.9721	15.877
	-6.96973	18.0835	-6.97373	25.2431	-6.97173	15.7152
	-6.96936	18.0057	-6.97336	25.2752	-6.97136	15.7095
	-6.969	18.0357	-6.973	25.1348	-6.971	15.8071
	-6.96863	17.8999	-6.97263	25.1221	-6.97063	15.7316
	-6.96826	17.7132	-6.97226	25.2574	-6.97026	15.659
	-6.9679	17.6917	-6.9719	24.9093	-6.9699	15.5646
	-6.96753	17.7212	-6.97153	24.8233	-6.96953	15.657
	-6.96716	17.6154	-6.97116	24.9006	-6.96916	15.6147
	-6.9668	17.8102	-6.9708	24.9433	-6.9688	15.7317
	-6.96643	17.8918	-6.97043	24.9839	-6.96843	15.8779
	-6.96606	17.9814	-6.97006	25.0013	-6.96806	15.7707
	-6.9657	17.9314	-6.9697	25.1501	-6.9677	15.8113
	-6.96533	17.7549	-6.96933	25.0145	-6.96733	15.7661
	-6.96496	17.7615	-6.96896	24.8982	-6.96696	15.6373
	-6.9646	17.8319	-6.9686	24.8127	-6.9666	15.6798
	-6.96423	17.7768	-6.96823	24.6756	-6.96623	15.7405
	-6.96386	17.8421	-6.96786	24.7216	-6.96586	15.7671
	-6.9635	17.7245	-6.9675	24.763	-6.9655	15.7024
	-6.96313	17.8502	-6.96713	24.7523	-6.96513	15.6229
	-6.96276	17.761	-6.96676	25.1068	-6.96476	15.4955
	-6.9624	17.6874	-6.9664	25.0736	-6.9644	15.5333
	-6.96203	17.5309	-6.96603	24.7816	-6.96403	15.7075
	-6.96166	17.69	-6.96566	24.7437	-6.96366	15.6598
	-6.9613	17.8998	-6.9653	24.7005	-6.9633	15.6793
	-6.96093	17.8181	-6.96493	24.7201	-6.96293	15.5309
	-6.96056	17.8796	-6.96456	24.8158	-6.96256	15.3827
	-6.9602	17.8732	-6.9642	24.9879	-6.9622	15.4443
	-6.95983	17.8016	-6.96383	25.1289	-6.96183	15.5433
	-6.95946	17.6848	-6.96346	25.0184	-6.96146	15.5772
	-6.9591	17.6743	-6.9631	24.8874	-6.9611	15.5616
	-6.95873	17.6902	-6.96273	24.6035	-6.96073	15.6508
	-6.95836	17.7888	-6.96236	24.6333	-6.96036	15.4616
	-6.95799	17.8228	-6.962	24.5548	-6.95999	15.5865
	-6.95763	17.6724	-6.96163	24.8767	-6.95963	15.5997
	-6.95726	17.8358	-6.96126	24.8568	-6.95926	15.4406
	-6.95689	17.7433	-6.9609	24.6551	-6.95889	15.455
	-6.95653	17.7054	-6.96053	24.7427	-6.95853	15.4399
	-6.95616	17.9179	-6.96016	24.8502	-6.95816	15.5908
	-6.95579	17.7623	-6.9598	24.803	-6.95779	15.4675
	-6.95543	17.5856	-6.95943	24.7182	-6.95743	15.4905
	-6.95506	17.7695	-6.95906	24.7801	-6.95706	15.5158
	-6.95469	17.9154	-6.9587	24.752	-6.95669	15.4049
	-6.95433	17.9316	-6.95833	24.4884	-6.95633	15.2709
	-6.95396	17.7929	-6.95796	24.3853	-6.95596	15.2272
	-6.95359	17.6879	-6.95759	24.5089	-6.95559	15.3132
	-6.95323	17.7416	-6.95723	24.4154	-6.95523	15.2707
	-6.95286	17.7465	-6.95686	24.3906	-6.95486	15.1974
	-6.95249	17.8832	-6.95649	24.3731	-6.95449	15.2089
	-6.95213	17.6318	-6.95613	24.6127	-6.95413	15.3008
	-6.95176	17.7233	-6.95576	24.5607	-6.95376	15.233
	-6.95139	17.5016	-6.95539	24.5639	-6.95339	15.2089
	-6.95103	17.7175	-6.95503	24.6371	-6.95303	15.1804
	-6.95066	17.7386	-6.95466	24.63	-6.95266	15.1549
	-6.95029	17.5938	-6.95429	24.6236	-6.95229	15.0798
	-6.94993	17.5001	-6.95393	24.5489	-6.95193	15.0707
	-6.94956	17.3126	-6.95356	24.4368	-6.95156	15.1105
	-6.94919	17.5686	-6.95319	24.5028	-6.95119	15.0681
	-6.94883	17.5446	-6.95283	24.6764	-6.95083	15.0568
	-6.94846	17.4337	-6.95246	24.5848	-6.95046	15.0875
	-6.94809	17.6202	-6.95209	24.3281	-6.95009	14.9998
	-6.94773	17.7372	-6.95173	24.2674	-6.94973	15.1728
	-6.94736	17.7192	-6.95136	24.4457	-6.94936	15.1168
	-6.94699	17.5128	-6.95099	24.5508	-6.94899	14.9998
	-6.94663	17.5699	-6.95063	24.3601	-6.94863	14.9807
	-6.94626	17.4368	-6.95026	24.3575	-6.94826	15.0752
	-6.94589	17.5493	-6.94989	24.0716	-6.94789	14.9603
	-6.94553	17.4499	-6.94953	24.0996	-6.94753	14.9136
	-6.94516	17.3692	-6.94916	24.1605	-6.94716	15.2205
	-6.94479	17.4484	-6.94879	24.1144	-6.94679	15.2911
	-6.94443	17.5186	-6.94843	23.9878	-6.94643	15.1928
	-6.94406	17.7146	-6.94806	24.1031	-6.94606	15.1691
	-6.94369	17.5984	-6.94769	24.1526	-6.94569	15.0231
	-6.94333	17.6644	-6.94733	24.4105	-6.94533	15.0354
	-6.94296	17.5669	-6.94696	24.4495	-6.94496	14.9319
	-6.94259	17.6681	-6.94659	24.1429	-6.94459	14.9639
	-6.94223	17.6873	-6.94623	24.0479	-6.94423	14.978
	-6.94186	17.6243	-6.94586	24.2468	-6.94386	14.9193
	-6.94149	17.5074	-6.94549	24.0287	-6.94349	14.8452
	-6.94113	17.5114	-6.94513	24.0264	-6.94313	14.8334
	-6.94076	17.346	-6.94476	24.367	-6.94276	14.8767
	-6.94039	17.3046	-6.94439	24.2448	-6.94239	14.9438
	-6.94003	17.4855	-6.94403	24.1884	-6.94203	14.8938
	-6.93966	17.6942	-6.94366	24.3298	-6.94166	14.8674
	-6.93929	17.6666	-6.94329	24.2536	-6.94129	14.7888
	-6.93893	17.5793	-6.94293	24.4467	-6.94093	14.8573
	-6.93856	17.4422	-6.94256	24.4519	-6.94056	14.7593
	-6.93819	17.5066	-6.94219	24.2758	-6.94019	14.7213
	-6.93783	17.5303	-6.94183	24.2491	-6.93983	14.8694
	-6.93746	17.3542	-6.94146	24.2382	-6.93946	14.9579
	-6.93709	17.3499	-6.94109	24.1867	-6.93909	15.0164
	-6.93673	17.2367	-6.94073	24.1169	-6.93873	14.9497
	-6.93636	17.4198	-6.94036	24.0048	-6.93836	14.92
	-6.93599	17.2245	-6.93999	24.1122	-6.93799	14.5875
	-6.93563	17.215	-6.93963	24.0544	-6.93763	14.3401
	-6.93526	17.2031	-6.93926	24.2625	-6.93726	14.529
	-6.93489	17.3276	-6.93889	24.3087	-6.93689	14.6863
	-6.93453	17.3298	-6.93853	24.231	-6.93653	14.8136
	-6.93416	17.276	-6.93816	24.1534	-6.93616	14.8034
	-6.93379	17.2524	-6.93779	24.1716	-6.93579	14.6827
	-6.93343	17.2465	-6.93743	24.1703	-6.93543	14.7826
	-6.93306	17.2196	-6.93706	24.2234	-6.93506	14.5903
	-6.93269	17.2421	-6.93669	24.2121	-6.93469	14.5792
	-6.93233	17.3417	-6.93633	24.1396	-6.93433	14.4775
	-6.93196	17.1703	-6.93596	24.1937	-6.93396	14.2438
	-6.93159	17.2635	-6.93559	24.3556	-6.93359	14.4011
	-6.93123	17.2316	-6.93523	24.0698	-6.93323	14.4917
	-6.93086	17.118	-6.93486	24.0327	-6.93286	14.4903
	-6.93049	17.2232	-6.93449	23.8675	-6.93249	14.4639
	-6.93013	17.5683	-6.93413	23.994	-6.93213	14.4165
	-6.92976	17.517	-6.93376	23.9605	-6.93176	14.4789
	-6.92939	17.2954	-6.93339	23.9915	-6.93139	14.3538
	-6.92903	17.1173	-6.93303	24.0252	-6.93102	14.1621
	-6.92866	17.0728	-6.93266	23.9313	-6.93066	14.3449
	-6.92829	17.1175	-6.93229	24.128	-6.93029	14.4064
	-6.92792	17.1442	-6.93193	24.1044	-6.92992	14.3286
	-6.92756	17.3003	-6.93156	24.0049	-6.92956	14.2469
	-6.92719	17.169	-6.93119	23.9516	-6.92919	14.3005
	-6.92682	17.2192	-6.93083	23.9294	-6.92882	14.2663
	-6.92646	17.2707	-6.93046	23.855	-6.92846	14.2373
	-6.92609	17.0954	-6.93009	24.1284	-6.92809	14.4127
	-6.92572	17.017	-6.92973	24.2069	-6.92772	14.5034
	-6.92536	17.0937	-6.92936	24.1496	-6.92736	14.3764
	-6.92499	17.1947	-6.92899	24.1424	-6.92699	14.1893
	-6.92462	17.2507	-6.92862	24.0456	-6.92662	13.9989
	-6.92426	17.2578	-6.92826	23.9753	-6.92626	14.1094
	-6.92389	17.2253	-6.92789	24.0559	-6.92589	14.2375
	-6.92352	17.3538	-6.92752	24.1631	-6.92552	14.2845
	-6.92316	17.3208	-6.92716	24.1167	-6.92516	14.0906
	-6.92279	17.3359	-6.92679	23.9592	-6.92479	14.1124
	-6.92242	17.3463	-6.92642	23.7046	-6.92442	14.2484
	-6.92206	17.2776	-6.92606	23.8846	-6.92406	14.2234
	-6.92169	17.1985	-6.92569	23.8315	-6.92369	14.2483
	-6.92132	17.0713	-6.92532	23.9062	-6.92332	14.2608
	-6.92096	17.0333	-6.92496	23.8376	-6.92296	14.265
	-6.92059	16.9785	-6.92459	23.6528	-6.92259	14.3287
	-6.92022	17.0056	-6.92422	23.5438	-6.92222	14.2821
	-6.91986	17.063	-6.92386	23.4525	-6.92186	14.2505
	-6.91949	17.1725	-6.92349	23.5818	-6.92149	14.0818
	-6.91912	17.0418	-6.92312	23.601	-6.92112	13.9795
	-6.91876	17.1627	-6.92276	23.7939	-6.92076	13.9831
	-6.91839	17.1246	-6.92239	23.8528	-6.92039	14.1534
	-6.91802	17.1542	-6.92202	23.7681	-6.92002	14.3878
	-6.91766	16.9693	-6.92166	23.8914	-6.91966	14.1293
	-6.91729	16.9751	-6.92129	23.7197	-6.91929	14.0035
	-6.91692	16.932	-6.92092	23.7324	-6.91892	14.146
	-6.91656	16.7653	-6.92056	23.9766	-6.91856	14.1386
	-6.91619	17.1243	-6.92019	24.1001	-6.91819	14.0883
	-6.91582	17.0916	-6.91982	24.0106	-6.91782	14.1868
	-6.91546	16.8714	-6.91946	23.8439	-6.91746	14.125
	-6.91509	16.9691	-6.91909	23.6727	-6.91709	14.0314
	-6.91472	17.1417	-6.91872	23.6954	-6.91672	14.0838
	-6.91436	17.2677	-6.91836	23.5224	-6.91636	14.0926
	-6.91399	17.2868	-6.91799	23.5556	-6.91599	13.9681
	-6.91362	17.2183	-6.91762	23.5729	-6.91562	13.804
	-6.91326	17.1456	-6.91726	23.5619	-6.91526	13.8795
	-6.91289	17.1291	-6.91689	23.9136	-6.91489	13.9634
	-6.91252	16.9397	-6.91652	23.9174	-6.91452	13.8192
	-6.91216	16.9983	-6.91616	23.8665	-6.91416	13.6983
	-6.91179	17.0801	-6.91579	23.6554	-6.91379	13.7825
	-6.91142	17.1682	-6.91542	23.6068	-6.91342	13.8943
	-6.91106	16.857	-6.91506	23.5116	-6.91306	13.8995
	-6.91069	17.0066	-6.91469	23.59	-6.91269	14.044
	-6.91032	17.1875	-6.91432	23.7761	-6.91232	14.1456
	-6.90996	16.9322	-6.91396	23.6001	-6.91196	13.9535
	-6.90959	16.994	-6.91359	23.4313	-6.91159	14.1154
	-6.90922	17.0752	-6.91322	23.6009	-6.91122	13.8667
	-6.90886	17.1808	-6.91286	23.346	-6.91086	13.7661
	-6.90849	17.0982	-6.91249	23.2737	-6.91049	13.7713
	-6.90812	17.0519	-6.91212	23.3654	-6.91012	13.8637
	-6.90776	16.8364	-6.91176	23.2573	-6.90976	13.8924
	-6.90739	16.9473	-6.91139	23.3812	-6.90939	13.7105
	-6.90702	16.95	-6.91102	23.4326	-6.90902	13.8063
	-6.90666	16.9888	-6.91066	23.4461	-6.90866	13.8245
	-6.90629	16.9388	-6.91029	23.4294	-6.90829	13.7837
	-6.90592	16.9632	-6.90992	23.524	-6.90792	13.7084
	-6.90556	16.894	-6.90956	23.493	-6.90756	13.7126
	-6.90519	16.7944	-6.90919	23.3506	-6.90719	13.849
	-6.90482	16.7922	-6.90882	23.175	-6.90682	13.8256
	-6.90446	16.8127	-6.90846	23.3983	-6.90646	13.7852
	-6.90409	16.9332	-6.90809	23.549	-6.90609	13.8042
	-6.90372	16.7978	-6.90772	23.4977	-6.90572	13.6599
	-6.90336	16.8946	-6.90736	23.3714	-6.90536	13.6962
	-6.90299	16.9124	-6.90699	23.4635	-6.90499	13.8734
	-6.90262	17.1637	-6.90662	23.4405	-6.90462	13.88
	-6.90226	17.1273	-6.90626	23.4391	-6.90426	13.7604
	-6.90189	16.9455	-6.90589	23.4394	-6.90389	13.6904
	-6.90152	17.0038	-6.90552	23.4808	-6.90352	13.6959
	-6.90116	16.8999	-6.90516	23.4819	-6.90316	13.587
	-6.90079	16.7008	-6.90479	23.4382	-6.90279	13.3347
	-6.90042	16.7713	-6.90442	23.2872	-6.90242	13.4015
	-6.90006	16.6941	-6.90406	23.1913	-6.90206	13.2836
	-6.89969	16.8087	-6.90369	23.356	-6.90169	13.3265
	-6.89932	16.7646	-6.90332	23.1651	-6.90132	13.4445
	-6.89895	16.7891	-6.90296	23.1572	-6.90095	13.6157
	-6.89859	16.9098	-6.90259	23.1807	-6.90059	13.5273
	-6.89822	16.9055	-6.90222	23.2634	-6.90022	13.5613
	-6.89785	16.8757	-6.90186	23.3325	-6.89985	13.3988
	-6.89749	16.7935	-6.90149	23.12	-6.89949	13.3806
	-6.89712	16.872	-6.90112	23.1883	-6.89912	13.5347
	-6.89675	16.9277	-6.90076	23.3295	-6.89875	13.4937
	-6.89639	16.9588	-6.90039	23.4183	-6.89839	13.5545
	-6.89602	16.7135	-6.90002	23.3982	-6.89802	13.5469
	-6.89565	16.8673	-6.89966	23.1977	-6.89765	13.3588
	-6.89529	16.6257	-6.89929	23.2352	-6.89729	13.4538
	-6.89492	16.7071	-6.89892	23.2185	-6.89692	13.5149
	-6.89455	16.8217	-6.89855	23.2245	-6.89655	13.3098
	-6.89419	16.7291	-6.89819	23.0666	-6.89619	13.305
	-6.89382	16.8217	-6.89782	23.059	-6.89582	13.5589
	-6.89345	16.8573	-6.89745	23.1021	-6.89545	13.5402
	-6.89309	16.8048	-6.89709	22.9273	-6.89509	13.3742
	-6.89272	16.6896	-6.89672	22.9309	-6.89472	13.3019
	-6.89235	16.758	-6.89635	23.0228	-6.89435	13.1075
	-6.89199	16.6788	-6.89599	23.1535	-6.89399	13.3521
	-6.89162	16.7895	-6.89562	23.2745	-6.89362	13.5393
	-6.89125	16.8533	-6.89525	23.119	-6.89325	13.3902
	-6.89089	16.9393	-6.89489	23.0277	-6.89289	13.4295
	-6.89052	16.7254	-6.89452	22.873	-6.89252	13.1876
	-6.89015	16.5962	-6.89415	22.7041	-6.89215	13.1821
	-6.88979	16.6895	-6.89379	22.9244	-6.89179	12.9944
	-6.88942	16.8967	-6.89342	23.0336	-6.89142	12.9152
	-6.88905	17.0247	-6.89305	23.2224	-6.89105	13.0704
	-6.88869	16.6945	-6.89269	23.0365	-6.89069	13.2766
	-6.88832	16.7985	-6.89232	23.2305	-6.89032	13.3082
	-6.88795	16.7768	-6.89195	23.3729	-6.88995	13.4107
	-6.88759	16.872	-6.89159	23.2167	-6.88959	13.4473
	-6.88722	16.9543	-6.89122	23.3847	-6.88922	13.3773
	-6.88685	16.8585	-6.89085	23.4582	-6.88885	13.2391
	-6.88649	16.5855	-6.89049	23.2764	-6.88849	13.3429
	-6.88612	16.6908	-6.89012	23.1502	-6.88812	13.2633
	-6.88575	16.8454	-6.88975	23.1611	-6.88775	13.1348
	-6.88539	16.7575	-6.88939	23.23	-6.88739	13.0765
	-6.88502	16.6836	-6.88902	23.3157	-6.88702	13.087
	-6.88465	16.8457	-6.88865	22.9418	-6.88665	13.0127
	-6.88429	16.6988	-6.88829	22.7919	-6.88629	13.1105
	-6.88392	16.6217	-6.88792	22.8939	-6.88592	13.2442
	-6.88355	16.7613	-6.88755	22.988	-6.88555	13.2486
	-6.88319	16.7926	-6.88719	23.2764	-6.88519	13.2585
	-6.88282	16.6931	-6.88682	23.1562	-6.88482	13.2767
	-6.88245	16.6016	-6.88645	22.936	-6.88445	13.1839
	-6.88209	16.7623	-6.88609	22.8505	-6.88409	13.0741
	-6.88172	16.7797	-6.88572	22.8428	-6.88372	13.0692
	-6.88135	16.7524	-6.88535	22.853	-6.88335	13.0303
	-6.88099	16.5518	-6.88499	22.5615	-6.88299	12.9267
	-6.88062	16.7105	-6.88462	22.8267	-6.88262	12.7338
	-6.88025	16.6718	-6.88425	22.8355	-6.88225	12.8193
	-6.87989	16.7388	-6.88389	23.0728	-6.88189	13.0285
	-6.87952	16.7609	-6.88352	22.9137	-6.88152	13.1739
	-6.87915	16.562	-6.88315	22.978	-6.88115	13.0589
	-6.87879	16.4496	-6.88279	22.7835	-6.88079	13.013
	-6.87842	16.4971	-6.88242	22.669	-6.88042	12.8396
	-6.87805	16.4885	-6.88205	22.7518	-6.88005	12.8651
	-6.87769	16.3473	-6.88169	22.8976	-6.87969	13.011
	-6.87732	16.3995	-6.88132	23.1654	-6.87932	13.0372
	-6.87695	16.4535	-6.88095	23.0195	-6.87895	12.9298
	-6.87659	16.4809	-6.88059	22.9035	-6.87859	12.7602
	-6.87622	16.7391	-6.88022	22.991	-6.87822	12.9239
	-6.87585	16.6656	-6.87985	22.9936	-6.87785	12.8064
	-6.87549	16.6684	-6.87949	22.957	-6.87749	12.6616
	-6.87512	16.6549	-6.87912	23.0208	-6.87712	12.6009
	-6.87475	16.6323	-6.87875	23.1427	-6.87675	12.6729
	-6.87439	16.3568	-6.87839	23.1863	-6.87639	12.7539
	-6.87402	16.3497	-6.87802	23.1464	-6.87602	12.7258
	-6.87365	16.3719	-6.87765	22.9677	-6.87565	12.821
	-6.87329	16.5617	-6.87729	22.9182	-6.87529	12.8243
	-6.87292	16.7169	-6.87692	22.763	-6.87492	12.6848
	-6.87255	16.6393	-6.87655	22.9673	-6.87455	12.7446
	-6.87219	16.6189	-6.87619	22.8734	-6.87419	12.7157
	-6.87182	16.4623	-6.87582	22.8081	-6.87382	12.9297
	-6.87145	16.2807	-6.87545	22.7646	-6.87345	12.837
	-6.87109	16.2181	-6.87509	22.8159	-6.87309	12.5571
	-6.87072	16.4346	-6.87472	22.8289	-6.87272	12.57
	-6.87035	16.4568	-6.87435	22.7227	-6.87235	12.7385
	-6.86999	16.4723	-6.87399	22.7416	-6.87198	12.8397
	-6.86962	16.6237	-6.87362	22.8977	-6.87162	12.5819
	-6.86925	16.5177	-6.87325	22.7927	-6.87125	12.5881
	-6.86888	16.7224	-6.87289	22.7291	-6.87088	12.6855
	-6.86852	16.662	-6.87252	22.6306	-6.87052	12.7266
	-6.86815	16.5429	-6.87215	22.719	-6.87015	12.7601
	-6.86778	16.5074	-6.87179	22.751	-6.86978	12.6928
	-6.86742	16.427	-6.87142	22.6062	-6.86942	12.6814
	-6.86705	16.3373	-6.87105	22.722	-6.86905	12.6528
	-6.86668	16.353	-6.87069	22.6579	-6.86868	12.4721
	-6.86632	16.4228	-6.87032	22.73	-6.86832	12.704
	-6.86595	16.2883	-6.86995	22.5133	-6.86795	12.6963
	-6.86558	16.2604	-6.86958	22.5243	-6.86758	12.5346
	-6.86522	16.5383	-6.86922	22.7916	-6.86722	12.5049
	-6.86485	16.5804	-6.86885	22.9014	-6.86685	12.4603
	-6.86448	16.3937	-6.86848	22.6989	-6.86648	12.6099
	-6.86412	16.3759	-6.86812	22.525	-6.86612	12.7496
	-6.86375	16.5613	-6.86775	22.7192	-6.86575	12.7323
	-6.86338	16.7924	-6.86738	22.4965	-6.86538	12.662
	-6.86302	16.5643	-6.86702	22.5859	-6.86502	12.7703
	-6.86265	16.4235	-6.86665	22.9982	-6.86465	12.7442
	-6.86228	16.5214	-6.86628	22.8979	-6.86428	12.607
	-6.86192	16.3541	-6.86592	22.8586	-6.86392	12.5497
	-6.86155	16.2803	-6.86555	22.467	-6.86355	12.6473
	-6.86118	16.3121	-6.86518	22.2985	-6.86318	12.6227
	-6.86082	16.4753	-6.86482	22.5479	-6.86282	12.4617
	-6.86045	16.4262	-6.86445	22.77	-6.86245	12.5803
	-6.86008	16.2276	-6.86408	22.7161	-6.86208	12.51
	-6.85972	16.4886	-6.86372	22.5752	-6.86172	12.3855
	-6.85935	16.3607	-6.86335	22.5096	-6.86135	12.4564
	-6.85898	16.4071	-6.86298	22.6044	-6.86098	12.7035
	-6.85862	16.4474	-6.86262	22.5592	-6.86062	12.6552
	-6.85825	16.2598	-6.86225	22.5713	-6.86025	12.5557
	-6.85788	16.3265	-6.86188	22.5019	-6.85988	12.5673
	-6.85752	16.3407	-6.86152	22.6602	-6.85952	12.556
	-6.85715	16.236	-6.86115	22.6943	-6.85915	12.4161
	-6.85678	16.2557	-6.86078	22.7316	-6.85878	12.5127
	-6.85642	16.1866	-6.86042	22.5397	-6.85842	12.5128
	-6.85605	16.2373	-6.86005	22.5973	-6.85805	12.3282
	-6.85568	16.0944	-6.85968	22.55	-6.85768	12.612
	-6.85532	16.3555	-6.85932	22.4327	-6.85732	12.4202
	-6.85495	16.4205	-6.85895	22.5662	-6.85695	12.5246
	-6.85458	16.2689	-6.85858	22.683	-6.85658	12.6901
	-6.85422	16.2398	-6.85822	22.7385	-6.85622	12.5363
	-6.85385	16.2164	-6.85785	22.594	-6.85585	12.41
	-6.85348	16.3521	-6.85748	22.6017	-6.85548	12.3545
	-6.85312	16.4046	-6.85712	22.5953	-6.85512	12.4002
	-6.85275	16.4385	-6.85675	22.5465	-6.85475	12.2734
	-6.85238	16.5325	-6.85638	22.717	-6.85438	12.1427
	-6.85202	16.4568	-6.85602	22.6313	-6.85402	12.3409
	-6.85165	16.2226	-6.85565	22.508	-6.85365	12.4818
	-6.85128	16.1561	-6.85528	22.42	-6.85328	12.5431
	-6.85092	16.2228	-6.85492	22.3607	-6.85292	12.489
	-6.85055	16.0433	-6.85455	22.3989	-6.85255	12.4266
	-6.85018	16.1215	-6.85418	22.6671	-6.85218	12.4463
	-6.84982	16.1745	-6.85382	22.4907	-6.85182	12.3518
	-6.84945	16.1271	-6.85345	22.413	-6.85145	12.3425
	-6.84908	16.221	-6.85308	22.5699	-6.85108	12.3301
	-6.84872	16.2672	-6.85272	22.5997	-6.85072	12.2319
	-6.84835	16.1906	-6.85235	22.6453	-6.85035	12.1592
	-6.84798	16.3284	-6.85198	22.5315	-6.84998	12.1491
	-6.84762	16.2594	-6.85162	22.5496	-6.84962	12.1636
	-6.84725	16.1703	-6.85125	22.4315	-6.84925	12.2729
	-6.84688	16.0369	-6.85088	22.2969	-6.84888	12.2863
	-6.84652	16.0829	-6.85052	21.9873	-6.84852	12.1849
	-6.84615	16.3299	-6.85015	22.1436	-6.84815	12.2006
	-6.84578	16.4461	-6.84978	22.2417	-6.84778	12.114
	-6.84542	16.371	-6.84942	22.2132	-6.84742	12.0621
	-6.84505	16.3784	-6.84905	22.0985	-6.84705	12.1216
	-6.84468	16.316	-6.84868	22.0981	-6.84668	12.1742
	-6.84432	16.4006	-6.84832	22.1801	-6.84632	12.4114
	-6.84395	16.4502	-6.84795	22.36	-6.84595	12.3242
	-6.84358	16.1329	-6.84758	22.3261	-6.84558	12.4328
	-6.84322	16.3323	-6.84722	22.3294	-6.84522	12.2633
	-6.84285	16.3174	-6.84685	22.5066	-6.84485	12.0009
	-6.84248	16.3105	-6.84648	22.2964	-6.84448	11.8252
	-6.84212	16.2055	-6.84612	21.9679	-6.84412	11.8573
	-6.84175	16.3642	-6.84575	22.0248	-6.84375	12.1525
	-6.84138	16.3248	-6.84538	22.1635	-6.84338	12.1791
	-6.84102	16.2125	-6.84502	22.1255	-6.84302	11.8816
	-6.84065	16.1287	-6.84465	22.3457	-6.84265	11.8844
	-6.84028	16.212	-6.84428	22.4342	-6.84228	11.89
	-6.83991	16.172	-6.84392	22.3205	-6.84191	12.0432
	-6.83955	15.9439	-6.84355	22.2591	-6.84155	12.1213
	-6.83918	15.8017	-6.84318	22.5045	-6.84118	12.09
	-6.83881	15.7336	-6.84282	22.3614	-6.84081	12.2947
	-6.83845	15.8954	-6.84245	22.144	-6.84045	12.0488
	-6.83808	16.1905	-6.84208	22.4034	-6.84008	12.1092
	-6.83771	16.234	-6.84172	22.4948	-6.83971	12.1799
	-6.83735	16.1918	-6.84135	22.2465	-6.83935	12.183
	-6.83698	15.989	-6.84098	22.0767	-6.83898	12.0357
	-6.83661	16.333	-6.84062	22.1458	-6.83861	12.0665
	-6.83625	16.2018	-6.84025	22.2922	-6.83825	11.9183
	-6.83588	16.0151	-6.83988	22.4322	-6.83788	12.2543
	-6.83551	16.0348	-6.83951	22.4022	-6.83751	12.2048
	-6.83515	16.1969	-6.83915	22.3345	-6.83715	12.1237
	-6.83478	16.3184	-6.83878	22.2298	-6.83678	12.0467
	-6.83441	16.1809	-6.83841	22.0878	-6.83641	11.9999
	-6.83405	15.9656	-6.83805	22.2286	-6.83605	12.0892
	-6.83368	15.9839	-6.83768	22.2877	-6.83568	11.9851
	-6.83331	15.9889	-6.83731	22.1239	-6.83531	12.0345
	-6.83295	15.8709	-6.83695	22.1337	-6.83495	12.3197
	-6.83258	15.9472	-6.83658	22.2921	-6.83458	12.1821
	-6.83221	15.8931	-6.83621	22.322	-6.83421	12.0564
	-6.83185	16.0296	-6.83585	22.1304	-6.83385	12.1618
	-6.83148	15.9675	-6.83548	22.0363	-6.83348	11.9854
	-6.83111	16.0382	-6.83511	21.9683	-6.83311	11.827
	-6.83075	15.9902	-6.83475	22.2016	-6.83275	11.8876
	-6.83038	15.9343	-6.83438	22.4286	-6.83238	11.9627
	-6.83001	15.9683	-6.83401	22.2414	-6.83201	11.9913
	-6.82965	16.0871	-6.83365	22.2094	-6.83165	11.9504
	-6.82928	16.096	-6.83328	22.13	-6.83128	11.9376
	-6.82891	16.128	-6.83291	22.2837	-6.83091	11.9095
	-6.82855	15.7631	-6.83255	22.2469	-6.83055	11.8543
	-6.82818	15.9406	-6.83218	22.2569	-6.83018	11.9988
	-6.82781	16.1602	-6.83181	22.1765	-6.82981	11.8578
	-6.82745	16.2485	-6.83145	21.7364	-6.82945	11.7343
	-6.82708	16.1909	-6.83108	21.8888	-6.82908	11.8209
	-6.82671	16.2047	-6.83071	22.0227	-6.82871	11.9092
	-6.82635	16.1875	-6.83035	22.1065	-6.82835	11.8405
	-6.82598	16.0713	-6.82998	22.2141	-6.82798	11.7191
	-6.82561	16.2259	-6.82961	22.3325	-6.82761	11.6723
	-6.82525	16.1317	-6.82925	22.1262	-6.82725	11.8228
	-6.82488	15.9727	-6.82888	22.1274	-6.82688	11.7265
	-6.82451	16.0828	-6.82851	22.0487	-6.82651	11.9267
	-6.82415	15.97	-6.82815	21.9813	-6.82615	11.9736
	-6.82378	15.9694	-6.82778	22.147	-6.82578	11.8802
	-6.82341	16.1935	-6.82741	22.1451	-6.82541	11.8428
	-6.82305	16.4104	-6.82705	22.1965	-6.82505	11.7858
	-6.82268	16.3629	-6.82668	22.2124	-6.82468	11.5864
	-6.82231	16.2453	-6.82631	22.0942	-6.82431	11.5989
	-6.82195	16.0733	-6.82595	21.8882	-6.82395	11.7759
	-6.82158	16.1889	-6.82558	21.7603	-6.82358	11.808
	-6.82121	16.1367	-6.82521	22.1274	-6.82321	11.8006
	-6.82085	15.8396	-6.82485	22.2747	-6.82285	11.7459
	-6.82048	15.9087	-6.82448	22.2214	-6.82248	11.7904
	-6.82011	16.1177	-6.82411	22.1939	-6.82211	11.6558
	-6.81975	16.207	-6.82375	22.2506	-6.82175	11.8101
	-6.81938	16.0008	-6.82338	22.2782	-6.82138	11.7601
	-6.81901	15.8854	-6.82301	22.1228	-6.82101	11.714
	-6.81865	15.8816	-6.82265	22.2087	-6.82065	11.8735
	-6.81828	15.9059	-6.82228	22.0807	-6.82028	11.7583
	-6.81791	16.0145	-6.82191	22.0267	-6.81991	11.7348
	-6.81755	15.8597	-6.82155	22.0538	-6.81955	11.8496
	-6.81718	15.7954	-6.82118	21.6809	-6.81918	11.7816
	-6.81681	16.1387	-6.82081	21.6285	-6.81881	11.5931
	-6.81645	16.0419	-6.82045	21.7717	-6.81845	11.7677
	-6.81608	15.9426	-6.82008	21.8395	-6.81808	11.7732
	-6.81571	15.863	-6.81971	21.9546	-6.81771	11.6325
	-6.81535	15.8681	-6.81935	21.9994	-6.81735	11.5775
	-6.81498	15.8207	-6.81898	21.9061	-6.81698	11.7531
	-6.81461	15.786	-6.81861	21.969	-6.81661	11.6254
	-6.81425	15.9156	-6.81825	21.9749	-6.81625	11.5105
	-6.81388	16.1155	-6.81788	22.2582	-6.81588	11.5666
	-6.81351	16.0733	-6.81751	22.2973	-6.81551	11.6146
	-6.81315	16.048	-6.81715	22.1175	-6.81515	11.5
	-6.81278	16.0658	-6.81678	21.9444	-6.81478	11.6738
	-6.81241	15.9178	-6.81641	21.9295	-6.81441	11.5865
	-6.81205	15.8471	-6.81605	21.8766	-6.81405	11.4914
	-6.81168	15.7586	-6.81568	21.8688	-6.81368	11.4945
	-6.81131	15.8542	-6.81531	21.9092	-6.81331	11.4697
	-6.81095	15.9394	-6.81495	21.8765	-6.81295	11.3928
	-6.81058	16.0382	-6.81458	22.0028	-6.81258	11.3811
	-6.81021	16.0747	-6.81421	22.2032	-6.81221	11.5748
	-6.80984	16.1443	-6.81385	22.2565	-6.81184	11.4309
	-6.80948	16.1263	-6.81348	22.3083	-6.81148	11.3949
	-6.80911	15.9232	-6.81311	22.2186	-6.81111	11.507
	-6.80874	15.8837	-6.81275	22.0094	-6.81074	11.9004
	-6.80838	15.9535	-6.81238	21.8184	-6.81038	11.821
	-6.80801	15.8788	-6.81201	21.6501	-6.81001	11.7719
	-6.80764	15.9417	-6.81165	21.6842	-6.80964	11.6503
	-6.80728	16.0933	-6.81128	21.8602	-6.80928	11.4496
	-6.80691	16.1481	-6.81091	21.729	-6.80891	11.5608
	-6.80654	16.0447	-6.81054	21.8682	-6.80854	11.5767
	-6.80618	16.0115	-6.81018	21.651	-6.80818	11.5894
	-6.80581	15.989	-6.80981	21.3511	-6.80781	11.4847
	-6.80544	16.0361	-6.80944	21.5518	-6.80744	11.4321
	-6.80508	16.0254	-6.80908	21.6521	-6.80708	11.4745
	-6.80471	15.9182	-6.80871	21.7384	-6.80671	11.5904
	-6.80434	16.098	-6.80834	21.7836	-6.80634	11.5336
	-6.80398	16.1875	-6.80798	21.7202	-6.80598	11.3462
	-6.80361	16.0705	-6.80761	21.8073	-6.80561	11.268
	-6.80324	15.9553	-6.80724	21.9453	-6.80524	11.365
	-6.80288	16.0652	-6.80688	22.0623	-6.80488	11.1816
	-6.80251	15.9913	-6.80651	21.5301	-6.80451	11.1708
	-6.80214	16.1371	-6.80614	21.4584	-6.80414	11.4085
	-6.80178	16.1823	-6.80578	21.5552	-6.80378	11.5015
	-6.80141	16.1009	-6.80541	21.7281	-6.80341	11.5496
	-6.80104	16.0678	-6.80504	21.7242	-6.80304	11.677
	-6.80068	15.9111	-6.80468	21.7264	-6.80268	11.6813
	-6.80031	15.8962	-6.80431	21.7693	-6.80231	11.3929
	-6.79994	15.9201	-6.80394	21.9266	-6.80194	11.4342
	-6.79958	15.8303	-6.80358	22.0427	-6.80158	11.5017
	-6.79921	15.8303	-6.80321	21.9471	-6.80121	11.4172
	-6.79884	15.927	-6.80284	21.7735	-6.80084	11.317
	-6.79848	15.8611	-6.80248	21.8569	-6.80048	11.5365
	-6.79811	15.8311	-6.80211	22.0651	-6.80011	11.3517
	-6.79774	15.5995	-6.80174	22.034	-6.79974	11.1363
	-6.79738	15.5823	-6.80138	21.6859	-6.79938	11.2346
	-6.79701	15.555	-6.80101	21.3821	-6.79901	11.3569
	-6.79664	15.8344	-6.80064	21.4633	-6.79864	11.4003
	-6.79628	15.7208	-6.80028	21.6435	-6.79828	11.4312
	-6.79591	15.7134	-6.79991	21.6432	-6.79791	11.5953
	-6.79554	15.8648	-6.79954	21.7824	-6.79754	11.3678
	-6.79518	15.7882	-6.79918	21.9173	-6.79718	11.2356
	-6.79481	15.7823	-6.79881	21.9793	-6.79681	11.2131
	-6.79444	15.8756	-6.79844	21.8955	-6.79644	11.0251
	-6.79408	16.0027	-6.79808	21.6833	-6.79608	10.9699
	-6.79371	15.9048	-6.79771	21.719	-6.79571	11.0755
	-6.79334	15.8462	-6.79734	21.3056	-6.79534	11.2451
	-6.79298	15.7714	-6.79698	21.3429	-6.79498	11.2422
	-6.79261	15.7605	-6.79661	21.4862	-6.79461	11.3042
	-6.79224	15.7884	-6.79624	21.4295	-6.79424	11.235
	-6.79188	15.9985	-6.79588	21.3602	-6.79388	10.9545
	-6.79151	15.8927	-6.79551	21.5167	-6.79351	10.8742
	-6.79114	15.9397	-6.79514	21.5381	-6.79314	10.8673
	-6.79078	15.9939	-6.79478	21.4603	-6.79278	11.0108
	-6.79041	16.0716	-6.79441	21.4339	-6.79241	11.1749
	-6.79004	15.9817	-6.79404	21.452	-6.79204	11.2316
	-6.78968	16.0049	-6.79368	21.4967	-6.79168	11.1468
	-6.78931	15.8883	-6.79331	21.7276	-6.79131	11.2199
	-6.78894	15.6996	-6.79294	21.8355	-6.79094	11.2505
	-6.78858	15.608	-6.79258	21.9393	-6.79058	11.3854
	-6.78821	15.6223	-6.79221	21.8114	-6.79021	11.2726
	-6.78784	15.6432	-6.79184	21.6834	-6.78984	11.1268
	-6.78748	15.7293	-6.79148	21.7543	-6.78948	11.1999
	-6.78711	15.7968	-6.79111	21.8141	-6.78911	11.134
	-6.78674	15.8153	-6.79074	21.5033	-6.78874	10.9392
	-6.78638	15.8585	-6.79038	21.5758	-6.78838	11.0055
	-6.78601	15.8014	-6.79001	21.3963	-6.78801	10.9293
	-6.78564	15.7992	-6.78964	21.4757	-6.78764	10.9655
	-6.78528	15.7299	-6.78928	21.5791	-6.78728	11.0283
	-6.78491	15.684	-6.78891	21.4755	-6.78691	10.9187
	-6.78454	15.5417	-6.78854	21.3381	-6.78654	11.1863
	-6.78418	15.5028	-6.78818	21.2821	-6.78618	11.0047
	-6.78381	15.451	-6.78781	21.4066	-6.78581	11.0322
	-6.78344	15.7213	-6.78744	21.6849	-6.78544	10.9745
	-6.78308	15.8026	-6.78708	21.8285	-6.78508	11.0309
	-6.78271	15.7774	-6.78671	21.7238	-6.78471	11.1968
	-6.78234	15.8032	-6.78634	21.6115	-6.78434	11.1542
	-6.78198	15.6077	-6.78598	21.6969	-6.78398	11.0469
	-6.78161	15.709	-6.78561	21.6893	-6.78361	11.102
	-6.78124	15.7011	-6.78524	21.7201	-6.78324	11.0898
	-6.78087	15.7876	-6.78488	21.7043	-6.78287	11.2834
	-6.78051	15.9099	-6.78451	21.7346	-6.78251	11.1599
	-6.78014	15.9417	-6.78414	21.5179	-6.78214	10.8636
	-6.77977	16.0681	-6.78378	21.4043	-6.78177	10.9326
	-6.77941	16.0027	-6.78341	21.706	-6.78141	11.1943
	-6.77904	15.9295	-6.78304	21.5831	-6.78104	11.071
	-6.77867	15.734	-6.78268	21.3303	-6.78067	11.051
	-6.77831	15.6501	-6.78231	21.4266	-6.78031	11.11
	-6.77794	15.6231	-6.78194	21.3178	-6.77994	10.8933
	-6.77757	15.61	-6.78158	21.3233	-6.77957	10.7543
	-6.77721	15.6242	-6.78121	21.3597	-6.77921	10.9379
	-6.77684	15.8229	-6.78084	21.3269	-6.77884	11.0655
	-6.77647	15.7126	-6.78047	21.306	-6.77847	10.9494
	-6.77611	15.6651	-6.78011	21.2198	-6.77811	11.0251
	-6.77574	15.7973	-6.77974	21.5755	-6.77774	10.9151
	-6.77537	15.829	-6.77937	21.6048	-6.77737	10.8933
	-6.77501	15.7145	-6.77901	21.6029	-6.77701	10.9532
	-6.77464	15.9321	-6.77864	21.7199	-6.77664	10.9492
	-6.77427	15.9172	-6.77827	21.6579	-6.77627	10.7992
	-6.77391	15.6381	-6.77791	21.6654	-6.77591	11.0071
	-6.77354	15.6941	-6.77754	21.4573	-6.77554	11.1403
	-6.77317	15.5408	-6.77717	21.4375	-6.77517	11.076
	-6.77281	15.5459	-6.77681	21.6223	-6.77481	11.0974
	-6.77244	15.7318	-6.77644	21.5821	-6.77444	11.1148
	-6.77207	15.6856	-6.77607	21.9069	-6.77407	11.1201
	-6.77171	15.709	-6.77571	21.7414	-6.77371	11.0282
	-6.77134	15.7168	-6.77534	21.4906	-6.77334	11.0559
	-6.77097	15.9512	-6.77497	21.3483	-6.77297	10.9293
	-6.77061	15.9537	-6.77461	21.1515	-6.77261	11.0167
	-6.77024	15.764	-6.77424	21.1871	-6.77224	11.1065
	-6.76987	15.6827	-6.77387	21.4417	-6.77187	10.9387
	-6.76951	15.6384	-6.77351	21.2622	-6.77151	11.1701
	-6.76914	15.5824	-6.77314	21.4406	-6.77114	11.1232
	-6.76877	15.7856	-6.77277	21.3992	-6.77077	10.9588
	-6.76841	15.9117	-6.77241	21.5606	-6.77041	10.7924
	-6.76804	15.816	-6.77204	21.4525	-6.77004	10.6364
	-6.76767	15.7141	-6.77167	21.2234	-6.76967	10.67
	-6.76731	15.7117	-6.77131	21.1797	-6.76931	10.8354
	-6.76694	15.6262	-6.77094	21.1647	-6.76894	10.8576
	-6.76657	15.5697	-6.77057	21.5044	-6.76857	11.0578
	-6.76621	15.5325	-6.77021	21.4727	-6.76821	11.0757
	-6.76584	15.7952	-6.76984	21.293	-6.76784	11.0917
	-6.76547	15.727	-6.76947	21.1492	-6.76747	11.027
	-6.76511	15.7576	-6.76911	21.1057	-6.76711	11.1229
	-6.76474	15.8627	-6.76874	21.1234	-6.76674	11.172
	-6.76437	15.7731	-6.76837	21.4843	-6.76637	11.0292
	-6.76401	15.7081	-6.76801	21.4194	-6.76601	10.9389
	-6.76364	15.5163	-6.76764	21.3344	-6.76564	10.8014
	-6.76327	15.404	-6.76727	21.1788	-6.76527	10.8041
	-6.76291	15.2454	-6.76691	21.2213	-6.76491	10.9175
	-6.76254	15.4438	-6.76654	21.3655	-6.76454	10.9013
	-6.76217	15.6909	-6.76617	21.3846	-6.76417	10.9194
	-6.76181	15.7951	-6.76581	21.1882	-6.76381	10.7186
	-6.76144	15.636	-6.76544	21.481	-6.76344	10.5625
	-6.76107	15.8845	-6.76507	21.4328	-6.76307	10.6816
	-6.76071	15.7179	-6.76471	21.3205	-6.76271	10.7225
	-6.76034	15.7312	-6.76434	21.1458	-6.76234	10.8341
	-6.75997	15.7736	-6.76397	21.2708	-6.76197	10.8633
	-6.75961	15.6607	-6.76361	21.3862	-6.76161	10.6313
	-6.75924	15.5865	-6.76324	21.3655	-6.76124	10.7152
	-6.75887	15.6543	-6.76287	21.3795	-6.76087	11.0397
	-6.75851	15.6355	-6.76251	21.1277	-6.76051	10.928
	-6.75814	15.4796	-6.76214	20.9627	-6.76014	10.7822
	-6.75777	15.4633	-6.76177	21.0678	-6.75977	10.7164
	-6.75741	15.4361	-6.76141	21.1542	-6.75941	10.818
	-6.75704	15.5559	-6.76104	21.4089	-6.75904	10.9595
	-6.75667	15.4731	-6.76067	21.3931	-6.75867	10.7561
	-6.75631	15.5507	-6.76031	21.3114	-6.75831	10.761
	-6.75594	15.6685	-6.75994	21.3558	-6.75794	10.8166
	-6.75557	15.8202	-6.75957	21.0489	-6.75757	10.5681
	-6.75521	15.6823	-6.75921	20.926	-6.75721	10.4503
	-6.75484	15.5986	-6.75884	20.961	-6.75684	10.608
	-6.75447	15.7183	-6.75847	21.1518	-6.75647	10.7554
	-6.75411	15.8348	-6.75811	21.2284	-6.75611	10.7571
	-6.75374	15.7852	-6.75774	21.3134	-6.75574	10.8273
	-6.75337	15.6528	-6.75737	21.4878	-6.75537	10.7945
	-6.75301	15.5464	-6.75701	21.5676	-6.75501	10.7832
	-6.75264	15.5852	-6.75664	21.5005	-6.75464	10.7471
	-6.75227	15.6642	-6.75627	21.3951	-6.75427	10.8311
	-6.75191	15.8678	-6.75591	21.4385	-6.75391	11.0206
	-6.75154	15.8544	-6.75554	21.3982	-6.75354	10.7943
	-6.75117	15.7953	-6.75517	21.4172	-6.75317	10.5895
	-6.7508	15.8395	-6.75481	21.3623	-6.7528	10.7319
	-6.75044	15.7492	-6.75444	21.0743	-6.75244	10.8673
	-6.75007	15.5805	-6.75407	21.4869	-6.75207	10.7715
	-6.7497	15.5851	-6.75371	21.4246	-6.7517	10.9103
	-6.74934	15.6644	-6.75334	21.3672	-6.75134	10.9565
	-6.74897	15.5941	-6.75297	21.1324	-6.75097	10.7765
	-6.7486	15.5808	-6.75261	21.0538	-6.7506	10.8905
	-6.74824	15.4484	-6.75224	21.2301	-6.75024	10.9951
	-6.74787	15.5829	-6.75187	21.5115	-6.74987	11.2278
	-6.7475	15.8018	-6.7515	21.4584	-6.7495	11.2252
	-6.74714	15.6507	-6.75114	21.265	-6.74914	10.8411
	-6.74677	15.7186	-6.75077	21.4079	-6.74877	10.722
	-6.7464	15.7967	-6.7504	21.2089	-6.7484	10.7662
	-6.74604	15.7438	-6.75004	20.985	-6.74804	10.7908
	-6.74567	15.7526	-6.74967	21.2483	-6.74767	10.7856
	-6.7453	15.8119	-6.7493	21.1936	-6.7473	10.7788
	-6.74494	15.7488	-6.74894	21.1365	-6.74694	10.6053
	-6.74457	15.6195	-6.74857	21.2177	-6.74657	10.7801
	-6.7442	15.5805	-6.7482	21.2533	-6.7462	10.9376
	-6.74384	15.5981	-6.74784	21.2338	-6.74584	10.9929
	-6.74347	15.7127	-6.74747	21.2774	-6.74547	10.9917
	-6.7431	15.7721	-6.7471	21.2642	-6.7451	11.1494
	-6.74274	15.7129	-6.74674	21.2946	-6.74474	10.9736
	-6.74237	15.5561	-6.74637	21.3814	-6.74437	10.8822
	-6.742	15.5533	-6.746	21.4129	-6.744	10.8012
	-6.74164	15.5636	-6.74564	21.4879	-6.74364	10.5612
	-6.74127	15.4861	-6.74527	21.6169	-6.74327	10.5362
	-6.7409	15.351	-6.7449	21.4177	-6.7429	10.6765
	-6.74054	15.2324	-6.74454	21.133	-6.74254	10.7585
	-6.74017	15.5003	-6.74417	21.1011	-6.74217	10.796
	-6.7398	15.7191	-6.7438	21.113	-6.7418	10.6523
	-6.73944	15.5064	-6.74344	21.2417	-6.74144	10.6741
	-6.73907	15.5327	-6.74307	21.3612	-6.74107	10.5595
	-6.7387	15.5755	-6.7427	21.2962	-6.7407	10.5089
	-6.73834	15.8071	-6.74234	21.477	-6.74034	10.2513
	-6.73797	15.6633	-6.74197	21.6431	-6.73997	10.6281
	-6.7376	15.6429	-6.7416	21.6619	-6.7396	10.5378
	-6.73724	15.5799	-6.74124	21.4604	-6.73924	10.3842
	-6.73687	15.336	-6.74087	21.517	-6.73887	10.5643
	-6.7365	15.4909	-6.7405	21.4641	-6.7385	10.5767
	-6.73614	15.5927	-6.74014	21.307	-6.73814	10.5972
	-6.73577	15.7135	-6.73977	21.4075	-6.73777	10.656
	-6.7354	15.5768	-6.7394	21.137	-6.7374	10.4613
	-6.73504	15.578	-6.73904	21.094	-6.73704	10.5729
	-6.73467	15.8053	-6.73867	21.4141	-6.73667	10.6125
	-6.7343	15.697	-6.7383	21.5595	-6.7363	10.5391
	-6.73394	15.6754	-6.73794	21.4265	-6.73594	10.6916
	-6.73357	15.597	-6.73757	21.2119	-6.73557	10.7048
	-6.7332	15.5469	-6.7372	21.3831	-6.7352	10.6086
	-6.73284	15.6738	-6.73684	21.2876	-6.73484	10.5927
	-6.73247	15.7567	-6.73647	21.447	-6.73447	10.401
	-6.7321	15.3329	-6.7361	21.1924	-6.7341	10.4158
	-6.73174	15.2029	-6.73574	21.071	-6.73374	10.3561
	-6.73137	15.3502	-6.73537	21.2615	-6.73337	10.4489
	-6.731	15.4189	-6.735	21.1788	-6.733	10.6366
	-6.73064	15.4099	-6.73464	21.1608	-6.73264	10.8299
	-6.73027	15.4211	-6.73427	21.1481	-6.73227	10.614
	-6.7299	15.5247	-6.7339	21.2201	-6.7319	10.3815
	-6.72954	15.581	-6.73354	21.0545	-6.73154	10.5245
	-6.72917	15.5402	-6.73317	21.1408	-6.73117	10.6339
	-6.7288	15.5652	-6.7328	21.0428	-6.7308	10.6561
	-6.72844	15.5461	-6.73244	20.9121	-6.73044	10.8048
	-6.72807	15.3965	-6.73207	21.0376	-6.73007	10.5807
	-6.7277	15.5104	-6.7317	20.9691	-6.7297	10.5068
	-6.72734	15.5333	-6.73134	20.8676	-6.72934	10.4524
	-6.72697	15.5588	-6.73097	20.9276	-6.72897	10.4588
	-6.7266	15.373	-6.7306	20.8575	-6.7286	10.6551
	-6.72624	15.6729	-6.73024	20.9851	-6.72824	10.4784
	-6.72587	15.7346	-6.72987	21.0655	-6.72787	10.5033
	-6.7255	15.7282	-6.7295	21.2746	-6.7275	10.4187
	-6.72514	15.6829	-6.72914	21.4419	-6.72714	10.483
	-6.72477	15.4912	-6.72877	21.2646	-6.72677	10.348
	-6.7244	15.5497	-6.7284	21.2044	-6.7264	10.2634
	-6.72404	15.4497	-6.72804	21.1036	-6.72604	10.5164
	-6.72367	15.5022	-6.72767	21.2902	-6.72567	10.513
	-6.7233	15.5073	-6.7273	21.2133	-6.7253	10.2521
	-6.72294	15.6268	-6.72694	21.3133	-6.72494	10.4894
	-6.72257	15.5727	-6.72657	21.2099	-6.72457	10.7034
	-6.7222	15.3759	-6.7262	21.2817	-6.7242	10.5099
	-6.72183	15.3621	-6.72584	21.2728	-6.72383	10.5081
	-6.72147	15.491	-6.72547	21.0787	-6.72347	10.6775
	-6.7211	15.5307	-6.7251	20.9394	-6.7231	10.5248
	-6.72073	15.3557	-6.72474	20.9386	-6.72273	10.6057
	-6.72037	15.447	-6.72437	21.448	-6.72237	10.6791
	-6.72	15.5397	-6.724	21.2274	-6.722	10.5628
	-6.71963	15.5526	-6.72364	21.1061	-6.72163	10.491
	-6.71927	15.841	-6.72327	21.0384	-6.72127	10.4283
	-6.7189	15.7403	-6.7229	20.8497	-6.7209	10.2101
	-6.71853	15.7613	-6.72254	20.9323	-6.72053	10.4948
	-6.71817	15.7073	-6.72217	20.9355	-6.72017	10.5265
	-6.7178	15.8441	-6.7218	21.0703	-6.7198	10.6622
	-6.71743	15.6974	-6.72143	21.0229	-6.71943	10.6205
	-6.71707	15.477	-6.72107	21.0493	-6.71907	10.5921
	-6.7167	15.1606	-6.7207	21.111	-6.7187	10.456
	-6.71633	15.3156	-6.72033	21.055	-6.71833	10.4047
	-6.71597	15.4884	-6.71997	21.045	-6.71797	10.2943
	-6.7156	15.2025	-6.7196	21.2244	-6.7176	10.4343
	-6.71523	15.1443	-6.71923	21.2095	-6.71723	10.3982
	-6.71487	15.1633	-6.71887	20.9432	-6.71687	10.3006
	-6.7145	15.2553	-6.7185	21.2398	-6.7165	10.4945
	-6.71413	15.0813	-6.71813	21.0612	-6.71613	10.4393
	-6.71377	15.3383	-6.71777	21.1014	-6.71577	10.5173
	-6.7134	15.44	-6.7174	21.2029	-6.7154	10.5317
	-6.71303	15.354	-6.71703	21.026	-6.71503	10.5817
	-6.71267	15.4609	-6.71667	21.0906	-6.71467	10.5995
	-6.7123	15.5048	-6.7163	21.4314	-6.7143	10.4733
	-6.71193	15.3475	-6.71593	21.3919	-6.71393	10.3779
	-6.71157	15.4936	-6.71557	21.4364	-6.71357	10.5465
	-6.7112	15.4833	-6.7152	21.5084	-6.7132	10.6622
	-6.71083	15.4292	-6.71483	21.2732	-6.71283	10.3573
	-6.71047	15.4365	-6.71447	21.165	-6.71247	10.1466
	-6.7101	15.3601	-6.7141	21.0438	-6.7121	10.1297
	-6.70973	15.4517	-6.71373	21.0665	-6.71173	10.2926
	-6.70937	15.3027	-6.71337	21.3249	-6.71137	10.3383
	-6.709	15.463	-6.713	21.5195	-6.711	10.3601
	-6.70863	15.4897	-6.71263	21.1685	-6.71063	10.4225
	-6.70827	15.2881	-6.71227	20.9813	-6.71027	10.3522
	-6.7079	15.3007	-6.7119	20.9713	-6.7099	10.4104
	-6.70753	15.4407	-6.71153	20.8709	-6.70953	10.3377
	-6.70717	15.5308	-6.71117	20.875	-6.70917	10.2985
	-6.7068	15.4997	-6.7108	20.8857	-6.7088	10.2546
	-6.70643	15.5558	-6.71043	20.9352	-6.70843	10.3519
	-6.70607	15.4184	-6.71007	21.1148	-6.70807	10.4266
	-6.7057	15.6243	-6.7097	20.8672	-6.7077	10.5376
	-6.70533	15.6021	-6.70933	20.9071	-6.70733	10.4748
	-6.70497	15.318	-6.70897	20.9449	-6.70697	10.5057
	-6.7046	15.2405	-6.7086	20.7788	-6.7066	10.5136
	-6.70423	15.345	-6.70823	20.7562	-6.70623	10.37
	-6.70387	15.4828	-6.70787	20.7564	-6.70587	10.3013
	-6.7035	15.4364	-6.7075	20.6252	-6.7055	10.6062
	-6.70313	15.2646	-6.70713	20.9888	-6.70513	10.5904
	-6.70277	15.3775	-6.70677	21.0318	-6.70477	10.5132
	-6.7024	15.3704	-6.7064	21.1835	-6.7044	10.4434
	-6.70203	15.405	-6.70603	21.0429	-6.70403	10.3614
	-6.70167	15.0733	-6.70567	20.7447	-6.70367	10.2625
	-6.7013	14.9349	-6.7053	20.8627	-6.7033	10.3117
	-6.70093	15.1767	-6.70493	21.0908	-6.70293	10.4162
	-6.70057	15.3384	-6.70457	20.8121	-6.70257	10.4254
	-6.7002	15.3643	-6.7042	20.7636	-6.7022	10.2318
	-6.69983	15.3336	-6.70383	20.9188	-6.70183	10.2722
	-6.69947	15.2545	-6.70347	20.9697	-6.70147	10.4309
	-6.6991	15.156	-6.7031	21.2745	-6.7011	10.2939
	-6.69873	15.2772	-6.70273	21.356	-6.70073	10.4064
	-6.69837	15.3723	-6.70237	21.0868	-6.70037	10.5357
	-6.698	15.3372	-6.702	21.1267	-6.7	10.4478
	-6.69763	15.3983	-6.70163	21.2709	-6.69963	10.3448
	-6.69727	15.3896	-6.70127	21.2823	-6.69927	10.3742
	-6.6969	15.2942	-6.7009	21.1816	-6.6989	10.4033
	-6.69653	15.2414	-6.70053	21.0383	-6.69853	10.3526
	-6.69617	15.0931	-6.70017	21.22	-6.69817	10.4004
	-6.6958	15.1995	-6.6998	21.2843	-6.6978	10.5979
	-6.69543	15.3317	-6.69943	21.443	-6.69743	10.3628
	-6.69507	15.3162	-6.69907	21.3667	-6.69707	10.4143
	-6.6947	15.2286	-6.6987	21.3157	-6.6967	10.2246
	-6.69433	15.1889	-6.69833	20.8922	-6.69633	10.481
	-6.69397	15.1794	-6.69797	20.8136	-6.69597	10.5002
	-6.6936	15.4535	-6.6976	20.92	-6.6956	10.5751
	-6.69323	15.5807	-6.69723	20.9177	-6.69523	10.4805
	-6.69287	15.5238	-6.69687	21.0821	-6.69487	10.3552
	-6.6925	15.6009	-6.6965	21.0263	-6.6945	10.1117
	-6.69213	15.6062	-6.69613	21.0223	-6.69413	10.2485
	-6.69176	15.4454	-6.69577	21.1826	-6.69376	10.3781
	-6.6914	15.2046	-6.6954	21.034	-6.6934	10.5925
	-6.69103	15.3511	-6.69503	21.1509	-6.69303	10.3437
	-6.69066	15.2678	-6.69467	21.1544	-6.69266	10.2852
	-6.6903	15.5693	-6.6943	20.9449	-6.6923	10.2847
	-6.68993	15.5129	-6.69393	20.7443	-6.69193	10.3064
	-6.68956	15.4954	-6.69357	20.823	-6.69156	10.3341
	-6.6892	15.4027	-6.6932	21.0263	-6.6912	10.3991
	-6.68883	15.421	-6.69283	21.023	-6.69083	10.3411
	-6.68846	15.5157	-6.69246	21.0876	-6.69046	10.4715
	-6.6881	15.6113	-6.6921	21.3054	-6.6901	10.2826
	-6.68773	15.6922	-6.69173	21.0945	-6.68973	10.4124
	-6.68736	15.3428	-6.69136	20.8776	-6.68936	10.3175
	-6.687	15.3971	-6.691	20.7864	-6.689	10.2184
	-6.68663	15.3323	-6.69063	20.642	-6.68863	10.3046
	-6.68626	15.596	-6.69026	20.8254	-6.68826	10.4006
	-6.6859	15.5596	-6.6899	21.05	-6.6879	10.7374
	-6.68553	15.6266	-6.68953	20.9531	-6.68753	10.459
	-6.68516	15.6709	-6.68916	20.8309	-6.68716	10.4026
	-6.6848	15.7501	-6.6888	20.8683	-6.6868	10.2944
	-6.68443	15.6795	-6.68843	20.6847	-6.68643	10.3035
	-6.68406	15.6227	-6.68806	20.6605	-6.68606	10.269
	-6.6837	15.449	-6.6877	20.6912	-6.6857	10.32
	-6.68333	15.4837	-6.68733	20.8463	-6.68533	10.1545
	-6.68296	15.4504	-6.68696	20.9536	-6.68496	10.2171
	-6.6826	15.5975	-6.6866	20.9914	-6.6846	10.1594
	-6.68223	15.7212	-6.68623	21.2342	-6.68423	10.0044
	-6.68186	15.4807	-6.68586	20.8644	-6.68386	10.0058
	-6.6815	15.3516	-6.6855	20.6813	-6.6835	9.99703
	-6.68113	15.4945	-6.68513	20.7576	-6.68313	10.0835
	-6.68076	15.3813	-6.68476	20.7162	-6.68276	10.1539
	-6.6804	15.4849	-6.6844	20.8935	-6.6824	10.2443
	-6.68003	15.5705	-6.68403	20.8353	-6.68203	10.4476
	-6.67966	15.3843	-6.68366	20.8105	-6.68166	10.2552
	-6.6793	15.2886	-6.6833	21.0398	-6.6813	10.0877
	-6.67893	15.4441	-6.68293	20.8137	-6.68093	10.0358
	-6.67856	15.5875	-6.68256	20.9023	-6.68056	10.0654
	-6.6782	15.8259	-6.6822	20.9067	-6.6802	10.228
	-6.67783	15.5822	-6.68183	20.6441	-6.67983	10.3482
	-6.67746	15.4485	-6.68146	20.7047	-6.67946	10.2766
	-6.6771	15.4848	-6.6811	20.7311	-6.6791	10.2401
	-6.67673	15.4911	-6.68073	20.8616	-6.67873	10.0754
	-6.67636	15.5741	-6.68036	20.8587	-6.67836	9.94568
	-6.676	15.3626	-6.68	20.7702	-6.678	9.82525
	-6.67563	15.2965	-6.67963	20.7397	-6.67763	10.1031
	-6.67526	15.1371	-6.67926	20.595	-6.67726	10.1342
	-6.6749	15.1102	-6.6789	20.7628	-6.6769	9.89355
	-6.67453	15.3366	-6.67853	20.8761	-6.67653	9.99161
	-6.67416	15.4459	-6.67816	21.0339	-6.67616	10.1747
	-6.6738	15.4092	-6.6778	20.9068	-6.6758	10.2455
	-6.67343	15.5368	-6.67743	20.7618	-6.67543	9.93583
	-6.67306	15.4529	-6.67706	21.0798	-6.67506	9.94897
	-6.6727	15.4433	-6.6767	21.3399	-6.6747	10.0695
	-6.67233	15.5431	-6.67633	21.0613	-6.67433	10.2281
	-6.67196	15.3119	-6.67596	20.8107	-6.67396	10.2359
	-6.6716	15.113	-6.6756	20.8714	-6.6736	10.0674
	-6.67123	15.2447	-6.67523	20.9515	-6.67323	10.1125
	-6.67086	15.2566	-6.67486	20.9468	-6.67286	10.215
	-6.6705	15.1988	-6.6745	20.8644	-6.6725	9.92772
	-6.67013	15.305	-6.67413	21.0711	-6.67213	9.91715
	-6.66976	15.3675	-6.67376	21.2491	-6.67176	9.89952
	-6.6694	15.5954	-6.6734	21.1592	-6.6714	10.0983
	-6.66903	15.4668	-6.67303	20.9329	-6.67103	10.1722
	-6.66866	15.4961	-6.67266	21.091	-6.67066	10.2563
	-6.6683	15.242	-6.6723	21.2073	-6.6703	10.5118
	-6.66793	14.8808	-6.67193	21.4771	-6.66993	10.2531
	-6.66756	15.1526	-6.67156	21.2207	-6.66956	10.0075
	-6.6672	15.3394	-6.6712	21.1735	-6.6692	10.1347
	-6.66683	15.4192	-6.67083	21.4583	-6.66883	10.2002
	-6.66646	15.3245	-6.67046	20.9389	-6.66846	10.129
	-6.6661	15.1943	-6.6701	20.8354	-6.6681	10.1953
	-6.66573	15.2148	-6.66973	21.2041	-6.66773	10.0194
	-6.66536	15.2734	-6.66936	21.3828	-6.66736	10.0196
	-6.665	15.2818	-6.669	21.2927	-6.667	10.2076
	-6.66463	15.2959	-6.66863	21.0465	-6.66663	10.298
	-6.66426	15.2257	-6.66826	20.9087	-6.66626	10.2158
	-6.6639	15.2683	-6.6679	21.0291	-6.6659	10.2666
	-6.66353	15.3155	-6.66753	20.9978	-6.66553	10.2508
	-6.66316	15.4672	-6.66716	20.9562	-6.66516	10.1871
	-6.66279	15.5145	-6.6668	20.9099	-6.66479	10.0704
	-6.66243	15.35	-6.66643	20.9431	-6.66443	10.1672
	-6.66206	15.4777	-6.66606	21.2034	-6.66406	10.17
	-6.66169	15.4388	-6.6657	21.3879	-6.66369	10.2188
	-6.66133	15.3629	-6.66533	21.4208	-6.66333	10.2207
	-6.66096	15.3019	-6.66496	21.3105	-6.66296	10.2077
	-6.66059	15.3557	-6.6646	20.9198	-6.66259	10.1952
	-6.66023	15.5235	-6.66423	20.8876	-6.66223	10.1301
	-6.65986	15.6075	-6.66386	21.008	-6.66186	10.1772
	-6.65949	15.5725	-6.6635	20.9241	-6.66149	10.3641
	-6.65913	15.5299	-6.66313	20.642	-6.66113	10.3515
	-6.65876	15.3755	-6.66276	20.6909	-6.66076	10.029
	-6.65839	15.0843	-6.66239	20.752	-6.66039	9.93126
	-6.65803	15.1325	-6.66203	20.6688	-6.66003	9.9698
	-6.65766	15.3844	-6.66166	20.7587	-6.65966	10.0375
	-6.65729	15.2907	-6.66129	20.8595	-6.65929	10.2131
	-6.65693	15.3871	-6.66093	20.9714	-6.65893	10.3005
	-6.65656	15.4613	-6.66056	21.1836	-6.65856	10.0844
	-6.65619	15.5594	-6.66019	21.224	-6.65819	10.0398
	-6.65583	15.6343	-6.65983	21.0785	-6.65783	9.87766
	-6.65546	15.7788	-6.65946	20.6865	-6.65746	10.0162
	-6.65509	15.5582	-6.65909	20.7888	-6.65709	9.87835
	-6.65473	15.4134	-6.65873	20.9581	-6.65673	9.95122
	-6.65436	15.5682	-6.65836	21.1094	-6.65636	9.98812
	-6.65399	15.5682	-6.65799	21.1662	-6.65599	10.1206
	-6.65363	15.5315	-6.65763	21.4292	-6.65563	10.1521
	-6.65326	15.3335	-6.65726	21.2122	-6.65526	10.0987
	-6.65289	15.189	-6.65689	20.8052	-6.65489	10.2701
	-6.65253	15.3713	-6.65653	20.8265	-6.65453	10.2215
	-6.65216	15.4899	-6.65616	21.002	-6.65416	10.2561
	-6.65179	15.5094	-6.65579	20.8289	-6.65379	10.2232
	-6.65143	15.6528	-6.65543	20.6436	-6.65343	10.2113
	-6.65106	15.5293	-6.65506	20.4861	-6.65306	10.2942
	-6.65069	15.3243	-6.65469	20.4836	-6.65269	10.1484
	-6.65033	15.2478	-6.65433	20.8527	-6.65233	10.1134
	-6.64996	15.1752	-6.65396	20.894	-6.65196	10.1423
	-6.64959	15.2467	-6.65359	20.8023	-6.65159	9.89213
	-6.64923	15.3714	-6.65323	20.5831	-6.65123	9.81344
	-6.64886	15.469	-6.65286	20.6685	-6.65086	9.91717
	-6.64849	15.5251	-6.65249	20.7984	-6.65049	10.0703
	-6.64813	15.3751	-6.65213	21.1319	-6.65013	10.1694
	-6.64776	15.527	-6.65176	21.1861	-6.64976	10.1649
	-6.64739	15.8415	-6.65139	20.8967	-6.64939	9.94899
	-6.64703	15.7845	-6.65103	20.9374	-6.64903	9.93736
	-6.64666	15.6672	-6.65066	20.8342	-6.64866	9.99764
	-6.64629	15.6137	-6.65029	20.9207	-6.64829	10.0546
	-6.64593	15.5993	-6.64993	20.9485	-6.64793	10.1208
	-6.64556	15.4567	-6.64956	21.0041	-6.64756	10.1867
	-6.64519	15.5344	-6.64919	20.9124	-6.64719	10.0891
	-6.64483	15.329	-6.64883	20.6234	-6.64683	10.1422
	-6.64446	15.3523	-6.64846	20.943	-6.64646	10.045
	-6.64409	15.4523	-6.64809	21.1522	-6.64609	10.0843
	-6.64373	15.2291	-6.64773	20.9413	-6.64573	10.0045
	-6.64336	15.2064	-6.64736	20.7002	-6.64536	10.0425
	-6.64299	15.1582	-6.64699	20.5792	-6.64499	10.0334
	-6.64263	15.1953	-6.64663	20.5497	-6.64463	10.1766
	-6.64226	15.2937	-6.64626	20.7219	-6.64426	10.0781
	-6.64189	15.3443	-6.64589	20.5739	-6.64389	10.1683
	-6.64153	15.4622	-6.64553	20.6994	-6.64353	10.2549
	-6.64116	15.4724	-6.64516	20.916	-6.64316	10.2546
	-6.64079	15.3917	-6.64479	20.7468	-6.64279	10.1615
	-6.64043	15.439	-6.64443	20.5984	-6.64243	10.143
	-6.64006	15.4536	-6.64406	20.7759	-6.64206	10.1759
	-6.63969	15.2497	-6.64369	20.9371	-6.64169	10.0757
	-6.63933	15.2433	-6.64333	21.034	-6.64133	10.1879
	-6.63896	15.1679	-6.64296	20.8164	-6.64096	10.2739
	-6.63859	15.2069	-6.64259	20.7548	-6.64059	10.4101
	-6.63823	15.1101	-6.64223	21.0319	-6.64023	10.3158
	-6.63786	15.1764	-6.64186	20.615	-6.63986	10.2429
	-6.63749	15.2351	-6.64149	20.7682	-6.63949	10.1588
	-6.63713	15.3644	-6.64113	20.9336	-6.63913	9.96335
	-6.63676	15.524	-6.64076	20.8373	-6.63876	10.2114
	-6.63639	15.521	-6.64039	21.0703	-6.63839	10.2036
	-6.63603	15.5549	-6.64003	21.1076	-6.63803	10.0985
	-6.63566	15.7192	-6.63966	21.0073	-6.63766	10.0917
	-6.63529	15.5658	-6.63929	21.05	-6.63729	10.0854
	-6.63493	15.2488	-6.63893	20.5819	-6.63693	10.0172
	-6.63456	15.1871	-6.63856	20.5656	-6.63656	9.823
	-6.63419	15.3235	-6.63819	20.5188	-6.63619	9.94891
	-6.63383	15.4251	-6.63783	20.9037	-6.63583	10.0431
	-6.63346	15.3278	-6.63746	20.919	-6.63546	10.0713
	-6.63309	15.4256	-6.63709	21.1092	-6.63509	9.95334
	-6.63272	15.4035	-6.63673	20.9587	-6.63472	10.2107
	-6.63236	15.48	-6.63636	21.0725	-6.63436	10.376
	-6.63199	15.3443	-6.63599	20.9813	-6.63399	10.3407
	-6.63162	15.3057	-6.63563	20.9853	-6.63362	9.88234
	-6.63126	15.3662	-6.63526	20.8533	-6.63326	9.78839
	-6.63089	15.3808	-6.63489	20.5682	-6.63289	9.96672
	-6.63052	15.3059	-6.63453	20.5442	-6.63252	10.1739
	-6.63016	15.2577	-6.63416	20.7561	-6.63216	10.134
	-6.62979	15.2849	-6.63379	20.7652	-6.63179	10.2507
	-6.62942	15.3691	-6.63342	20.4803	-6.63142	9.99881
	-6.62906	15.2125	-6.63306	20.7363	-6.63106	10.0064
	-6.62869	15.2241	-6.63269	20.8231	-6.63069	10.0672
	-6.62832	15.4469	-6.63232	20.7847	-6.63032	10.0387
	-6.62796	15.2746	-6.63196	20.6462	-6.62996	10.0003
	-6.62759	15.0517	-6.63159	20.9626	-6.62959	9.97908
	-6.62722	15.1439	-6.63122	20.8632	-6.62922	9.92242
	-6.62686	15.2119	-6.63086	20.708	-6.62886	9.83348
	-6.62649	15.2243	-6.63049	20.8382	-6.62849	9.95315
	-6.62612	15.4654	-6.63012	20.8134	-6.62812	9.91838
	-6.62576	15.71	-6.62976	20.9308	-6.62776	9.94743
	-6.62539	15.6743	-6.62939	21.0901	-6.62739	9.69439
	-6.62502	15.6637	-6.62902	20.9628	-6.62702	9.84458
	-6.62466	15.6556	-6.62866	20.8791	-6.62666	9.89122
	-6.62429	15.6415	-6.62829	20.6648	-6.62629	10.0138
	-6.62392	15.6904	-6.62792	20.875	-6.62592	10.2784
	-6.62356	15.675	-6.62756	21.0109	-6.62556	10.2443
	-6.62319	15.6785	-6.62719	20.8191	-6.62519	10.0697
	-6.62282	15.7908	-6.62682	20.6565	-6.62482	9.87706
	-6.62246	15.447	-6.62646	20.4444	-6.62446	9.8965
	-6.62209	15.364	-6.62609	20.4846	-6.62409	10.1254
	-6.62172	15.3798	-6.62572	20.832	-6.62372	9.96228
	-6.62136	15.5059	-6.62536	20.6305	-6.62336	9.7676
	-6.62099	15.4503	-6.62499	20.7411	-6.62299	9.87639
	-6.62062	15.3673	-6.62462	20.8815	-6.62262	9.99462
	-6.62026	15.2786	-6.62426	20.9865	-6.62226	10.0647
	-6.61989	15.3117	-6.62389	21.1549	-6.62189	10.2224
	-6.61952	15.3917	-6.62352	20.8138	-6.62152	9.97179
	-6.61916	15.5047	-6.62316	20.6878	-6.62116	10.1158
	-6.61879	15.5012	-6.62279	20.8232	-6.62079	10.1983
	-6.61842	15.3118	-6.62242	20.8428	-6.62042	10.0324
	-6.61806	15.2862	-6.62206	20.8115	-6.62006	9.92862
	-6.61769	15.4866	-6.62169	20.9144	-6.61969	9.989
	-6.61732	15.6462	-6.62132	20.697	-6.61932	10.2757
	-6.61696	15.5625	-6.62096	20.8401	-6.61896	10.1484
	-6.61659	15.3879	-6.62059	21.2706	-6.61859	9.88418
	-6.61622	15.269	-6.62022	20.9118	-6.61822	9.97224
	-6.61586	15.3238	-6.61986	20.7477	-6.61786	10.0193
	-6.61549	15.3218	-6.61949	20.795	-6.61749	9.83538
	-6.61512	15.2569	-6.61912	20.6516	-6.61712	9.6893
	-6.61476	15.2679	-6.61876	20.8073	-6.61676	9.92886
	-6.61439	15.1952	-6.61839	20.6749	-6.61639	10.0104
	-6.61402	15.3054	-6.61802	20.9852	-6.61602	9.82021
	-6.61366	15.4535	-6.61766	21.0796	-6.61566	9.8104
	-6.61329	15.5278	-6.61729	21.0016	-6.61529	9.82225
	-6.61292	15.6448	-6.61692	21.2319	-6.61492	9.68754
	-6.61256	15.5316	-6.61656	21.0128	-6.61456	9.872
	-6.61219	15.6956	-6.61619	20.9134	-6.61419	9.97505
	-6.61182	15.5851	-6.61582	21.0285	-6.61382	10.0344
	-6.61146	15.3588	-6.61546	20.7461	-6.61346	9.9601
	-6.61109	15.3355	-6.61509	20.6559	-6.61309	10.1653
	-6.61072	15.5908	-6.61472	21.1287	-6.61272	10.024
	-6.61036	15.6537	-6.61436	20.9629	-6.61236	9.8503
	-6.60999	15.4138	-6.61399	20.8417	-6.61199	9.90708
	-6.60962	15.1651	-6.61362	20.8773	-6.61162	10.0224
	-6.60926	15.1658	-6.61326	20.8275	-6.61126	9.93789
	-6.60889	15.2638	-6.61289	21.0013	-6.61089	9.91793
	-6.60852	15.3123	-6.61252	20.8411	-6.61052	10.1345
	-6.60816	15.0847	-6.61216	20.8523	-6.61016	10.0413
	-6.60779	14.9998	-6.61179	20.9254	-6.60979	10.1574
	-6.60742	15.3799	-6.61142	21.0239	-6.60942	10.2764
	-6.60706	15.5624	-6.61106	21.0469	-6.60906	10.1824
	-6.60669	15.529	-6.61069	20.8866	-6.60869	9.94524
	-6.60632	15.4117	-6.61032	20.9174	-6.60832	9.9997
	-6.60596	15.3294	-6.60996	20.9797	-6.60796	10.0577
	-6.60559	15.1859	-6.60959	20.736	-6.60759	9.96887
	-6.60522	15.2814	-6.60922	20.2643	-6.60722	10.0293
	-6.60486	15.4779	-6.60886	20.4605	-6.60686	10.0935
	-6.60449	15.4468	-6.60849	20.6244	-6.60649	10.0667
	-6.60412	15.1892	-6.60812	20.8356	-6.60612	10.2219
	-6.60375	15.0627	-6.60776	20.697	-6.60575	9.99951
	-6.60339	15.1113	-6.60739	20.7672	-6.60539	10.2065
	-6.60302	14.9271	-6.60702	20.7236	-6.60502	9.90352
	-6.60265	15.3524	-6.60666	20.5582	-6.60465	9.94087
	-6.60229	15.6535	-6.60629	20.8399	-6.60429	10.1214
	-6.60192	15.3676	-6.60592	20.8728	-6.60392	10.1028
	-6.60155	15.3475	-6.60556	20.8154	-6.60355	9.95891
	-6.60119	15.3462	-6.60519	20.981	-6.60319	9.90994
	-6.60082	15.278	-6.60482	20.7689	-6.60282	9.93766
	-6.60045	15.2571	-6.60446	20.7203	-6.60245	10.0682
	-6.60009	15.3306	-6.60409	20.6798	-6.60209	10.0421
	-6.59972	15.1194	-6.60372	20.9225	-6.60172	9.78291
	-6.59935	15.3279	-6.60335	20.861	-6.60135	9.87789
	-6.59899	15.2043	-6.60299	20.906	-6.60099	9.85884
	-6.59862	15.0645	-6.60262	20.882	-6.60062	9.87628
	-6.59825	15.0673	-6.60225	20.7222	-6.60025	9.98567
	-6.59789	15.248	-6.60189	20.9452	-6.59989	10.0639
	-6.59752	15.2873	-6.60152	20.9633	-6.59952	10.1388
	-6.59715	15.3754	-6.60115	21.0308	-6.59915	10.0075
	-6.59679	15.1543	-6.60079	20.7932	-6.59879	10.0397
	-6.59642	15.4516	-6.60042	20.6128	-6.59842	10.1656
	-6.59605	15.7739	-6.60005	20.5821	-6.59805	10.0398
	-6.59569	15.5591	-6.59969	20.8854	-6.59769	10.0359
	-6.59532	15.6354	-6.59932	20.8066	-6.59732	9.96702
	-6.59495	15.6072	-6.59895	20.6515	-6.59695	10.1411
	-6.59459	15.5837	-6.59859	20.7789	-6.59659	10.029
	-6.59422	15.3091	-6.59822	20.9788	-6.59622	9.82156
	-6.59385	15.4792	-6.59785	20.7194	-6.59585	10.052
	-6.59349	15.6089	-6.59749	20.6109	-6.59549	10.2084
	-6.59312	15.441	-6.59712	20.6442	-6.59512	10.0801
	-6.59275	15.6647	-6.59675	20.7863	-6.59475	10.1215
	-6.59239	15.6701	-6.59639	20.9429	-6.59439	10.2596
	-6.59202	15.4505	-6.59602	21.1937	-6.59402	10.0307
	-6.59165	15.3794	-6.59565	21.1713	-6.59365	10.0519
	-6.59129	15.5372	-6.59529	21.046	-6.59329	10.0394
	-6.59092	15.3687	-6.59492	21.0714	-6.59292	9.99675
	-6.59055	15.2211	-6.59455	21.3284	-6.59255	10.0057
	-6.59019	15.5126	-6.59419	21.1109	-6.59219	9.96835
	-6.58982	15.4198	-6.59382	20.7651	-6.59182	10.1022
	-6.58945	15.4186	-6.59345	20.774	-6.59145	10.233
	-6.58909	15.4617	-6.59309	20.9395	-6.59109	10.2099
	-6.58872	15.4941	-6.59272	20.8267	-6.59072	10.2591
	-6.58835	15.2602	-6.59235	20.6821	-6.59035	10.0968
	-6.58799	15.2362	-6.59199	20.8567	-6.58999	10.094
	-6.58762	15.4821	-6.59162	20.7281	-6.58962	9.99707
	-6.58725	15.345	-6.59125	20.7489	-6.58925	9.91712
	-6.58689	15.3502	-6.59089	21.0239	-6.58889	9.90326
	-6.58652	15.0209	-6.59052	20.7633	-6.58852	9.82246
	-6.58615	15.1289	-6.59015	20.7128	-6.58815	9.67692
	-6.58579	15.3819	-6.58979	20.9184	-6.58779	9.6048
	-6.58542	15.3531	-6.58942	20.9878	-6.58742	9.45904
	-6.58505	15.1179	-6.58905	21.1059	-6.58705	9.86469
	-6.58469	15.5756	-6.58869	21.109	-6.58669	10.1737
	-6.58432	15.6948	-6.58832	20.8687	-6.58632	9.90522
	-6.58395	15.5753	-6.58795	20.7475	-6.58595	9.97752
	-6.58359	15.5893	-6.58759	20.8067	-6.58559	10.0918
	-6.58322	15.3989	-6.58722	20.7715	-6.58522	10.1471
	-6.58285	15.2439	-6.58685	21.0148	-6.58485	10.2877
	-6.58249	15.3902	-6.58649	20.7375	-6.58449	10.0532
	-6.58212	15.4362	-6.58612	20.5489	-6.58412	10.1638
	-6.58175	15.3315	-6.58575	20.4966	-6.58375	10.1464
	-6.58139	15.2163	-6.58539	20.3795	-6.58339	9.94479
	-6.58102	15.2496	-6.58502	20.7376	-6.58302	9.85929
	-6.58065	15.4455	-6.58465	20.9756	-6.58265	9.74504
	-6.58029	15.574	-6.58429	20.8164	-6.58229	10.0426
	-6.57992	15.5285	-6.58392	20.6006	-6.58192	10.0513
	-6.57955	15.6186	-6.58355	20.5403	-6.58155	10.1321
	-6.57919	15.2516	-6.58319	20.5761	-6.58119	10.1526
	-6.57882	15.2031	-6.58282	20.7473	-6.58082	9.98453
	-6.57845	15.3295	-6.58245	20.6986	-6.58045	9.98549
	-6.57809	15.2248	-6.58209	20.8876	-6.58009	10.0778
	-6.57772	14.9904	-6.58172	20.7892	-6.57972	9.96351
	-6.57735	15.1098	-6.58135	20.7305	-6.57935	9.98575
	-6.57699	15.2298	-6.58099	20.7621	-6.57899	9.94092
	-6.57662	15.2785	-6.58062	20.9748	-6.57862	9.88918
	-6.57625	15.1727	-6.58025	21.0087	-6.57825	9.77165
	-6.57589	15.0634	-6.57989	21.0993	-6.57789	9.98173
	-6.57552	15.1116	-6.57952	21.292	-6.57752	10.1007
	-6.57515	15.2957	-6.57915	20.9986	-6.57715	9.96138
	-6.57479	15.3891	-6.57879	20.8611	-6.57679	10.0949
	-6.57442	15.2421	-6.57842	20.8924	-6.57642	10.001
	-6.57405	15.2936	-6.57805	20.7653	-6.57605	10.132
	-6.57368	15.4511	-6.57769	20.7619	-6.57568	10.2664
	-6.57332	15.355	-6.57732	20.8029	-6.57532	10.1074
	-6.57295	15.2377	-6.57695	20.9858	-6.57495	10.2412
	-6.57258	15.1921	-6.57659	20.9676	-6.57458	10.3528
	-6.57222	15.2534	-6.57622	20.6967	-6.57422	10.265
	-6.57185	15.4767	-6.57585	20.505	-6.57385	10.0563
	-6.57148	15.4611	-6.57549	20.667	-6.57348	10.0944
	-6.57112	15.2881	-6.57512	20.6826	-6.57312	10.1549
	-6.57075	15.2649	-6.57475	20.8606	-6.57275	9.94347
	-6.57038	15.5714	-6.57438	20.7354	-6.57238	10.0368
	-6.57002	15.3235	-6.57402	20.7863	-6.57202	10.0528
	-6.56965	15.4708	-6.57365	20.7627	-6.57165	10.008
	-6.56928	15.3908	-6.57328	20.6607	-6.57128	9.9972
	-6.56892	15.3571	-6.57292	20.7514	-6.57092	9.92933
	-6.56855	15.2675	-6.57255	20.6558	-6.57055	9.89188
	-6.56818	15.3068	-6.57218	20.71	-6.57018	9.8939
	-6.56782	15.1459	-6.57182	20.8416	-6.56982	10.1024
	-6.56745	15.2512	-6.57145	20.7846	-6.56945	10.0784
	-6.56708	15.2189	-6.57108	20.7204	-6.56908	9.99576
	-6.56672	15.2219	-6.57072	20.6719	-6.56872	10.0764
	-6.56635	15.2253	-6.57035	20.6724	-6.56835	10.3063
	-6.56598	15.2309	-6.56998	20.5695	-6.56798	10.147
	-6.56562	15.5326	-6.56962	20.7474	-6.56762	10.0475
	-6.56525	15.3059	-6.56925	20.6014	-6.56725	10.0516
	-6.56488	15.0401	-6.56888	20.5233	-6.56688	9.78604
	-6.56452	15.1779	-6.56852	20.5544	-6.56652	9.97677
	-6.56415	15.2667	-6.56815	20.6428	-6.56615	10.1732
	-6.56378	15.3215	-6.56778	21.0165	-6.56578	10.1602
	-6.56342	15.3846	-6.56742	20.8885	-6.56542	9.85893
	-6.56305	15.043	-6.56705	20.9671	-6.56505	9.76262
	-6.56268	15.2539	-6.56668	20.9175	-6.56468	9.78555
	-6.56232	15.4415	-6.56632	20.6726	-6.56432	9.91911
	-6.56195	15.4039	-6.56595	20.6524	-6.56395	10.0219
	-6.56158	15.3438	-6.56558	20.628	-6.56358	10.0408
	-6.56122	15.3577	-6.56522	20.638	-6.56322	9.94969
	-6.56085	15.4599	-6.56485	20.5284	-6.56285	10.0281
	-6.56048	15.6442	-6.56448	20.6289	-6.56248	9.78028
	-6.56012	15.536	-6.56412	20.7375	-6.56212	9.85974
	-6.55975	15.3316	-6.56375	20.8787	-6.56175	9.88346
	-6.55938	15.3493	-6.56338	21.003	-6.56138	9.93233
	-6.55902	15.2687	-6.56302	20.8963	-6.56102	10.0011
	-6.55865	15.3493	-6.56265	21.0491	-6.56065	10.0544
	-6.55828	15.3606	-6.56228	20.9059	-6.56028	9.94405
	-6.55792	15.3494	-6.56192	20.7691	-6.55992	9.88401
	-6.55755	15.4454	-6.56155	20.9099	-6.55955	9.86463
	-6.55718	15.5717	-6.56118	20.8024	-6.55918	9.93666
	-6.55682	15.3938	-6.56082	20.8749	-6.55882	9.94163
	-6.55645	15.3861	-6.56045	20.7743	-6.55845	10.1739
	-6.55608	15.285	-6.56008	20.6998	-6.55808	10.201
	-6.55572	15.5469	-6.55972	20.8004	-6.55772	10.0039
	-6.55535	15.5241	-6.55935	20.99	-6.55735	10.0482
	-6.55498	15.3357	-6.55898	21.2221	-6.55698	9.98787
	-6.55462	15.5021	-6.55862	21.0636	-6.55662	9.83413
	-6.55425	15.4581	-6.55825	20.7005	-6.55625	9.98431
	-6.55388	15.3481	-6.55788	20.7751	-6.55588	10.163
	-6.55352	15.3142	-6.55752	21.2226	-6.55552	10.188
	-6.55315	15.1747	-6.55715	21.2991	-6.55515	9.92247
	-6.55278	15.2706	-6.55678	20.9661	-6.55478	9.90672
	-6.55242	15.2732	-6.55642	20.7989	-6.55442	10.1126
	-6.55205	15.2863	-6.55605	20.8155	-6.55405	10.2121
	-6.55168	15.4686	-6.55568	20.7493	-6.55368	10.1773
	-6.55132	15.4472	-6.55532	20.9314	-6.55332	10.264
	-6.55095	15.1941	-6.55495	20.9892	-6.55295	10.2547
	-6.55058	15.143	-6.55458	20.9368	-6.55258	10.0113
	-6.55022	15.4333	-6.55422	20.8428	-6.55222	10.0548
	-6.54985	15.605	-6.55385	20.6906	-6.55185	9.99613
	-6.54948	15.6145	-6.55348	20.5346	-6.55148	9.99901
	-6.54912	15.3165	-6.55312	20.6813	-6.55112	10.0041
	-6.54875	15.1998	-6.55275	20.8324	-6.55075	10.1763
	-6.54838	15.2871	-6.55238	20.6019	-6.55038	10.1367
	-6.54802	15.1172	-6.55202	20.5106	-6.55002	10.1836
	-6.54765	15.1885	-6.55165	20.6934	-6.54965	10.1577
	-6.54728	15.2153	-6.55128	20.892	-6.54928	10.2758
	-6.54692	15.0288	-6.55092	20.7385	-6.54892	10.134
	-6.54655	15.121	-6.55055	20.9538	-6.54855	9.82081
	-6.54618	15.2002	-6.55018	20.8532	-6.54818	9.90557
	-6.54582	15.501	-6.54982	20.7324	-6.54782	9.98484
	-6.54545	15.6137	-6.54945	20.8726	-6.54745	10.1942
	-6.54508	15.3326	-6.54908	20.8434	-6.54708	9.99294
	-6.54471	15.2451	-6.54872	20.7701	-6.54671	9.96918
	-6.54435	15.1783	-6.54835	20.564	-6.54635	9.91498
	-6.54398	15.2421	-6.54798	20.5401	-6.54598	10.1096
	-6.54361	15.1907	-6.54762	20.9195	-6.54561	10.1785
	-6.54325	15.4196	-6.54725	20.8136	-6.54525	10.1624
	-6.54288	15.4453	-6.54688	20.813	-6.54488	10.0919
	-6.54251	15.4767	-6.54652	20.9205	-6.54451	10.0042
	-6.54215	15.3117	-6.54615	20.7251	-6.54415	10.1713
	-6.54178	15.1791	-6.54578	20.7907	-6.54378	9.79562
	-6.54141	15.2018	-6.54542	20.6916	-6.54341	9.83139
	-6.54105	15.3673	-6.54505	20.8677	-6.54305	9.81493
	-6.54068	15.5187	-6.54468	21.1422	-6.54268	9.86695
	-6.54031	15.5548	-6.54431	21.0008	-6.54231	9.89822
	-6.53995	15.6346	-6.54395	20.966	-6.54195	10.0201
	-6.53958	15.547	-6.54358	20.837	-6.54158	10.0362
	-6.53921	15.3376	-6.54321	20.7251	-6.54121	9.94383
	-6.53885	15.171	-6.54285	20.7317	-6.54085	9.76938
	-6.53848	15.2639	-6.54248	20.9024	-6.54048	9.97623
	-6.53811	15.2138	-6.54211	21.1044	-6.54011	10.1543
	-6.53775	15.2455	-6.54175	20.9361	-6.53975	10.0236
	-6.53738	15.3665	-6.54138	20.9717	-6.53938	9.93848
	-6.53701	15.5806	-6.54101	21.0188	-6.53901	9.85223
	-6.53665	15.5075	-6.54065	21.1195	-6.53865	9.62951
	-6.53628	15.5943	-6.54028	21.0776	-6.53828	9.84417
	-6.53591	15.3761	-6.53991	21.0488	-6.53791	10.1987
	-6.53555	15.3906	-6.53955	21.0008	-6.53755	10.0662
	-6.53518	15.374	-6.53918	21.0837	-6.53718	10.3103
	-6.53481	15.499	-6.53881	21.0491	-6.53681	10.2826
	-6.53445	15.4525	-6.53845	21.2613	-6.53645	10.1181
	-6.53408	15.4339	-6.53808	20.9311	-6.53608	10.125
	-6.53371	15.3679	-6.53771	20.7924	-6.53571	10.0349
	-6.53335	15.4058	-6.53735	20.7234	-6.53535	10.0329
	-6.53298	15.4489	-6.53698	20.8846	-6.53498	10.0898
	-6.53261	15.375	-6.53661	21.1028	-6.53461	10.0796
	-6.53225	15.3938	-6.53625	20.8959	-6.53425	9.84344
	-6.53188	15.4692	-6.53588	20.7019	-6.53388	9.84416
	-6.53151	15.535	-6.53551	21.0896	-6.53351	10.0075
	-6.53115	15.5061	-6.53515	21.0596	-6.53315	10.2532
	-6.53078	15.4297	-6.53478	20.8675	-6.53278	10.1483
	-6.53041	15.3208	-6.53441	20.7551	-6.53241	9.89556
	-6.53005	15.266	-6.53405	21.014	-6.53205	9.74617
	-6.52968	15.1744	-6.53368	20.8397	-6.53168	9.7726
	-6.52931	15.1627	-6.53331	20.8576	-6.53131	9.89757
	-6.52895	15.3005	-6.53295	21.1103	-6.53095	10.0351
	-6.52858	15.2374	-6.53258	21.3412	-6.53058	10.0208
	-6.52821	15.4427	-6.53221	21.1669	-6.53021	9.94336
	-6.52785	15.5469	-6.53185	20.9508	-6.52985	9.9973
	-6.52748	15.3466	-6.53148	20.7956	-6.52948	10.1566
	-6.52711	15.2563	-6.53111	21.0281	-6.52911	10.1222
	-6.52675	15.3381	-6.53075	20.7986	-6.52875	10.1838
	-6.52638	15.3898	-6.53038	20.8128	-6.52838	10.3284
	-6.52601	15.5153	-6.53001	20.7385	-6.52801	10.1271
	-6.52565	15.3358	-6.52965	20.7931	-6.52765	10.1564
	-6.52528	15.2518	-6.52928	20.6345	-6.52728	9.94938
	-6.52491	15.3547	-6.52891	20.815	-6.52691	10.0436
	-6.52455	15.2917	-6.52855	20.9208	-6.52655	9.93832
	-6.52418	15.3886	-6.52818	20.8657	-6.52618	9.9364
	-6.52381	15.4555	-6.52781	20.3394	-6.52581	9.95135
	-6.52345	15.353	-6.52745	20.4771	-6.52545	9.96777
	-6.52308	15.246	-6.52708	20.6605	-6.52508	10.0063
	-6.52271	15.3742	-6.52671	20.4548	-6.52471	9.98551
	-6.52235	15.5349	-6.52635	20.6875	-6.52435	10.1224
	-6.52198	15.2916	-6.52598	20.6641	-6.52398	9.83331
	-6.52161	15.3486	-6.52561	20.6987	-6.52361	9.87018
	-6.52125	15.619	-6.52525	20.7937	-6.52325	10.1434
	-6.52088	15.2866	-6.52488	21.0158	-6.52288	10.2462
	-6.52051	15.3537	-6.52451	20.9141	-6.52251	10.1944
	-6.52015	15.6145	-6.52415	20.989	-6.52215	10.2987
	-6.51978	15.3021	-6.52378	20.9984	-6.52178	10.0836
	-6.51941	15.2595	-6.52341	20.969	-6.52141	9.54148
	-6.51905	15.3179	-6.52305	20.8885	-6.52105	9.69329
	-6.51868	15.2239	-6.52268	21.0621	-6.52068	9.94825
	-6.51831	15.413	-6.52231	21.0017	-6.52031	10.0009
	-6.51795	15.703	-6.52195	21.0643	-6.51995	10.1004
	-6.51758	15.5874	-6.52158	21.0509	-6.51958	10.2133
	-6.51721	15.4341	-6.52121	20.8746	-6.51921	10.2055
	-6.51685	15.4314	-6.52085	20.98	-6.51885	10.2273
	-6.51648	15.3053	-6.52048	20.9026	-6.51848	10.0909
	-6.51611	15.2652	-6.52011	20.8965	-6.51811	9.94645
	-6.51575	15.3728	-6.51975	20.9507	-6.51775	9.94661
	-6.51538	15.4241	-6.51938	21.1025	-6.51738	10.1878
	-6.51501	15.5008	-6.51901	21.1183	-6.51701	10.2708
	-6.51464	15.5463	-6.51865	21.1305	-6.51664	10.2496
	-6.51428	15.4985	-6.51828	21.0555	-6.51628	10.2592
	-6.51391	15.2761	-6.51791	21.1628	-6.51591	10.1637
	-6.51354	15.3494	-6.51755	21.0248	-6.51554	9.99401
	-6.51318	15.4894	-6.51718	21.3091	-6.51518	9.87187
	-6.51281	15.4802	-6.51681	21.3576	-6.51481	10.1856
	-6.51244	15.6275	-6.51645	21.086	-6.51444	10.137
	-6.51208	15.4448	-6.51608	20.9746	-6.51408	10.1692
	-6.51171	15.293	-6.51571	20.8992	-6.51371	10.1382
	-6.51134	15.3737	-6.51534	20.8665	-6.51334	10.221
	-6.51098	15.5358	-6.51498	20.8693	-6.51298	10.3049
	-6.51061	15.4411	-6.51461	20.8126	-6.51261	10.3453
	-6.51024	15.4191	-6.51424	21.054	-6.51224	10.1669
	-6.50988	15.2219	-6.51388	21.2693	-6.51188	9.95832
	-6.50951	15.2666	-6.51351	21.291	-6.51151	9.99041
	-6.50914	15.3319	-6.51314	21.3019	-6.51114	9.87443
	-6.50878	15.5883	-6.51278	21.1997	-6.51078	9.83709
	-6.50841	15.4996	-6.51241	20.9641	-6.51041	10.1062
	-6.50804	15.4917	-6.51204	21.3318	-6.51004	10.2326
	-6.50768	15.4738	-6.51168	21.4956	-6.50968	10.1064
	-6.50731	15.6093	-6.51131	21.1471	-6.50931	9.96755
	-6.50694	15.4438	-6.51094	21.163	-6.50894	9.90615
	-6.50658	15.536	-6.51058	21.3129	-6.50858	10.1145
	-6.50621	15.4931	-6.51021	21.226	-6.50821	10.2295
	-6.50584	15.5688	-6.50984	21.0516	-6.50784	10.1602
	-6.50548	15.3079	-6.50948	20.8918	-6.50748	10.0196
	-6.50511	15.0589	-6.50911	20.8714	-6.50711	10.0763
	-6.50474	15.2502	-6.50874	20.9829	-6.50674	10.1174
	-6.50438	15.3356	-6.50838	20.8472	-6.50638	10.1271
	-6.50401	15.3876	-6.50801	20.8407	-6.50601	10.3042
	-6.50364	15.4373	-6.50764	20.8614	-6.50564	10.4499
	-6.50328	15.4474	-6.50728	21.0564	-6.50528	10.2196
	-6.50291	15.3146	-6.50691	21.1358	-6.50491	10.2495
	-6.50254	15.3565	-6.50654	20.9005	-6.50454	10.0986
	-6.50218	15.4564	-6.50618	20.8348	-6.50418	9.7585
	-6.50181	15.6164	-6.50581	21.0089	-6.50381	9.95779
	-6.50144	15.3633	-6.50544	21.0934	-6.50344	9.99142
	-6.50108	15.4814	-6.50508	20.868	-6.50308	9.85674
	-6.50071	15.609	-6.50471	20.8365	-6.50271	10.0776
	-6.50034	15.4935	-6.50434	20.934	-6.50234	10.2996
	-6.49998	15.6026	-6.50398	21.0389	-6.50198	10.2122
	-6.49961	15.667	-6.50361	20.8199	-6.50161	10.0709
	-6.49924	15.4883	-6.50324	20.8595	-6.50124	10.1757
	-6.49888	15.4722	-6.50288	20.7012	-6.50088	9.91976
	-6.49851	15.1557	-6.50251	20.6732	-6.50051	9.93378
	-6.49814	15.2561	-6.50214	20.6383	-6.50014	10.3159
	-6.49778	15.3034	-6.50178	20.7446	-6.49978	10.301
	-6.49741	15.2419	-6.50141	20.6718	-6.49941	10.1656
	-6.49704	15.5371	-6.50104	20.7459	-6.49904	10.1941
	-6.49668	15.5462	-6.50068	20.6599	-6.49868	10.2835
	-6.49631	15.2937	-6.50031	20.5615	-6.49831	10.2549
	-6.49594	15.3465	-6.49994	20.7018	-6.49794	10.2558
	-6.49558	15.2131	-6.49958	21.0472	-6.49758	10.0851
	-6.49521	15.2468	-6.49921	20.8328	-6.49721	10.2346
	-6.49484	15.5975	-6.49884	20.8658	-6.49684	10.2314
	-6.49448	15.6003	-6.49848	20.9548	-6.49648	10.1557
	-6.49411	15.5149	-6.49811	20.8595	-6.49611	10.2602
	-6.49374	15.3831	-6.49774	20.4924	-6.49574	10.0648
	-6.49338	15.3432	-6.49738	20.6905	-6.49538	9.87284
	-6.49301	15.3039	-6.49701	21.0018	-6.49501	9.96717
	-6.49264	15.3982	-6.49664	20.987	-6.49464	9.91274
	-6.49228	15.3574	-6.49628	20.9585	-6.49428	9.97677
	-6.49191	15.3511	-6.49591	20.766	-6.49391	9.93158
	-6.49154	15.4566	-6.49554	20.6424	-6.49354	10.1826
	-6.49118	15.4229	-6.49518	20.7728	-6.49318	10.0033
	-6.49081	15.5396	-6.49481	20.9421	-6.49281	10.1089
	-6.49044	15.567	-6.49444	20.9092	-6.49244	9.92228
	-6.49008	15.4698	-6.49408	20.763	-6.49208	9.8105
	-6.48971	15.4597	-6.49371	20.7397	-6.49171	10.006
	-6.48934	15.6321	-6.49334	20.7408	-6.49134	10.0209
	-6.48898	15.5332	-6.49298	20.7794	-6.49098	10.2425
	-6.48861	15.2496	-6.49261	20.8838	-6.49061	10.2021
	-6.48824	15.2175	-6.49224	20.9073	-6.49024	10.0922
	-6.48788	15.4518	-6.49188	20.6896	-6.48988	10.3318
	-6.48751	15.2908	-6.49151	20.6948	-6.48951	10.3452
	-6.48714	15.3071	-6.49114	20.7171	-6.48914	10.1732
	-6.48678	15.7092	-6.49078	20.6651	-6.48878	10.1006
	-6.48641	15.6972	-6.49041	20.6231	-6.48841	10.2511
	-6.48604	15.5893	-6.49004	20.5509	-6.48804	10.3239
	-6.48567	15.2914	-6.48968	20.9382	-6.48767	10.0835
	-6.48531	15.5269	-6.48931	21.007	-6.48731	9.93248
	-6.48494	15.3747	-6.48894	21.3282	-6.48694	10.1799
	-6.48457	15.3411	-6.48858	21.2061	-6.48657	10.1131
	-6.48421	15.5331	-6.48821	21.2923	-6.48621	10.1742
	-6.48384	15.4257	-6.48784	21.158	-6.48584	10.1285
	-6.48347	15.416	-6.48748	20.9347	-6.48547	10.1949
	-6.48311	15.409	-6.48711	20.8881	-6.48511	10.0869
	-6.48274	15.3404	-6.48674	20.9424	-6.48474	9.91927
	-6.48237	15.2433	-6.48638	21.172	-6.48437	10.1131
	-6.48201	15.2603	-6.48601	21.166	-6.48401	10.1602
	-6.48164	15.1507	-6.48564	20.6345	-6.48364	10.1441
	-6.48127	15.4914	-6.48527	20.4149	-6.48327	10.1927
	-6.48091	15.5907	-6.48491	20.6186	-6.48291	9.95179
	-6.48054	15.4362	-6.48454	20.5775	-6.48254	10.0009
	-6.48017	15.4937	-6.48417	20.6274	-6.48217	10.2594
	-6.47981	15.5122	-6.48381	20.5811	-6.48181	10.0871
	-6.47944	15.2796	-6.48344	20.6012	-6.48144	9.98123
	-6.47907	15.2122	-6.48307	20.8078	-6.48107	10.0329
	-6.47871	15.3558	-6.48271	20.9206	-6.48071	10.0066
	-6.47834	15.4349	-6.48234	20.7323	-6.48034	10.1173
	-6.47797	15.5527	-6.48197	20.7384	-6.47997	10.1018
	-6.47761	15.683	-6.48161	20.7384	-6.47961	10.0044
	-6.47724	15.561	-6.48124	20.6539	-6.47924	9.9037
	-6.47687	15.4588	-6.48087	20.913	-6.47887	9.93061
	-6.47651	15.7571	-6.48051	20.7505	-6.47851	9.67133
	-6.47614	15.4401	-6.48014	20.9676	-6.47814	9.82807
	-6.47577	15.3682	-6.47977	20.964	-6.47777	10.1449
	-6.47541	15.4864	-6.47941	20.9164	-6.47741	10.0065
	-6.47504	15.3108	-6.47904	21.0142	-6.47704	9.94291
	-6.47467	15.4504	-6.47867	20.8557	-6.47667	9.91563
	-6.47431	15.5223	-6.47831	21.0344	-6.47631	9.94739
	-6.47394	15.4272	-6.47794	21.139	-6.47594	9.87405
	-6.47357	15.3072	-6.47757	21.1046	-6.47557	9.92942
	-6.47321	15.3269	-6.47721	21.1947	-6.47521	10.2803
	-6.47284	15.4104	-6.47684	21.1113	-6.47484	10.4384
	-6.47247	15.4461	-6.47647	21.037	-6.47447	10.2708
	-6.47211	15.0795	-6.47611	20.7392	-6.47411	10.0746
	-6.47174	15.0532	-6.47574	20.5839	-6.47374	10.0225
	-6.47137	15.1202	-6.47537	20.856	-6.47337	10.0201
	-6.47101	15.273	-6.47501	20.9129	-6.47301	10.1393
	-6.47064	15.6587	-6.47464	21.022	-6.47264	9.93109
	-6.47027	15.6829	-6.47427	21.0748	-6.47227	9.82493
	-6.46991	15.6856	-6.47391	21.2578	-6.47191	9.92526
	-6.46954	15.5577	-6.47354	21.0943	-6.47154	10.1924
	-6.46917	15.505	-6.47317	21.1465	-6.47117	10.0339
	-6.46881	15.503	-6.47281	20.9706	-6.47081	9.88373
	-6.46844	15.5497	-6.47244	20.856	-6.47044	9.8694
	-6.46807	15.5401	-6.47207	20.8944	-6.47007	9.87801
	-6.46771	15.5812	-6.47171	20.7713	-6.46971	9.95066
	-6.46734	15.2766	-6.47134	20.7776	-6.46934	9.90136
	-6.46697	15.3537	-6.47097	20.6331	-6.46897	9.76698
	-6.46661	15.4401	-6.47061	20.8333	-6.46861	9.88962
	-6.46624	15.6063	-6.47024	20.4395	-6.46824	10.028
	-6.46587	15.5545	-6.46987	20.5467	-6.46787	10.1344
	-6.46551	15.4833	-6.46951	20.9581	-6.46751	10.2143
	-6.46514	15.3376	-6.46914	20.9589	-6.46714	9.96005
	-6.46477	15.3277	-6.46877	20.6379	-6.46677	9.98621
	-6.46441	15.2849	-6.46841	20.6208	-6.46641	10.0323
	-6.46404	15.2532	-6.46804	20.9775	-6.46604	9.93959
	-6.46367	15.13	-6.46767	20.7384	-6.46567	10.0054
	-6.46331	15.3326	-6.46731	20.9791	-6.46531	10.0696
	-6.46294	15.4857	-6.46694	21.0506	-6.46494	9.93961
	-6.46257	15.4495	-6.46657	20.9511	-6.46457	10.1695
	-6.46221	15.4689	-6.46621	21.0642	-6.46421	10.0925
	-6.46184	15.5164	-6.46584	20.9734	-6.46384	10.031
	-6.46147	15.6515	-6.46547	20.8182	-6.46347	9.99917
	-6.46111	15.7292	-6.46511	20.8625	-6.46311	10.0912
	-6.46074	15.6342	-6.46474	20.8005	-6.46274	9.86269
	-6.46037	15.32	-6.46437	20.9316	-6.46237	10.0629
	-6.46001	15.43	-6.46401	20.767	-6.46201	10.1118
	-6.45964	15.4073	-6.46364	20.66	-6.46164	10.0578
	-6.45927	15.4752	-6.46327	20.5646	-6.46127	10.1113
	-6.45891	15.4261	-6.46291	20.589	-6.46091	10.0183
	-6.45854	15.3653	-6.46254	20.9478	-6.46054	10.0401
	-6.45817	14.9931	-6.46217	20.7353	-6.46017	10.1569
	-6.45781	15.2388	-6.46181	20.9215	-6.45981	10.0716
	-6.45744	15.4626	-6.46144	20.8813	-6.45944	10.2224
	-6.45707	15.3412	-6.46107	20.8667	-6.45907	10.1495
	-6.45671	15.3517	-6.46071	20.7804	-6.45871	10.0675
	-6.45634	15.375	-6.46034	20.8672	-6.45834	10.2185
	-6.45597	15.5378	-6.45997	20.9876	-6.45797	10.0857
	-6.4556	15.5129	-6.45961	21.0314	-6.4576	10.0834
	-6.45524	15.4288	-6.45924	20.7083	-6.45724	10.0265
	-6.45487	15.2432	-6.45887	20.6827	-6.45687	9.95449
	-6.4545	15.5131	-6.45851	20.7459	-6.4565	9.74323
	-6.45414	15.7714	-6.45814	21.0415	-6.45614	9.91762
	-6.45377	15.6802	-6.45777	21.011	-6.45577	9.86014
	-6.4534	15.5325	-6.45741	21.0499	-6.4554	9.90377
	-6.45304	15.5089	-6.45704	20.8792	-6.45504	10.109
	-6.45267	15.3886	-6.45667	20.8487	-6.45467	10.1402
	-6.4523	15.3247	-6.4563	20.9733	-6.4543	10.2878
	-6.45194	15.4581	-6.45594	21.1178	-6.45394	10.1391
	-6.45157	15.5348	-6.45557	21.0509	-6.45357	10.0359
	-6.4512	15.4219	-6.4552	20.8662	-6.4532	10.2463
	-6.45084	15.2769	-6.45484	21.0487	-6.45284	10.023
	-6.45047	15.2936	-6.45447	20.9276	-6.45247	9.89186
	-6.4501	15.5268	-6.4541	20.9756	-6.4521	9.92556
	-6.44974	15.4424	-6.45374	20.7954	-6.45174	9.85606
	-6.44937	15.2678	-6.45337	20.8099	-6.45137	10.0463
	-6.449	15.4637	-6.453	20.8203	-6.451	10.049
	-6.44864	15.4826	-6.45264	21.0742	-6.45064	10.009
	-6.44827	15.4122	-6.45227	21.2147	-6.45027	9.88491
	-6.4479	15.3393	-6.4519	20.9875	-6.4499	9.89176
	-6.44754	15.3794	-6.45154	21.0764	-6.44954	10.0184
	-6.44717	15.1987	-6.45117	20.7323	-6.44917	10.0075
	-6.4468	15.2175	-6.4508	20.5498	-6.4488	10.0889
	-6.44644	15.4082	-6.45044	20.5853	-6.44844	10.0057
	-6.44607	15.4725	-6.45007	20.9496	-6.44807	9.8115
	-6.4457	15.3692	-6.4497	21.183	-6.4477	9.73837
	-6.44534	15.3555	-6.44934	20.9996	-6.44734	9.98011
	-6.44497	15.3497	-6.44897	21.0709	-6.44697	10.1706
	-6.4446	15.3063	-6.4486	21.0204	-6.4466	10.0662
	-6.44424	15.2936	-6.44824	20.9316	-6.44624	10.2228
	-6.44387	15.4872	-6.44787	20.787	-6.44587	10.1346
	-6.4435	15.3482	-6.4475	20.7547	-6.4455	10.0394
	-6.44314	15.3709	-6.44714	20.9446	-6.44514	10.1466
	-6.44277	15.4086	-6.44677	20.7418	-6.44477	10.2456
	-6.4424	15.3284	-6.4464	20.7559	-6.4444	9.93248
	-6.44204	15.1835	-6.44604	21.0155	-6.44404	10.1705
	-6.44167	15.3778	-6.44567	21.2958	-6.44367	10.1757
	-6.4413	15.6301	-6.4453	21.1601	-6.4433	9.94312
	-6.44094	15.4763	-6.44494	21.1032	-6.44294	9.73033
	-6.44057	15.3158	-6.44457	21.0946	-6.44257	9.60007
	-6.4402	15.4566	-6.4442	20.9194	-6.4422	9.84063
	-6.43984	15.4956	-6.44384	20.9186	-6.44184	9.85852
	-6.43947	15.384	-6.44347	21.1554	-6.44147	9.87496
	-6.4391	15.0382	-6.4431	20.9189	-6.4411	9.88504
	-6.43874	15.1317	-6.44274	20.9292	-6.44074	10.0885
	-6.43837	15.2537	-6.44237	21.165	-6.44037	9.82259
	-6.438	15.3171	-6.442	21.1039	-6.44	9.92374
	-6.43764	15.216	-6.44164	20.8509	-6.43964	10.0562
	-6.43727	15.2617	-6.44127	20.8688	-6.43927	10.1492
	-6.4369	15.2993	-6.4409	20.8212	-6.4389	10.0681
	-6.43654	15.2551	-6.44054	20.7791	-6.43854	10.1134
	-6.43617	15.3854	-6.44017	20.8572	-6.43817	9.83719
	-6.4358	15.2363	-6.4398	20.8924	-6.4378	9.9452
	-6.43544	15.4245	-6.43944	20.9607	-6.43744	9.89148
	-6.43507	15.4696	-6.43907	21.2145	-6.43707	9.85838
	-6.4347	15.4692	-6.4387	21.2055	-6.4367	9.82077
	-6.43434	15.3458	-6.43834	21.1194	-6.43634	9.90353
	-6.43397	15.301	-6.43797	21.1589	-6.43597	9.88543
	-6.4336	15.2789	-6.4376	20.7231	-6.4356	10.1929
	-6.43324	15.3226	-6.43724	20.6771	-6.43524	10.1362
	-6.43287	15.3557	-6.43687	20.8088	-6.43487	10.1227
	-6.4325	15.2056	-6.4365	21.0521	-6.4345	9.93149
	-6.43214	15.1544	-6.43614	21.0085	-6.43414	9.78816
	-6.43177	15.236	-6.43577	20.7159	-6.43377	10.1882
	-6.4314	15.2509	-6.4354	20.6401	-6.4334	10.3029
	-6.43104	15.1826	-6.43504	21.0675	-6.43304	10.3271
	-6.43067	15.1733	-6.43467	21.0341	-6.43267	10.1406
	-6.4303	15.0325	-6.4343	21.0475	-6.4323	9.96055
	-6.42994	15.1801	-6.43394	21.0657	-6.43194	9.96462
	-6.42957	15.1893	-6.43357	20.8808	-6.43157	10.0573
	-6.4292	15.2301	-6.4332	20.864	-6.4312	9.95709
	-6.42884	15.2864	-6.43284	21.1486	-6.43084	10.0692
	-6.42847	15.0922	-6.43247	20.9576	-6.43047	10.252
	-6.4281	15.1204	-6.4321	20.9174	-6.4301	10.4007
	-6.42774	15.1615	-6.43174	20.8765	-6.42974	10.3443
	-6.42737	15.338	-6.43137	20.7286	-6.42937	10.3247
	-6.427	15.2469	-6.431	20.6372	-6.429	10.1912
	-6.42663	15.3914	-6.43064	20.5679	-6.42863	10.2317
	-6.42627	15.472	-6.43027	20.8095	-6.42827	10.1865
	-6.4259	15.3431	-6.4299	20.8506	-6.4279	9.92455
	-6.42553	15.372	-6.42954	20.7285	-6.42753	9.80551
	-6.42517	15.4928	-6.42917	20.636	-6.42717	10.0989
	-6.4248	15.6321	-6.4288	20.8704	-6.4268	10.2205
	-6.42443	15.5024	-6.42844	21.1381	-6.42643	10.072
	-6.42407	15.3102	-6.42807	21.072	-6.42607	9.96374
	-6.4237	15.4629	-6.4277	21.2084	-6.4257	10.2326
	-6.42333	15.7573	-6.42734	21.3427	-6.42533	10.3452
	-6.42297	15.6086	-6.42697	21.2682	-6.42497	10.1562
	-6.4226	15.5733	-6.4266	21.0682	-6.4246	10.1627
	-6.42223	15.4622	-6.42623	20.9104	-6.42423	10.2822
	-6.42187	15.6277	-6.42587	20.927	-6.42387	10.2387
	-6.4215	15.5574	-6.4255	20.9848	-6.4235	10.0751
	-6.42113	15.433	-6.42513	21.1183	-6.42313	10.0821
	-6.42077	15.5283	-6.42477	21.0266	-6.42277	10.0621
	-6.4204	15.5657	-6.4244	21.1552	-6.4224	10.1649
	-6.42003	15.5163	-6.42403	21.1005	-6.42203	10.3272
	-6.41967	15.2951	-6.42367	21.0707	-6.42167	10.2307
	-6.4193	15.4953	-6.4233	21.014	-6.4213	9.98247
	-6.41893	15.2448	-6.42293	21.169	-6.42093	10.23
	-6.41857	15.3129	-6.42257	20.7645	-6.42057	10.3174
	-6.4182	15.5292	-6.4222	20.7045	-6.4202	10.3258
	-6.41783	15.3946	-6.42183	20.8947	-6.41983	10.147
	-6.41747	15.5106	-6.42147	20.8541	-6.41947	9.99921
	-6.4171	15.3998	-6.4211	21.0941	-6.4191	10.1233
	-6.41673	15.3444	-6.42073	21.2173	-6.41873	10.1629
	-6.41637	15.4016	-6.42037	20.9323	-6.41837	10.064
	-6.416	15.5857	-6.42	21.0536	-6.418	10.1862
	-6.41563	15.5198	-6.41963	20.9798	-6.41763	10.2357
	-6.41527	15.3169	-6.41927	20.888	-6.41727	10.1307
	-6.4149	15.4947	-6.4189	21.1052	-6.4169	9.94953
	-6.41453	15.4172	-6.41853	20.9	-6.41653	9.96763
	-6.41417	15.4406	-6.41817	20.8698	-6.41617	10.0596
	-6.4138	15.33	-6.4178	20.917	-6.4158	9.91678
	-6.41343	15.301	-6.41743	20.7198	-6.41543	10.0067
	-6.41307	15.3223	-6.41707	20.9552	-6.41507	10.3146
	-6.4127	15.2448	-6.4167	20.8746	-6.4147	10.2234
	-6.41233	15.187	-6.41633	21.0005	-6.41433	10.088
	-6.41197	15.3012	-6.41597	21.084	-6.41397	10.0494
	-6.4116	15.2818	-6.4156	21.1056	-6.4136	10.2146
	-6.41123	15.2894	-6.41523	21.0517	-6.41323	10.1797
	-6.41087	15.3834	-6.41487	20.8687	-6.41287	10.0343
	-6.4105	15.5597	-6.4145	20.7966	-6.4125	10.0051
	-6.41013	15.4067	-6.41413	20.9055	-6.41213	10.1747
	-6.40977	15.4662	-6.41377	20.9053	-6.41177	10.0714
	-6.4094	15.2255	-6.4134	20.622	-6.4114	10.2271
	-6.40903	15.1948	-6.41303	20.905	-6.41103	10.0014
	-6.40867	15.3761	-6.41267	20.9683	-6.41067	9.94902
	-6.4083	15.3631	-6.4123	20.9454	-6.4103	10.2259
	-6.40793	15.4918	-6.41193	20.9485	-6.40993	10.0885
	-6.40757	15.3704	-6.41157	20.8453	-6.40957	10.0674
	-6.4072	15.1993	-6.4112	21.0073	-6.4092	9.91565
	-6.40683	15.2424	-6.41083	21.0223	-6.40883	10.0025
	-6.40647	15.3359	-6.41047	21.0659	-6.40847	10.2132
	-6.4061	15.3157	-6.4101	21.0953	-6.4081	10.3149
	-6.40573	15.4908	-6.40973	21.0907	-6.40773	10.2724
	-6.40537	15.5119	-6.40937	21.1194	-6.40737	10.3372
	-6.405	15.6507	-6.409	20.8626	-6.407	10.3108
	-6.40463	15.5756	-6.40863	21.0918	-6.40663	10.5356
	-6.40427	15.5793	-6.40827	21.1429	-6.40627	10.4086
	-6.4039	15.5721	-6.4079	21.2239	-6.4059	10.419
	-6.40353	15.7354	-6.40753	21.1497	-6.40553	10.4
	-6.40317	15.5429	-6.40717	21.0554	-6.40517	10.3144
	-6.4028	15.2878	-6.4068	20.9777	-6.4048	10.212
	-6.40243	15.2955	-6.40643	20.9427	-6.40443	10.3191
	-6.40207	15.4223	-6.40607	21.0309	-6.40407	10.0966
	-6.4017	15.5499	-6.4057	21.0741	-6.4037	10.1838
	-6.40133	15.3729	-6.40533	21.0461	-6.40333	10.2811
	-6.40097	15.6361	-6.40497	20.8859	-6.40297	10.0916
	-6.4006	15.5618	-6.4046	20.872	-6.4026	10.1499
	-6.40023	15.5494	-6.40423	20.6641	-6.40223	10.1072
	-6.39987	15.194	-6.40387	20.5586	-6.40187	10.1673
	-6.3995	14.9962	-6.4035	20.9297	-6.4015	10.1918
	-6.39913	15.1951	-6.40313	21.1979	-6.40113	10.1499
	-6.39877	15.1108	-6.40277	21.0551	-6.40077	9.97603
	-6.3984	15.3935	-6.4024	21.0493	-6.4004	10.1644
	-6.39803	15.6229	-6.40203	21.1256	-6.40003	10.1357
	-6.39767	15.5845	-6.40167	21.036	-6.39967	9.90788
	-6.3973	15.5757	-6.4013	21.0311	-6.3993	10.1102
	-6.39693	15.4163	-6.40093	21.0852	-6.39893	10.3156
	-6.39656	15.39	-6.40057	21.1971	-6.39856	10.3342
	-6.3962	15.3211	-6.4002	21.1258	-6.3982	10.3052
	-6.39583	15.3744	-6.39983	21.2011	-6.39783	10.2515
	-6.39546	15.487	-6.39947	21.0625	-6.39746	10.1897
	-6.3951	15.46	-6.3991	20.6429	-6.3971	10.2438
	-6.39473	15.5876	-6.39873	20.5753	-6.39673	10.2916
	-6.39436	15.5695	-6.39837	20.5536	-6.39636	10.2753
	-6.394	15.6286	-6.398	20.8449	-6.396	10.1951
	-6.39363	15.4666	-6.39763	20.809	-6.39563	10.1233
	-6.39326	15.3812	-6.39726	21.0424	-6.39526	10.1459
	-6.3929	15.403	-6.3969	21.0756	-6.3949	10.1568
	-6.39253	15.4439	-6.39653	21.1475	-6.39453	10.1189
	-6.39216	15.6895	-6.39616	21.1141	-6.39416	10.1585
	-6.3918	15.7497	-6.3958	21.1195	-6.3938	10.0926
	-6.39143	15.5174	-6.39543	21.3252	-6.39343	9.91433
	-6.39106	15.7624	-6.39506	21.2163	-6.39306	9.97306
	-6.3907	15.8932	-6.3947	21.2506	-6.3927	10.199
	-6.39033	15.7184	-6.39433	21.3201	-6.39233	9.86921
	-6.38996	15.6217	-6.39396	21.1775	-6.39196	9.88031
	-6.3896	15.4551	-6.3936	21.0916	-6.3916	10.1617
	-6.38923	15.3616	-6.39323	21.1551	-6.39123	10.4579
	-6.38886	15.2773	-6.39286	21.3738	-6.39086	10.5037
	-6.3885	15.2244	-6.3925	21.1768	-6.3905	10.2238
	-6.38813	15.2234	-6.39213	21.0942	-6.39013	10.0562
	-6.38776	15.4401	-6.39176	21.1367	-6.38976	9.97591
	-6.3874	15.5674	-6.3914	21.0725	-6.3894	10.054
	-6.38703	15.7647	-6.39103	21.2007	-6.38903	9.96772
	-6.38666	15.5312	-6.39066	21.1887	-6.38866	10.0915
	-6.3863	15.3962	-6.3903	21.3399	-6.3883	10.0665
	-6.38593	15.355	-6.38993	21.3892	-6.38793	10.1671
	-6.38556	15.3666	-6.38956	21.3079	-6.38756	10.1864
	-6.3852	15.2409	-6.3892	21.385	-6.3872	10.1143
	-6.38483	15.184	-6.38883	21.2008	-6.38683	10.1558
	-6.38446	15.2139	-6.38846	20.7559	-6.38646	10.1462
	-6.3841	15.3467	-6.3881	20.8717	-6.3861	10.0756
	-6.38373	15.4427	-6.38773	21.2031	-6.38573	9.96593
	-6.38336	15.2998	-6.38736	20.8778	-6.38536	10.0415
	-6.383	15.2727	-6.387	20.6575	-6.385	10.0194
	-6.38263	15.425	-6.38663	20.6819	-6.38463	9.93472
	-6.38226	15.5778	-6.38626	20.9815	-6.38426	10.0584
	-6.3819	15.7927	-6.3859	21.2209	-6.3839	10.293
	-6.38153	15.7141	-6.38553	21.2061	-6.38353	10.1812
	-6.38116	15.4843	-6.38516	20.9706	-6.38316	10.2122
	-6.3808	15.4093	-6.3848	21.0972	-6.3828	10.3278
	-6.38043	15.4914	-6.38443	21.1339	-6.38243	10.3052
	-6.38006	15.5366	-6.38406	20.854	-6.38206	10.2069
	-6.3797	15.5267	-6.3837	20.9173	-6.3817	10.2463
	-6.37933	15.615	-6.38333	20.8256	-6.38133	10.218
	-6.37896	15.5918	-6.38296	20.9668	-6.38096	10.2944
	-6.3786	15.5888	-6.3826	20.9516	-6.3806	10.1503
	-6.37823	15.326	-6.38223	20.9018	-6.38023	10.359
	-6.37786	15.1243	-6.38186	20.9054	-6.37986	10.2164
	-6.3775	15.4895	-6.3815	20.9537	-6.3795	10.3201
	-6.37713	15.6015	-6.38113	21.1795	-6.37913	10.4378
	-6.37676	15.6547	-6.38076	21.3379	-6.37876	10.3808
	-6.3764	15.5247	-6.3804	21.1783	-6.3784	10.2176
	-6.37603	15.3632	-6.38003	21.1366	-6.37803	9.89001
	-6.37566	15.3335	-6.37966	21.2156	-6.37766	9.74642
	-6.3753	15.1383	-6.3793	20.9788	-6.3773	9.98318
	-6.37493	15.2827	-6.37893	20.7009	-6.37693	10.0347
	-6.37456	15.5019	-6.37856	20.6984	-6.37656	9.98532
	-6.3742	15.6101	-6.3782	20.8351	-6.3762	10.0283
	-6.37383	15.3787	-6.37783	21.127	-6.37583	10.0519
	-6.37346	15.563	-6.37746	21.2041	-6.37546	10.0453
	-6.3731	15.7239	-6.3771	21.1175	-6.3751	10.0256
	-6.37273	15.6977	-6.37673	21.1898	-6.37473	10.2468
	-6.37236	15.499	-6.37636	20.9797	-6.37436	10.3146
	-6.372	15.7331	-6.376	20.9533	-6.374	10.2176
	-6.37163	15.4806	-6.37563	20.9322	-6.37363	10.0695
	-6.37126	15.5776	-6.37526	21.0108	-6.37326	10.3317
	-6.3709	15.4825	-6.3749	20.9109	-6.3729	10.2402
	-6.37053	15.4208	-6.37453	20.9521	-6.37253	10.2588
	-6.37016	15.4498	-6.37416	21.0006	-6.37216	10.1266
	-6.3698	15.2619	-6.3738	20.9536	-6.3718	10.2055
	-6.36943	15.549	-6.37343	20.9291	-6.37143	10.202
	-6.36906	15.6331	-6.37306	20.8162	-6.37106	9.96649
	-6.3687	15.5987	-6.3727	20.9703	-6.3707	10.2323
	-6.36833	15.3391	-6.37233	21.2612	-6.37033	9.93291
	-6.36796	15.3789	-6.37196	21.1867	-6.36996	10.0345
	-6.36759	15.3589	-6.3716	21.097	-6.36959	10.1759
	-6.36723	15.4696	-6.37123	21.0158	-6.36923	10.3401
	-6.36686	15.3782	-6.37086	20.9349	-6.36886	10.2522
	-6.36649	15.2333	-6.3705	20.9199	-6.36849	10.1947
	-6.36613	15.3096	-6.37013	20.8803	-6.36813	10.0927
	-6.36576	15.5161	-6.36976	21.1156	-6.36776	10.0507
	-6.36539	15.5497	-6.3694	21.3675	-6.36739	10.1521
	-6.36503	15.657	-6.36903	21.1364	-6.36703	10.2489
	-6.36466	15.7552	-6.36866	21.4325	-6.36666	10.2132
	-6.36429	15.6269	-6.3683	21.369	-6.36629	10.1632
	-6.36393	15.552	-6.36793	21.2341	-6.36593	10.2334
	-6.36356	15.5868	-6.36756	21.4604	-6.36556	10.3759
	-6.36319	15.5321	-6.36719	21.4226	-6.36519	10.324
	-6.36283	15.3714	-6.36683	21.052	-6.36483	10.2002
	-6.36246	15.4344	-6.36646	21.2099	-6.36446	10.0019
	-6.36209	15.5188	-6.36609	21.0583	-6.36409	10.2446
	-6.36173	15.5134	-6.36573	21.0317	-6.36373	10.3255
	-6.36136	15.5584	-6.36536	21.2172	-6.36336	10.0629
	-6.36099	15.5808	-6.36499	21.3042	-6.36299	10.1265
	-6.36063	15.6076	-6.36463	21.3735	-6.36263	10.2268
	-6.36026	15.3847	-6.36426	21.258	-6.36226	10.103
	-6.35989	15.3605	-6.36389	21.2723	-6.36189	10.1554
	-6.35953	15.5582	-6.36353	21.061	-6.36153	10.265
	-6.35916	15.5857	-6.36316	21.1983	-6.36116	10.055
	-6.35879	15.6426	-6.36279	20.9495	-6.36079	9.99843
	-6.35843	15.4297	-6.36243	20.8244	-6.36043	10.0826
	-6.35806	15.3657	-6.36206	21.0355	-6.36006	10.0558
	-6.35769	15.5542	-6.36169	20.953	-6.35969	10.0431
	-6.35733	15.4883	-6.36133	20.8938	-6.35933	9.96793
	-6.35696	15.5893	-6.36096	21.0825	-6.35896	9.95711
	-6.35659	15.6605	-6.36059	21.1301	-6.35859	10.0888
	-6.35623	15.5583	-6.36023	20.9233	-6.35823	10.4409
	-6.35586	15.7214	-6.35986	20.9878	-6.35786	10.5231
	-6.35549	15.649	-6.35949	21.2358	-6.35749	10.2416
	-6.35513	15.6497	-6.35913	21.206	-6.35713	10.162
	-6.35476	15.4981	-6.35876	21.449	-6.35676	10.1269
	-6.35439	15.4285	-6.35839	21.5227	-6.35639	10.0592
	-6.35403	15.4213	-6.35803	21.2017	-6.35603	9.99069
	-6.35366	15.4712	-6.35766	21.2954	-6.35566	9.93398
	-6.35329	15.4148	-6.35729	21.4995	-6.35529	9.97721
	-6.35293	15.5479	-6.35693	21.5864	-6.35493	10.3122
	-6.35256	15.5634	-6.35656	21.23	-6.35456	10.1828
	-6.35219	15.534	-6.35619	21.2284	-6.35419	10.1311
	-6.35183	15.6208	-6.35583	21.1614	-6.35383	10.0789
	-6.35146	15.4822	-6.35546	21.1529	-6.35346	10.1155
	-6.35109	15.456	-6.35509	21.2855	-6.35309	10.3395
	-6.35073	15.4807	-6.35473	21.3412	-6.35273	10.4045
	-6.35036	15.431	-6.35436	21.3223	-6.35236	10.2474
	-6.34999	15.5893	-6.35399	21.117	-6.35199	10.1512
	-6.34963	15.6518	-6.35363	21.2417	-6.35163	10.0328
	-6.34926	15.6507	-6.35326	21.1924	-6.35126	9.97324
	-6.34889	15.4256	-6.35289	21.2802	-6.35089	9.77214
	-6.34853	15.3987	-6.35253	21.0815	-6.35053	9.92691
	-6.34816	15.2704	-6.35216	21.2265	-6.35016	10.0663
	-6.34779	15.3988	-6.35179	21.1635	-6.34979	10.0999
	-6.34743	15.5229	-6.35143	21.2089	-6.34943	10.1273
	-6.34706	15.334	-6.35106	21.394	-6.34906	9.96205
	-6.34669	15.3125	-6.35069	21.5038	-6.34869	10.0403
	-6.34633	15.4431	-6.35033	21.1177	-6.34833	9.99726
	-6.34596	15.5923	-6.34996	21.0345	-6.34796	9.99404
	-6.34559	15.422	-6.34959	21.1338	-6.34759	9.96384
	-6.34523	15.4478	-6.34923	21.2338	-6.34723	10.1311
	-6.34486	15.5878	-6.34886	21.494	-6.34686	10.049
	-6.34449	15.4283	-6.34849	21.394	-6.34649	10.159
	-6.34413	15.614	-6.34813	21.2907	-6.34613	10.1032
	-6.34376	15.5476	-6.34776	21.1098	-6.34576	10.2586
	-6.34339	15.4731	-6.34739	21.1043	-6.34539	10.2409
	-6.34303	15.5702	-6.34703	21.1856	-6.34503	10.2912
	-6.34266	15.494	-6.34666	21.0773	-6.34466	10.4031
	-6.34229	15.4333	-6.34629	21.0262	-6.34429	10.3972
	-6.34193	15.4465	-6.34593	21.1195	-6.34393	10.418
	-6.34156	15.2835	-6.34556	21.2947	-6.34356	10.0634
	-6.34119	15.3367	-6.34519	21.4309	-6.34319	10.0828
	-6.34083	15.4132	-6.34483	21.6175	-6.34283	10.1242
	-6.34046	15.5215	-6.34446	21.5202	-6.34246	10.0294
	-6.34009	15.4426	-6.34409	21.3768	-6.34209	9.93957
	-6.33973	15.3433	-6.34373	21.2975	-6.34173	9.90308
	-6.33936	15.5426	-6.34336	21.4404	-6.34136	10.2551
	-6.33899	15.4845	-6.34299	21.4511	-6.34099	10.3071
	-6.33863	15.76	-6.34263	21.0505	-6.34063	10.2492
	-6.33826	15.667	-6.34226	21.0462	-6.34026	10.2951
	-6.33789	15.6935	-6.34189	20.8492	-6.33989	10.2025
	-6.33752	15.5677	-6.34153	20.8671	-6.33952	9.86874
	-6.33716	15.2885	-6.34116	21.1288	-6.33916	9.88236
	-6.33679	15.2723	-6.34079	20.9257	-6.33879	10.0365
	-6.33642	15.5141	-6.34043	21.0616	-6.33842	10.164
	-6.33606	15.4423	-6.34006	21.1059	-6.33806	10.0936
	-6.33569	15.3345	-6.33969	21.1232	-6.33769	10.2782
	-6.33532	15.4539	-6.33933	21.3309	-6.33732	10.301
	-6.33496	15.6434	-6.33896	21.2902	-6.33696	10.3523
	-6.33459	15.504	-6.33859	21.3144	-6.33659	10.2603
	-6.33422	15.4946	-6.33822	21.1202	-6.33622	10.2498
	-6.33386	15.3664	-6.33786	21.0123	-6.33586	10.1799
	-6.33349	15.4747	-6.33749	20.9372	-6.33549	9.97958
	-6.33312	15.3947	-6.33712	20.7398	-6.33512	10.1105
	-6.33276	15.5391	-6.33676	21.0653	-6.33476	10.0325
	-6.33239	15.3087	-6.33639	21.0373	-6.33439	10.0914
	-6.33202	15.3354	-6.33602	21.0285	-6.33402	10.0847
	-6.33166	15.3191	-6.33566	20.6187	-6.33366	10.2776
	-6.33129	15.2909	-6.33529	20.6893	-6.33329	10.3395
	-6.33092	15.4531	-6.33492	20.9036	-6.33292	10.2972
	-6.33056	15.3609	-6.33456	21.2028	-6.33256	10.1833
	-6.33019	15.4347	-6.33419	21.016	-6.33219	10.3129
	-6.32982	15.4854	-6.33382	21.2137	-6.33182	10.2857
	-6.32946	15.4992	-6.33346	21.2194	-6.33146	10.4399
	-6.32909	15.8157	-6.33309	21.162	-6.33109	10.2472
	-6.32872	15.5758	-6.33272	21.0613	-6.33072	9.95858
	-6.32836	15.5709	-6.33236	21.122	-6.33036	9.89585
	-6.32799	15.8564	-6.33199	21.2455	-6.32999	9.97995
	-6.32762	16.055	-6.33162	21.09	-6.32962	9.94859
	-6.32726	15.8465	-6.33126	20.9163	-6.32926	10.2365
	-6.32689	15.4929	-6.33089	21.0976	-6.32889	10.1018
	-6.32652	15.445	-6.33052	21.0488	-6.32852	10.1147
	-6.32616	15.5379	-6.33016	20.9931	-6.32816	10.0068
	-6.32579	15.7369	-6.32979	21.1847	-6.32779	10.0355
	-6.32542	15.2308	-6.32942	21.331	-6.32742	10.1514
	-6.32506	15.1939	-6.32906	21.0917	-6.32706	10.2482
	-6.32469	15.1838	-6.32869	20.9093	-6.32669	10.0446
	-6.32432	15.4123	-6.32832	21.0406	-6.32632	10.2525
[truncated: 63,539 more rows]
