# Supplementary material for: Fast and selective organocatalytic ring-opening polymerization by fluorinated alcohol without a cocatalyst
Source: Nat Commun. 2019 Aug 9;10:3590. doi: 10.1038/s41467-019-11524-y (PMC6689068; doi:10.1038/s41467-019-11524-y)
Supplement: Supplementary file 3 — Source Data [file 41467_2019_11524_MOESM3_ESM.zip › 200747_2_data_set_3931942_p6g16n (1)/Source Data-R2/source data-Supplementary Figure 9.xlsx]

## Sheet: Sheet1
Supplementary Figure 9
	time(min)	RI Response	time(min)	MALS Response
	2.21467	0.00922	2.52878	0.00843
	2.23046	0.00928	2.54562	0.00832
	2.24625	0.00934	2.56245	0.00822
	2.26204	0.00939	2.57929	0.00852
	2.27783	0.0094	2.59612	0.00862
	2.29362	0.00935	2.61296	0.00811
	2.30941	0.00929	2.62979	0.0076
	2.3252	0.00917	2.64663	0.00714
	2.34099	0.00913	2.66346	0.00576
	2.35678	0.00909	2.6803	0.0061
	2.37257	0.00888	2.69713	0.00635
	2.38836	0.00876	2.71396	0.00631
	2.40415	0.00864	2.7308	0.00626
	2.41994	0.00852	2.74763	0.00745
	2.43573	0.00801	2.76447	0.00764
	2.45152	0.00782	2.7813	0.00782
	2.46731	0.0074	2.79814	0.00777
	2.4831	0.00697	2.81497	0.00771
	2.49889	0.00662	2.83181	0.00726
	2.51468	0.00621	2.84864	0.00771
	2.53047	0.0061	2.86548	0.00771
	2.54625	0.00568	2.88231	0.0077
	2.56204	0.00558	2.89914	0.00758
	2.57783	0.00531	2.91598	0.00737
	2.59362	0.00523	2.93281	0.00956
	2.60941	0.00526	2.94965	0.00927
	2.6252	0.00525	2.96648	0.00898
	2.64099	0.00523	2.98332	0.00805
	2.65678	0.00518	3.00015	0.00733
	2.67257	0.00515	3.01699	0.00781
	2.68836	0.00487	3.03382	0.00748
	2.70415	0.00452	3.05066	0.00715
	2.71994	0.00429	3.06749	0.00583
	2.73573	0.00403	3.08432	0.00595
	2.75152	0.00392	3.10116	0.00584
	2.76731	0.00364	3.11799	0.00573
	2.7831	0.00363	3.13483	0.00541
	2.79889	0.00363	3.15166	0.00452
	2.81468	0.00358	3.1685	0.00679
	2.83047	0.00339	3.18533	0.00703
	2.84626	0.00296	3.20217	0.00726
	2.86205	0.00269	3.219	0.00882
	2.87784	0.0023	3.23584	0.00832
	2.89363	0.00218	3.25267	0.00782
	2.90942	0.00205	3.2695	0.00679
	2.92521	0.0023	3.28634	0.00658
	2.94099	0.00235	3.30317	0.00636
	2.95678	0.00237	3.32001	0.00583
	2.97257	0.00239	3.33684	0.00538
	2.98836	0.0024	3.35368	0.00493
	3.00415	0.00273	3.37051	0.00398
	3.01994	0.00276	3.38735	0.00413
	3.03573	0.00308	3.40418	0.00386
	3.05152	0.00324	3.42102	0.0036
	3.06731	0.00337	3.43785	0.00255
	3.0831	0.00351	3.45468	0.0043
	3.09889	0.00357	3.47152	0.00457
	3.11468	0.00359	3.48835	0.00442
	3.13047	0.00362	3.50519	0.00427
	3.14626	0.0039	3.52202	0.00349
	3.16205	0.00413	3.53886	0.00584
	3.17784	0.00433	3.55569	0.006
	3.19363	0.00444	3.57253	0.00638
	3.20942	0.00447	3.58936	0.00669
	3.22521	0.00445	3.6062	0.00628
	3.241	0.00443	3.62303	0.00586
	3.25679	0.00442	3.63986	0.00417
	3.27258	0.00426	3.6567	0.00627
	3.28837	0.00429	3.67353	0.00677
	3.30416	0.0043	3.69037	0.00802
	3.31995	0.00431	3.7072	0.00837
	3.33574	0.00458	3.72404	0.00832
	3.35152	0.00462	3.74087	0.00827
	3.36731	0.0047	3.75771	0.00802
	3.3831	0.00478	3.77454	0.00788
	3.39889	0.00474	3.79138	0.00774
	3.41468	0.00471	3.80821	0.007
	3.43047	0.00463	3.82505	0.00554
	3.44626	0.00472	3.84188	0.00749
	3.46205	0.00472	3.85871	0.00934
	3.47784	0.00472	3.87555	0.00924
	3.49363	0.00462	3.89238	0.00915
	3.50942	0.00457	3.90922	0.00839
	3.52521	0.00457	3.92605	0.00496
	3.541	0.00451	3.94289	0.00543
	3.55679	0.00452	3.95972	0.00552
	3.57258	0.00453	3.97656	0.00549
	3.58837	0.00462	3.99339	0.00545
	3.60416	0.0047	4.01023	0.00562
	3.61995	0.00484	4.02706	0.00554
	3.63574	0.00501	4.04389	0.00546
	3.65153	0.00514	4.06073	0.00715
	3.66732	0.00524	4.07756	0.00755
	3.68311	0.00523	4.0944	0.00744
	3.6989	0.00522	4.11123	0.00732
	3.71469	0.00508	4.12807	0.00691
	3.73048	0.005	4.1449	0.0065
	3.74626	0.00471	4.16174	0.0067
	3.76205	0.00438	4.17857	0.00676
	3.77784	0.00421	4.19541	0.00623
	3.79363	0.00383	4.21224	0.00569
	3.80942	0.00386	4.22907	0.00473
	3.82521	0.0039	4.24591	0.00537
	3.841	0.00399	4.26274	0.00551
	3.85679	0.00403	4.27958	0.00494
	3.87258	0.00407	4.29641	0.00437
	3.88837	0.00409	4.31325	0.00474
	3.90416	0.0041	4.33008	0.00512
	3.91995	0.00409	4.34692	0.00616
	3.93574	0.00409	4.36375	0.00649
	3.95153	0.00434	4.38059	0.0064
	3.96732	0.00442	4.39742	0.0063
	3.98311	0.00448	4.41425	0.00495
	3.9989	0.00449	4.43109	0.00638
	4.01469	0.00448	4.44792	0.00696
	4.03048	0.00448	4.46476	0.00703
	4.04627	0.00418	4.48159	0.00621
	4.06206	0.00432	4.49843	0.00539
	4.07785	0.00434	4.51526	0.00551
	4.09364	0.0043	4.5321	0.00534
	4.10943	0.00427	4.54893	0.00517
	4.12522	0.00415	4.56577	0.00681
	4.141	0.00411	4.5826	0.00778
	4.15679	0.00406	4.59943	0.00813
	4.17258	0.00406	4.61627	0.00721
	4.18837	0.00406	4.6331	0.00629
	4.20416	0.00401	4.64994	0.00759
	4.21995	0.00397	4.66677	0.00803
	4.23574	0.00398	4.68361	0.00817
	4.25153	0.00399	4.70044	0.0081
	4.26732	0.00397	4.71728	0.00803
	4.28311	0.00396	4.73411	0.00754
	4.2989	0.00359	4.75095	0.00816
	4.31469	0.00363	4.76778	0.00808
	4.33048	0.00381	4.78462	0.008
	4.34627	0.00397	4.80145	0.00695
	4.36206	0.00431	4.81828	0.00618
	4.37785	0.00433	4.83512	0.00583
	4.39364	0.00473	4.85195	0.00547
	4.40943	0.00494	4.86879	0.00461
	4.42522	0.00545	4.88562	0.00133
	4.44101	0.00557	4.90246	0.00175
	4.4568	0.00568	4.91929	0.00189
	4.47259	0.00571	4.93613	0.00203
	4.48838	0.00574	4.95296	0.00257
	4.50417	0.00579	4.9698	0.00407
	4.51996	0.00583	4.98663	0.00496
	4.53574	0.00601	5.00346	0.0053
	4.55153	0.00605	5.0203	0.00564
	4.56732	0.00605	5.03713	0.00597
	4.58311	0.00604	5.05397	0.00566
	4.5989	0.00602	5.0708	0.00536
	4.61469	0.00616	5.08764	0.00399
	4.63048	0.0062	5.10447	0.00474
	4.64627	0.00641	5.12131	0.00467
	4.66206	0.00651	5.13814	0.00461
	4.67785	0.00662	5.15498	0.00471
	4.69364	0.00663	5.17181	0.0052
	4.70943	0.00662	5.18864	0.00523
	4.72522	0.0066	5.20548	0.00525
	4.74101	0.00654	5.22231	0.00669
	4.7568	0.00648	5.23915	0.00666
	4.77259	0.0063	5.25598	0.00663
	4.78838	0.00626	5.27282	0.00654
	4.80417	0.00621	5.28965	0.00634
	4.81996	0.00608	5.30649	0.00613
	4.83575	0.00606	5.32332	0.00383
	4.85154	0.0057	5.34016	0.00412
	4.86733	0.0057	5.35699	0.00512
	4.88312	0.0057	5.37382	0.00523
	4.89891	0.00584	5.39066	0.00533
	4.9147	0.00593	5.40749	0.0055
	4.93048	0.00601	5.42433	0.00598
	4.94627	0.0063	5.44116	0.00604
	4.96206	0.00633	5.458	0.00611
	4.97785	0.00636	5.47483	0.00568
	4.99364	0.00639	5.49167	0.00526
	5.00943	0.00651	5.5085	0.00397
	5.02522	0.00654	5.52534	0.0059
	5.04101	0.00649	5.54217	0.00649
	5.0568	0.00645	5.559	0.00652
	5.07259	0.00632	5.57584	0.00572
	5.08838	0.00641	5.59267	0.00492
	5.10417	0.00645	5.60951	0.00559
	5.11996	0.00646	5.62634	0.00558
	5.13575	0.00639	5.64318	0.00557
	5.15154	0.00633	5.66001	0.00551
	5.16733	0.00606	5.67685	0.0041
	5.18312	0.0056	5.69368	0.00295
	5.19891	0.00553	5.71052	0.0047
	5.2147	0.00533	5.72735	0.00544
	5.23049	0.00531	5.74418	0.00619
	5.24628	0.0053	5.76102	0.00559
	5.26207	0.00522	5.77785	0.005
	5.27786	0.00517	5.79469	0.00344
	5.29365	0.00512	5.81152	0.0041
	5.30944	0.00513	5.82836	0.00418
	5.32523	0.00514	5.84519	0.00414
	5.34101	0.00545	5.86203	0.00409
	5.3568	0.00578	5.87886	0.00457
	5.37259	0.00605	5.8957	0.00794
	5.38838	0.0062	5.91253	0.00734
	5.40417	0.00626	5.92937	0.00674
	5.41996	0.00629	5.9462	0.00546
	5.43575	0.00632	5.96303	0.00484
	5.45154	0.00641	5.97987	0.00468
	5.46733	0.00643	5.9967	0.00613
	5.48312	0.00646	6.01354	0.00632
	5.49891	0.00664	6.03037	0.00619
	5.5147	0.00673	6.04721	0.00606
	5.53049	0.00675	6.06404	0.00659
	5.54628	0.00677	6.08088	0.00668
	5.56207	0.00702	6.09771	0.0059
	5.57786	0.00709	6.11455	0.00513
	5.59365	0.00716	6.13138	0.00494
	5.60944	0.00719	6.14821	0.00552
	5.62523	0.00722	6.16505	0.00551
	5.64102	0.00759	6.18188	0.00549
	5.65681	0.0077	6.19872	0.00446
	5.6726	0.00803	6.21555	0.00444
	5.68839	0.00807	6.23239	0.00441
	5.70418	0.00815	6.24922	0.00553
	5.71997	0.00817	6.26606	0.00592
	5.73575	0.00816	6.28289	0.00608
	5.75154	0.00815	6.29973	0.00589
	5.76733	0.00811	6.31656	0.0057
	5.78312	0.00808	6.33339	0.004
	5.79891	0.00804	6.35023	0.00505
	5.8147	0.00806	6.36706	0.00544
	5.83049	0.00807	6.3839	0.00574
	5.84628	0.00807	6.40073	0.0056
	5.86207	0.00806	6.41757	0.00546
	5.87786	0.00804	6.4344	0.00484
	5.89365	0.00844	6.45124	0.00181
	5.90944	0.00877	6.46807	0.00207
	5.92523	0.00878	6.48491	0.00177
	5.94102	0.00876	6.50174	0.00147
	5.95681	0.00875	6.51857	0.000456155
	5.9726	0.00858	6.53541	0.00148
	5.98839	0.00841	6.55224	0.00195
	6.00418	0.00828	6.56908	0.00243
	6.01997	0.00794	6.58591	0.00255
	6.03576	0.00771	6.60275	0.00267
	6.05155	0.00739	6.61958	0.00294
	6.06734	0.00703	6.63642	0.00421
	6.08313	0.00702	6.65325	0.00514
	6.09892	0.007	6.67009	0.00521
	6.11471	0.00711	6.68692	0.00434
	6.13049	0.00722	6.70375	0.00347
	6.14628	0.00742	6.72059	0.00479
	6.16207	0.00764	6.73742	0.0054
	6.17786	0.00765	6.75426	0.0051
	6.19365	0.00762	6.77109	0.00479
	6.20944	0.00758	6.78793	0.00369
	6.22523	0.0076	6.80476	0.00579
	6.24102	0.00761	6.8216	0.00545
	6.25681	0.00786	6.83843	0.0051
	6.2726	0.00803	6.85527	0.0042
	6.28839	0.00833	6.8721	0.00328
	6.30418	0.00845	6.88894	0.00235
	6.31997	0.00845	6.90577	0.00191
	6.33576	0.00839	6.9226	0.00284
	6.35155	0.00834	6.93944	0.00377
	6.36734	0.00812	6.95627	0.00454
	6.38313	0.00769	6.97311	0.00665
	6.39892	0.00755	6.98994	0.00649
	6.41471	0.00752	7.00678	0.00634
	6.4305	0.00748	7.02361	0.00581
	6.44629	0.0074	7.04045	0.0047
	6.46208	0.00688	7.05728	0.00463
	6.47787	0.00666	7.07412	0.00476
	6.49366	0.0063	7.09095	0.00488
	6.50945	0.00629	7.10778	0.00579
	6.52523	0.00663	7.12462	0.00599
	6.54102	0.0066	7.14145	0.00604
	6.55681	0.00657	7.15829	0.00608
	6.5726	0.00644	7.17512	0.00668
	6.58839	0.00638	7.19196	0.00657
	6.60418	0.0059	7.20879	0.00645
	6.61997	0.0057	7.22563	0.0047
	6.63576	0.00567	7.24246	0.00406
	6.65155	0.00539	7.2593	0.00389
	6.66734	0.00526	7.27613	0.00372
	6.68313	0.00488	7.29296	0.0046
	6.69892	0.0048	7.3098	0.005
	6.71471	0.00445	7.32663	0.0054
	6.7305	0.00443	7.34347	0.005
	6.74629	0.00438	7.3603	0.0046
	6.76208	0.00432	7.37714	0.00378
	6.77787	0.00412	7.39397	0.00367
	6.79366	0.00392	7.41081	0.00356
	6.80945	0.00368	7.42764	0.00127
	6.82524	0.00321	7.44448	0
	6.84103	0.00313	7.46131	0.00255
	6.85682	0.00313	7.47814	0.00335
	6.87261	0.00311	7.49498	0.00355
	6.8884	0.00296	7.51181	0.00376
	6.90419	0.00281	7.52865	0.00369
	6.91997	0.00279	7.54548	0.00362
	6.93576	0.00277	7.56232	0.00287
	6.95155	0.00268	7.57915	0.00331
	6.96734	0.0025	7.59599	0.00433
	6.98313	0.00248	7.61282	0.00478
	6.99892	0.00256	7.62966	0.00436
	7.01471	0.00263	7.64649	0.00394
	7.0305	0.00271	7.66332	0.00247
	7.04629	0.00274	7.68016	0.00313
	7.06208	0.00276	7.69699	0.004
	7.07787	0.00278	7.71383	0.00368
	7.09366	0.0028	7.73066	0.00336
	7.10945	0.00276	7.7475	0.00363
	7.12524	0.00273	7.76433	0.00356
	7.14103	0.00268	7.78117	0.0035
	7.15682	0.00264	7.798	0.00416
	7.17261	0.00256	7.81484	0.00447
	7.1884	0.00245	7.83167	0.00404
	7.20419	0.00233	7.8485	0.00362
	7.21998	0.00231	7.86534	0.00484
	7.23577	0.00229	7.88217	0.00535
	7.25156	0.00225	7.89901	0.00535
	7.26735	0.00221	7.91584	0.00535
	7.28314	0.00215	7.93268	0.00576
	7.29893	0.00209	7.94951	0.00694
	7.31472	0.00215	7.96635	0.00812
	7.3305	0.00217	7.98318	0.0071
	7.34629	0.00212	8.00002	0.00608
	7.36208	0.00207	8.01685	0.00383
	7.37787	0.00176	8.03369	0.00151
	7.39366	0.0019	8.05052	0.00225
	7.40945	0.00197	8.06735	0.00363
	7.42524	0.00187	8.08419	0.004
	7.44103	0.00176	8.10102	0.00415
	7.45682	0.00124	8.11786	0.0043
	7.47261	0.00113	8.13469	0.00504
	7.4884	0.000817315	8.15153	0.00537
	7.50419	0.000736421	8.16836	0.0054
	7.51998	0.000655528	8.1852	0.0046
	7.53577	0.00062079	8.20203	0.00381
	7.55156	0.000586053	8.21887	0.00338
	7.56735	0.000508974	8.2357	0.00295
	7.58314	0.000483285	8.25253	0.00198
	7.59893	0.000226506	8.26937	0.00306
	7.61472	0.00029857	8.2862	0.00546
	7.63051	0.000370633	8.30304	0.00555
	7.6463	0.000476077	8.31987	0.00547
	7.66209	0.000493243	8.33671	0.00539
	7.67788	0.00044819	8.35354	0.00469
	7.69367	0.000403136	8.37038	0.00458
	7.70946	0.000295863	8.38721	0.00447
	7.72524	0.000239752	8.40405	5.05381e-05
	7.74103	0.000183641	8.42088	0.000549947
	7.75682	0.000367914	8.43771	0.00228
	7.77261	0.000485397	8.45455	0.00364
	7.7884	0.000511938	8.47138	0.00364
	7.80419	0.00062694	8.48822	0.00327
	7.81998	0.000615523	8.50505	0.0029
	7.83577	0.000604105	8.52189	0.00333
	7.85156	0.000542927	8.53872	0.00466
	7.86735	0.000567071	8.55556	0.00464
	7.88314	0.000591216	8.57239	0.00461
	7.89893	0.000554679	8.58923	0.0046
	7.91472	0.000518142	8.60606	0.0061
	7.93051	0.000387072	8.62289	0.0068
	7.9463	0.000280585	8.63973	0.00603
	7.96209	0	8.65656	0.00526
	7.97788	8.8818e-05	8.6734	0.00477
	7.99367	0.000177636	8.69023	0.00624
	8.00946	0.000264283	8.70707	0.00849
	8.02525	0.000301455	8.7239	0.00846
	8.04104	0.000338628	8.74074	0.00843
	8.05683	0.00038006	8.75757	0.00831
	8.07262	0.000421493	8.77441	0.00652
	8.08841	0.000680971	8.79124	0.00545
	8.1042	0.000772043	8.80807	0.00435
	8.11998	0.00111	8.82491	0.00589
	8.13577	0.00123	8.84174	0.00591
	8.15156	0.00135	8.85858	0.00549
	8.16735	0.00147	8.87541	0.00507
	8.18314	0.0016	8.89225	0.00497
	8.19893	0.00186	8.90908	0.00612
	8.21472	0.00193	8.92592	0.00726
	8.23051	0.00209	8.94275	0.00739
	8.2463	0.00236	8.95959	0.00728
	8.26209	0.00255	8.97642	0.00717
	8.27788	0.00277	8.99325	0.00595
	8.29367	0.00288	9.01009	0.00754
	8.30946	0.00293	9.02692	0.00742
	8.32525	0.00289	9.04376	0.0073
	8.34104	0.00284	9.06059	0.00615
	8.35683	0.0028	9.07743	0.00471
	8.37262	0.00285	9.09426	0.00509
	8.38841	0.00293	9.1111	0.00672
	8.4042	0.00296	9.12793	0.0066
	8.41999	0.00297	9.14477	0.00649
	8.43578	0.00296	9.1616	0.00561
	8.45157	0.00294	9.17844	0.00727
	8.46736	0.00274	9.19527	0.0071
	8.48315	0.00244	9.2121	0.00694
	8.49894	0.00235	9.22894	0.00653
	8.51472	0.00226	9.24577	0.00644
	8.53051	0.00253	9.26261	0.00756
	8.5463	0.00265	9.27944	0.00791
	8.56209	0.00281	9.29628	0.00801
	8.57788	0.00288	9.31311	0.00797
	8.59367	0.00295	9.32995	0.00793
	8.60946	0.00296	9.34678	0.00666
	8.62525	0.00297	9.36362	0.00565
	8.64104	0.00343	9.38045	0.00465
	8.65683	0.0035	9.39728	0.00494
	8.67262	0.00368	9.41412	0.00497
	8.68841	0.00371	9.43095	0.00492
	8.7042	0.00373	9.44779	0.00487
	8.71999	0.00375	9.46462	0.00489
	8.73578	0.0037	9.48146	0.00472
	8.75157	0.00366	9.49829	0.00455
	8.76736	0.00355	9.51513	0.00517
	8.78315	0.00376	9.53196	0.00651
	8.79894	0.00382	9.5488	0.00752
	8.81473	0.00382	9.56563	0.00696
	8.83052	0.00382	9.58246	0.0064
	8.84631	0.0038	9.5993	0.00527
	8.8621	0.00408	9.61613	0.00709
	8.87789	0.00411	9.63297	0.00687
	8.89368	0.00413	9.6498	0.00666
	8.90946	0.00414	9.66664	0.00613
	8.92525	0.00422	9.68347	0.00515
	8.94104	0.00435	9.70031	0.00582
	8.95683	0.00442	9.71714	0.00662
	8.97262	0.00466	9.73398	0.00625
	8.98841	0.00491	9.75081	0.00587
	9.0042	0.00527	9.76764	0.00458
	9.01999	0.00542	9.78448	0.00471
	9.03578	0.00568	9.80131	0.00437
	9.05157	0.00586	9.81815	0.00402
	9.06736	0.00591	9.83498	0.00347
	9.08315	0.00591	9.85182	0.00398
	9.09894	0.00591	9.86865	0.00449
	9.11473	0.00597	9.88549	0.00623
	9.13052	0.00603	9.90232	0.00661
	9.14631	0.00614	9.91916	0.00647
	9.1621	0.00616	9.93599	0.00634
	9.17789	0.00618	9.95282	0.0057
	9.19368	0.0062	9.96966	0.00492
	9.20947	0.00618	9.98649	0.00372
	9.22526	0.00617	10.0033	0.00501
	9.24105	0.00611	10.0202	0.00545
	9.25684	0.00619	10.037	0.00589
	9.27263	0.00625	10.0538	0.0059
	9.28842	0.0063	10.0707	0.00529
	9.30421	0.00637	10.0875	0.00467
	9.31999	0.00644	10.1043	0.003
	9.33578	0.0068	10.1212	0.0028
	9.35157	0.00683	10.138	0.0026
	9.36736	0.00687	10.1548	0.00228
	9.38315	0.00688	10.1717	0.00402
	9.39894	0.00707	10.1885	0.00404
	9.41473	0.00713	10.2053	0.00405
	9.43052	0.00719	10.2222	0.00412
	9.44631	0.00724	10.239	0.00506
	9.4621	0.00729	10.2559	0.0057
	9.47789	0.00749	10.2727	0.00594
	9.49368	0.00753	10.2895	0.00504
	9.50947	0.00765	10.3064	0.00414
	9.52526	0.00768	10.3232	0.00427
	9.54105	0.0077	10.34	0.00504
	9.55684	0.0078	10.3568	0.00541
	9.57263	0.0079	10.3737	0.00486
	9.58842	0.00825	10.3905	0.00431
	9.60421	0.00828	10.4074	0.00374
	9.62	0.0083	10.4242	0.00624
	9.63579	0.00835	10.441	0.00581
	9.65158	0.00839	10.4579	0.00539
	9.66737	0.00873	10.4747	0.00383
	9.68316	0.00877	10.4915	0.00388
	9.69895	0.00881	10.5084	0.00376
	9.71473	0.00882	10.5252	0.00364
	9.73052	0.00876	10.542	0.00404
	9.74631	0.00871	10.5589	0.00381
	9.7621	0.00844	10.5757	0.00358
	9.77789	0.00841	10.5925	0.00274
	9.79368	0.00838	10.6094	0.00451
	9.80947	0.00838	10.6262	0.00561
	9.82526	0.00838	10.643	0.00542
	9.84105	0.00837	10.6599	0.00523
	9.85684	0.00833	10.6767	0.00482
	9.87263	0.00794	10.6936	0.00415
	9.88842	0.0078	10.7104	0.00508
	9.90421	0.00741	10.7272	0.00586
	9.92	0.00733	10.744	0.00523
	9.93579	0.00724	10.7609	0.00459
	9.95158	0.00721	10.7777	0.00304
	9.96737	0.00718	10.7945	0.00396
	9.98316	0.00673	10.8114	0.00393
	9.99895	0.0065	10.8282	0.00391
	10.0147	0.00607	10.8451	0.00374
	10.0305	0.00606	10.8619	0.00211
	10.0463	0.00587	10.8787	0.00177
	10.0621	0.00601	10.8956	0.000224229
	10.0779	0.00606	10.9124	0.000850302
	10.0937	0.00601	10.9292	0.000933595
	10.1095	0.00595	10.9461	0.00102
	10.1253	0.00578	10.9629	0.00385
	10.141	0.00553	10.9797	0.00589
	10.1568	0.00503	10.9966	0.00589
	10.1726	0.00485	11.0134	0.00567
	10.1884	0.00455	11.0302	0.00546
	10.2042	0.00424	11.0471	0.00504
	10.22	0.00414	11.0639	0.00339
	10.2358	0.00362	11.0807	0.00449
	10.2516	0.00331	11.0976	0.00468
	10.2674	0.00271	11.1144	0.00454
	10.2832	0.0026	11.1312	0.00439
	10.2989	0.00248	11.1481	0.00469
	10.3147	0.00238	11.1649	0.00563
	10.3305	0.0024	11.1817	0.00575
	10.3463	0.00239	11.1986	0.00581
	10.3621	0.00239	11.2154	0.0054
	10.3779	0.00236	11.2323	0.00499
	10.3937	0.00228	11.2491	0.00412
	10.4095	0.0022	11.2659	0.00468
	10.4253	0.00213	11.2828	0.00487
	10.4411	0.00221	11.2996	0.00507
	10.4568	0.00229	11.3164	0.00568
	10.4726	0.00236	11.3333	0.00575
	10.4884	0.00235	11.3501	0.00581
	10.5042	0.00234	11.3669	0.00584
	10.52	0.00225	11.3838	0.00588
	10.5358	0.00215	11.4006	0.00579
	10.5516	0.00213	11.4174	0.0057
	10.5674	0.00211	11.4343	0.00446
	10.5832	0.00212	11.4511	0.00368
	10.599	0.00213	11.4679	0.00261
	10.6147	0.00213	11.4848	0.00287
	10.6305	0.00213	11.5016	0.00404
	10.6463	0.00195	11.5184	0.00452
	10.6621	0.0018	11.5353	0.00499
	10.6779	0.00159	11.5521	0.00519
	10.6937	0.00163	11.5689	0.00553
	10.7095	0.00162	11.5858	0.00556
	10.7253	0.00162	11.6026	0.00408
	10.7411	0.00157	11.6195	0.0026
	10.7569	0.00161	11.6363	0.00232
	10.7726	0.00171	11.6531	0.00321
	10.7884	0.00173	11.67	0.00477
	10.8042	0.00177	11.6868	0.00529
	10.82	0.00181	11.7036	0.00424
	10.8358	0.00203	11.7204	0.00318
	10.8516	0.00208	11.7373	0.00488
	10.8674	0.00206	11.7541	0.00492
	10.8832	0.00203	11.771	0.00497
	10.8989	0.00198	11.7878	0.00508
	10.9147	0.002	11.8046	0.00508
	10.9305	0.00202	11.8215	0.00508
	10.9463	0.0024	11.8383	0.00479
	10.9621	0.00246	11.8551	0.00464
	10.9779	0.00271	11.872	0.0045
	10.9937	0.00295	11.8888	0.00409
	11.0095	0.00313	11.9056	0.00533
	11.0253	0.00351	11.9225	0.00507
	11.0411	0.00358	11.9393	0.00481
	11.0569	0.00367	11.9561	0.00395
	11.0726	0.00375	11.973	0.00384
	11.0884	0.00401	11.9898	0.00351
	11.1042	0.00409	12.0066	0.00388
	11.12	0.00412	12.0235	0.00525
	11.1358	0.00411	12.0403	0.00565
	11.1516	0.0041	12.0571	0.00544
	11.1674	0.00401	12.074	0.00523
	11.1832	0.00392	12.0908	0.00378
	11.199	0.00431	12.1076	0.00395
	11.2148	0.00442	12.1245	0.0054
	11.2305	0.00443	12.1413	0.00531
	11.2463	0.00445	12.1581	0.00523
	11.2621	0.00443	12.175	0.00381
	11.2779	0.00442	12.1918	0.00467
	11.2937	0.00437	12.2087	0.00475
	11.3095	0.00442	12.2255	0.00477
	11.3253	0.00447	12.2423	0.00478
	11.3411	0.0044	12.2592	0.00586
	11.3568	0.00432	12.276	0.00494
	11.3726	0.00414	12.2928	0.00402
	11.3884	0.00394	12.3097	0.00213
	11.4042	0.00344	12.3265	0.0016
	11.42	0.00338	12.3433	0.0029
	11.4358	0.0031	12.3602	0.00384
	11.4516	0.00304	12.377	0.00389
	11.4674	0.00291	12.3938	0.00333
	11.4832	0.00279	12.4107	0.00276
	11.499	0.00278	12.4275	0.00362
	11.5147	0.00278	12.4443	0.00409
	11.5305	0.00277	12.4612	0.00364
	11.5463	0.00253	12.478	0.00319
	11.5621	0.00261	12.4948	0.00319
	11.5779	0.00279	12.5117	0.00463
	11.5937	0.00282	12.5285	0.00436
	11.6095	0.00294	12.5453	0.00408
	11.6253	0.00298	12.5622	0.0031
	11.6411	0.00296	12.579	0.00312
	11.6569	0.00294	12.5959	0.00306
	11.6727	0.00297	12.6127	0.00299
	11.6884	0.00298	12.6295	0.00291
	11.7042	0.00297	12.6463	0.00283
	11.72	0.00296	12.6632	0.00531
	11.7358	0.00294	12.68	0.00605
	11.7516	0.00291	12.6969	0.00635
	11.7674	0.00287	12.7137	0.00568
	11.7832	0.00281	12.7305	0.00501
	11.799	0.00276	12.7474	0.00582
	11.8148	0.00252	12.7642	0.0065
	11.8305	0.00245	12.781	0.00678
	11.8463	0.00238	12.7979	0.00705
	11.8621	0.00273	12.8147	0.00659
	11.8779	0.00285	12.8315	0.00613
	11.8937	0.00317	12.8484	0.00463
	11.9095	0.00327	12.8652	0.00551
	11.9253	0.00333	12.882	0.00645
	11.9411	0.0037	12.8989	0.00667
	11.9569	0.00384	12.9157	0.00606
	11.9726	0.00398	12.9325	0.00546
	11.9884	0.00413	12.9494	0.00509
	12.0042	0.0041	12.9662	0.0045
	12.02	0.00407	12.9831	0.00392
	12.0358	0.004	12.9999	0.00379
	12.0516	0.00392	13.0167	0.00679
	12.0674	0.00385	13.0335	0.00686
	12.0832	0.00364	13.0504	0.00662
	12.099	0.00343	13.0672	0.00637
	12.1148	0.00347	13.084	0.00537
	12.1305	0.00352	13.1009	0.00499
	12.1463	0.00379	13.1177	0.00345
	12.1621	0.0042	13.1346	0.00427
	12.1779	0.00417	13.1514	0.00492
	12.1937	0.00414	13.1682	0.00557
	12.2095	0.00406	13.1851	0.00566
	12.2253	0.00404	13.2019	0.00719
	12.2411	0.00402	13.2187	0.00676
	12.2569	0.00403	13.2356	0.00633
	12.2727	0.00398	13.2524	0.00521
	12.2884	0.00393	13.2692	0.00264
	12.3042	0.00393	13.2861	0.00347
	12.32	0.00366	13.3029	0.00378
	12.3358	0.00363	13.3197	0.00408
	12.3516	0.00361	13.3366	0.00575
	12.3674	0.00374	13.3534	0.00586
	12.3832	0.00381	13.3702	0.00646
	12.399	0.00388	13.3871	0.00711
	12.4148	0.0039	13.4039	0.0072
	12.4306	0.0039	13.4207	0.00729
	12.4463	0.00389	13.4376	0.00774
	12.4621	0.00385	13.4544	0.00797
	12.4779	0.0041	13.4712	0.00819
	12.4937	0.00441	13.4881	0.00784
	12.5095	0.00451	13.5049	0.0075
	12.5253	0.00459	13.5218	0.00645
	12.5411	0.00462	13.5386	0.00634
	12.5569	0.00461	13.5554	0.00404
	12.5726	0.0046	13.5723	0.00358
	12.5884	0.00469	13.5891	0.00699
	12.6042	0.0047	13.6059	0.00716
	12.62	0.0047	13.6228	0.00717
	12.6358	0.0047	13.6396	0.00707
	12.6516	0.00471	13.6564	0.00697
	12.6674	0.00473	13.6733	0.005
	12.6832	0.00475	13.6901	0.00465
	12.699	0.00478	13.7069	0.00429
	12.7148	0.00478	13.7238	0.00313
	12.7305	0.00492	13.7406	0.00483
	12.7463	0.00534	13.7574	0.00678
	12.7621	0.00551	13.7743	0.00726
	12.7779	0.00559	13.7911	0.00688
	12.7937	0.00567	13.8079	0.00649
	12.8095	0.00616	13.8248	0.00567
	12.8253	0.00649	13.8416	0.00675
	12.8411	0.00657	13.8584	0.00761
	12.8569	0.0066	13.8753	0.00803
	12.8727	0.0066	13.8921	0.00807
	12.8884	0.00659	13.909	0.00811
	12.9042	0.00645	13.9258	0.01054
	12.92	0.00655	13.9426	0.01362
	12.9358	0.0066	13.9595	0.01473
	12.9516	0.00652	13.9763	0.01537
	12.9674	0.00645	13.9931	0.01599
	12.9832	0.00606	14.0099	0.01833
	12.999	0.00595	14.0268	0.02273
	13.0148	0.00584	14.0436	0.02298
	13.0305	0.00572	14.0605	0.0258
	13.0463	0.0056	14.0773	0.0271
	13.0621	0.00551	14.0941	0.02947
	13.0779	0.00547	14.111	0.03875
	13.0937	0.00542	14.1278	0.04474
	13.1095	0.00536	14.1446	0.05137
	13.1253	0.00481	14.1615	0.06055
	13.1411	0.00465	14.1783	0.07074
	13.1569	0.00435	14.1951	0.081
	13.1727	0.00412	14.212	0.09618
	13.1884	0.00386	14.2288	0.11597
	13.2042	0.00363	14.2456	0.13715
	13.22	0.00359	14.2625	0.15296
	13.2358	0.00318	14.2793	0.18155
	13.2516	0.00308	14.2961	0.21627
	13.2674	0.00298	14.313	0.24779
	13.2832	0.00295	14.3298	0.28418
	13.299	0.00285	14.3467	0.32455
	13.3148	0.00257	14.3635	0.37218
	13.3306	0.00253	14.3803	0.42361
	13.3463	0.00248	14.3971	0.47386
	13.3621	0.00245	14.414	0.52674
	13.3779	0.00212	14.4308	0.58414
	13.3937	0.00208	14.4476	0.64082
	13.4095	0.00205	14.4645	0.69196
	13.4253	0.00175	14.4813	0.74297
	13.4411	0.00168	14.4982	0.79291
	13.4569	0.00142	14.515	0.83689
	13.4727	0.0014	14.5318	0.88371
	13.4885	0.00139	14.5487	0.92112
	13.5042	0.00158	14.5655	0.9515
	13.52	0.00164	14.5823	0.97601
	13.5358	0.00165	14.5992	0.99318
	13.5516	0.00162	14.616	1
	13.5674	0.00159	14.6328	0.99659
	13.5832	0.00154	14.6497	0.99318
	13.599	0.00123	14.6665	0.98614
	13.6148	0.00141	14.6833	0.96578
	13.6306	0.00155	14.7002	0.94131
	13.6463	0.00164	14.717	0.91297
	13.6621	0.00199	14.7338	0.87623
	13.6779	0.00235	14.7507	0.83898
	13.6937	0.00295	14.7675	0.79668
	13.7095	0.00326	14.7843	0.75468
	13.7253	0.00347	14.8012	0.71091
	13.7411	0.00367	14.818	0.66823
	13.7569	0.0039	14.8348	0.62384
	13.7727	0.00442	14.8517	0.58268
	13.7884	0.00458	14.8685	0.53794
	13.8042	0.00518	14.8854	0.49732
	13.82	0.00554	14.9022	0.45833
	13.8358	0.00596	14.919	0.42327
	13.8516	0.00604	14.9359	0.38856
	13.8674	0.00642	14.9527	0.35627
	13.8832	0.007	14.9695	0.3267
	13.899	0.00751	14.9864	0.29816
	13.9148	0.00854	15.0032	0.26963
	13.9306	0.00936	15.02	0.2472
	13.9464	0.01042	15.0369	0.22362
	13.9621	0.01128	15.0537	0.20113
	13.9779	0.0126	15.0705	0.18219
	13.9937	0.01426	15.0874	0.16751
	14.0095	0.01605	15.1042	0.15108
	14.0253	0.01829	15.121	0.13498
	14.0411	0.02055	15.1379	0.12294
	14.0569	0.02365	15.1547	0.1156
	14.0727	0.027	15.1715	0.1071
	14.0884	0.03104	15.1884	0.09567
	14.1042	0.03573	15.2052	0.08745
	14.12	0.04134	15.222	0.08024
	14.1358	0.04845	15.2389	0.07271
	14.1516	0.05678	15.2557	0.06314
	14.1674	0.06721	15.2726	0.05756
	14.1832	0.079	15.2894	0.05626
	14.199	0.09272	15.3062	0.05225
	14.2148	0.10865	15.3231	0.04809
	14.2306	0.12724	15.3399	0.04435
	14.2463	0.14889	15.3567	0.04308
	14.2621	0.1731	15.3735	0.04027
	14.2779	0.20064	15.3904	0.03348
	14.2937	0.23098	15.4072	0.03257
	14.3095	0.26477	15.4241	0.03028
	14.3253	0.30158	15.4409	0.02799
	14.3411	0.34137	15.4577	0.02664
	14.3569	0.38387	15.4746	0.02278
	14.3727	0.42889	15.4914	0.02179
	14.3885	0.47646	15.5082	0.02081
	14.4042	0.52495	15.5251	0.01983
	14.42	0.57533	15.5419	0.01879
	14.4358	0.62605	15.5587	0.01776
	14.4516	0.67554	15.5756	0.01564
	14.4674	0.72372	15.5924	0.01542
	14.4832	0.77004	15.6092	0.01556
	14.499	0.81431	15.6261	0.01563
	14.5148	0.85498	15.6429	0.01561
	14.5306	0.89205	15.6597	0.01559
	14.5464	0.92424	15.6766	0.01224
	14.5621	0.95123	15.6934	0.01218
	14.5779	0.97293	15.7102	0.01209
	14.5937	0.98908	15.7271	0.012
	14.6095	1	15.7439	0.00875
	14.6253	0.9999	15.7607	0.00942
	14.6411	0.99979	15.7776	0.00988
	14.6569	0.99756	15.7944	0.01048
	14.6727	0.98606	15.8112	0.01095
	14.6885	0.96984	15.8281	0.01066
	14.7043	0.94881	15.8449	0.01036
	14.72	0.92394	15.8618	0.00862
	14.7358	0.89543	15.8786	0.00805
	14.7516	0.86423	15.8954	0.00749
	14.7674	0.83046	15.9123	0.00648
	14.7832	0.79532	15.9291	0.0064
	14.799	0.7589	15.9459	0.00632
	14.8148	0.72159	15.9628	0.00498
	14.8306	0.68426	15.9796	0.00692
	14.8464	0.64668	15.9964	0.00625
	14.8621	0.60935	16.0133	0.00559
	14.8779	0.57208	16.0301	0.00386
	14.8937	0.53637	16.0469	0.0036
	14.9095	0.50216	16.0638	0.00715
	14.9253	0.46914	16.0806	0.00687
	14.9411	0.43763	16.0974	0.00659
	14.9569	0.40727	16.1143	0.00576
	14.9727	0.3789	16.1311	0.00573
	14.9885	0.35191	16.1479	0.0057
	15.0043	0.32696	16.1648	0.00474
	15.02	0.30358	16.1816	0.00214
	15.0358	0.28163	16.1985	0.00122
	15.0516	0.26137	16.2153	0.000289015
	15.0674	0.24227	16.2321	0.00261
	15.0832	0.22492	16.249	0.00281
	15.099	0.2085	16.2658	0.00263
	15.1148	0.19357	16.2826	0.00244
	15.1306	0.17963	16.2995	0.00238
	15.1464	0.16664	16.3163	0.00247
	15.1622	0.15489	16.3331	0.00542
	15.1779	0.14382	16.35	0.00553
	15.1937	0.13411	16.3668	0.00564
	15.2095	0.12478	16.3836	0.00558
	15.2253	0.11622	16.4005	0.00552
	15.2411	0.10813	16.4173	0.00518
	15.2569	0.10075	16.4341	0.00487
	15.2727	0.09415	16.451	0.00456
	15.2885	0.08795	16.4678	0.00383
	15.3042	0.08255	16.4846	0.0032
	15.32	0.07718	16.5015	0.00229
	15.3358	0.07249	16.5183	0.00247
	15.3516	0.06831	16.5351	0.00444
	15.3674	0.06415	16.552	0.00517
	15.3832	0.0603	16.5688	0.00524
	15.399	0.05667	16.5856	0.00499
	15.4148	0.0534	16.6025	0.00473
	15.4306	0.0505	16.6193	0.00361
	15.4464	0.04796	16.6362	0.00358
	15.4621	0.04531	16.653	0.00354
	15.4779	0.04295	16.6698	0.0028
	15.4937	0.04093	16.6867	0.00267
	15.5095	0.03895	16.7035	0.00325
	15.5253	0.03723	16.7203	0.00433
	15.5411	0.03539	16.7371	0.00483
	15.5569	0.03416	16.754	0.00533
	15.5727	0.03279	16.7708	0.00518
	15.5885	0.03143	16.7877	0.00502
	15.6043	0.03021	16.8045	0.00467
	15.6201	0.02899	16.8213	0.00269
	15.6358	0.02818	16.8382	0.00352
	15.6516	0.02743	16.855	0.0048
	15.6674	0.027	16.8718	0.00465
	15.6832	0.02609	16.8887	0.00451
	15.699	0.0253	16.9055	0.0041
	15.7148	0.02444	16.9223	0.00348
	15.7306	0.02351	16.9392	0.0047
	15.7464	0.02279	16.956	0.00521
	15.7622	0.02201	16.9728	0.00535
	15.7779	0.0218	16.9897	0.00485
	15.7937	0.0213	17.0065	0.00435
	15.8095	0.0211	17.0233	0.00257
	15.8253	0.02084	17.0402	0.00424
	15.8411	0.02032	17.057	0.00473
	15.8569	0.01983	17.0738	0.00523
	15.8727	0.0192	17.0907	0.00553
	15.8885	0.01902	17.1075	0.00595
	15.9043	0.01852	17.1243	0.00579
	15.92	0.01836	17.1412	0.00563
	15.9358	0.01803	17.158	0.00249
	15.9516	0.01748
	15.9674	0.01712
	15.9832	0.01654
	15.999	0.01626
	16.0148	0.01582
	16.0306	0.01581
	16.0464	0.0155
	16.0622	0.01489
	16.0779	0.01429
	16.0937	0.01355
	16.1095	0.01314
	16.1253	0.01271
	16.1411	0.01267
	16.1569	0.01251
	16.1727	0.01272
	16.1885	0.01275
	16.2043	0.01275
	16.2201	0.0125
	16.2358	0.01225
	16.2516	0.01211
	16.2674	0.01169
	16.2832	0.01135
	16.299	0.01117
	16.3148	0.01075
	16.3306	0.01061
	16.3464	0.01021
	16.3622	0.01012
	16.3779	0.00973
	16.3937	0.00948
	16.4095	0.00939
	16.4253	0.0093
	16.4411	0.00908
	16.4569	0.00886
	16.4727	0.00853
	16.4885	0.00803
	16.5043	0.00778
	16.5201	0.00767
	16.5358	0.00765
	16.5516	0.00772
	16.5674	0.0077
	16.5832	0.00769
	16.599	0.00761
	16.6148	0.00776
	16.6306	0.00795
	16.6464	0.00804
	16.6622	0.00829
	16.6779	0.00833
	16.6937	0.0087
	16.7095	0.00892
	16.7253	0.00932
	16.7411	0.00941
	16.7569	0.00938
	16.7727	0.00936
	16.7885	0.00926
	16.8043	0.00911
	16.8201	0.00896
	16.8359	0.00891
	16.8516	0.00876
	16.8674	0.00864
	16.8832	0.00863
	16.899	0.00861
	16.9148	0.00893
	16.9306	0.00907
